# Supplementary material for: TrxT and dhd are dispensable for Drosophila brain development but essential for l(3)mbt brain tumour growth
Source: EMBO Rep. 2024 May 15;25(7):6. doi: 10.1038/s44319-024-00154-1 (PMC11239866; doi:10.1038/s44319-024-00154-1)
Supplement: Supplementary file 1 — Dataset EV1 [file 44319_2024_154_MOESM1_ESM.xlsx]

## Sheet: Sheet1
Dataset EV1. Male mbt tumor signature (mMBTS)
Differential gene expression analysis for the genes significantly upregulated (FC>2; FDR<0.05) in l(3)mbtts1 compared to wild-type control brains (w1118) (mMBTS), showing the log2FC values between l(3)mbtts1, dhdKO; l(3)mbtts1, TrxTKO; l(3)mbtts1 and Df(1)J5; l(3)mbtts1conditions, the rejection values (rej = 1: upregulated genes; rej = -1: downregulated genes; rej = 0: not differentially expresse…

## Sheet: mMBTS
MBTS genes (Janic et al., 2021)		l(3)mbtts1 vs wt			Df(1)J5; l(3)mbtts1 vs l(3)mbtts1			TrxTKO; l(3)mbtts1 vs l(3)mbtts1			dhdKO; l(3)mbtts1 vs l(3)mbtts1
FlyBaseID	Symbol	logFC	rej	edgeR_rank	logFC	rej	edgeR_rank	logFC	rej	edgeR_rank	logFC	rej	edgeR_rank
FBgn0038612	cona	14.82	1	1	-0.29	0	3148	-0.14	0	4665	0	0	8995
FBgn0261987	Pxt	15.9	1	2	-0.84	0	476	-0.67	0	383	-0.12	0	6071
FBgn0004872	piwi	7.39	1	3	-1.06	-1	244	-0.66	0	510	-0.23	0	3118
FBgn0262526	vas	6.78	1	4	-1.07	-1	107	-0.27	0	2240	-0.22	0	3276
FBgn0029754	CG15930	9.45	1	5	-1.56	-1	27	-0.25	0	2640	-0.26	0	3361
FBgn0038191	Kots	8.2	1	6	-0.75	0	652	-0.42	0	1367	-0.14	0	5481
FBgn0011761	dhd	13.91	1	7	-5.77	-1	2	-0.48	0	712	-6.98	-1	2
FBgn0052437	CG32437	8.99	1	8	-0.3	0	4267	-0.11	0	5885	-0.08	0	7305
FBgn0058469	lncRNA:CR40469	9.49	1	9	-10.84	-1	1	-10.52	0	1	-11.4	-1	1
FBgn0029834	CG5937	13.41	1	10	0.38	0	3022	0	0	9099	0.6	0	699
FBgn0035410	MnM	5.59	1	11	-1.28	-1	617	-0.74	0	425	-0.49	0	875
FBgn0052580	Muc14A	6.79	1	12	-0.03	0	8546	-0.04	0	7731	0.45	0	1458
FBgn0030994	HP1D3csd	5.22	1	13	-2.16	-1	17	-0.18	0	3703	-1.74	-1	28
FBgn0000392	cup	4.58	1	14	-0.81	0	707	-0.35	0	1290	-0.01	0	8777
FBgn0052088	sunn	6.19	1	15	-1	0	479	-0.32	0	2219	-0.26	0	3390
FBgn0004581	bgcn	5.43	1	16	-0.74	0	1375	-0.14	0	4969	-0.43	0	1775
FBgn0000928	fs(1)Yb	4.3	1	17	-0.11	0	6656	0.07	0	6589	0.1	0	6297
FBgn0000158	bam	5.19	1	18	-0.5	0	2181	-0.4	0	1331	0.49	0	1236
FBgn0053017	CG33017	12.61	1	19	-0.5	0	3542	-0.36	0	2162	0.18	0	4900
FBgn0052318	CG32318	12.55	1	20	-1.14	-1	285	-0.56	0	626	-0.69	0	396
FBgn0000246	c(3)G	3.54	1	21	-0.64	0	1548	-0.55	0	369	-0.16	0	5007
FBgn0010482	hlk	4.4	1	22	-2.35	-1	34	-1	0	126	-1.31	-1	59
FBgn0029752	TrxT	6.46	1	23	-7.84	-1	3	-5.94	-1	3	-0.29	0	2743
FBgn0262598	mtsh	12.49	1	24	0.49	0	1918	-0.29	0	2591	0.93	0	116
FBgn0010317	CycJ	3.79	1	25	-0.11	0	6578	-0.22	0	2614	-0.06	0	7493
FBgn0052436	CG32436	4.39	1	26	-0.65	0	1574	-0.21	0	3707	-0.19	0	5112
FBgn0052440	CG32440	12.43	1	27	-0.14	0	6574	-0.07	0	6871	-0.17	0	5670
FBgn0004650	fs(1)N	12.52	1	28	-1.54	-1	254	-1.5	-1	125	-1.32	-1	93
FBgn0033374	Boot	4.95	1	29	-0.79	0	1537	-0.05	0	7688	0.53	0	832
FBgn0029733	CG6927	12.33	1	32	-0.39	0	3831	-0.57	0	846	-0.24	0	4446
FBgn0002962	nanos	12.46	1	33	-1.43	-1	858	-1.05	-1	371	-0.14	0	6536
FBgn0030647	CG6324	12.39	1	34	-0.49	0	5419	-2.1	-1	37	-0.51	0	1625
FBgn0034106	CG9068	12.33	1	36	-0.04	0	8297	-0.23	0	3521	0.18	0	5034
FBgn0262101	CG42854	5.89	1	37	-2.79	-1	21	-3.74	-1	7	-3.37	-1	14
FBgn0050104	NT5E-2	12.37	1	38	-0.03	0	8691	0.46	0	1450	-0.86	0	373
FBgn0035868	CG7194	3.61	1	39	-0.73	0	837	-0.4	0	1200	-0.58	0	581
FBgn0039788	Rpt6R	3.55	1	40	0.13	0	6114	-0.05	0	7200	0.06	0	7471
FBgn0052572	CG32572	12.21	1	41	-7.16	-1	7	-7.88	-1	4	-7.47	-1	5
FBgn0034965	ppk29	4.96	1	43	0	0	9084	-0.31	0	1814	-0.19	0	4507
FBgn0026176	SkpB	4.04	1	44	-1.17	-1	151	-0.45	0	694	-0.28	0	2792
FBgn0052483	CG32483	12.13	1	45	-1.44	-1	372	-0.51	0	1719	-0.61	0	1209
FBgn0035168	Cep290	3.93	1	46	0.34	0	3198	0.03	0	8101	0.21	0	3958
FBgn0037078	CG12971	12.05	1	47	-0.34	0	4113	-0.23	0	3674	-0.33	0	2939
FBgn0036687	CG6652	6.35	1	49	0.39	0	3338	0.1	0	6291	0.16	0	5992
FBgn0036330	CG11263	5.92	1	50	-0.42	0	3106	-0.32	0	2492	-0.11	0	6656
FBgn0038470	CG18213	2.52	1	56	-0.74	0	1080	-0.33	0	1614	-0.29	0	2349
FBgn0031829	IFT52	4.4	1	57	-0.81	0	991	-0.1	0	6433	-0.19	0	4863
FBgn0011706	rpr	3.09	1	58	-1.51	-1	212	-0.75	0	989	-0.32	0	3660
FBgn0021738	Crg-1	11.7	1	59	-4.7	0	24	-6.39	0	12	-6.96	0	13
FBgn0024177	zpg	4.69	1	60	-0.83	0	1807	-1.01	-1	145	0.29	0	4438
FBgn0032520	CG10859	4.54	1	64	-0.32	0	4326	-0.08	0	7103	-0.27	0	3075
FBgn0052557	Mco4	11.64	1	65	0.22	0	5767	-0.08	0	7102	-0.29	0	4563
FBgn0263444	asRNA:CR43467	11.55	1	68	-0.8	0	2935	-0.43	0	2996	-0.4	0	3274
FBgn0263256	CG43394	3.39	1	69	-2.64	-1	18	-0.93	0	241	-1.08	-1	216
FBgn0036714	CG7692	2.57	1	70	-0.05	0	8050	-0.13	0	4637	0.36	0	1684
FBgn0038575	CG7208	11.51	1	72	-0.34	0	4860	-0.01	0	8852	-0.3	0	4275
FBgn0039201	DZIP1	11.58	1	74	-0.16	0	6960	-0.1	0	6900	0.05	0	8255
FBgn0000146	aub	4.1	1	75	-0.14	0	6707	0.13	0	5609	0.4	0	1919
FBgn0031255	BBS8	5.32	1	78	0.03	0	8680	0.17	0	4753	0.17	0	5635
FBgn0034098	krimp	2.34	1	79	-0.69	0	1251	-0.11	0	5736	-0.1	0	6459
FBgn0003250	Rh4	4.97	1	80	-1.08	-1	1318	-0.41	0	2168	-0.98	0	262
FBgn0031254	CG13692	4.61	1	81	-0.47	0	2617	-0.62	0	570	-0.68	0	825
FBgn0030551	CG11674	5.37	1	83	-1.23	0	501	-1.26	0	98	-1.66	0	86
FBgn0052313	CG32313	11.31	1	84	0	0	9129	-0.1	0	6829	-0.23	0	5423
FBgn0004649	yl	11.68	1	85	-0.36	0	5339	-0.15	0	6267	1.02	1	592
FBgn0032891	Oseg5	11.26	1	86	-1.35	-1	988	-0.41	0	2719	-0.65	0	1717
FBgn0034075	Asph	2.74	1	87	-0.08	0	7870	0.23	0	2935	0.35	0	2345
FBgn0003655	swa	5.87	1	89	0.3	0	4314	-0.09	0	6835	0.21	0	4976
FBgn0034816	CG3085	2.23	1	90	-0.35	0	3484	-0.4	0	2809	-0.14	0	5251
FBgn0003483	spn-E	2.45	1	91	-0.54	0	1670	-0.15	0	4593	-0.06	0	7536
FBgn0267037	asRNA:CR45481	7.61	1	94	-4.09	-1	54	-1	0	1139	-0.35	0	4386
FBgn0036125	lyd	11.31	1	95	-0.62	0	4648	-1	0	869	-0.49	0	3067
FBgn0001120	gnu	11.05	1	99	-0.95	0	1696	-0.27	0	4192	-0.28	0	5043
FBgn0267967	corolla	2.52	1	103	-0.6	0	1593	-0.25	0	2916	-0.34	0	2096
FBgn0050091	CG30091	11.2	1	104	-0.61	0	3400	-0.4	0	3308	0.44	0	3875
FBgn0050380	CG30380	5.12	1	110	-0.83	0	1762	0.03	0	8485	-0.51	0	2260
FBgn0051205	CG31205	10.96	1	115	-0.7	0	3099	-0.51	0	2314	-0.65	0	2377
FBgn0031690	CG7742	10.94	1	119	-2.67	-1	322	0.18	0	5949	-0.29	0	5893
FBgn0040524	CG11052	4.17	1	120	-0.79	0	1245	-0.39	0	1737	-0.35	0	2246
FBgn0031844	CG13771	10.92	1	122	-0.6	0	3382	-0.23	0	4932	-0.14	0	7070
FBgn0003527	stil	5.79	1	124	-0.51	0	3618	-0.19	0	5167	-0.37	0	3502
FBgn0263772	CG43689	2.27	1	127	-1.74	-1	56	-0.82	0	283	-0.26	0	4197
FBgn0036194	Dph1	1.86	1	128	-0.74	0	1140	-0.68	0	147	0.14	0	6505
FBgn0052625	CG32625	2.74	1	129	-0.75	0	1005	-0.21	0	3526	-0.59	0	593
FBgn0034187	Mov10	5.63	1	130	-0.96	0	1510	-0.41	0	2705	-0.29	0	3697
FBgn0003733	tor	3.14	1	133	-0.57	0	2756	-0.39	0	2645	0.21	0	4548
FBgn0016974	swaPsi	10.73	1	135	-0.35	0	5279	0.02	0	8865	-0.01	0	8950
FBgn0013773	Cyp6a22	5.45	1	137	-0.33	0	5447	-0.01	0	9010	-0.02	0	8705
FBgn0036793	CG4174	5.3	1	138	-0.04	0	8657	-0.67	0	1782	0.56	0	3126
FBgn0036186	CG6071	3.55	1	139	-0.36	0	4919	0.04	0	8120	-0.32	0	3924
FBgn0086251	del	2.28	1	141	-0.53	0	1874	-0.22	0	3388	-0.13	0	5969
FBgn0265634	lncRNA:CR44441	10.6	1	143	-0.48	0	4227	-0.48	0	2533	-0.32	0	5442
FBgn0040602	CG14545	2.21	1	145	-1.42	-1	53	-0.4	0	999	-0.61	0	422
FBgn0038431	CG10405	4.26	1	147	-0.02	0	8843	0.11	0	6144	-0.1	0	6975
FBgn0265725	CG44532	4.86	1	149	-1.44	-1	515	-0.25	0	4234	-0.51	0	2405
FBgn0264741	CG43999	10.73	1	151	-0.13	0	7877	-0.26	0	5122	-0.62	0	2866
FBgn0262620	lncRNA:CR43144	3.44	1	153	-1.38	-1	299	-0.96	0	178	-0.9	0	264
FBgn0259195	CG42299	4.57	1	154	-0.56	0	2680	-0.11	0	6359	-0.28	0	3845
FBgn0000615	exu	3.64	1	157	-0.98	0	981	-0.58	0	1011	-0.43	0	2070
FBgn0036622	Agpat4	4.6	1	159	-1.26	-1	680	-0.41	0	2444	-0.55	0	1593
FBgn0085245	CG34216	10.52	1	164	-0.98	0	2809	-0.53	0	2623	-0.44	0	4079
FBgn0051141	CG31141	10.49	1	165	-0.81	0	3287	-0.02	0	8770	-0.28	0	5862
FBgn0032598	ChLD3	4.6	1	166	-0.87	0	2302	-1.21	-1	213	-0.49	0	2844
FBgn0037296	Prosbeta2R2	10.4	1	167	-1.52	-1	1040	-1.15	-1	560	-1.15	-1	784
FBgn0264740	CG43998	10.37	1	168	-0.19	0	7044	-0.51	0	2570	-0.71	0	2143
FBgn0261429	lncRNA:CR42646	5.03	1	174	0.04	0	8721	-1.27	-1	186	-0.49	0	2617
FBgn0028424	JhI-26	3.6	1	176	-1.62	-1	556	-0.33	0	3199	-0.76	0	742
FBgn0035089	Phk-3	3.28	1	178	-2.41	-1	120	-1.59	0	334	-1.23	0	560
FBgn0038105	yellow-f2	10.2	1	179	-1.13	-1	2306	-0.46	0	3649	-0.6	0	2808
FBgn0053221	CR33221	10.24	1	180	-0.36	0	5884	0.68	0	1514	0.54	0	2936
FBgn0039180	CG5715	10.15	1	183	-0.54	0	4303	0.03	0	8643	-0.25	0	6101
FBgn0034966	CG13563	4.24	1	186	-0.17	0	6611	-0.34	0	2945	-0.04	0	8473
FBgn0050485	CG30485	10.14	1	187	-1.07	-1	3396	-2.07	-1	228	-0.9	0	1576
FBgn0037759	CG8526	3.12	1	192	-0.75	0	1646	-0.46	0	1051	-0.41	0	1840
FBgn0036791	CG7271	10.14	1	195	1.4	1	552	0.53	0	2464	0.6	0	2813
FBgn0038311	CG14864	3.09	1	196	-0.21	0	5093	0.06	0	7323	-0.39	0	2152
FBgn0050484	CG30484	10.13	1	197	-0.14	0	7775	-2.67	-1	66	1.02	0	745
FBgn0260874	Ir76a	3.11	1	199	0.07	0	7903	-0.12	0	5580	-0.01	0	8841
FBgn0030756	CG9903	10.17	1	202	-3.11	-1	375	-3.5	-1	45	-4.77	-1	36
FBgn0040373	CG3038	1.67	1	203	-1.49	-1	66	-0.26	0	2377	-0.48	0	998
FBgn0033113	Spn42Dc	3.21	1	204	-1.48	-1	670	-0.37	0	2178	-0.73	0	760
FBgn0035240	CG33791	3.86	1	206	0.67	0	1168	-0.14	0	5371	0.4	0	3287
FBgn0037896	ninaG	10.04	1	207	-0.59	0	4001	-0.18	0	6518	0.46	0	3811
FBgn0000927	fs(1)Ya	4.62	1	208	-0.2	0	6460	0.24	0	4138	-0.22	0	5968
FBgn0038051	CG17207	5.02	1	212	-0.12	0	7679	0.01	0	8924	0.03	0	8731
FBgn0051248	CG31248	10.1	1	213	-0.14	0	7699	0.42	0	3341	0.49	0	3642
FBgn0036368	CG10738	2.63	1	214	-0.72	0	1630	-0.44	0	1352	-0.41	0	2118
FBgn0029753	CG4198	10.03	1	218	0.67	0	3006	0.3	0	4520	-0.2	0	6998
FBgn0022981	rpk	2.97	1	219	-0.47	0	2720	-0.25	0	3498	0.07	0	7597
FBgn0003023	otu	5.56	1	220	-1.77	-1	810	0.22	0	5870	0.06	0	8299
FBgn0032213	CG5390	2.62	1	221	-0.02	0	8716	0.16	0	3777	-0.22	0	3444
FBgn0263022	CG43317	9.88	1	223	-0.34	0	5718	-0.37	0	3981	-0.41	0	4510
FBgn0039044	p53	1.68	1	224	-0.38	0	2881	-0.02	0	8482	-0.15	0	5190
FBgn0032956	Cul2	2	1	225	-1.08	-1	145	-1.05	-1	47	-0.48	0	816
FBgn0052207	hpRNA:CR32207	1.56	1	226	-1.14	-1	98	-0.4	0	956	-0.88	0	160
FBgn0265633	lncRNA:CR44440	10.03	1	228	-0.52	0	4862	-0.79	0	1577	-0.33	0	5500
FBgn0250819	CG33521	2.74	1	230	0.51	0	1868	-0.22	0	3220	-0.37	0	1705
FBgn0033174	CG11125	2.36	1	232	-0.92	0	899	-0.17	0	5253	-0.67	0	947
FBgn0040809	CG13465	9.95	1	233	-2.85	-1	368	-1.87	-1	194	-2.45	-1	110
FBgn0029993	CG1571	9.8	1	238	-0.23	0	7132	-1.55	-1	302	-1.33	-1	680
FBgn0267969	lncRNA:CR46247	10.02	1	242	-2.94	-1	344	-0.97	0	1152	-0.83	0	2568
FBgn0263234	Phae1	9.79	1	243	-0.05	0	8613	-0.64	0	2242	0.17	0	7307
FBgn0036206	twy	3.44	1	244	0.28	0	4798	0.02	0	8670	0.28	0	3704
FBgn0040233	cana	1.91	1	246	-0.86	0	838	-0.45	0	693	-0.05	0	7601
FBgn0031489	CG17224	2.31	1	250	0.84	0	791	0.38	0	1909	0.75	0	257
FBgn0262167	ana1	1.51	1	251	-0.29	0	4509	-0.19	0	3129	-0.05	0	7835
FBgn0267456	asRNA:CR45806	10.49	1	252	-0.8	0	4142	-0.04	0	8738	-0.74	0	4174
FBgn0038020	GstD9	2.15	1	253	-1.74	-1	40	-1.04	-1	101	-0.98	0	91
FBgn0031678	Nepl3	1.44	1	254	-1.25	-1	88	-0.71	0	245	-1.09	-1	218
FBgn0029710	CG3568	1.65	1	258	-0.1	0	6747	0.06	0	7007	0.06	0	7433
FBgn0263232	Nxf3	2.09	1	259	-0.82	0	1994	-0.37	0	2726	0.62	0	1672
FBgn0051231	CG31231	9.71	1	263	-1.57	-1	1205	-0.75	0	1459	-0.56	0	3578
FBgn0034255	Oxp	10.16	1	264	-0.72	0	4583	-0.24	0	6204	0.26	0	6973
FBgn0036640	nxf2	1.63	1	267	-0.48	0	2384	-0.14	0	4591	-0.17	0	4649
FBgn0038550	CG17801	9.73	1	268	-1.05	-1	2414	-0.47	0	3845	-0.28	0	6145
FBgn0085339	CG34310	1.37	1	269	-0.47	0	1691	-0.18	0	3322	0	0	8982
FBgn0031999	CG8419	9.86	1	270	-0.76	0	4338	1.03	1	651	-0.14	0	7922
FBgn0031301	CG14339	9.89	1	271	-2.26	-1	896	-1.47	-1	544	0.28	0	6509
FBgn0034850	CG9875	9.65	1	272	-1.63	-1	1194	-0.42	0	3898	-0.61	0	3202
FBgn0037751	topi	3.68	1	277	-0.83	0	2517	-0.15	0	5911	-0.45	0	2122
FBgn0261697	tctn	10.27	1	278	-1.01	-1	3843	-1.16	-1	1161	1.04	1	1950
FBgn0261683	B9d2	10.27	1	279	-1.01	-1	3844	-1.16	-1	1162	1.04	1	1951
FBgn0004400	rhi	4.34	1	280	-1.39	-1	1284	-0.96	0	915	0.07	0	8199
FBgn0261363	PPO3	3.19	1	284	-0.4	0	3891	-0.21	0	4342	-0.16	0	6221
FBgn0034942	CG13566	9.6	1	286	0.04	0	8817	-0.24	0	5721	-0.5	0	4297
FBgn0036568	ATPsynbetaL	9.7	1	287	-1.13	-1	2263	-1.1	-1	1021	0.07	0	8343
FBgn0052783	Gem4c	2.07	1	291	-0.32	0	3784	0.41	0	1111	0.69	0	304
FBgn0264984	lncRNA:CR44135	9.49	1	294	-1.43	-1	1947	-1.5	-1	364	-1.26	-1	876
FBgn0052786	Gem4b	1.96	1	295	-0.22	0	5208	-2.42	-1	26	-2.18	-1	24
FBgn0265533	CR44383	9.55	1	296	0.58	0	4049	-10.01	-1	27	-10.09	-1	30
FBgn0032869	CG17470	9.53	1	297	-1.11	-1	2221	-0.64	0	2246	-1.04	-1	1440
FBgn0030085	CG6999	1.68	1	300	0.16	0	6168	0	0	9097	0.09	0	6839
FBgn0039896	yellow-h	2.66	1	303	-0.22	0	5285	0.02	0	8580	-0.55	0	1302
FBgn0262169	magu	1.76	1	304	-1.59	-1	69	-0.35	0	1675	-0.73	0	380
FBgn0036786	skl	1.47	1	307	-0.92	0	358	-0.79	0	297	0.29	0	2922
FBgn0014342	mia	1.81	1	308	-0.06	0	7739	0.01	0	8934	-0.03	0	8324
FBgn0051989	Cap-D3	1.49	1	312	-0.5	0	2095	-0.25	0	2034	-0.06	0	7444
FBgn0024366	CG11409	3.33	1	313	-0.41	0	5033	0.13	0	6312	0.23	0	5414
FBgn0032815	CG10462	2.25	1	314	-0.98	0	528	-0.27	0	2354	-0.25	0	3221
FBgn0260780	wisp	3.3	1	318	-0.44	0	3941	0.06	0	7669	-0.07	0	7982
FBgn0039503	CG14262	9.35	1	321	-0.46	0	5207	-0.24	0	5682	-0.24	0	6666
FBgn0259216	RhoGAP102A	2.1	1	323	0.32	0	4016	-0.21	0	3869	0.07	0	7596
FBgn0260933	rempA	2.22	1	324	-0.89	0	702	-0.79	0	282	-0.53	0	698
FBgn0030455	CG4318	4.35	1	325	0.08	0	8217	0.19	0	5803	0.78	0	1452
FBgn0024912	agt	1.68	1	326	-1.04	-1	288	-0.74	0	200	-1.06	-1	141
FBgn0038252	BigH1	9.32	1	328	-0.8	0	3879	-0.28	0	5238	0.07	0	8336
FBgn0040372	G9a	1.69	1	329	-0.9	0	232	-0.22	0	2558	0.08	0	6716
FBgn0032375	CG14932	9.53	1	330	-0.79	0	4129	-1.18	-1	769	0.07	0	8521
FBgn0003950	unc	2.45	1	334	-0.6	0	2011	-0.18	0	4787	-0.09	0	7140
FBgn0029606	CG14052	9.55	1	336	0.41	0	5740	0.47	0	3630	0.12	0	7845
FBgn0266282	SMC6	1.44	1	338	-0.6	0	1255	-0.34	0	1329	-0.15	0	4881
FBgn0030347	CG15739	3.15	1	339	-0.02	0	8799	-0.14	0	5895	-0.14	0	6628
FBgn0037850	CG14695	3.93	1	340	-0.31	0	5550	-0.58	0	1866	-0.42	0	3921
FBgn0033748	vis	5.02	1	341	-0.52	0	3012	-0.29	0	3268	0.02	0	8682
FBgn0030722	CG12395	9.32	1	343	0.08	0	8539	-0.54	0	2908	-0.57	0	3580
FBgn0053003	CG33003	9.24	1	345	-2.34	-1	770	-2	-1	251	-1.3	-1	1027
FBgn0032680	Ntf-2r	9.53	1	347	-1.58	-1	1500	-9.99	-1	33	0.03	0	8858
FBgn0031116	CG1695	1.65	1	349	0.47	0	2325	-0.81	0	221	0.17	0	4955
FBgn0029977	hdm	3.17	1	352	-0.35	0	4684	-0.29	0	3658	-0.3	0	4631
FBgn0039925	Kif3C	3.61	1	353	0.66	0	2696	0.1	0	7114	0.29	0	4212
FBgn0037025	Spc105R	1.39	1	354	-0.6	0	1889	-0.39	0	1101	0.08	0	6642
FBgn0036991	CtIP	1.49	1	355	-0.1	0	6924	-0.11	0	5286	0.03	0	8172
FBgn0039683	dmrt99B	1.58	1	358	-1.66	-1	132	-0.8	0	413	-0.35	0	1815
FBgn0023525	CG3191	3.38	1	359	0.06	0	8259	-0.35	0	2987	-0.64	0	1647
FBgn0016054	phr6-4	3.1	1	360	-0.99	0	904	-0.95	0	261	-0.81	0	602
FBgn0037853	CG14696	1.78	1	361	-0.12	0	6706	-0.1	0	5773	-0.27	0	3029
FBgn0034566	CG9313	3.52	1	363	-1.32	-1	1590	-0.35	0	4062	-0.27	0	5749
FBgn0028379	fan	9.23	1	365	-0.94	0	3681	-1.11	-1	802	-0.51	0	4126
FBgn0033205	Rdh1	1.5	1	366	-0.46	0	2065	-0.64	0	311	-0.83	0	231
FBgn0039251	Trf4-2	4.05	1	367	0.04	0	8634	-0.3	0	4512	0	0	9105
FBgn0003683	term	9.16	1	368	1.28	1	1300	0.7	0	1925	0.83	0	1947
FBgn0034622	BBS9	9.17	1	369	0.64	0	3746	0.12	0	7306	-0.34	0	5695
FBgn0033773	Mos	4.45	1	371	-1.83	-1	672	-0.82	0	1696	-0.85	0	2093
FBgn0033453	Sting	1.57	1	372	0.12	0	6517	0.13	0	4641	0.1	0	6321
FBgn0039431	plum	1.63	1	373	-0.48	0	2495	-0.4	0	1481	-0.23	0	4044
FBgn0031451	CG9961	2.64	1	374	0.54	0	2003	0.16	0	4778	0.39	0	1904
FBgn0038953	CG18596	1.64	1	376	-0.47	0	2279	-0.22	0	2815	-0.24	0	3232
FBgn0030395	Mks1	9.16	1	379	-1.35	-1	2296	-0.5	0	3769	-0.35	0	5750
FBgn0053914	CG33914	3.07	1	381	0.42	0	3098	-1.08	-1	141	-0.17	0	5483
FBgn0000216	Brd	1.83	1	382	-1.91	-1	30	-0.56	0	521	-0.75	0	285
FBgn0041627	Ku80	1.45	1	384	-0.56	0	1550	-0.43	0	832	-0.35	0	1996
FBgn0032726	CG10621	3.43	1	385	-0.41	0	4279	-0.16	0	5755	-0.79	0	1799
FBgn0037141	PolH	1.47	1	386	-0.54	0	1859	-0.3	0	2245	-0.1	0	6933
FBgn0036196	CG11658	1.4	1	387	-0.35	0	3290	-0.25	0	2635	-0.37	0	1776
FBgn0031091	Phf7	1.46	1	388	-0.83	0	671	-0.46	0	670	-0.18	0	4220
FBgn0030501	BthD	1.33	1	390	-1.74	-1	45	-0.9	0	79	-0.94	0	73
FBgn0033214	CG1941	4.17	1	392	-1.55	-1	1319	-0.48	0	2538	-1.52	-1	219
FBgn0030207	CG2887	3.66	1	395	-0.16	0	7366	-0.37	0	3316	-0.64	0	2253
FBgn0029694	CG15375	9.06	1	396	-1.97	-1	867	-2.07	-1	204	-2.14	-1	242
FBgn0260238	CG42512	3.69	1	397	-0.28	0	6006	-0.41	0	3180	-0.32	0	5457
FBgn0033096	Zip42C.1	9.06	1	399	-0.73	0	4075	-0.28	0	6248	-0.61	0	3410
FBgn0045980	niki	4.24	1	400	-0.63	0	2117	-0.11	0	6445	-0.57	0	1397
FBgn0263235	Phae2	9.2	1	401	-0.67	0	4374	-1.39	-1	590	0.03	0	8851
FBgn0052476	mthl14	2.69	1	405	-0.09	0	7713	0.12	0	6137	-0.07	0	7752
FBgn0039630	CG11843	3.88	1	406	-1.39	-1	1277	-0.86	0	1584	-0.88	0	1600
FBgn0004118	nAChRbeta2	1.53	1	413	0.33	0	2915	0.23	0	2360	0.27	0	2606
FBgn0030721	CG12698	4.17	1	418	-0.02	0	8941	-0.4	0	3450	0.12	0	7619
FBgn0050054	CG30054	3.39	1	420	0.07	0	8244	-0.3	0	4198	0.21	0	6303
FBgn0263143	vret	1.59	1	423	-0.81	0	843	-0.22	0	3637	-0.42	0	1735
FBgn0031018	narya	8.97	1	425	-0.66	0	4153	-0.3	0	5120	-0.29	0	6107
FBgn0040232	cmet	1.53	1	426	-0.7	0	1306	-0.36	0	1552	0.09	0	6689
FBgn0087040	alphaTub67C	3.66	1	427	1.2	1	1539	0.58	0	1662	0.33	0	5080
FBgn0040333	brv3	2.75	1	430	-0.76	0	2113	-0.9	0	424	-0.99	0	723
FBgn0003448	sna	1.43	1	433	-1.76	-1	129	-0.77	0	367	-0.39	0	2476
FBgn0010097	gammaTub37C	1.96	1	434	-0.75	0	1444	-0.57	0	775	-0.24	0	4329
FBgn0052445	CG32445	9	1	436	-1.66	-1	1740	-0.77	0	2880	-1.33	-1	995
FBgn0266632	asRNA:CR45139	2.87	1	437	0.17	0	6686	-0.72	0	870	-1.03	-1	894
FBgn0050339	CG30339	8.92	1	438	-2.11	-1	815	-1.17	-1	791	-0.98	0	2046
FBgn0266317	asRNA:CR44982	9	1	439	0.23	0	7112	0.4	0	4069	0.18	0	7312
FBgn0030508	CG15760	1.2	1	441	-0.16	0	5480	-0.35	0	844	0.04	0	7903
FBgn0037338	Snm1	1.34	1	442	-0.22	0	4715	-0.02	0	8559	0.07	0	7291
FBgn0035359	CG1143	3.91	1	443	0.1	0	8069	0.61	0	1516	0.14	0	7388
FBgn0039622	eIF4E6	3.67	1	444	-0.35	0	5330	-0.27	0	4577	-0.15	0	7186
FBgn0038291	CG3984	9.06	1	447	-1.61	-1	1730	0.39	0	5933	-1.62	-1	1183
FBgn0267029	lncRNA:CR45473	2.8	1	450	-0.96	0	1229	-0.16	0	5453	-0.06	0	8038
FBgn0039879	Ir100a	8.9	1	451	-0.03	0	8966	0.22	0	6120	0.54	0	3701
FBgn0030998	CG14195	8.8	1	453	0.91	0	2740	-0.16	0	7005	-0.69	0	3173
FBgn0264821	asRNA:CR44029	2.19	1	454	0.04	0	8364	0.11	0	5529	0.3	0	2573
FBgn0011653	mas	1.74	1	455	-2.68	-1	13	-0.68	0	607	-0.97	0	211
FBgn0031232	CG11617	3.94	1	456	0.21	0	6816	0.47	0	2587	0.09	0	7915
FBgn0036810	CG6885	8.93	1	457	-0.83	0	4535	-0.57	0	3049	-0.16	0	7558
FBgn0038784	CG4362	8.82	1	458	-0.46	0	5555	0.03	0	8798	-0.32	0	5956
FBgn0261990	CG42808	9.64	1	460	-4.01	-1	429	-1.32	0	3279	-3.66	-1	131
FBgn0038526	CG14327	8.96	1	461	-2.55	-1	1003	-2.21	-1	175	-2.79	-1	143
FBgn0052679	CG32679	8.79	1	462	-0.21	0	7382	0.08	0	8052	-0.43	0	5128
FBgn0051477	ATPsynepsilonL	2.9	1	465	-0.17	0	6936	0.45	0	1936	0.06	0	8184
FBgn0003087	pim	1.69	1	466	-0.8	0	1390	-0.34	0	2281	-0.42	0	1569
FBgn0040296	Ocho	2.53	1	467	-2.42	-1	74	-1.09	-1	188	-1.59	-1	84
FBgn0041102	ocn	8.88	1	468	-1.66	-1	1382	-0.28	0	5534	-0.81	0	2556
FBgn0260399	gwl	1.29	1	469	-0.81	0	1027	-0.47	0	858	-0.23	0	3688
FBgn0039663	CG2321	1.6	1	470	-0.54	0	2283	-0.46	0	1068	0.11	0	6748
FBgn0038144	CG8870	8.72	1	473	-0.06	0	8625	0.21	0	6323	0.13	0	8053
FBgn0052755	CG32755	8.75	1	474	0.24	0	7006	0.79	0	1498	0.22	0	7047
FBgn0002891	PolZ1	1.62	1	478	-0.89	0	636	-0.44	0	1010	-0.36	0	2011
FBgn0037750	Whamy	3.51	1	479	-1.08	-1	2197	-0.3	0	4476	-0.36	0	4679
FBgn0037548	CG7900	2.12	1	481	-1.52	-1	300	-0.66	0	792	-0.78	0	743
FBgn0010114	hig	1.28	1	484	-0.73	0	555	-0.9	0	76	-0.74	0	239
FBgn0037742	Rpt3R	1.71	1	485	-0.24	0	4708	-0.04	0	8019	-0.17	0	5220
FBgn0033574	Spn47C	9.16	1	488	0.84	0	3969	-1.16	0	2328	-1.05	-1	2280
FBgn0030051	spirit	2.77	1	489	1.27	1	85	0.22	0	3612	-0.08	0	7364
FBgn0031986	CG8673	2.98	1	493	0.64	0	2489	-0.08	0	7522	0.06	0	8178
FBgn0036480	Cep135	1.2	1	494	-0.22	0	4607	-0.18	0	3304	-0.03	0	8096
FBgn0267920	CR46201	2.79	1	495	0.65	0	1981	0.54	0	948	0.06	0	7968
FBgn0037921	Zaf1	1.9	1	498	-0.4	0	3575	-0.03	0	8400	-0.17	0	5572
FBgn0052706	CG32706	1.35	1	502	0.14	0	6406	0.04	0	7801	-1.31	-1	51
FBgn0036688	Fit2	1.65	1	506	-0.28	0	4758	-0.06	0	7358	-0.21	0	4291
FBgn0032452	CG15484	4.33	1	507	-0.74	0	2556	0.13	0	6755	-0.15	0	6826
FBgn0035955	CG5194	3.75	1	508	-0.66	0	3903	-0.01	0	9011	0.33	0	5361
FBgn0032521	CG7110	1.11	1	509	-0.4	0	2482	-0.11	0	5357	-0.01	0	8923
FBgn0031490	CG17264	3.29	1	512	-0.31	0	5222	-0.4	0	3065	-0.3	0	4622
FBgn0034728	rad50	1.23	1	513	-0.74	0	808	-0.22	0	3336	-0.32	0	2315
FBgn0001078	ftz-f1	1.35	1	517	-1.06	-1	849	-0.43	0	1428	-0.46	0	1931
FBgn0266836	lncRNA:CR45298	8.66	1	520	-0.36	0	6313	0.08	0	8135	-0.7	0	3376
FBgn0037934	CG6830	8.73	1	522	-2.65	-1	856	-1.2	-1	1256	-1.28	-1	1350
FBgn0036183	CG6083	8.64	1	524	1.32	1	1499	1	0	1045	0.46	0	4765
FBgn0030725	CG8958	8.78	1	529	-0.77	0	4193	-0.77	0	2299	-0.71	0	3373
FBgn0039564	Nep7	3.58	1	531	-0.88	0	1614	-0.42	0	1946	-0.8	0	778
FBgn0011293	a10	3.19	1	533	-0.04	0	8558	0.08	0	7099	-1.52	-1	134
FBgn0032154	mtDNA-helicase	1.5	1	537	-0.65	0	1535	-0.34	0	1558	-0.44	0	1382
FBgn0002872	mu2	1.24	1	539	-0.7	0	1182	-0.32	0	1729	-0.26	0	2906
FBgn0260482	CG32599	8.53	1	544	0.41	0	5681	0.06	0	8536	0.49	0	4287
FBgn0034403	CG18190	1.19	1	547	-1.19	-1	110	-0.49	0	849	-0.42	0	1214
FBgn0039755	CG15531	8.58	1	549	-3.07	-1	510	-0.18	0	7377	-0.42	0	5386
FBgn0036670	CG13029	2.28	1	550	-1.08	-1	746	-0.26	0	3879	-0.62	0	1573
FBgn0037950	HisCl1	2.93	1	553	-0.1	0	7634	-0.37	0	2598	-0.37	0	3523
FBgn0004569	aos	1.22	1	556	-1.13	-1	148	-0.63	0	336	-0.6	0	584
FBgn0035358	CG14949	8.59	1	557	-0.11	0	8251	0.35	0	4805	0.32	0	6038
FBgn0052110	CG32110	8.61	1	560	-0.11	0	8261	-0.46	0	4300	0.4	0	5262
FBgn0032507	CG9377	9.27	1	561	-4.48	-1	378	-3.65	-1	123	-4.45	-1	102
FBgn0052006	CG32006	3.75	1	562	1.1	1	1603	0.66	0	1579	0.23	0	6592
FBgn0264862	asRNA:CR44053	2.75	1	564	0.07	0	8104	-0.14	0	6173	0.38	0	3430
FBgn0005390	fs(1)M3	8.81	1	566	0.73	0	4296	-0.6	0	3491	0.83	0	2827
FBgn0002709	mei-218	1.43	1	568	-0.05	0	8042	0.11	0	5636	0.19	0	4833
FBgn0265362	CG44303	2.46	1	571	-1	0	1378	-0.46	0	1721	-0.53	0	2023
FBgn0003719	tld	1.26	1	572	-0.6	0	2145	-0.06	0	6967	-0.29	0	3130
FBgn0033963	CG12857	8.52	1	573	-0.88	0	4351	-0.25	0	6103	-0.33	0	6207
FBgn0034249	RhoGAP54D	1.12	1	574	-0.35	0	2782	-0.24	0	2355	-0.09	0	6691
FBgn0278604	dmt	1.12	1	576	-0.49	0	1948	-0.31	0	1575	0.07	0	7180
FBgn0000658	fj	1.4	1	578	-2.81	-1	5	-0.58	0	571	-1.65	-1	159
FBgn0035922	Pex7	2.34	1	581	-1.71	-1	140	-0.46	0	1848	-0.28	0	3223
FBgn0027581	CG6191	1.6	1	582	-0.57	0	3008	-0.39	0	2218	-0.6	0	1312
FBgn0031196	Cluap1	8.49	1	583	0.63	0	4304	-0.47	0	4414	-0.59	0	4010
FBgn0267073	lncRNA:CR45517	8.5	1	584	-0.78	0	4409	-1.34	-1	748	-2.13	-1	420
FBgn0037059	CG10510	8.56	1	586	-0.72	0	4480	-1.76	-1	487	-0.5	0	4914
FBgn0025642	CG32812	3.54	1	589	-0.61	0	3932	-0.44	0	3654	-0.59	0	3321
FBgn0037719	bocks	1.1	1	593	-0.7	0	732	-0.48	0	488	-0.44	0	1095
FBgn0019686	lok	1.1	1	597	-0.93	0	674	-0.22	0	3372	-0.37	0	1681
FBgn0010768	sqz	1.15	1	598	-0.58	0	1785	-0.49	0	857	-0.01	0	8913
FBgn0030359	CG18130	3.71	1	600	-0.21	0	7281	-0.6	0	2416	-0.19	0	6883
FBgn0052813	CG32813	1.14	1	601	-0.26	0	4534	-0.22	0	2715	-0.03	0	8273
FBgn0024222	IKKbeta	1.41	1	605	-0.7	0	1365	-0.3	0	2713	-0.27	0	3215
FBgn0025836	RhoGAP1A	1.6	1	607	-0.86	0	237	-0.24	0	2080	0.19	0	3459
FBgn0267585	lncRNA:dntRL	8.44	1	610	0.88	0	3234	-0.53	0	3563	-0.25	0	6819
FBgn0265966	lncRNA:CR44753	8.59	1	611	-1.37	-1	2520	-0.91	0	1832	-0.54	0	4645
FBgn0028491	CG2930	1.98	1	616	-1.37	0	452	-2.13	-1	41	-1.31	0	129
FBgn0035847	mthl7	8.43	1	621	-1.27	-1	2721	-0.91	0	2102	-0.45	0	5156
FBgn0040370	CG13375	1.35	1	622	-0.5	0	2894	0.34	0	2374	0.13	0	6103
FBgn0264446	asRNA:CR43864	2.75	1	625	-0.15	0	7150	0.03	0	8548	0.08	0	7862
FBgn0003310	S	1.27	1	626	-1.18	-1	77	-0.89	0	88	-0.48	0	726
FBgn0026374	Rhp	1.5	1	628	-0.24	0	4416	0.18	0	3677	-0.03	0	8283
FBgn0037076	ebd2	1.24	1	632	0.07	0	7588	-0.07	0	6666	0.09	0	6789
FBgn0038601	Polr1E	1.03	1	634	-0.6	0	1126	-0.22	0	2670	-0.31	0	2438
FBgn0259112	asRNA:CR42254	2.1	1	638	-0.48	0	3643	-0.26	0	3462	-0.53	0	1730
FBgn0028525	c(2)M	3.13	1	640	-0.32	0	5467	-0.14	0	6472	0.08	0	7967
FBgn0051279	CG31279	8.41	1	642	-2.78	-1	713	-1.85	-1	436	-1.72	-1	777
FBgn0259986	nab	1.48	1	646	-0.56	0	2504	-0.38	0	1314	-0.01	0	8842
FBgn0001981	esg	1.09	1	648	-1.42	-1	83	-1.06	-1	71	-0.66	0	509
FBgn0041225	Gr94a	8.32	1	654	-0.37	0	6535	-0.25	0	6112	-0.03	0	8850
FBgn0266705	asRNA:CR45195	3.99	1	655	-0.09	0	8063	-0.23	0	5287	-0.4	0	4190
FBgn0050383	CG30383	2.08	1	657	-0.69	0	1986	-0.38	0	2367	-0.32	0	3197
FBgn0267652	pre-mod(mdg4)-N	2.87	1	660	0.01	0	9055	-0.06	0	8036	0.11	0	7508
FBgn0039098	GILT3	3.22	1	661	0.9	0	2217	0.64	0	1695	0.22	0	6479
FBgn0030040	CG15347	8.34	1	662	-0.59	0	6367	0.55	0	4711	-2.36	-1	542
FBgn0037727	Nepl12	8.51	1	665	0.34	0	6776	0.45	0	4498	1.16	1	1320
FBgn0264785	Hph	1.15	1	670	-0.35	0	2862	-0.46	0	479	-0.12	0	5687
FBgn0033481	CG12920	8.29	1	672	-0.3	0	6860	0.05	0	8678	-0.14	0	7815
FBgn0053508	ppk13	2.69	1	673	-0.71	0	1752	-0.21	0	4071	-0.73	0	1521
FBgn0026064	KP78a	1.25	1	674	-1.21	-1	793	-0.56	0	733	-0.51	0	1014
FBgn0266577	asRNA:CR45108	8.44	1	677	-0.17	0	7948	-0.19	0	6978	0.66	0	3550
FBgn0267551	asRNA:CR45891	8.33	1	678	-0.26	0	7293	-0.32	0	5443	0.05	0	8694
FBgn0031296	gNacalpha	8.49	1	682	-1.9	-1	1639	-1.05	0	1882	0.72	0	3894
FBgn0000355	Cp15	8.4	1	683	-1.13	-1	3074	-0.96	0	1754	-1.05	-1	2715
FBgn0030307	CG33235	8.34	1	686	1.3	1	2330	-0.04	0	8828	-0.06	0	8609
FBgn0031910	CG15818	8.27	1	687	0.92	0	3032	0.57	0	2933	1.46	1	664
FBgn0002023	Lim3	1.04	1	689	-0.39	0	2566	-0.7	0	248	0	0	9075
FBgn0024249	cato	8.26	1	692	-0.57	0	5445	0.02	0	9055	-0.01	0	9136
FBgn0040323	GNBP1	1.58	1	694	-0.12	0	6630	-0.11	0	5366	-0.11	0	6515
FBgn0033889	CG6701	2.4	1	695	-0.65	0	1435	-0.22	0	2743	-0.16	0	4668
FBgn0051864	Qtzl	1.16	1	696	-1.05	-1	320	-0.93	0	94	-0.75	0	298
FBgn0266276	asRNA:CR44961	8.26	1	698	0.8	0	3531	0.42	0	4412	0.63	0	3432
FBgn0025837	CG17636	8.25	1	699	2.17	1	389	-0.84	0	2090	-0.48	0	5068
FBgn0265084	CG44195	1.78	1	700	0.2	0	6098	-0.27	0	3836	0.59	0	858
FBgn0029987	CG15330	8.2	1	705	-0.19	0	7651	-0.26	0	6101	-0.33	0	6315
FBgn0033408	ODA-Dnal1	8.2	1	707	-1.93	-1	1458	-2.41	-1	226	0.36	0	6104
FBgn0261610	CG42699	1.09	1	709	0.17	0	5227	-0.46	0	599	0.27	0	2561
FBgn0037531	CG10445	1.75	1	714	-0.26	0	4996	-0.33	0	2569	-0.14	0	6177
FBgn0267758	asRNA:CR46089	2.79	1	715	-0.51	0	5124	0.07	0	7923	-0.08	0	8076
FBgn0010549	l(2)03659	2.47	1	719	-1.36	-1	566	-0.77	0	723	-1.28	-1	200
FBgn0037944	CG6923	1.26	1	722	0.06	0	8108	0.08	0	6385	0.25	0	3891
FBgn0003963	ush	1.09	1	723	-0.41	0	2426	-0.7	0	167	-0.2	0	4049
FBgn0012034	AcCoAS	1.29	1	724	-0.52	0	2077	-0.23	0	3081	-0.51	0	1297
FBgn0264907	CG44098	1.43	1	725	0.29	0	4071	0.09	0	6670	0.03	0	8486
FBgn0034540	Lrt	1.55	1	731	-0.75	0	2109	0.2	0	3875	-0.52	0	1785
FBgn0267788	lncRNA:CR46119	8.14	1	733	-1.48	-1	2264	-1.15	-1	1208	-1.11	-1	1908
FBgn0035476	CG12766	8.29	1	734	-1.32	-1	2552	-0.6	0	3468	-1.05	-1	2390
FBgn0000384	cta	1.23	1	735	0	0	9136	-0.19	0	3437	0.06	0	7511
FBgn0032533	CG16888	8.19	1	736	-1	0	3333	-0.62	0	3340	-2.23	-1	1778
FBgn0085384	CG34355	1.45	1	743	0.04	0	8125	-0.08	0	6135	0.21	0	3551
FBgn0045035	tefu	1.51	1	746	-0.59	0	1521	-0.33	0	1474	-0.14	0	5717
FBgn0040941	CG15308	8.1	1	747	-0.9	0	3761	-0.97	0	1767	-0.33	0	6210
FBgn0025726	unc-13	1.44	1	749	0.27	0	3685	0	0	9015	0.29	0	2199
FBgn0034435	fest	2.38	1	750	-0.27	0	6287	-0.24	0	4420	-0.01	0	8949
FBgn0026597	Axn	1.32	1	751	-0.3	0	3432	-0.25	0	2461	-0.08	0	7010
FBgn0265268	CG18234	8.28	1	754	0.4	0	6434	-0.33	0	5795	0.78	0	3259
FBgn0030880	CG6788	2.51	1	756	-0.11	0	7768	0.48	0	3294	-0.09	0	7613
FBgn0040305	MTF-1	1.2	1	758	-0.16	0	5654	-0.05	0	7232	-0.08	0	7059
FBgn0052199	CG32199	8.2	1	760	0.04	0	8982	-0.55	0	4074	0.72	0	3561
FBgn0010786	Hmbs	1.01	1	766	-1.1	-1	188	-0.88	0	86	-0.51	0	824
FBgn0261832	CG42764	8.06	1	770	-0.77	0	4265	-0.71	0	3141	-1.1	-1	1973
FBgn0032399	CG6785	2.61	1	771	-0.67	0	2871	0.12	0	6647	-0.55	0	2463
FBgn0264721	lncRNA:CR43989	2.89	1	772	-0.75	0	3082	-0.51	0	2662	-0.32	0	5477
FBgn0038978	tHMG1	8.07	1	774	-1.19	-1	2858	-0.4	0	5078	-0.65	0	3841
FBgn0015946	grim	1.29	1	775	-0.45	0	2691	-0.8	0	485	0.75	0	390
FBgn0262149	CR42875	3.16	1	779	-0.18	0	7328	0.3	0	4738	0.43	0	4215
FBgn0031302	CG14340	8.32	1	780	-1.87	-1	1879	-0.87	0	2647	0.48	0	5536
FBgn0039048	CG17111	2.23	1	782	-0.23	0	7522	-11.54	-1	14	-0.47	0	3946
FBgn0260722	lncRNA:CR42549	1.12	1	783	-0.62	0	1749	-0.32	0	2369	-0.52	0	1290
FBgn0030745	CG4239	1.07	1	784	-0.43	0	2285	-0.5	0	592	-0.52	0	951
FBgn0001234	lncRNA:Hsromega	1.65	1	789	0.3	0	5516	0.11	0	6785	-0.23	0	5629
FBgn0265630	sno	1.14	1	790	-0.33	0	3273	-0.28	0	2202	-0.02	0	8539
FBgn0030691	Efhc1.1	2.71	1	802	-0.03	0	8823	0.11	0	7226	-0.58	0	3060
FBgn0024991	CG2694	1.24	1	803	-0.34	0	3451	-0.01	0	8990	-0.03	0	8237
FBgn0031031	CG14218	8.02	1	804	-2.39	-1	1122	-0.41	0	5139	0.03	0	8947
FBgn0030859	CG12990	2.79	1	805	-0.73	0	3088	-0.16	0	6578	-0.13	0	7568
FBgn0033020	COX4L	7.98	1	806	0.2	0	7661	0.54	0	3418	-0.13	0	8047
FBgn0267776	asRNA:CR46107	2.37	1	807	0.28	0	5620	-0.33	0	3547	-0.17	0	6610
FBgn0033192	Corin	1.3	1	809	-0.46	0	3314	-0.37	0	2506	-0.69	0	1056
FBgn0035770	pst	1.1	1	810	-0.67	0	748	-0.07	0	6621	-0.29	0	2342
FBgn0264942	lncRNA:CR44111	8.06	1	811	-8.57	-1	193	-8.51	-1	51	-2.29	-1	525
FBgn0036139	CG6216	8.12	1	812	-0.12	0	8358	0.45	0	4312	0.01	0	9133
FBgn0033095	chk	1.09	1	813	-0.83	0	993	-0.35	0	1570	-0.24	0	3734
FBgn0266525	CG45092	1.09	1	814	-0.83	0	992	-0.35	0	1568	-0.24	0	3737
FBgn0010246	Myo61F	1.17	1	816	-1.6	-1	130	-0.37	0	2661	-0.68	0	774
FBgn0046756	asRNA:CR33945	8.12	1	818	0.19	0	7859	0.09	0	8223	0.03	0	8944
FBgn0034399	CG15083	1.04	1	819	-0.58	0	1367	-0.12	0	5417	-0.66	0	514
FBgn0260450	CalpC	1.08	1	826	-0.88	0	459	-0.56	0	423	-0.67	0	516
FBgn0266916	Cenp-C	1.01	1	828	-0.42	0	2487	-0.36	0	996	0	0	8980
FBgn0052201	CG32201	8.37	1	831	-0.2	0	7827	-1.23	-1	1773	0.68	0	4319
FBgn0037918	CG6791	1.17	1	832	-0.25	0	4563	-0.1	0	5782	0.12	0	5756
FBgn0052071	CG32071	7.95	1	833	-0.44	0	6025	-0.17	0	7095	0.12	0	8064
FBgn0052681	CG32681	2.86	1	834	-2.02	-1	719	-1.66	-1	342	-1.24	-1	918
FBgn0085434	NaCP60E	1.32	1	842	-0.01	0	8920	-0.02	0	8565	0.14	0	5469
FBgn0028487	f-cup	1.1	1	843	-0.32	0	4117	-0.04	0	7984	-0.25	0	3745
FBgn0260812	inaF-D	3.73	1	844	-1.79	-1	934	-1.15	-1	611	-0.14	0	7495
FBgn0031734	CG11147	2.54	1	846	-2.13	-1	448	-1.88	-1	187	-3.33	-1	43
FBgn0263088	lncRNA:CR43356	7.96	1	847	-0.43	0	6414	-1.94	-1	476	0.82	0	2899
FBgn0266211	CR44906	2.39	1	848	-1.52	-1	866	-0.7	0	1596	-0.23	0	6096
FBgn0033354	FANCI	1.02	1	851	-0.91	0	683	-0.4	0	1253	-0.22	0	4271
FBgn0000052	Pfas	1.13	1	852	-0.7	0	1063	-0.06	0	7111	-0.28	0	2254
FBgn0264542	hwt	1.02	1	853	0.38	0	2287	-1.16	-1	61	0.56	0	508
FBgn0032779	Alp12	1.71	1	854	0.1	0	7419	0.09	0	6857	0.03	0	8530
FBgn0031547	Sr-CIV	8.06	1	855	-0.24	0	7547	0.86	0	2062	-0.22	0	7658
FBgn0051821	CG31821	8.68	1	856	-2.39	-1	1850	-1.13	0	2895	-2.6	-1	1489
FBgn0025578	Lcp9	7.89	1	860	-1.05	-1	3398	0.07	0	8464	-1.04	-1	2430
FBgn0011236	ken	1.06	1	867	-1.29	-1	634	-0.49	0	1036	-0.61	0	585
FBgn0266083	ocm	1.14	1	868	-0.35	0	3054	-0.32	0	1423	0.1	0	6372
FBgn0023515	Gcna	1.01	1	870	-0.27	0	3773	-0.26	0	1938	-0.01	0	8754
FBgn0033921	tej	1.5	1	871	-0.19	0	5327	-0.1	0	6024	0.11	0	6307
FBgn0039711	CG7824	1.11	1	872	-0.57	0	1786	-0.28	0	2667	-0.36	0	2066
FBgn0050001	CG30001	1.54	1	873	-0.62	0	1829	-0.33	0	2236	-0.45	0	1572
FBgn0086898	dgo	1.82	1	878	-0.57	0	3569	0.04	0	8124	-0.25	0	4566
FBgn0035842	Setx	1.01	1	886	-0.39	0	2843	-0.31	0	1713	-0.01	0	8844
FBgn0039848	Loxl1	2.29	1	891	-0.69	0	3294	-0.24	0	4739	-0.77	0	1596
FBgn0035409	CG14963	3.01	1	892	-0.71	0	3688	-0.32	0	4475	-0.41	0	4717
FBgn0037562	Nazo	7.86	1	894	-0.1	0	8500	-0.09	0	8156	0.09	0	8612
FBgn0033749	achi	1.48	1	896	0.03	0	8802	-0.17	0	4471	-0.26	0	3763
FBgn0260748	CG5004	1.06	1	897	-0.31	0	2940	-0.38	0	1089	0.07	0	7037
FBgn0039277	Nepl16	1.42	1	899	0.07	0	7821	-0.07	0	7196	-0.22	0	4872
FBgn0037845	CG14694	7.88	1	900	-0.33	0	6840	0.15	0	7469	-0.1	0	8277
FBgn0005427	ewg	1.16	1	902	-0.47	0	2098	-0.21	0	3147	0.25	0	3096
FBgn0032374	CG14931	7.87	1	906	-0.94	0	4163	-0.92	0	2106	-0.62	0	4522
FBgn0036729	CG13733	7.86	1	908	-1.17	-1	3102	-0.33	0	5735	-0.54	0	5015
FBgn0034067	CG8399	1.07	1	910	-1.35	-1	128	-0.25	0	3844	-0.89	0	232
FBgn0267439	asRNA:CR45789	2.36	1	915	-1.68	-1	936	-1.76	-1	135	-1	0	1519
FBgn0030938	CG15047	2.69	1	916	-3.06	-1	141	-0.69	0	1892	-1.37	-1	587
FBgn0035317	Oseg2	2.89	1	917	-0.85	0	3027	-0.74	0	1726	-1.04	-1	1444
FBgn0051156	CG31156	1.13	1	919	-0.2	0	5004	-0.09	0	6051	0.01	0	8862
FBgn0053289	ppk5	7.82	1	920	0.2	0	7631	0.21	0	6783	0.64	0	3714
FBgn0036992	Hpd	2.45	1	921	-0.12	0	7819	0.02	0	8821	0.01	0	9060
FBgn0052438	SMC5	1.03	1	924	-0.41	0	2114	-0.19	0	3260	-0.01	0	8907
FBgn0266139	lncRNA:CR44845	7.81	1	925	-0.59	0	5320	0.01	0	9175	-0.9	0	3053
FBgn0053509	CG33509	2.89	1	930	-0.84	0	1465	-0.28	0	3442	-0.83	0	976
FBgn0000533	ea	2.14	1	932	-0.26	0	5309	-0.01	0	8944	-0.51	0	2033
FBgn0023001	melt	1.69	1	935	-2.43	-1	31	-0.77	0	863	-1.34	-1	375
FBgn0038047	CG5245	1.99	1	940	-0.18	0	6770	0.06	0	7792	-0.15	0	6767
FBgn0051740	CG31740	7.96	1	941	-5.85	-1	352	-8.42	-1	59	-8.5	-1	69
FBgn0014931	kipf	2.36	1	942	-0.23	0	6427	-0.18	0	6087	-0.12	0	7472
FBgn0035727	CG10063	2.68	1	945	-2.06	-1	608	-0.63	0	2259	-0.46	0	4222
FBgn0052496	CR32496	4.31	1	951	0.57	0	5094	1.35	1	312	1.13	0	1020
FBgn0040322	GNBP2	3.31	1	956	-0.37	0	4477	-0.16	0	5694	-0.33	0	3916
FBgn0038045	NANS	1.29	1	959	-0.52	0	1937	-0.13	0	4959	-0.38	0	1826
FBgn0028856	CG18063	8.11	1	962	-0.07	0	8819	-0.1	0	8352	-2.08	-1	1351
FBgn0260932	cuff	1.86	1	964	-0.44	0	3487	-0.11	0	6419	0.01	0	8867
FBgn0000808	gd	2.03	1	965	-0.88	0	2258	-0.47	0	2337	-0.41	0	4000
FBgn0267028	lncRNA:CR45472	7.82	1	967	-0.25	0	7474	-0.38	0	5427	-0.36	0	6433
FBgn0263445	asRNA:CR43468	2.34	1	969	-0.46	0	4815	-0.41	0	2881	-0.55	0	2631
FBgn0029128	tyn	1.08	1	971	-0.25	0	4027	0.07	0	6825	0.24	0	3465
FBgn0030420	pira	1.06	1	973	-0.07	0	7579	-0.44	0	977	-0.12	0	5981
FBgn0000163	baz	1.04	1	981	-0.54	0	1545	-0.45	0	1046	-0.22	0	4479
FBgn0037846	CG6574	1.41	1	985	-0.41	0	3173	-0.06	0	7427	-0.5	0	1385
FBgn0036795	CG18233	7.79	1	987	0.27	0	7157	-0.69	0	3231	0.74	0	3196
FBgn0265301	lncRNA:CR44274	7.76	1	988	0.93	0	3413	0.27	0	6221	0.47	0	5249
FBgn0015550	tap	1.07	1	989	-0.97	0	1048	-0.82	0	240	0.07	0	7381
FBgn0010041	GstD5	7.72	1	990	-2.2	-1	1426	-1.62	-1	753	-1.6	-1	1391
FBgn0037023	CG3698	7.8	1	994	-1.24	-1	3240	0.18	0	7231	-0.35	0	6417
FBgn0038395	Jhbp5	2.2	1	999	-0.53	0	3822	-0.33	0	3511	-0.27	0	5065
FBgn0034972	CG10339	2.74	1	1001	0.11	0	7879	0.29	0	4461	-0.72	0	2770
FBgn0031343	CG18131	8.12	1	1002	-0.95	0	4244	-0.23	0	6939	0.86	0	3488
FBgn0031191	Cp110	1.1	1	1004	-0.58	0	1399	-0.11	0	5629	-0.3	0	2712
FBgn0025382	Rab27	1.08	1	1005	-0.54	0	1774	-0.38	0	1232	-1.13	-1	112
FBgn0026063	KP78b	1.15	1	1007	-1.14	-1	886	-0.44	0	1278	-0.53	0	812
FBgn0261086	Syt14	1.19	1	1010	0.28	0	4060	-0.14	0	5047	0.21	0	4258
FBgn0037225	TwdlG	3.12	1	1012	0.45	0	5696	0.37	0	4672	-0.48	0	4942
FBgn0259818	CG42399	1.37	1	1020	0.55	0	1853	0.53	0	676	0.66	0	511
FBgn0024804	Dbp80	1.16	1	1021	-0.22	0	4587	-0.12	0	4699	-0.4	0	1080
FBgn0000316	cin	1.01	1	1022	-0.79	0	411	-0.03	0	7906	0.05	0	7673
FBgn0050414	CG30414	2.39	1	1025	-0.27	0	5334	0.03	0	8438	-0.19	0	5757
FBgn0032489	CG15480	7.9	1	1026	-2.92	-1	1190	-0.87	0	4930	-1.64	-1	2313
FBgn0031548	CG8852	7.74	1	1028	0.1	0	8586	0.2	0	7225	0.38	0	6327
FBgn0037879	scpr-C	7.65	1	1035	-1.35	-1	2711	0.2	0	7036	-0.2	0	7550
FBgn0063494	GstE6	1.58	1	1036	-1.78	-1	303	-0.51	0	1308	-1.45	-1	98
FBgn0035034	CG3565	7.64	1	1041	-1.16	-1	3252	-0.12	0	7955	-0.47	0	5450
FBgn0039058	VhaAC39-2	7.65	1	1042	-2.38	-1	1434	-0.3	0	6238	-0.61	0	4551
FBgn0036796	CG18231	7.65	1	1046	0.25	0	7498	-0.75	0	3245	0.69	0	4514
FBgn0051860	ZnT33D	7.69	1	1052	-0.6	0	5460	-0.94	0	2139	-0.41	0	6229
FBgn0266690	lncRNA:CR45180	7.65	1	1055	1.13	1	2536	0.15	0	7709	-0.25	0	7195
FBgn0023489	Pph13	7.65	1	1056	-0.66	0	5104	-0.67	0	3628	-0.96	0	2837
FBgn0035710	SP1173	1.25	1	1057	-0.8	0	814	-0.23	0	3664	-0.85	0	338
FBgn0038150	yellow-e3	2.31	1	1060	-2.43	-1	369	-1.02	-1	729	-2.27	-1	555
FBgn0015376	cutlet	1.1	1	1063	-0.77	0	796	-0.34	0	1846	-0.29	0	2898
FBgn0034717	CG5819	7.72	1	1066	-0.93	0	4176	-0.54	0	4324	-0.41	0	6051
FBgn0260393	CG17147	7.64	1	1067	-0.65	0	5183	-0.06	0	8669	-0.46	0	5659
FBgn0035241	CG12105	2.47	1	1068	0.19	0	7630	0.18	0	6194	0.26	0	5919
FBgn0014019	Rh5	7.59	1	1069	0.18	0	7928	0.13	0	7809	-0.01	0	9130
FBgn0033598	Cpr47Eb	7.59	1	1079	0.48	0	7487	1.11	0	2151	-3.29	-1	314
FBgn0263660	lncRNA:CR43651	7.58	1	1080	-2.12	-1	1677	-1.9	-1	589	-2.01	-1	874
FBgn0033491	CG18011	1.46	1	1081	-0.07	0	8319	0.04	0	8316	0.06	0	8180
FBgn0267977	mh	1.05	1	1084	-0.37	0	3030	-0.12	0	5685	-0.19	0	4520
FBgn0043043	Desat2	2.82	1	1086	0.01	0	9115	0.42	0	3389	0.06	0	8429
FBgn0265340	lncRNA:CR44294	2.48	1	1089	-0.63	0	3899	-0.58	0	2234	-0.66	0	2717
FBgn0262508	CG43078	1.15	1	1091	0.61	0	1322	0.29	0	2780	0.5	0	1160
FBgn0266898	lncRNA:CR45358	2.78	1	1092	-0.07	0	8616	-0.56	0	3354	-0.89	0	2705
FBgn0026257	cav	1.02	1	1096	-0.44	0	2587	-0.08	0	6605	-0.26	0	3234
FBgn0036208	Gcat	1.18	1	1097	-0.2	0	5354	0.38	0	1345	-0.66	0	1204
FBgn0051660	smog	1.14	1	1098	-0.97	0	357	-0.74	0	288	-0.19	0	4862
FBgn0003268	rod	1.01	1	1101	-0.71	0	972	-0.29	0	2225	-0.13	0	5672
FBgn0263384	lncRNA:CR43436	7.56	1	1103	0.13	0	8202	0.26	0	6360	-0.13	0	8272
FBgn0032294	Vha16-5	7.62	1	1105	-1.58	-1	2600	-0.65	0	3835	-0.59	0	4993
FBgn0026061	Mipp1	2.21	1	1107	-0.35	0	5600	-0.14	0	6610	-0.43	0	3943
FBgn0034628	Acox57D-p	1.6	1	1108	0.06	0	8168	0.34	0	2289	0.16	0	5825
FBgn0267555	asRNA:CR45895	3.22	1	1109	0.29	0	6562	0.1	0	7702	0.15	0	7650
FBgn0033809	CG4630	2.34	1	1111	-0.8	0	2833	0.02	0	8785	-0.45	0	3626
FBgn0011674	insc	1.07	1	1116	-0.98	0	1643	-0.57	0	766	0.24	0	3815
FBgn0031677	CG14036	2.14	1	1118	-0.91	0	2131	-0.53	0	2276	-0.39	0	4100
FBgn0030851	CG8326	1.08	1	1123	-0.91	0	610	-0.55	0	639	-0.62	0	636
FBgn0036214	CG7264	2.54	1	1126	0.46	0	4941	0.55	0	2693	0.05	0	8487
FBgn0037086	CG7202	7.52	1	1132	-0.93	0	4346	-0.01	0	9165	0.26	0	6902
FBgn0051674	CG31674	2.33	1	1136	-0.32	0	5666	-0.39	0	3537	-0.45	0	3861
FBgn0030778	CG4678	1.16	1	1138	-0.18	0	5861	-0.16	0	4613	-0.46	0	1526
FBgn0032119	CG3769	7.51	1	1144	1.24	1	2141	1.32	1	628	0.27	0	7130
FBgn0037290	Jhbp1	1.2	1	1153	-1.12	-1	922	-0.73	0	658	-1.17	-1	591
FBgn0036449	bmm	1.32	1	1155	-0.47	0	2372	-0.37	0	1678	0.09	0	6979
FBgn0028988	Spn42Dd	2.45	1	1158	-1.17	-1	2019	0.1	0	7729	-0.32	0	5586
FBgn0051755	SoYb	1.85	1	1163	-0.73	0	2613	-0.42	0	2886	0.55	0	1465
FBgn0035512	Cpr64Ac	2.75	1	1164	-4.26	-1	121	-0.84	0	1801	1.12	1	2267
FBgn0266719	stac	1.14	1	1165	0.18	0	5544	0.13	0	5150	-0.04	0	8010
FBgn0038342	B9d1	7.38	1	1166	0.86	0	3990	0.06	0	8809	-0.24	0	7396
FBgn0000551	Edg78E	7.53	1	1169	0.1	0	8509	0.23	0	6789	-0.37	0	6452
FBgn0037082	CG5664	1.12	1	1172	-0.3	0	3703	-0.23	0	3064	-0.16	0	4894
FBgn0263988	Dic61B	1.99	1	1173	-0.03	0	8639	-0.23	0	4260	-0.09	0	7570
FBgn0040342	CG3706	2.02	1	1177	0.72	0	2300	0.07	0	7788	-0.1	0	7721
FBgn0039908	Asator	1.33	1	1178	0.58	0	946	0.19	0	3311	0.42	0	1077
FBgn0267989	asRNA:CR46256	7.54	1	1180	-0.74	0	4943	-0.18	0	7274	-0.29	0	6873
FBgn0036970	Spn77Bc	7.52	1	1185	0.18	0	7974	-0.44	0	5262	0.26	0	7062
FBgn0033274	CG14757	1.93	1	1189	0.13	0	7422	0.46	0	1576	0.61	0	1664
FBgn0266115	asRNA:CR44841	2.43	1	1190	0.7	0	3150	0.15	0	6894	-0.25	0	6257
FBgn0020377	Sr-CII	1.69	1	1191	-0.49	0	3428	-0.3	0	3976	-0.26	0	5107
FBgn0267726	CG46059	7.42	1	1197	-1.34	-1	3004	-1.05	0	1881	-0.57	0	4838
FBgn0037915	CG6790	2.25	1	1205	-0.45	0	4973	-0.07	0	7695	-0.01	0	9001
FBgn0034446	Arl6	7.42	1	1211	0.08	0	8752	0.37	0	5438	-1.12	-1	2569
FBgn0000320	eya	1.07	1	1212	-1.66	-1	25	-0.76	0	442	-0.36	0	1517
FBgn0034267	CG4984	1.84	1	1213	-0.48	0	4344	-0.31	0	3539	-0.7	0	1639
FBgn0036331	CR14117	1.67	1	1214	-0.26	0	5659	-0.27	0	3861	-0.38	0	3412
FBgn0052037	CG32037	2.91	1	1218	0.03	0	9006	-0.59	0	2659	-0.5	0	4114
FBgn0010620	CG10939	1.23	1	1219	-1.93	-1	35	-0.61	0	754	-0.95	0	607
FBgn0032192	CG5731	1.59	1	1226	-0.39	0	4009	-0.06	0	7817	-0.38	0	3093
FBgn0036690	Ilp8	2.99	1	1228	-4.23	-1	192	-2.33	-1	170	-0.59	0	5013
FBgn0043578	PGRP-SB1	7.27	1	1233	-0.91	0	4476	-0.05	0	8765	-0.33	0	6756
FBgn0263446	asRNA:CR43469	2.35	1	1237	-0.66	0	3584	-0.48	0	2630	-0.17	0	6929
FBgn0085428	Nox	2.29	1	1239	-1.94	-1	590	-1.62	-1	152	-1.21	-1	660
FBgn0267780	lncRNA:CR46111	7.37	1	1243	-2.17	-1	1668	-1.59	-1	959	-1.08	-1	2695
FBgn0039525	CG5646	1.71	1	1245	-0.12	0	7545	0.15	0	5619	-0.34	0	3985
FBgn0053792	CG33792	7.4	1	1247	0.5	0	5821	0.02	0	9174	0.18	0	7680
FBgn0032744	Ttc19	1.18	1	1254	-0.29	0	3915	-0.4	0	1268	-0.24	0	3603
FBgn0261262	CG42613	1.05	1	1261	0.13	0	6292	0.07	0	6662	0.01	0	8748
FBgn0031952	Cdc14	1.09	1	1267	0.28	0	4115	0.38	0	908	0.54	0	686
FBgn0051200	CG31200	7.2	1	1268	-0.08	0	8641	0.04	0	8977	-0.2	0	7782
FBgn0032660	elfless	7.26	1	1275	-0.84	0	5092	-0.43	0	5446	1.28	1	1886
FBgn0051161	CG31161	2.62	1	1277	-0.43	0	5771	0.19	0	6436	-0.43	0	4842
FBgn0250754	CG42232	1.04	1	1278	-0.49	0	1692	-0.28	0	1727	0.11	0	6155
FBgn0004882	orb	1.03	1	1279	0.25	0	4691	0.21	0	3576	0.42	0	1677
FBgn0052582	lncRNA:CR32582	2.45	1	1283	0.41	0	5380	0.19	0	6339	-0.12	0	7851
FBgn0040658	CG13516	2.5	1	1284	-0.73	0	3518	-0.23	0	5650	-1.02	-1	1438
FBgn0038243	CG8066	1.62	1	1292	0.42	0	3602	0.64	0	761	-0.25	0	5371
FBgn0035309	CG15879	2.49	1	1296	-1.71	-1	950	-0.25	0	5472	-1.09	-1	1131
FBgn0053519	Obsc	1.98	1	1306	-0.17	0	7161	0.15	0	6375	0	0	9104
FBgn0031821	KFase	1.4	1	1312	-0.21	0	5723	0.15	0	5268	-0.1	0	7119
FBgn0010051	Itpr	1.06	1	1314	-0.51	0	2111	-0.04	0	7966	-0.27	0	3520
FBgn0031760	Tsp26A	1.03	1	1329	-0.03	0	8482	-0.17	0	4173	0.24	0	3607
FBgn0265691	lncRNA:CR44498	2.59	1	1331	0.18	0	7398	-0.22	0	6035	0.51	0	4116
FBgn0260986	mei-38	1.08	1	1333	-0.93	0	1247	-1.34	-1	54	-1.39	-1	40
FBgn0001075	ft	1.41	1	1335	-2.1	-1	55	-0.63	0	1234	-0.87	0	1346
FBgn0264745	CR44003	1.55	1	1336	-0.02	0	8834	-0.13	0	5923	-0.03	0	8459
FBgn0020637	Lcp65Ag2	7.41	1	1337	-3.88	-1	1101	-0.8	0	4539	-1.85	-1	2309
FBgn0083960	CG34124	2.63	1	1338	2.8	1	50	0.84	0	1484	2.81	1	33
FBgn0033372	CG13742	1.26	1	1339	-0.55	0	2337	-0.26	0	3436	-0.05	0	8019
FBgn0263112	Mitf	1.02	1	1346	-0.45	0	2194	-0.23	0	2808	-0.34	0	2083
FBgn0050187	CG30187	2.07	1	1347	-0.8	0	3215	-0.11	0	7414	-0.85	0	1854
FBgn0030805	wus	1.03	1	1357	-0.67	0	1222	-0.57	0	552	-0.76	0	255
FBgn0052686	CG32686	2.67	1	1359	-2.4	-1	587	-2.41	-1	115	-1.54	-1	659
FBgn0034493	CG8908	1.86	1	1360	-1.69	-1	942	-0.55	0	1561	-0.74	0	1552
FBgn0051626	CG31626	2.53	1	1363	-0.29	0	6458	0.31	0	4662	-0.2	0	6992
FBgn0266347	nAChRalpha4	1.15	1	1376	0.85	0	679	0.23	0	3557	0.29	0	3233
FBgn0037617	nom	1.08	1	1377	-0.32	0	3829	-0.03	0	8162	-0.27	0	3243
FBgn0050147	Hil	1.04	1	1391	-0.81	0	1513	0.03	0	8222	-0.37	0	2588
FBgn0034642	CG15674	3	1	1401	0.05	0	8830	-0.22	0	6800	0.03	0	8899
FBgn0032907	Nthl1	1.08	1	1405	-0.16	0	6315	-0.01	0	8915	-0.29	0	3303
FBgn0034692	CG13502	2.53	1	1407	-1.08	-1	2595	-0.8	0	1810	-0.99	0	1937
FBgn0002561	l(1)sc	1.37	1	1411	-1.89	-1	195	-0.98	0	350	-0.86	0	504
FBgn0051373	CG31373	1.55	1	1427	-1.18	-1	759	-0.4	0	2690	-0.87	0	852
FBgn0037646	CAHbeta	1.88	1	1429	-0.03	0	8699	0.04	0	8274	-0.1	0	7633
FBgn0262031	CR42842	1.64	1	1433	-1.19	-1	1107	-0.83	0	1016	-0.89	0	1278
FBgn0035151	CG17129	1.68	1	1434	-0.83	0	2767	-0.33	0	3788	-0.43	0	3633
FBgn0263975	CR43727	2.09	1	1447	-0.5	0	4866	-0.31	0	4950	-0.37	0	5078
FBgn0038681	Cyp12a4	1.94	1	1454	0.09	0	7975	0.48	0	1978	-1.26	-1	1158
FBgn0032402	PLCXD	1.14	1	1464	-0.09	0	7426	0.2	0	3860	-0.12	0	6528
FBgn0035113	pyx	1.22	1	1469	-0.62	0	1979	-0.23	0	3666	-0.4	0	1894
FBgn0051875	CG31875	1.71	1	1472	-0.72	0	2577	-0.21	0	5307	-0.06	0	8140
FBgn0053260	Tsen34	2.1	1	1474	-0.06	0	8395	-0.46	0	2816	0.03	0	8715
FBgn0036906	CG14102	1.41	1	1476	0.15	0	6476	0.14	0	5676	0.1	0	7110
FBgn0034081	CG10731	1.03	1	1480	-0.19	0	5961	-0.28	0	2555	-0.65	0	629
FBgn0039856	CG1774	2.31	1	1487	-0.03	0	9028	0.89	0	935	-0.01	0	9022
FBgn0036479	CG13458	1.96	1	1488	0.3	0	5655	0.62	0	1395	-0.22	0	6337
FBgn0030432	CG4404	1.65	1	1496	-0.45	0	4067	-0.11	0	6981	-0.42	0	3610
FBgn0261397	didum	1.11	1	1504	-0.09	0	7018	0.05	0	7425	0.14	0	5325
FBgn0036332	Cul6	1.17	1	1505	-0.27	0	4757	0.15	0	5032	-0.18	0	5139
FBgn0039070	wam	2.49	1	1523	-0.41	0	6451	0.24	0	6026	-0.26	0	6770
FBgn0035431	CG14968	1.76	1	1534	-2.24	-1	405	-0.9	0	1203	-2.05	-1	714
FBgn0051004	mesh	2.91	1	1540	-0.22	0	7137	0.18	0	6595	0.19	0	7184
FBgn0262820	CG43191	1.6	1	1543	0.03	0	8861	-0.13	0	6489	-0.27	0	5269
FBgn0050047	CG30047	2.03	1	1546	-0.33	0	6251	0.29	0	4726	0.33	0	5207
FBgn0051955	CG31955	1.75	1	1548	0.21	0	6503	0.2	0	5478	-0.28	0	5534
FBgn0053554	Nipped-A	1.01	1	1554	-0.01	0	9050	-0.27	0	2055	0.19	0	3987
FBgn0050285	BaraC	1.56	1	1555	0.07	0	8209	0.28	0	4007	-0.82	0	1285
FBgn0015926	dah	1.06	1	1561	-0.69	0	1524	-0.3	0	2675	-0.36	0	2499
FBgn0034452	Oseg6	1.07	1	1570	0.21	0	5158	0.09	0	6321	0.25	0	3442
FBgn0262631	lncRNA:CR43148	1.71	1	1579	0.53	0	3519	0.08	0	7607	0.19	0	6432
FBgn0035627	Sse	1.2	1	1593	-0.63	0	2164	-0.3	0	3148	-0.2	0	5092
FBgn0262970	CR43281	2.43	1	1605	-0.64	0	4249	-1.68	-1	318	-0.81	0	2441
FBgn0037031	CG11456	1.1	1	1611	-0.06	0	7958	-0.14	0	5288	0.04	0	8163
FBgn0029986	CG15332	2.13	1	1616	-0.76	0	3750	-0.41	0	3857	-0.04	0	8733
FBgn0030723	dpr18	1.05	1	1622	-0.09	0	7400	-0.33	0	2298	-0.21	0	4728
FBgn0261574	kug	1.05	1	1624	-0.04	0	8111	-0.2	0	2868	0.3	0	2436
FBgn0013771	Cyp6a9	2.47	1	1629	-1.3	-1	2230	0.48	0	3698	-1.63	-1	1511
FBgn0086608	CG34112	2.08	1	1630	-0.77	0	3377	-0.44	0	3379	-0.8	0	2110
FBgn0051658	Nnf1b	1.45	1	1633	-0.63	0	2904	-0.52	0	1791	-0.72	0	1451
FBgn0262593	Shab	1.17	1	1646	0.4	0	3682	0.38	0	2829	0.01	0	8830
FBgn0032032	CG17294	1.57	1	1649	-0.01	0	8974	-0.01	0	8951	-0.24	0	4738
FBgn0029526	CR18166	1.12	1	1662	0.09	0	7176	-0.17	0	4359	-0.07	0	7323
FBgn0037841	CG4565	1.57	1	1669	-0.45	0	4434	-0.14	0	6431	-0.28	0	5416
FBgn0000351	cort	1.61	1	1678	-0.07	0	8225	0.01	0	9085	-0.27	0	5452
FBgn0263241	Mocs1	1.26	1	1688	-0.81	0	1648	-0.45	0	1808	-0.56	0	1603
FBgn0031715	tomb	2.82	1	1696	0.65	0	4248	0.65	0	2521	0.27	0	6650
FBgn0266042	asRNA:CR44807	1.75	1	1706	-0.46	0	4012	-0.25	0	4205	-0.55	0	2930
FBgn0263093	CR43361	1.57	1	1715	0.05	0	8488	-0.14	0	6293	-0.11	0	7447
FBgn0262993	lncRNA:CR43301	2.11	1	1717	-0.3	0	6362	0.18	0	6361	-0.33	0	5549
FBgn0015558	tty	1.04	1	1720	-0.04	0	7994	-0.18	0	3305	0.36	0	1617
FBgn0264554	asRNA:CR43933	2.17	1	1745	-1.22	-1	1896	-0.19	0	6299	-0.45	0	4442
FBgn0033686	Hen1	1.33	1	1746	-0.62	0	2511	-0.01	0	8917	-0.29	0	4369
FBgn0266566	CG45105	2	1	1766	-1.13	-1	1623	-0.39	0	3529	-0.86	0	1716
FBgn0040259	Ugt302C1	1.18	1	1769	-2.01	-1	124	-1.01	-1	242	-1.4	-1	119
FBgn0030195	CG2898	2.49	1	1770	-2.77	-1	667	-2.49	-1	243	-1.76	-1	676
FBgn0052485	CG32485	1.19	1	1794	-0.42	0	3873	-0.16	0	5454	-0.49	0	2176
FBgn0037661	Ada	1.19	1	1797	-0.35	0	4101	-0.13	0	5835	-0.12	0	6741
FBgn0039644	rdog	1.17	1	1808	-0.92	0	1078	-0.54	0	994	-0.39	0	2723
FBgn0035907	GstO1	1.35	1	1822	-0.47	0	3458	-0.02	0	8759	-0.41	0	2923
FBgn0034880	ItgaPS5	1.87	1	1840	0.33	0	5880	0.7	0	1252	0.04	0	8558
FBgn0038549	Nnk	1.14	1	1842	-0.31	0	4699	-0.15	0	5578	-0.16	0	5930
FBgn0023416	Ac3	1.53	1	1846	-0.13	0	7158	-0.38	0	2028	-0.17	0	5771
FBgn0034687	CG11475	2.21	1	1855	-0.78	0	3934	-0.13	0	7436	-0.82	0	2502
FBgn0259977	Tdc1	2.21	1	1868	-1.57	-1	2214	-0.84	0	2820	-1.78	-1	1122
FBgn0037151	CG7130	1.43	1	1870	-0.64	0	3219	-0.21	0	4952	-0.39	0	4070
FBgn0262532	CR43086	1.74	1	1879	-0.33	0	6383	-1.08	-1	691	-0.21	0	6854
FBgn0004859	ci	1.01	1	1883	-0.92	0	749	-0.27	0	3249	-0.24	0	4804
FBgn0265345	lncRNA:CR44299	2.06	1	1886	-0.97	0	2703	-0.64	0	2231	-0.7	0	2917
FBgn0034655	CG10307	1.77	1	1891	-0.6	0	3999	-0.06	0	8066	-0.71	0	2344
FBgn0259140	Cubn2	3.65	1	1905	-1.23	-1	385	-0.73	0	307	-0.28	0	3229
FBgn0028931	CG16863	1.28	1	1910	0.14	0	6812	-0.2	0	4684	0.03	0	8602
FBgn0024997	CG2681	2.02	1	1914	0.65	0	3672	0.47	0	3367	0.14	0	7573
FBgn0030510	CG12177	1.04	1	1915	-0.72	0	1715	-0.47	0	1473	-0.6	0	1248
FBgn0038909	CG6569	1.97	1	1924	-0.45	0	5386	-0.07	0	8111	0.05	0	8574
FBgn0033978	Cyp6a23	1.92	1	1928	-0.97	0	2366	-0.22	0	6091	-0.51	0	3457
FBgn0035689	CG7376	1.02	1	1936	-0.43	0	2827	-0.37	0	1574	0.04	0	8133
FBgn0039118	CG10208	1.57	1	1938	-0.52	0	4096	-0.27	0	4803	-0.97	0	1426
FBgn0031869	CG18304	2.22	1	1948	0.24	0	6878	-0.96	0	1202	0.87	0	2841
FBgn0002306	sas	1.31	1	1952	-2.25	-1	97	-0.77	0	1544	-0.95	0	1246
FBgn0028952	Kebab	1.34	1	1963	0.05	0	8313	-0.49	0	1650	0.28	0	4334
FBgn0029720	CG3009	1.2	1	1966	-0.23	0	5878	0	0	9145	-1.37	-1	485
FBgn0051720	mthl15	1.75	1	1979	0.27	0	6475	-0.45	0	3230	0.08	0	8214
FBgn0032428	Fam92	1.51	1	1985	0.7	0	2471	0.94	0	484	0.37	0	4840
FBgn0053978	CG33978	1.63	1	1990	0.09	0	7436	-0.19	0	4292	-0.47	0	1837
FBgn0034634	CG10494	1.12	1	2002	-0.2	0	6091	-0.29	0	3211	-0.23	0	4723
FBgn0016034	mael	1.59	1	2020	0.32	0	5764	-0.02	0	8764	0.38	0	4411
FBgn0036997	Tdh	1.15	1	2043	-0.36	0	3812	-0.22	0	4047	-1.18	-1	630
FBgn0031214	CG11374	1.93	1	2066	0.17	0	7514	-0.19	0	6415	-0.03	0	8883
FBgn0050466	CG30466	1.04	1	2082	0.44	0	2842	0.3	0	2668	0.34	0	2873
FBgn0053062	CG33062	1.46	1	2083	-0.85	0	1905	-0.39	0	2995	-0.8	0	1331
FBgn0039501	TTLL6B	1.56	1	2086	-0.49	0	5323	0.31	0	4335	-0.48	0	4062
FBgn0029821	CG4020	2.32	1	2110	-0.35	0	6780	1.48	1	263	0.97	0	1605
FBgn0031288	CG13949	2.36	1	2119	-1.31	-1	2688	-0.51	0	4133	0.21	0	7407
FBgn0260431	CG42526	1.46	1	2162	-0.06	0	8478	-0.08	0	7769	-0.04	0	8544
FBgn0036152	Dyro	1.39	1	2168	-1.9	-1	457	-0.39	0	3699	-1.31	-1	626
FBgn0266752	lncRNA:CR45225	1.96	1	2178	-0.63	0	3825	-0.56	0	2391	-0.5	0	3564
FBgn0044872	FucTC	1.65	1	2184	2.44	1	57	0.02	0	8884	-0.45	0	4535
FBgn0037935	CG6834	1.71	1	2187	-0.49	0	4243	0.59	0	1326	-1.62	-1	346
FBgn0029523	CR18275	1.4	1	2212	0.05	0	8321	-0.01	0	8950	-0.24	0	5265
FBgn0052392	Rsph3	1.41	1	2234	-0.8	0	2876	-0.81	0	1236	-0.68	0	2868
FBgn0043783	CG32444	2.07	1	2235	-1.2	-1	2206	-0.16	0	7118	-1.3	-1	927
FBgn0263447	asRNA:CR43470	1.64	1	2248	-0.46	0	5176	-0.45	0	3998	0.08	0	8139
FBgn0031435	Elba2	1.18	1	2300	-0.77	0	2406	0.23	0	4709	-0.59	0	2048
FBgn0052181	CG32181	1.8	1	2313	-0.13	0	8012	-0.49	0	3269	0.29	0	5913
FBgn0267435	chp	1.49	1	2340	0.29	0	4415	-0.07	0	7270	0.14	0	6255
FBgn0030912	CG6023	1.35	1	2355	-1.63	-1	730	-0.52	0	2316	-1.31	-1	610
FBgn0051974	CG31974	2.15	1	2360	-1.43	-1	1906	0.07	0	8220	-0.95	0	2350
FBgn0035587	Gdap1	1.82	1	2386	0.11	0	8092	0.15	0	6901	-0.1	0	8072
FBgn0040837	CG8620	1.56	1	2397	-0.7	0	3492	-0.56	0	2309	-0.99	0	1318
FBgn0039855	CG1638	2.01	1	2403	0	0	9190	0.38	0	4609	-0.07	0	8512
FBgn0034928	CG13562	1.95	1	2409	0.63	0	3924	0.95	0	828	-0.04	0	8714
FBgn0000153	b	2.13	1	2413	0.66	0	5209	0	0	9189	0.23	0	6920
FBgn0052205	hpRNA:CR32205	1.2	1	2430	-1.36	-1	640	-0.4	0	2474	-1.18	-1	672
FBgn0267814	asRNA:CR46139	2.23	1	2444	-0.42	0	6129	-0.47	0	4284	-0.86	0	2831
FBgn0036369	CG10089	1.2	1	2492	-0.11	0	7655	-0.05	0	8064	-0.54	0	2693
FBgn0264426	CG43844	2.06	1	2508	-0.04	0	8912	-0.06	0	8390	0.21	0	7145
FBgn0085222	CG34193	1.68	1	2514	-1.99	-1	1185	-0.78	0	2692	-0.78	0	3744
FBgn0036689	CG7730	1.25	1	2534	-0.61	0	3271	-0.2	0	5092	-0.39	0	3620
FBgn0267296	lncRNA:CR45732	1.94	1	2537	-0.71	0	3880	-0.01	0	9005	-0.36	0	5432
FBgn0036584	CG13054	2.18	1	2557	-1.63	-1	2367	-0.36	0	6463	-1.29	-1	2276
FBgn0053099	CG33099	1.62	1	2576	-0.81	0	3742	-0.79	0	2058	0.03	0	8736
FBgn0030028	Corp	1.09	1	2577	-1.13	-1	1164	-0.72	0	1100	-0.25	0	5559
FBgn0033753	Cyp301a1	1.48	1	2578	-0.22	0	6845	0.33	0	4193	0.06	0	8366
FBgn0264727	lncRNA:CR43995	1.79	1	2580	0.27	0	6934	-0.47	0	3930	-0.52	0	4495
FBgn0033131	CR12842	1.44	1	2586	0.28	0	6179	-0.81	0	1181	-0.53	0	3574
FBgn0030799	CG4872	1.16	1	2600	0.18	0	6763	0.2	0	5118	0.11	0	7465
FBgn0037975	CG3397	1.72	1	2630	-1.49	-1	1011	-0.6	0	2070	-0.99	0	1359
FBgn0039920	CG11360	1.11	1	2635	0.44	0	1972	0.2	0	3090	0.5	0	799
FBgn0039238	CG7016	1.51	1	2649	-1.26	-1	1387	-0.09	0	7747	-0.33	0	5424
FBgn0263378	asRNA:CR43430	1.54	1	2757	-0.62	0	4145	-0.46	0	3444	0.21	0	6945
FBgn0030290	CG11756	1.6	1	2758	-0.2	0	7187	-0.12	0	7373	-0.16	0	7284
FBgn0267996	asRNA:CR46263	1.84	1	2775	0.1	0	8380	-0.35	0	4938	-0.01	0	9055
FBgn0033257	sand	1.76	1	2779	0.02	0	9036	0.58	0	3200	0.01	0	9139
FBgn0031610	Paris	1.06	1	2780	-0.34	0	5213	-0.01	0	8862	-0.15	0	6762
FBgn0033785	Sans	1.12	1	2788	-0.12	0	7174	0.16	0	5191	-0.08	0	7555
FBgn0262095	CR42848	1.74	1	2797	-0.32	0	6305	-0.05	0	8577	-0.73	0	3005
FBgn0036583	CG13055	1.34	1	2802	-0.55	0	4311	-0.44	0	4536	-0.64	0	2576
FBgn0039916	Ekar	1.53	1	2813	1.35	1	913	0.49	0	2638	0.93	0	1034
FBgn0263619	asRNA:ASTR	1.4	1	2814	0.08	0	8386	-0.14	0	6933	0.06	0	8447
FBgn0034924	CG17658	1.46	1	2836	-0.8	0	3597	-0.3	0	5209	-0.17	0	7334
FBgn0263967	asRNA:CR43723	1.65	1	2846	-1.43	-1	1657	-0.32	0	5206	-0.81	0	3124
FBgn0034417	CG15117	1.27	1	2863	-0.22	0	6679	-0.12	0	7083	-0.64	0	2464
FBgn0052817	CG32817	1.19	1	2880	-0.38	0	4978	0.04	0	8555	-0.39	0	4394
FBgn0264904	asRNA:CR44095	1.93	1	2885	0.41	0	6192	0.75	0	2056	0.19	0	7643
FBgn0040670	e(y)2b	1.48	1	2903	-0.31	0	6397	-0.35	0	4639	-0.07	0	8362
FBgn0034956	CG4324	1.57	1	2904	-0.24	0	6897	0.36	0	4185	-0.16	0	7330
FBgn0036391	CG17364	1.24	1	2909	0.33	0	5577	0.43	0	3359	-0.22	0	6478
FBgn0052029	Cpr66D	1.42	1	2914	-2.52	-1	653	-1.16	-1	885	-0.9	0	2001
FBgn0030607	dob	1.26	1	2948	0.79	0	1420	0.61	0	764	0.59	0	1428
FBgn0032117	FucTB	1.05	1	2949	-0.47	0	4137	0.05	0	8218	-0.19	0	6496
FBgn0083121	Uhg7	1.38	1	2950	-1.2	-1	2256	-1.42	-1	448	-1.35	-1	747
FBgn0030339	Cyp28c1	1.54	1	2973	-0.91	0	2943	-0.77	0	1720	-1.89	-1	450
FBgn0050016	CG30016	1.27	1	2976	-1.01	-1	2859	-0.29	0	4918	-0.63	0	2965
FBgn0031888	Pvf2	1.06	1	2977	-1.6	-1	527	-1.22	-1	201	-0.82	0	1213
FBgn0029879	APC7	1.52	1	2998	-0.61	0	4702	-0.26	0	5722	-0.02	0	8964
FBgn0051898	CG31898	1.23	1	3062	-0.2	0	6901	-0.01	0	9100	-0.07	0	8208
FBgn0029588	CR14798	1.05	1	3077	-0.46	0	4198	-0.31	0	3987	-0.57	0	2530
FBgn0265699	lncRNA:CR44506	1.43	1	3131	0.67	0	3520	0.19	0	6428	-0.01	0	9049
FBgn0259849	Su(Ste):CR42418	1.8	1	3135	0.63	0	5021	0.17	0	7410	3.23	1	265
FBgn0037046	CG10581	1.33	1	3160	-0.65	0	3729	-0.11	0	7423	-0.43	0	4593
FBgn0035996	CG3448	1.01	1	3174	-1.19	-1	1102	-0.86	0	703	-0.84	0	1206
FBgn0061356	Hao	1.9	1	3185	-0.35	0	5778	0.24	0	5707	-0.15	0	7616
FBgn0013276	Hsp70Ab	2.1	1	3198	-0.3	0	8203	0.05	0	8824	-0.09	0	8569
FBgn0033051	Strica	1.06	1	3233	0.97	0	1618	0.12	0	7396	0.95	0	1190
FBgn0036995	atk	1.08	1	3243	0.58	0	3512	0.3	0	4507	0.24	0	5933
FBgn0267126	lncRNA:CR45566	1.41	1	3265	-1.31	-1	1912	-0.6	0	2807	-1.08	-1	1628
FBgn0267637	lncRNA:CR45975	2.83	1	3305	-1.36	-1	3140	-1.15	-1	1115	-0.94	0	2241
FBgn0032473	kmg	1.41	1	3311	0.33	0	6880	0.49	0	3126	0.07	0	8360
FBgn0033980	Cyp6a20	1.11	1	3361	-1.77	-1	925	-1.58	-1	249	-1.53	-1	458
FBgn0265104	lncRNA:CR44206	1.24	1	3368	-0.98	0	3049	-1.74	-1	525	-0.89	0	2384
FBgn0039347	CG5071	1.38	1	3417	-0.38	0	6329	-0.37	0	5031	-0.45	0	5129
FBgn0034411	CG18605	1.34	1	3429	-0.96	0	3325	-0.33	0	4927	-0.28	0	6436
FBgn0035957	Argk2	1.33	1	3432	0.09	0	8419	0.56	0	2592	0.19	0	7230
FBgn0038674	CG14285	1.23	1	3434	-0.51	0	4647	0	0	9172	-0.65	0	2761
FBgn0031550	IFT57	1.55	1	3445	0.58	0	4874	0.75	0	1828	0.27	0	6806
FBgn0033388	CG8046	1.54	1	3472	0.23	0	7327	0.34	0	5174	0.58	0	3792
FBgn0043550	Tsp68C	1.26	1	3473	-1.21	-1	2629	-1.64	-1	470	-0.91	0	2400
FBgn0033128	Tsp42Eg	1.55	1	3476	0.26	0	7014	-0.13	0	7476	-0.7	0	3544
FBgn0051897	CG31897	1.05	1	3477	0.07	0	8294	0.39	0	3447	0.48	0	3381
FBgn0016036	mei-P22	1.8	1	3484	-0.54	0	5910	-0.17	0	7457	-0.25	0	7144
FBgn0035724	CG10064	1.19	1	3533	-0.56	0	4588	0.15	0	6794	-0.23	0	6639
FBgn0267815	asRNA:CR46140	1.67	1	3545	0.38	0	6283	-0.4	0	5152	-0.1	0	8395
FBgn0262987	CG43295	1.01	1	3547	-1.29	-1	1671	-0.49	0	2669	-0.67	0	2409
FBgn0013278	Hsp70Bb	1.42	1	3571	-0.35	0	7838	0.22	0	6912	0.44	0	5805
FBgn0266489	CG45088	1.16	1	3577	-0.94	0	3097	-0.38	0	4967	-1.48	-1	797
FBgn0039069	CG6763	1.01	1	3579	-0.19	0	7247	0.16	0	6354	-0.05	0	8524
FBgn0010395	Itgbn	1.28	1	3620	1.16	1	2180	0.67	0	1980	0.71	0	2545
FBgn0267613	asRNA:CR45951	1.05	1	3623	0.07	0	8292	0.17	0	6341	-0.23	0	6390
FBgn0260766	CG42564	1.1	1	3625	0.3	0	5989	0.02	0	8820	0.2	0	6842
FBgn0037898	Dtd	1.13	1	3627	0.11	0	7836	-0.13	0	7009	-0.32	0	5367
FBgn0030795	ppk28	1.11	1	3632	0.78	0	1871	0.65	0	912	0.55	0	2170
FBgn0034756	Cyp6d2	1.26	1	3645	-1.44	-1	1494	-0.03	0	8642	-2.1	-1	266
FBgn0266243	lncRNA:CR44938	1.23	1	3668	0.43	0	5255	-0.07	0	8187	0.19	0	6978
FBgn0267567	asRNA:CR45907	1.18	1	3675	-0.23	0	6970	-0.28	0	5157	-0.51	0	3979
FBgn0036910	Cyp305a1	1.18	1	3694	0.17	0	7484	-0.06	0	8259	-0.2	0	7014
FBgn0025334	PHDP	1.22	1	3709	0.63	0	4104	0.08	0	7976	0.17	0	7406
FBgn0261534	l(2)34Fc	1.28	1	3718	0.74	0	3417	0.83	0	1282	-0.26	0	6698
FBgn0029507	Tsp42Ed	1.75	1	3731	-1.38	-1	1461	-0.67	0	1826	-0.63	0	3576
FBgn0028581	mei-217	1.35	1	3745	-0.38	0	5560	-0.13	0	7104	0.44	0	4076
FBgn0029518	CG13376	1.57	1	3769	-0.82	0	4960	-0.09	0	8235	0.45	0	5165
FBgn0037721	CG9427	1.24	1	3770	-0.45	0	4880	-0.02	0	8790	-0.11	0	7768
FBgn0051542	CG31542	1.36	1	3778	0.5	0	5109	0.5	0	3026	0.47	0	4549
FBgn0265873	lncRNA:CR44662	1.41	1	3862	1.55	1	1701	0.14	0	7475	2.07	1	169
FBgn0028899	CG31817	1.05	1	3864	0.6	0	4037	1.16	1	489	0.92	0	1539
FBgn0031058	CG14227	1.67	1	3900	-0.34	0	6930	-0.29	0	6152	0.29	0	6757
FBgn0033685	OSCP1	1.11	1	3917	-0.04	0	8814	0.19	0	6256	-0.19	0	7092
FBgn0031142	r-cup	1.3	1	4008	-0.33	0	6788	0.64	0	2291	1.12	1	1147
FBgn0267571	lncRNA:CR45911	1.04	1	4021	-0.52	0	5161	-0.71	0	2123	-0.31	0	5995
FBgn0030931	Xrcc2	1.25	1	4031	-0.75	0	4186	-0.79	0	2183	-1.26	-1	1409
FBgn0031630	CG15629	1.16	1	4061	0.05	0	8775	0.89	0	1723	-0.72	0	3051
FBgn0016675	Lectin-galC1	1.32	1	4102	-0.44	0	6472	-1.96	-1	1507	0.62	0	5222
FBgn0266359	asRNA:CR45007	1.05	1	4133	0	0	9152	0.24	0	5671	0.07	0	8290
FBgn0037683	CG18473	1.01	1	4331	-0.45	0	5789	0.39	0	4141	-0.93	0	2047
FBgn0266808	asRNA:CR45270	1.13	1	4354	-1.66	-1	1658	-0.7	0	3113	-1.31	-1	1399
FBgn0051354	Hsp70Bbb	1.59	1	4419	-0.51	0	7239	0.31	0	6391	0.21	0	7617
FBgn0267495	asRNA:CR45185	1.08	1	4425	-0.74	0	3940	0.17	0	6837	0.2	0	7043
FBgn0033885	DJ-1alpha	1.03	1	4495	1.63	1	1862	1.47	1	349	0.72	0	3503
FBgn0265651	lncRNA:CR44458	1.12	1	4530	0.08	0	8501	0.62	0	2730	-0.57	0	3936
FBgn0063493	GstE7	1.15	1	4577	-1.94	-1	824	-0.12	0	7216	-1.37	-1	704
