# Supplementary material for: TrxT and dhd are dispensable for Drosophila brain development but essential for l(3)mbt brain tumour growth
Source: EMBO Rep. 2024 May 15;25(7):6. doi: 10.1038/s44319-024-00154-1 (PMC11239866; doi:10.1038/s44319-024-00154-1)
Supplement: Supplementary file 2 — Source data Fig. 1 [file 44319_2024_154_MOESM2_ESM.zip]

Archive with 9 entries (7 files):
- 1B/
- 1B/Q pcr.xlsx
- 1C/
- 1C/ README.txt
- 1C/.DS_Store
- 1C/DfJ5_DECadh_56d.tif
- 1C/dhdKO_DECadh_56d.tif
- 1C/TrxTKO_DECadh_56d.tif
- 1C/w1118_DECadh_56d.tif
