# Supplementary material for: TrxT and dhd are dispensable for Drosophila brain development but essential for l(3)mbt brain tumour growth
Source: EMBO Rep. 2024 May 15;25(7):6. doi: 10.1038/s44319-024-00154-1 (PMC11239866; doi:10.1038/s44319-024-00154-1)
Supplement: Supplementary file 2 — Source data Fig. 1 [file 44319_2024_154_MOESM2_ESM.zip › 1B/Q pcr.xlsx]

## Sheet: data
Table 1. Ploted data RQ normalized to average 1
w1118 male dhd	ts1/ts1 male dhd	w1118 female dhd	ts1/ts1 female dhd	w1118 male TrxT	ts1/ts1 male TrxT	w1118 female TrxT	ts1/ts1 female TrxT
8.01449e-05	1.18382	1.25e-05	0.419029	0.017252	0.95847	0.025879	0.488819
0.006478	0.868059	0.001462	1.04556	0.019169	1.35144	0.028275	0.11502
0.001653	0.948115	0.01539	0.901379	0.015336	0.690098	0.025879	0.243451
Table 2. unnormalized data
w1118 male dhd	ts1/ts1 male dhd	w1118 female dhd	ts1/ts1 female dhd	w1118 male TrxT	ts1/ts1 male TrxT	w1118 female TrxT	ts1/ts1 female TrxT
6.77e-05	1	1.0559e-05	0.353962	0.0127656	0.70922	0.0191492	0.361702
0.0054721	0.733267	0.00123498	0.883208	0.0141841	1	0.0209221	0.0851091
0.00139632	0.800892	0.0130002	0.761413	0.0113479	0.510638	0.0191492	0.180142

## Sheet: README
Table 1: Numerical data ploted in Figure 1B (normalized data)
Table 2: Numerical unnormalized data
