# Supplementary material for: TrxT and dhd are dispensable for Drosophila brain development but essential for l(3)mbt brain tumour growth
Source: EMBO Rep. 2024 May 15;25(7):6. doi: 10.1038/s44319-024-00154-1 (PMC11239866; doi:10.1038/s44319-024-00154-1)
Supplement: Supplementary file 2 — Source data Fig. 1 [file 44319_2024_154_MOESM2_ESM.zip › 1C/ README.txt]

Original tiff files of the panels in Figure 1C

Brightness and contrast have been adjusted to reduce the background of DAPI (channel 1) in the final image.
