# Supplementary material for: TrxT and dhd are dispensable for Drosophila brain development but essential for l(3)mbt brain tumour growth
Source: EMBO Rep. 2024 May 15;25(7):6. doi: 10.1038/s44319-024-00154-1 (PMC11239866; doi:10.1038/s44319-024-00154-1)
Supplement: Supplementary file 3 — Source data Fig. 2 [file 44319_2024_154_MOESM3_ESM.zip]

Archive with 18 entries (15 files):
- 2B/
- 2B/ README.txt
- 2B/male_DfJ5_mbt-ts1_DapiDECadh_1.tif
- 2B/male_DfJ5_mbt-ts1_DapiDECadh_2.tif
- 2B/male_DfJ5_mbt-ts1_DapiDECadh_3.tif
- 2B/male_mbt-ts1_DapiDECadh_1.tif
- 2B/male_mbt-ts1_DapiDECadh_2.tif
- 2B/male_mbt-ts1_DapiDECadh_3.tif
- 2B/male_w1118_DapiDECadh_1.tif
- 2B/male_w1118_DapiDECadh_2.tif
- 2B/male_w1118_DapiDECadh_3.tif
- 2C/
- 2C/.DS_Store
- 2C/Numerical data allografts.xlsx
- 2A/
- 2A/.DS_Store
- 2A/Numerical data NEBL ratios males.xlsx
- 2A/~$NEBL_ratio_males.xlsx
