# Supplementary material for: TrxT and dhd are dispensable for Drosophila brain development but essential for l(3)mbt brain tumour growth
Source: EMBO Rep. 2024 May 15;25(7):6. doi: 10.1038/s44319-024-00154-1 (PMC11239866; doi:10.1038/s44319-024-00154-1)
Supplement: Supplementary file 3 — Source data Fig. 2 [file 44319_2024_154_MOESM3_ESM.zip › 2C/Numerical data allografts.xlsx]

## Sheet: raw data
181025_27_A_dhdKO_mbt				181025_27_B_DfJ5_mbt				181025_27_C_TrxTKO_mbt				181025_27_D_mbt
females (n=53)		males (n=44)		females (n=36)		males (n=56)		females (n=45)		males (n=45)		females (n=50)		males (n=46)
no growth	overgrowth	no growth	overgrowth	no growth	overgrowth	no growth	overgrowth	no growth	overgrowth	no growth	overgrowth	no growth	overgrowth	no growth	overgrowth
11	11	11	10	9	15	10	13	11	20	12	11	11	16	11	8
12	12	14	10	13	18	11	15	15	22	12	11	11	16	11	10
13	12	15	10	15	24	12	16	16	23	13	14	12	18	12	10
13	14	16	11	15	25	12	17	16		13	15	13	18	13	11
14	16	16	11	16	25	13	17	16		13	16	14	19	17	11
14	18	16	12	16	26	13	18	16		13	17	16	20	18	11
16	20	17	12	17		13	18	16		13	18	16	26	18	12
16	21	18	13	17		14	19	17		14	18	16		18	12
16	22	18	13	18		16	21	17		14	18	16		20	12
16	23	21	14	18		16	21	18		15	19	16		23	13
17	23	22	14	18		16	22	18		16	20	17		27	13
18	26	23	15	18		16	25	18		17		17			13
18		25	15	19		16		18		17		17			14
18		25	15	19		16		18		18		17			14
18			16	20		16		18		18		18			15
19			16	20		16		19		18		18			16
20			16	20		17		19		18		18			16
20			16	20		17		19		18		18			16
20			16	20		18		19		18		18			16
20			16	21		18		20		18		18			17
20			16	21		18		20		18		18			17
20			16	21		18		20		19		18			17
20			17	21		18		20		20		19			17
21			17	21		18		20		20		19			18
21			17	22		18		20		20		19			18
21			17	22		18		20		20		20			18
21			18	22		19		21		20		20			18
22			18	23		19		21		21		20			18
22			21	23		20		21		21		20			18
23			22	25		20		21		21		21			18
23						20		21		21		21			20
25						20		22		21		21			20
25						20		22		22		21			21
25						20		22		22		22			22
25						21		22				23			23
25						21		22				23
25						21		22				23
26						21		23				24
26						21		23				24
26						22		23				25
26						23		23				26
						24		24				26
						25						26
						27

## Sheet: README
The values correspond to the number of days that the host flies are alive from the day of injection.
