# Supplementary material for: TrxT and dhd are dispensable for Drosophila brain development but essential for l(3)mbt brain tumour growth
Source: EMBO Rep. 2024 May 15;25(7):6. doi: 10.1038/s44319-024-00154-1 (PMC11239866; doi:10.1038/s44319-024-00154-1)
Supplement: Supplementary file 3 — Source data Fig. 2 [file 44319_2024_154_MOESM3_ESM.zip › 2A/Numerical data NEBL ratios males.xlsx]

## Sheet: Raw data
	males w1118					males l(3)mbtts1					males dhdKO; l(3)mbtts1					males TrxTKO; l(3)mbtts1					males Df(1)J5; l(3)mbtts1
		Area		Ratio			Area		Ratio			Area		Ratio			Area		Ratio			Area		Ratio
		NE	BL	NE/BL			NE	BL	NE/BL			NE	BL	NE/BL			NE	BL	NE/BL			NE	BL	NE/BL
	1	4811.6	42657.3	0.112797		1	16332.1	52519.2	0.310974		1	10000.3	51176.1	0.19541		1	8174.6	38698.9	0.211236		001	7672.5	60577.7	0.126656
	2	4451.4	41550.8	0.107132		2	20650.6	59251.8	0.348523		2	3464.2	39576.1	0.0875326		2	8158	33435.6	0.243991		002	6615	61367.4	0.107793
	3	4413	33189.4	0.132964		3	18965.9	62694.1	0.302515		3	7426.6	43174.4	0.172014		3	7001.7	43559.6	0.160738		003	5981.3	40601.5	0.147317
	4	4349.9	33712.6	0.129029		4	23136.1	63801.9	0.362624		4	9679	40600.6	0.238395		4	2804.3	37199.4	0.0753856		004	5950.7	62122.2	0.0957902
	5	5273.8	46414.8	0.113623		5	16625.9	56669.7	0.293383		5	4899.2	31905.2	0.153555		5	8563.1	37431.2	0.228769		005	7204.4	54682.1	0.131751
	6	4996.5	48243.5	0.103568		6	15874.7	51166.7	0.310255		6	7184.9	40339.5	0.178111		6	6051.5	44025.8	0.137453		006	8716.2	56313.8	0.154779
	MEAN	4716.03	40961.4	0.116519		7	14714.8	52491.9	0.280325		7	8509.4	46622.8	0.182516		7	5478.3	37810.1	0.14489		007	8881.9	47486.4	0.187041
	SD	372.777	6307.79	0.0118746		8	17722.7	59893.2	0.295905		8	7982.8	50816.2	0.157092		8	9595.9	41015.6	0.233957		008	6473.4	50345.8	0.128579
						9	19994.4	62237.3	0.321261		9	3825.3	54815.2	0.0697854		9	8257	43901.5	0.18808		009	6972.4	42347.9	0.164646
						10	18069.2	62005	0.291415		10	8240.9	56139.2	0.146794		10	11305.5	47379	0.238618		010	3485.4	29378.1	0.118639
						11	17272.4	67597.2	0.255519		11	7011.2	33420.1	0.20979		11	5565	46446.8	0.119814		011	5420.3	47245.1	0.114727
						12	18085.4	72891.4	0.248114		12	9794.4	55842.7	0.175393		12	7288.4	43557.3	0.167329		012	5155.3	51263.6	0.100565
						13	18424.4	60494.1	0.304565		13	6152.2	34423.4	0.178721		13	8611.2	41322.8	0.208389		MEAN	6544.07	50311	0.131524
						14	22206.5	57337.4	0.387295		14	6375	61328.6	0.103948		14	3967.5	52284.9	0.0758823		SD	1516.64	9706.85	0.0273836
						MEAN	18433.9	60075.1	0.308048		15	7096.5	30383.9	0.233561		MEAN	7201.57	42004.9	0.173895
						SD	2388.31	5973.8	0.0381159		16	4620.3	22878	0.201954		SD	2256.69	4916.32	0.0575977
											MEAN	7016.39	43340.1	0.167786
											SD	2045.47	11043.6	0.0478911

## Sheet: README
Values of the neuroepithelium area (NE), the brain lobe area (BL) and the ratio NE/BL for each sample.
Ratio NE/BL values were ploted in Figure 2A
