# Supplementary material for: TrxT and dhd are dispensable for Drosophila brain development but essential for l(3)mbt brain tumour growth
Source: EMBO Rep. 2024 May 15;25(7):6. doi: 10.1038/s44319-024-00154-1 (PMC11239866; doi:10.1038/s44319-024-00154-1)
Supplement: Supplementary file 4 — Source data Fig. 3 [file 44319_2024_154_MOESM4_ESM.zip]

Archive with 21 entries (16 files):
- 3D/
- 3D/.DS_Store
- 3D/Expresion levels/
- 3D/Expresion levels/.DS_Store
- 3D/Expresion levels/1_500 mMBTS dhd ts1.xlsx
- 3D/Expresion levels/2_500 mMBTS TrxT ts1.xlsx
- 3D/Expresion levels/3_500 mMBTS DfJ5 ts1.xlsx
- 3D/Heatmaps/
- 3D/Heatmaps/1_Rplot_males_dhd_byRank_dendroColumn.pdf
- 3D/Heatmaps/2_Rplot_males_TrxT_byRank_dendroColumn.pdf
- 3D/Heatmaps/3_Rplot_males_DfJ5_byRank_dendroColumn.pdf
- 3D/Heatmaps/README.txt
- 3E/
- 3E/.DS_Store
- 3E/Expression levels Bar chart.xlsx
- Samples ID.xlsx
- 3A-C/
- 3A-C/.DS_Store
- 3A-C/edgeR.cpm1.n2.paired.cpmlenTMMfilter.male.Genotype.DfJ5_ts1_ts1.xlsx
- 3A-C/edgeR.cpm1.n2.paired.cpmlenTMMfilter.male.Genotype.dhd_ts1_ts1.xlsx
- 3A-C/edgeR.cpm1.n2.paired.cpmlenTMMfilter.male.Genotype.trxT_ts1_ts1.xlsx
