# Supplementary material for: TrxT and dhd are dispensable for Drosophila brain development but essential for l(3)mbt brain tumour growth
Source: EMBO Rep. 2024 May 15;25(7):6. doi: 10.1038/s44319-024-00154-1 (PMC11239866; doi:10.1038/s44319-024-00154-1)
Supplement: Supplementary file 4 — Source data Fig. 3 [file 44319_2024_154_MOESM4_ESM.zip › 3D/Expresion levels/1_500 mMBTS dhd ts1.xlsx]

## Sheet: Gene Expression
	dm1A	dm1B	dm1C	dm17A	dm17B	dm17C	dm23A	dm23B	dm23C
FBgn0038612	0.23544	0.23544	0.23544	28.0737	30.6711	30.8482	30.8283	29.8538	33.056
FBgn0261987	0.190432	0.190432	0.190432	20.603	19.3264	23.769	21.6292	20.0632	19.948
FBgn0004872	0.636165	1.40546	1.07332	13.3441	13.611	13.7727	12.422	12.4954	13.7433
FBgn0262526	0.804915	0.648844	0.498425	6.35126	6.46071	6.60709	6.80722	6.12393	6.31437
FBgn0029754	6.60268	2.52528	3.21855	41.1472	43.7139	44.9873	45.8469	45.5428	57.8402
FBgn0038191	1.66291	1.34048	0.493571	22.4683	19.7774	24.4141	24.7702	22.9599	24.7976
FBgn0011761	0.0977822	0.0977822	0.0977822	7.33111	6.99149	6.48694	1.09172	0.598729	1.01955
FBgn0052437	3.8961	1.16856	3.20369	34.1476	26.2168	25.6815	32.2174	29.589	25.0703
FBgn0058469	20.5296	5.07575	13.4202	31.719	37.1689	28.4957	29.6313	18.1084	14.4501
FBgn0029834	0.0279068	0.0279068	0.0279068	3.77981	2.97475	3.43851	5.70926	5.34466	4.55565
FBgn0035410	0.722603	0.661135	0.661851	7.02894	6.14795	6.55617	4.78134	4.39764	4.82148
FBgn0052580	0.165691	0.253928	0.126637	1.98692	1.43077	1.79345	2.37241	2.49419	2.42136
FBgn0030994	5.62082	5.09202	5.63158	43.0775	45.713	48.1482	14.844	18.0202	17.8176
FBgn0000392	0.569102	0.661698	0.561087	3.4504	3.23743	3.61535	3.45406	3.45168	3.53435
FBgn0052088	1.37278	2.39414	1.13598	4.96032	4.32325	5.45444	4.01014	3.86616	4.5692
FBgn0004581	0.990239	0.813917	0.69156	6.17007	4.77782	5.69954	3.60786	3.61968	4.46303
FBgn0000928	5.00184	5.81741	4.41276	7.64487	7.36631	8.28762	6.76441	6.95521	7.51571
FBgn0000158	2.03081	1.80181	3.07766	14.9091	12.7685	13.7949	22.4006	21.9114	17.099
FBgn0053017	0.0866662	0.0866662	0.0866662	2.19847	1.96219	2.28786	2.1513	2.37777	2.32076
FBgn0052318	1.35428	1.35428	1.35428	2.90904	3.07893	3.02427	2.26204	2.17801	2.2895
FBgn0000246	9.33039	8.95612	6.63453	18.2772	17.2862	19.7879	19.635	20.7	18.8174
FBgn0010482	0.600772	0.394866	0.469008	2.88496	2.01335	2.47668	0.958606	0.89419	1.03388
FBgn0029752	0.222741	1.16485	1.59941	5.66931	5.35229	6.06262	4.15164	4.22727	4.25991
FBgn0262598	0.0702296	0.0702296	0.0702296	4.47971	4.41988	4.58195	5.67989	7.19515	6.53988
FBgn0010317	7.03623	5.63625	5.16654	20.6719	22.4657	21.0514	22.3512	21.2853	21.6068
FBgn0052436	0.879529	0.592229	0.687781	2.84466	2.63949	3.46258	2.11505	2.48657	2.80356
FBgn0052440	0.256295	0.256295	0.256295	5.81715	5.73099	4.96478	5.90419	5.26744	4.27484
FBgn0004650	0.0882673	0.0882673	0.0882673	1.12453	0.877728	1.25655	0.855815	0.853395	0.97958
FBgn0033374	1.67186	4.73064	3.50074	11.3886	11.3889	13.4558	17.0341	15.5418	18.4179
FBgn0029733	0.132507	0.132507	0.132507	3.90068	3.60106	3.46306	4.3728	3.56993	3.08646
FBgn0002962	0.0924507	0.0924507	0.0924507	3.31223	2.4168	3.43194	3.58055	3.84247	2.80046
FBgn0030647	0.0544377	0.0544377	0.0544377	2.67676	2.14141	2.249	1.23825	1.49087	1.66817
FBgn0034106	0.0918608	0.0918608	0.0918608	2.75797	2.46507	2.35353	2.43058	2.48955	2.16915
FBgn0262101	1.68888	0.697879	0.892031	6.25907	6.30144	6.61211	2.06676	1.86123	2.15467
FBgn0050104	0.0294191	0.0294191	0.0294191	2.0036	2.00373	2.53624	1.05709	0.970488	1.17877
FBgn0035868	2.26183	2.2132	2.80744	79.2757	74.4903	71.7877	7.1983	7.71436	8.25677
FBgn0039788	6.21413	6.8281	5.59294	21.9033	22.1968	23.0712	21.4585	21.3	18.9047
FBgn0052572	0.0606625	0.0606625	0.0606625	0.764645	0.73821	0.644718	0.0407286	0.0205542	0.044657
FBgn0034965	0.623606	1.87984	1.6689	5.84306	5.18287	5.72348	4.20911	3.73224	3.88043
FBgn0026176	8.9238	6.41387	13.768	29.8051	33.7614	31.5726	35.3647	31.8654	32.0206
FBgn0052483	0.0970622	0.0970622	0.0970622	4.97542	4.35943	5.79309	3.40165	3.11659	3.34827
FBgn0035168	0.96414	1.17866	1.69637	4.26668	3.68876	3.92365	4.19237	4.06153	3.87124
FBgn0037078	0.139608	0.139608	0.139608	4.59854	4.32016	4.06883	3.64628	3.44271	3.59832
FBgn0036687	1.30882	0.985326	0.880866	4.78311	4.142	3.72246	4.67907	4.10554	3.49382
FBgn0036330	4.7516	4.02013	2.26266	8.53808	7.40338	8.26209	8.41453	8.47969	9.23336
FBgn0038470	7.89842	9.77913	8.55579	15.4686	13.6082	15.2216	12.4034	12.7008	12.1392
FBgn0031829	1.59753	2.6124	2.29578	11.4464	10.7642	11.5782	10.0147	8.34911	9.70041
FBgn0011706	15.7333	11.6126	13.4952	48.7349	35.3598	49.1247	41.615	39.6096	57.1505
FBgn0021738	0.0822546	0.0822546	0.0822546	0.140627	0.135304	0.139544	0.251183	0.0653281	0.192801
FBgn0024177	5.89698	3.12378	1.9485	13.7294	11.7355	16.5878	22.9314	20.4536	14.0084
FBgn0032520	1.51908	1.20138	1.97579	8.67341	7.77374	8.23057	6.38043	6.08401	6.49127
FBgn0052557	0.0576488	0.0576488	0.0576488	2.61138	2.44574	2.22439	2.05069	1.68074	1.5097
FBgn0263444	0.107887	0.107887	0.107887	2.00845	1.72998	1.83984	1.12593	1.19746	1.46221
FBgn0263256	0.931258	1.77476	1.53723	5.61643	4.08545	4.23048	3.503	2.95842	4.62839
FBgn0036714	2.63785	3.23914	3.32284	6.38425	5.83875	6.94512	8.37876	8.30386	8.80238
FBgn0038575	0.102908	0.102908	0.102908	2.66532	2.49701	2.1868	1.96246	1.8827	1.85029
FBgn0039201	0.0947065	0.0947065	0.0947065	2.05906	1.56997	2.07362	1.9829	1.75376	2.15402
FBgn0000146	1.16038	2.28713	3.01627	7.63168	6.41978	9.00928	9.40286	8.98669	9.60616
FBgn0031255	2.11247	1.4087	1.55149	4.31281	4.15126	3.54038	4.27159	3.47552	3.76981
FBgn0034098	12.0965	15.3897	11.9454	32.1196	27.3703	31.0127	29.2099	29.2422	30.7461
FBgn0003250	0.175106	0.280169	0.326686	1.41619	1.40955	1.19859	0.913608	0.773357	0.827409
FBgn0031254	3.45892	5.34281	4.22893	18.5046	18.8404	17.8427	15.0269	12.6197	16.8838
FBgn0030551	2.47224	1.61213	2.02656	4.0294	3.64133	4.32016	5.45155	4.87136	6.9266
FBgn0052313	0.128538	0.128538	0.128538	3.88893	4.26363	3.7752	3.85558	3.53802	3.89879
FBgn0004649	0.0604561	0.0604561	0.0604561	1.17986	1.02197	1.76571	1.88782	2.10984	1.36251
FBgn0032891	0.0731274	0.0731274	0.0731274	1.69176	1.75671	1.53518	1.09911	1.01506	1.01641
FBgn0034075	2.38968	3.03319	2.9061	4.31509	5.03315	4.00904	4.81992	5.08429	4.19923
FBgn0003655	1.06699	0.65286	0.716424	3.24661	3.33012	3.51156	3.78905	3.88812	3.77216
FBgn0034816	10.4848	8.5929	11.2455	26.7923	27.0147	30.0725	20.8853	21.566	22.6501
FBgn0003483	2.53618	3.42161	3.0067	6.97943	6.42555	7.84639	6.10478	6.17931	6.57885
FBgn0267037	0.092489	0.81169	0.092489	1.48898	1.11879	1.86488	2.17385	2.44146	1.7904
FBgn0036125	0.0795005	0.0795005	0.0795005	2.05173	1.49455	1.47601	1.32822	1.22357	1.14067
FBgn0001120	0.0959202	0.0959202	0.0959202	3.72297	3.61643	3.5505	3.37676	3.15442	3.3246
FBgn0267967	6.98474	5.96458	5.64989	13.6477	12.8307	14.2177	11.4762	10.6064	11.8288
FBgn0050091	0.0984623	0.0984623	0.0984623	2.1565	1.85725	2.82735	2.92941	3.1012	1.87404
FBgn0050380	3.74766	5.05708	3.57108	20.4423	20.012	25	19.6395	15.5164	15.1506
FBgn0051205	0.145687	0.145687	0.145687	2.238	2.39155	2.36646	1.46913	1.86862	2.30468
FBgn0031690	0.0690129	0.0690129	0.0690129	1.96698	1.62297	1.99751	1.25184	0.64762	1.11949
FBgn0040524	2.32268	2.50288	4.64472	16.4384	15.7747	15.6776	14.6191	13.8637	14.0721
FBgn0031844	0.0886135	0.0886135	0.0886135	2.26798	2.36608	2.34083	2.00129	2.01637	2.07687
FBgn0003527	2.73067	1.29232	0.606331	5.45595	5.91303	4.22425	4.60596	4.10819	3.72864
FBgn0263772	2.74587	2.61096	2.94876	10.2948	8.2264	11.495	14.0731	14.3724	10.1207
FBgn0036194	10.1007	9.12725	10.3288	22.6407	21.3767	21.9907	30.7702	33.0255	19.8312
FBgn0052625	19.1681	13.512	13.895	40.2096	42.418	39.1877	33.8813	31.9713	36.1843
FBgn0034187	0.0637397	1.49948	0.971516	2.91092	2.16626	2.64759	1.96666	2.24254	2.28481
FBgn0003733	1.62308	2.08075	2.11329	5.80497	4.86217	6.1529	5.03408	5.87435	5.89074
FBgn0016974	0.092098	0.092098	0.092098	1.74506	1.81911	1.56653	1.71546	1.60572	1.54277
FBgn0013773	1.57612	0.475237	0.830711	3.90328	3.2181	3.45191	2.76459	2.95978	2.23738
FBgn0036793	0.18712	0.287833	0.205826	0.68355	0.366277	0.528676	1.00723	0.821107	0.483649
FBgn0036186	4.55313	4.29912	2.61048	7.1476	5.59951	4.55271	5.09214	4.27297	3.77946
FBgn0086251	9.12242	12.5748	8.86993	21.327	16.0517	19.3175	17.737	18.5366	17.5162
FBgn0265634	0.0326152	0.0326152	0.0326152	3.8183	3.41909	3.15232	4.01301	2.78773	4.36616
FBgn0040602	34.4096	22.4797	23.2606	58.9169	60.1894	63.2747	45.3117	46.0469	52.0068
FBgn0038431	5.51353	5.08909	2.83968	7.32386	7.05359	6.7487	6.47664	6.18885	5.72427
FBgn0265725	2.52726	2.48708	2.40963	5.18704	5.66787	5.81688	4.56804	4.02272	4.43231
FBgn0264741	0.165505	0.165505	0.165505	1.94558	1.81861	1.26241	1.39611	1.24303	1.09044
FBgn0262620	11.2959	8.10942	7.69237	23.6336	22.989	24.8411	16.7275	16.6525	15.2862
FBgn0259195	11.4304	5.65106	4.18341	12.2608	13.0768	10.9353	10.6945	9.84034	10.11
FBgn0000615	1.63388	1.01986	1.16842	4.56972	3.7772	4.10044	3.88651	3.26453	3.53208
FBgn0036622	1.1976	0.370851	0.918396	5.04046	4.36405	4.58754	3.66016	3.55165	3.70041
FBgn0085245	0.083518	0.083518	0.083518	2.26798	1.87992	1.51736	1.30912	1.08418	1.13996
FBgn0051141	0.0846779	0.0846779	0.0846779	2.87985	2.66581	2.02978	2.52488	2.34715	1.884
FBgn0032598	0.772271	0.579575	0.503999	1.83426	2.08142	2.00821	1.20124	1.63893	1.40543
FBgn0037296	0.0667729	0.0667729	0.0667729	1.46214	1.40482	1.79155	0.717447	0.727194	0.780675
FBgn0264740	0.254601	0.254601	0.254601	1.06618	1.02315	0.883121	0.840234	0.72527	0.735902
FBgn0261429	0.196191	0.676285	0.359592	1.65562	1.85819	1.65649	1.13201	1.15779	1.21124
FBgn0028424	4.48456	2.56029	1.91986	12.37	8.42306	10.679	5.22144	6.70162	6.47918
FBgn0035089	1.98363	3.20716	2.03189	12.6897	6.31393	11.0164	15.7159	13.1033	23.2825
FBgn0038105	0.0640988	0.0640988	0.0640988	1.54565	1.3814	1.50806	0.818823	0.969773	1.0048
FBgn0053221	0.0743721	0.0743721	0.0743721	1.96408	2.0035	1.70306	2.17786	1.84897	1.78201
FBgn0039180	0.120712	0.120712	0.120712	1.93286	1.80942	1.90283	1.26634	1.48126	1.21149
FBgn0034966	0.829068	1.04021	1.42656	4.31937	3.62368	4.23302	3.3886	3.33281	2.98092
FBgn0050485	0.0351382	0.0351382	0.0351382	1.62892	1.50862	1.41818	0.330392	0.441784	0.415327
FBgn0037759	3.83734	2.33281	2.13383	9.71919	9.20895	9.89305	6.91401	7.58263	8.31591
FBgn0036791	0.195979	0.195979	0.195979	1.01761	1.17112	0.923443	1.64543	1.46076	1.15481
FBgn0038311	4.36918	3.29162	2.45635	11.1458	10.638	11.2878	7.77732	7.2472	9.1178
FBgn0050484	0.0193522	0.0193522	0.0193522	1.89492	2.31921	2.31862	1.63802	1.51203	1.3897
FBgn0260874	3.0626	1.84281	1.42512	5.69771	5.59101	4.56993	5.89291	5.48972	5.23179
FBgn0030756	0.151716	0.151716	0.151716	0.459685	0.371535	0.294856	0.0715319	0.127383	0.079919
FBgn0040373	19.2797	21.9958	18.8408	29.0904	28.2879	25.6632	23.2959	21.928	25.9585
FBgn0033113	4.36385	5.00322	3.07822	6.06136	4.90501	5.82854	3.58344	3.22048	4.2033
FBgn0035240	0.5837	0.896747	0.317234	0.821656	0.823095	0.900949	1.40679	1.32914	0.788497
FBgn0037896	0.1017	0.1017	0.1017	0.806083	0.777231	1.02844	1.03703	0.992133	0.821315
FBgn0000927	1.70279	0.998918	0.800221	2.61385	2.57099	2.32831	2.22982	1.70675	1.87103
FBgn0038051	2.53443	1.8873	1.07372	3.57899	2.67898	3.74093	3.60039	3.29617	3.62402
FBgn0051248	0.0732605	0.0732605	0.0732605	1.72357	1.14219	1.52655	1.96761	1.86127	1.6862
FBgn0036368	0.618515	0.636561	0.646889	1.40614	1.24368	1.3281	0.941001	0.946847	1.17109
FBgn0029753	0.0672125	0.0672125	0.0672125	1.24162	1.35021	1.08089	0.708908	0.926638	1.11905
FBgn0022981	2.00549	1.84115	1.90371	5.48542	5.6238	5.55891	5.71465	6.30086	6.70734
FBgn0003023	0.395694	0.249632	0.0974429	1.31829	0.929994	1.49101	1.5295	1.35432	1.14338
FBgn0032213	23.9084	11.2935	12.179	45.9727	50.6769	46.3458	33.9954	38.0259	34.4469
FBgn0263022	0.0675383	0.0675383	0.0675383	2.0339	1.89065	2.04762	1.56326	1.45482	1.71554
FBgn0039044	7.07213	6.2634	6.01229	9.74765	9.05858	9.76113	8.16488	7.55614	8.13767
FBgn0032956	26.2894	34.1798	29.0556	56.4313	54.3876	57.9963	45.3002	47.8564	41.615
FBgn0052207	23.2906	25.547	24.2795	27.7223	25.9502	29.4659	17.7039	16.1603	21.4107
FBgn0265633	0.0712098	0.0712098	0.0712098	1.65653	1.10032	1.62881	1.52637	1.27759	1.54814
FBgn0250819	2.98291	1.90191	1.25	4.28243	3.87543	4.03144	3.50324	3.56862	3.76045
FBgn0033174	5.51404	4.40737	5.15241	13.2636	9.76562	9.76113	7.28182	6.47292	8.41996
FBgn0040809	0.124185	0.124185	0.124185	2.20648	1.48857	1.81451	0.707424	0.585666	0.630914
FBgn0029993	0.0797884	0.0797884	0.0797884	0.587354	0.581983	0.515442	0.43392	0.333764	0.356115
FBgn0267969	0.0553197	0.0553197	0.0553197	1.56513	1.02509	0.950101	1.36905	0.908427	0.788261
FBgn0263234	0.0789842	0.0789842	0.0789842	1.19067	1.17414	1.40767	2.21417	1.43777	1.38982
FBgn0036206	1.14177	1.28526	1.58045	3.75396	3.80452	4.31122	4.24121	4.32195	4.54569
FBgn0040233	2.718	4.30031	3.70664	5.87584	5.33519	5.94292	5.00772	5.51976	5.52039
FBgn0031489	11.772	9.1006	6.8193	15.2873	18.7837	18.0663	21.5263	23.6581	20.7334
FBgn0262167	9.31344	9.14661	8.03933	14.6497	13.4515	12.7641	13.2187	13.6575	13.7654
FBgn0267456	0.0390571	0.0390571	0.0390571	2.8482	1.09681	2.40276	7.44303	2.40453	4.41469
FBgn0038020	11.3472	6.4759	12.267	39.2636	36.3848	38.6821	26.25	21.696	21.9159
FBgn0031678	19.0029	18.8578	18.8877	30.8724	27.1732	32.1922	15.2806	16.0901	24.7514
FBgn0029710	16.9465	21.1636	22.8092	28.7932	32.7145	29.253	28.391	30.3962	30.7277
FBgn0263232	3.02211	2.71281	3.1115	5.94949	4.60204	7.95848	10.2216	9.93162	7.02975
FBgn0051231	0.0408714	0.0408714	0.0408714	1.10586	0.855894	0.997149	0.654772	0.686768	0.523396
FBgn0034255	0.230017	0.230017	0.230017	3.02998	2.49569	5.28336	6.26657	3.18493	2.71119
FBgn0036640	6.69977	8.45415	7.47326	11.8577	11.513	12.4248	10.6768	10.4066	11.7509
FBgn0038550	0.0595059	0.0595059	0.0595059	1.42108	1.09734	1.57732	1.02849	0.959401	1.31259
FBgn0085339	3.87954	3.75414	3.73697	6.48067	6.20183	6.63407	6.61607	6.62888	6.50459
FBgn0031999	0.0578229	0.0578229	0.0578229	0.981906	0.755875	0.575864	0.65737	0.347064	0.308021
FBgn0031301	0.122467	0.122467	0.122467	0.342271	0.261806	0.467897	0.459431	0.551087	0.292975
FBgn0034850	0.0645461	0.0645461	0.0645461	1.92832	1.81468	2.23867	1.28612	1.1547	1.56773
FBgn0037751	1.60206	5.00207	2.5897	5.81608	4.90388	4.05163	3.64914	3.25619	3.45613
FBgn0261697	0.0941131	0.0941131	0.0941131	0.684968	0.507154	1.22183	2.03475	1.66913	1.02556
FBgn0261683	0.0941131	0.0941131	0.0941131	0.684968	0.507154	1.22183	2.03475	1.66913	1.02556
FBgn0004400	0.752056	0.461647	0.679783	1.06184	0.880177	1.60509	2.02395	1.51667	1.2106
FBgn0261363	1.16762	1.7149	1.37905	5.81701	6.69021	6.3199	4.54433	5.59423	5.1154
FBgn0034942	0.0919179	0.0919179	0.0919179	1.36678	1.02289	1.3026	1.14987	0.730836	0.875669
FBgn0036568	0.0458765	0.0458765	0.0458765	0.89809	1.04966	1.4569	0.885442	0.719731	0.842791
FBgn0052783	4.3425	4.61105	3.9365	8.35238	7.96875	7.23536	8.86788	8.90389	8.65287
FBgn0264984	0.191942	0.191942	0.191942	1.4906	1.57939	1.58369	0.808388	0.715649	0.670919
FBgn0052786	3.32966	2.73829	2.78644	6.17305	6.23835	5.94675	3.64989	3.4976	3.02636
FBgn0265533	0.147537	0.147537	0.147537	0.201897	0.263397	0.20669	0.0291555	0.0291555	0.0291555
FBgn0032869	0.0955741	0.0955741	0.0955741	1.2434	1.45573	1.12834	0.810308	0.735241	0.650669
FBgn0030085	25.0778	19.0529	22.8944	44.1235	51.0082	40.6902	41.7898	42.3604	43.943
FBgn0039896	3.17461	3.58864	2.53834	6.28261	6.09972	5.96513	4.4093	4.83727	4.3138
FBgn0262169	5.61319	7.7913	6.26614	12.5672	9.24783	11.9294	7.63414	7.43156	8.45084
FBgn0036786	23.3792	22.684	21.5348	30.8702	30.8695	36.2794	54.114	49.1145	47.0912
FBgn0014342	6.69962	7.19184	5.20919	10.4071	10.6898	9.73913	10.1747	9.61435	9.14471
FBgn0051989	3.60562	3.60321	2.94652	4.53378	4.26354	4.23555	4.43925	4.58701	4.81837
FBgn0024366	0.355353	0.496718	0.310971	0.874078	0.931837	0.754484	0.979107	0.865087	0.710821
FBgn0032815	15.9632	9.32782	7.32352	26.633	22.4952	23.7941	22.4874	23.0271	19.5542
FBgn0260780	0.359029	0.339274	0.26435	1.68912	1.74249	1.75792	1.69399	1.73021	2.29504
FBgn0039503	0.233238	0.233238	0.233238	0.534318	0.602199	0.677127	0.534503	0.749722	0.746827
FBgn0259216	1.4312	2.3244	1.65094	3.00656	2.24533	2.45036	3.07263	3.09051	2.6759
FBgn0260933	2.60898	5.67322	3.57051	5.78362	5.26817	5.53809	4.62168	4.85099	5.29261
FBgn0030455	0.8628	0.521411	1.38998	4.27346	3.46003	5.28397	5.95731	4.4825	5.15418
FBgn0024912	15.3989	11.4296	15.2142	26.5528	24.95	25.5976	13.7756	12.2843	18.1009
FBgn0038252	0.059421	0.059421	0.059421	1.14564	0.976248	1.22535	1.1778	0.864152	1.02468
FBgn0040372	7.99669	11.7417	9.14661	17.9568	16.0687	16.1734	19.8007	19.7247	19.3482
FBgn0032375	0.0681271	0.0681271	0.0681271	1.44002	0.934738	1.65291	2.04649	1.62847	0.977035
FBgn0003950	1.54472	1.35803	1.28582	3.20258	2.81657	3.33288	3.11215	3.3243	3.22916
FBgn0029606	0.0657703	0.0657703	0.0657703	1.29828	1.66778	0.899042	1.53363	1.41358	1.40343
FBgn0266282	9.29009	12.3674	10.7075	14.8587	13.5435	14.6416	13.605	13.9827	14.7038
FBgn0030347	2.04287	3.33188	2.12985	5.16381	5.2931	4.60225	4.1889	4.41398	4.55061
FBgn0037850	0.853277	2.4636	1.71234	5.53134	4.97783	6.54727	3.71689	4.44314	4.46159
FBgn0033748	2.16651	1.12055	0.0438672	4.04837	3.63471	3.10134	4.03218	4.08197	3.69607
FBgn0030722	0.0677361	0.0677361	0.0677361	1.53769	1.1387	1.22428	0.941825	0.908824	0.9443
FBgn0053003	0.111025	0.111025	0.111025	0.443415	0.393061	0.402541	0.21731	0.14647	0.247668
FBgn0032680	0.0377225	0.0377225	0.0377225	1.90362	1.20395	2.25673	4.71238	3.04243	4.56016
FBgn0031116	1.80227	1.28807	1.5729	3.49357	2.82651	3.02629	4.7765	4.62637	4.45113
FBgn0029977	1.86397	2.13634	1.52539	5.86098	5.33163	5.68997	5.44967	4.622	4.73707
FBgn0039925	0.0977192	0.263615	0.207143	0.726792	0.506384	0.791608	0.765226	0.727093	0.765068
FBgn0037025	15.2795	14.1361	12.5646	22.1065	20.6262	21.5839	23.2359	24.3624	25.0622
FBgn0036991	16.5756	20.5078	16.1774	18.8747	17.9577	17.6872	19.9591	20.071	18.8543
FBgn0039683	19.8144	20.0323	23.4191	39.0184	44.7796	42.3848	44.9376	42.7386	49.8976
FBgn0023525	1.30695	2.85799	3.05485	4.90467	5.38555	4.09393	3.74585	3.8271	3.4906
FBgn0016054	1.19377	2.76325	1.72381	5.40879	4.99436	5.51925	4.14715	3.86883	4.24835
FBgn0037853	9.83309	15.4803	16.6863	25.3128	22.8697	28.143	21.6905	20.2605	22.4719
FBgn0034566	0.559435	0.560132	0.336179	1.73964	1.45714	1.38944	1.38797	1.18261	0.885503
FBgn0028379	0.132054	0.132054	0.132054	1.15702	0.844695	0.931558	0.662247	0.767998	0.674512
FBgn0033205	19.1245	17.5323	16.3249	19.5137	19.7506	19.8902	13.6612	14.1091	10.9177
FBgn0039251	0.798381	0.879002	1.43061	1.80289	2.25902	1.88079	1.88999	2.04508	1.58899
FBgn0003683	0.154686	0.154686	0.154686	0.59118	0.651283	0.560067	0.915398	0.972792	0.701423
FBgn0034622	0.0441754	0.0441754	0.0441754	0.404101	0.342815	0.400332	0.386447	0.281799	0.389655
FBgn0033773	0.281384	1.63012	1.01833	2.71869	1.98847	2.92476	1.36997	1.08863	1.81539
FBgn0033453	10.0408	14.9224	13.0086	16.0576	18.0485	17.3273	15.7235	16.0742	16.5364
FBgn0039431	1.1716	1.33171	1.17584	2.97475	2.05878	2.40132	2.47024	2.47948	2.49896
FBgn0031451	5.53363	4.01116	3.41704	10.4621	10.3005	10.2641	12.5858	12.227	11.0007
FBgn0038953	8.53218	13.2337	9.99724	15.6383	13.2691	14.859	12.0659	13.0969	11.9881
FBgn0030395	0.0362819	0.0362819	0.0362819	0.966941	0.824309	0.737972	0.591902	0.575612	0.387338
FBgn0053914	2.05674	6.01215	4.29754	7.20195	5.49959	7.24002	6.21413	6.4217	6.67268
FBgn0000216	34.2918	43.8167	25.4367	64.3976	58.799	60.0952	45.5911	48.5289	54.6663
FBgn0041627	10.4556	13.1644	12.7409	17.0821	16.7606	20.1173	14.2122	14.5014	15.3525
FBgn0032726	1.26736	2.45624	0.978385	5.65939	7.41976	5.29078	4.53012	3.81092	2.29631
FBgn0037141	8.6832	10.0818	9.64673	12.9348	11.4847	14.9431	11.4694	12.9336	15.9247
FBgn0036196	3.08454	3.4325	3.43518	5.16321	4.30636	4.8064	3.56607	3.67079	3.59965
FBgn0031091	5.99266	4.14381	5.04243	10.8633	10.3688	10.0716	9.62144	9.33491	9.40784
FBgn0030501	49.7622	39.6296	49.9287	106.446	107.014	110.634	69.5681	63.6239	71.7431
FBgn0033214	0.205003	1.60698	1.77366	2.25543	2.28623	1.86518	1.10558	1.13674	1.03145
FBgn0030207	1.05458	1.8721	0.985417	5.8576	4.90716	5.12472	3.03075	2.92106	3.45191
FBgn0029694	0.0706627	0.0706627	0.0706627	0.380636	0.397137	0.403432	0.290978	0.252104	0.20012
FBgn0260238	1.64089	2.229	1.34924	1.74225	2.09344	1.82848	1.36663	1.22084	1.88756
FBgn0033096	0.241213	0.241213	0.241213	0.419122	0.416514	0.380417	0.333142	0.254941	0.322441
FBgn0045980	3.61343	0.955476	0.650654	3.00532	2.88742	3.23601	1.88057	1.91007	1.92735
FBgn0263235	0.0892915	0.0892915	0.0892915	0.771561	0.516726	0.79989	1.76116	0.860994	1.20943
FBgn0052476	1.97279	2.40409	2.27342	4.4021	4.65029	4.13923	3.34642	3.94267	3.71569
FBgn0039630	0.755771	0.563443	0.820711	2.97961	2.3798	2.55323	1.81815	1.82747	2.39254
FBgn0004118	7.71045	12.2834	9.31365	10.834	10.1815	10.5711	12.111	12.685	12.008
FBgn0030721	1.37363	0.590269	0.407427	1.38162	1.1134	1.41072	1.23126	1.37553	1.81038
FBgn0050054	0.827066	0.946586	0.89869	3.96333	3.45637	3.59633	5.41165	4.90061	4.32454
FBgn0263143	6.79689	6.98795	6.01575	12.4649	10.4539	12.6372	9.30465	8.5255	10.1604
FBgn0031018	0.0783718	0.0783718	0.0783718	1.02565	0.902589	0.9963	0.744783	0.911444	0.770637
FBgn0040232	8.92648	13.0683	11.5059	16.038	14.2403	17.8066	17.2954	17.5788	19.2797
FBgn0087040	0.99816	0.561643	0.685725	4.29863	2.85542	3.71014	3.80619	3.31238	2.63366
FBgn0040333	1.71021	1.5787	1.54753	3.07539	3.41421	3.53509	2.75074	2.44641	3.34634
FBgn0003448	23.348	20.5286	23.4272	35.9592	52.5146	46.2711	48.7989	56.9403	61.4936
FBgn0010097	6.53401	5.56096	5.17404	9.89646	11.3655	12.7835	10.4261	10.7038	12.1854
FBgn0052445	0.165211	0.165211	0.165211	0.564339	0.414391	0.4649	0.215819	0.196562	0.230086
FBgn0266632	0.366024	0.377633	0.387623	1.57181	1.66963	1.47214	0.8202	0.792739	1.15768
FBgn0050339	0.104325	0.104325	0.104325	0.48415	0.436255	0.482636	0.345828	0.429982	0.238188
FBgn0266317	0.105657	0.105657	0.105657	1.66043	1.16668	1.29619	1.65139	1.47734	1.46406
FBgn0030508	7.26123	7.20527	6.67513	14.6006	14.5479	14.0143	16.6487	17.0173	15.9327
FBgn0037338	9.57128	9.66696	9.21786	13.6352	12.5539	12.9625	13.6874	13.2929	13.1308
FBgn0035359	2.61716	1.4283	0.813299	2.34763	1.72946	1.77832	2.6759	2.07984	1.99246
FBgn0039622	2.688	1.00668	2.63384	7.11001	7.31998	7.06854	7.34007	6.80597	5.21375
FBgn0038291	0.060349	0.060349	0.060349	1.09378	0.562471	0.828209	0.223872	0.0760904	0.184226
FBgn0267029	4.22532	6.34702	4.00267	8.37761	7.94036	7.37259	8.79812	9.60749	9.26595
FBgn0039879	0.043942	0.043942	0.043942	0.724686	0.65289	0.740577	0.950692	0.875105	1.068
FBgn0030998	0.0791298	0.0791298	0.0791298	0.218837	0.234374	0.185579	0.173856	0.179829	0.227725
FBgn0264821	2.93846	6.85915	3.72297	11.6807	9.47	10.4306	12.6841	14.0372	11.9531
FBgn0011653	6.67975	7.11656	4.091	15.0342	11.28	13.1051	9.30572	8.62402	12.0656
FBgn0031232	1.09663	1.72068	0.479568	1.46551	1.54444	1.11789	1.37458	1.49221	1.27183
FBgn0036810	0.0555073	0.0555073	0.0555073	0.836797	0.967787	0.720775	0.993459	0.906734	0.855165
FBgn0038784	0.243663	0.243663	0.243663	0.353273	0.346298	0.26485	0.31421	0.411737	0.333803
FBgn0261990	0.0913293	0.0913293	0.0913293	2.29467	0.811802	0.882714	0.27792	0.181247	0.436838
FBgn0038526	0.110469	0.110469	0.110469	0.478795	0.3874	0.323013	0.122383	0.135881	0.23214
FBgn0052679	0.0512035	0.0512035	0.0512035	0.98662	0.940091	1.21465	0.537613	0.691353	0.853729
FBgn0051477	10.1812	8.90594	6.16666	14.4451	13.3331	16.0347	21.4694	18.8209	14.2571
FBgn0003087	20.1897	15.3989	13.3567	28.0169	27.9235	23.7859	22.4078	22.4404	23.7509
FBgn0040296	6.4847	16.3866	9.73487	19.1047	15.6232	13.7436	8.52119	6.63331	10.9247
FBgn0041102	0.0534048	0.0534048	0.0534048	1.55164	1.30155	1.19823	0.840756	0.967721	1.10787
FBgn0260399	7.93926	9.03317	7.48669	10.8753	10.96	11.9374	9.82607	10.4155	11.9264
FBgn0039663	3.42436	3.23192	3.44207	6.74466	6.08611	8.01143	7.32386	8.02435	8.92648
FBgn0038144	0.0573099	0.0573099	0.0573099	0.687179	0.706968	0.606192	0.80373	0.49023	0.337124
FBgn0052755	0.092978	0.092978	0.092978	0.50973	0.486374	0.63944	0.659068	0.724486	0.410327
FBgn0002891	3.43107	6.00358	4.80153	7.56154	6.89525	8.07031	5.28044	5.37069	6.42392
FBgn0037750	0.987984	0.607449	0.526635	1.65672	1.49758	1.66475	1.22476	1.30281	1.49803
FBgn0037548	0.692963	0.751623	0.583459	2.26741	1.84137	1.78053	1.0959	1.28399	1.44351
FBgn0010114	5.24638	5.81313	5.3697	7.54571	7.34751	7.92812	5.71689	5.14174	6.6653
FBgn0037742	6.67099	6.67298	6.49367	13.546	14.1065	14.6026	12.775	10.854	10.4749
FBgn0033574	0.0401763	0.0401763	0.0401763	0.245991	0.281598	0.567205	0.339539	0.237165	0.318024
FBgn0030051	3.90643	1.68679	1.58329	13.5485	13.2935	11.8984	5.21339	6.69006	5.25521
FBgn0031986	2.25907	2.84977	3.15021	5.20871	4.76234	3.96232	5.03165	4.74701	4.22717
FBgn0036480	5.09436	5.9447	4.87978	6.531	6.50504	6.42333	6.6739	6.50924	6.79
FBgn0267920	11.3697	26.89	28.776	28.5759	34.5939	29.5236	31.5988	29.3528	24.2209
FBgn0037921	3.28231	3.55378	2.68281	5.81393	5.09765	4.35893	4.62189	4.48725	4.54716
FBgn0052706	30.02	22.998	26.1	41.6303	44.5205	36.6902	18.9736	18.5336	21.8912
FBgn0036688	5.98109	5.5349	5.15632	9.47938	9.09306	8.78335	7.58158	6.85173	6.76208
FBgn0032452	4.23926	1.77644	0.244011	9.36289	9.0367	7.48032	6.80691	6.32383	7.61991
FBgn0035955	1.70821	1.27107	1.62892	2.97078	2.48926	3.83725	2.77038	2.53893	2.05159
FBgn0032521	4.18842	4.54057	4.10044	6.17334	6.03004	6.21269	5.64118	5.93677	6.4853
FBgn0031490	1.83506	2.16033	0.694944	2.55552	2.12834	2.57312	2.20816	2.37881	2.0296
FBgn0034728	20.7965	19.8628	20.0932	34.516	28.7753	34.6649	25.3793	25.9633	29.3697
FBgn0001078	0.776569	0.596431	0.627393	1.67896	1.26826	1.39717	1.06669	1.03013	1.37392
FBgn0266836	0.166016	0.166016	0.166016	0.705148	0.585639	0.476464	0.43847	0.461753	0.316862
FBgn0037934	0.055932	0.055932	0.055932	0.274612	0.167201	0.194066	0.163685	0.150834	0.191991
FBgn0036183	0.0731914	0.0731914	0.0731914	0.689176	0.531423	0.50458	0.624655	0.679798	0.504336
FBgn0030725	0.0546538	0.0546538	0.0546538	0.477474	0.352988	0.255241	0.311121	0.265406	0.280046
FBgn0039564	2.47805	0.516048	1.0548	4.99701	4.77837	4.67821	2.91635	2.65296	2.89261
FBgn0011293	14.4537	4.51918	6.04491	20.6167	19.4326	19.7456	7.59766	5.28725	8.18748
FBgn0032154	8.25696	8.02306	9.018	12	11.8277	11.3386	9.75955	9.24954	10.4352
FBgn0002872	12.8718	12.3951	10.1035	19.7847	17.0384	18.257	16.0935	15.6848	16.6633
FBgn0260482	0.0279634	0.0279634	0.0279634	0.623161	0.559758	0.639278	0.449625	0.460002	0.361327
FBgn0034403	23.563	27.2176	24.5008	42.5677	40.2597	43.725	36.3187	34.4937	35.8278
FBgn0039755	0.0629158	0.0629158	0.0629158	0.662964	0.584548	0.83468	0.319264	0.350268	0.41733
FBgn0036670	6.47635	4.4539	5.65379	10.9034	10.6104	11.7677	9.58517	7.89714	11.0116
FBgn0037950	2.20014	5.00104	2.54748	5.03825	4.74701	3.78887	4.01107	3.81338	3.36333
FBgn0004569	4.22153	4.11282	3.80137	7.60957	5.96733	6.37353	5.04998	5.18764	5.22324
FBgn0035358	0.0812756	0.0812756	0.0812756	0.701471	0.466294	0.529785	0.779166	0.815399	0.729625
FBgn0052110	0.27665	0.27665	0.27665	0.319345	0.333288	0.218937	0.398869	0.396242	0.374507
FBgn0032507	0.0705342	0.0705342	0.0705342	0.294374	0.280892	0.776962	0.0498873	0.0504847	0.0906087
FBgn0052006	1.02388	0.561837	0.502759	0.928389	0.846876	0.715237	1.21602	1.0989	0.803471
FBgn0264862	1.93215	2.99972	1.52279	3.91787	3.97677	3.27793	3.86678	3.32751	2.60729
FBgn0005390	0.0437119	0.0437119	0.0437119	0.207802	0.132669	0.295175	0.403627	0.304726	0.266704
FBgn0002709	3.76114	5.2212	4.89722	6.05578	4.73053	6.28594	5.66905	5.60209	6.30681
FBgn0265362	11.6276	7.78592	11.9204	27.6675	33.9883	29.6982	23.7586	20.5987	22.4362
FBgn0003719	8.47657	9.977	7.89296	10.6662	9.54048	10.3008	7.66637	7.25621	9.41261
FBgn0033963	0.0201707	0.0201707	0.0201707	0.917149	0.635185	0.77366	0.628608	0.662796	0.84157
FBgn0034249	11.1165	12.598	10.5133	14.8399	14.8916	16.102	14.2656	14.9286	16.6836
FBgn0278604	20.7095	22.2259	19.866	26.8009	26.6637	25.9424	29.2921	30.439	33.3449
FBgn0000658	10.7944	11.3506	7.53529	35.474	35.6082	41.8659	14.1801	13.6776	29.2328
FBgn0035922	11.1114	32.8216	18.4293	28.5082	22.1131	23.8517	28.1087	23.2183	22.6251
FBgn0027581	4.26295	3.57215	2.91233	8.84118	5.81608	5.50846	5.13086	5.07002	5.20703
FBgn0031196	0.0393559	0.0393559	0.0393559	0.428677	0.584494	0.473947	0.310935	0.361601	0.382411
FBgn0267073	0.148248	0.148248	0.148248	0.404343	0.419208	0.560338	0.19476	0.280375	0.175376
FBgn0037059	0.059242	0.059242	0.059242	0.433731	0.429893	0.280724	0.418929	0.361601	0.278593
FBgn0025642	0.819238	1.04633	1.15356	1.33727	1.58983	1.63859	0.969795	0.80986	1.16993
FBgn0037719	26.1276	25.1085	24.5273	33.7723	35.4773	36.6775	26.2017	28.5437	25.3233
FBgn0019686	15.0952	16.7325	15.4971	21.0174	19.943	20.9585	16.2256	15.8617	19.0121
FBgn0010768	4.81937	5.21963	5.32795	7.85181	8.10401	7.0806	9.1956	8.95715	8.55953
FBgn0030359	1.18356	1.20005	0.278023	1.18727	1.45818	1.14874	0.827294	0.847754	1.06468
FBgn0052813	4.05537	4.32086	3.6713	4.55177	4.72455	4.20388	5.09026	4.73664	4.23877
FBgn0024222	6.66346	8.1903	6.36429	10.651	9.01032	9.97677	8.07049	7.31291	8.56742
FBgn0025836	11.9075	19.11	16.2806	22.381	20.631	22.5128	28.1501	28.4145	29.0295
FBgn0267585	0.0371895	0.0371895	0.0371895	1.06682	1.06839	0.795133	0.433541	0.463607	0.435041
FBgn0265966	0.0310814	0.0310814	0.0310814	0.850531	0.463522	0.570913	0.794804	0.821524	0.784585
FBgn0028491	0.709954	0.687987	0.750775	0.752575	0.697477	0.833317	1.18046	1.21283	1.3358
FBgn0035847	0.0360736	0.0360736	0.0360736	0.700326	0.545896	0.478322	0.43428	0.331337	0.353623
FBgn0040370	2.17871	2.74492	2.37963	2.9953	2.27887	2.7237	3.28095	3.36395	3.33281
FBgn0264446	1.94133	3.11796	1.98057	4.0205	3.87222	4.42201	4.40464	3.98364	4.55837
FBgn0003310	4.03543	4.16371	3.87017	7.57286	7.19052	7.3274	6.30333	6.81977	7.09365
FBgn0026374	4.65865	7.23936	4.6808	7.52177	7.40253	7.0492	6.74497	6.4152	6.86974
FBgn0037076	5.89237	5.7161	6.17689	6.43502	6.51628	6.50924	6.8563	7.71472	7.71045
FBgn0038601	32.5582	30.9421	33.088	42.9299	45.3764	49.3651	38.675	37.1415	44.0139
FBgn0259112	5.14908	4.24532	4.48611	7.58158	8.31017	8.11578	6.43858	6.34995	5.93253
FBgn0028525	1.37338	0.964406	0.513842	2.37848	2.22977	1.98545	2.06519	2.34752	2.14551
FBgn0051279	0.0450796	0.0450796	0.0450796	0.291145	0.323974	0.443854	0.154223	0.101351	0.155959
FBgn0259986	8.1431	14.4085	9.85235	12.2484	12.0604	12.1705	14.2122	12.4125	12.7005
FBgn0001981	21.7726	19.3103	23.3099	34.7536	38.1892	38.7213	30.1648	35.1714	39.7073
FBgn0041225	0.128828	0.128828	0.128828	0.374257	0.46187	0.444611	0.411074	0.336318	0.350671
FBgn0266705	0.0497966	4.5035	3.56977	4.42323	3.45788	4.5713	3.20007	2.97715	2.86768
FBgn0050383	9.71717	6.20212	6.66515	14.0175	13.7426	12.6244	11.3538	11.2655	11.5582
FBgn0267652	2.96265	1.63561	1.42043	2.9766	2.91837	2.18419	3.16373	3.02622	2.58
FBgn0039098	0.809879	1.18533	1.56718	4.57889	4.32843	3.56862	4.55292	4.07183	3.75353
FBgn0030040	0.0160853	0.0160853	0.0160853	0.551315	0.593526	0.429022	0.0607114	0.240481	0.0992522
FBgn0037727	0.0491677	0.0491677	0.0491677	0.500058	0.388535	0.766991	0.635126	0.635433	0.650429
FBgn0264785	4.40737	5.77497	5.29785	6.35887	6.4217	6.77532	6.44689	6.70625	6.31757
FBgn0033481	0.0998918	0.0998918	0.0998918	0.306782	0.311939	0.273351	0.228939	0.244991	0.225756
FBgn0053508	5.03025	18.053	7.34074	11.4272	16.6085	12.5401	7.20444	7.60361	12.8689
FBgn0026064	8.46233	6.35082	6.45803	16.6886	14.1046	12.8902	11.481	10.8378	11.779
FBgn0266577	0.0371415	0.0371415	0.0371415	0.544703	0.336117	0.614922	0.68303	0.616524	0.505289
FBgn0267551	0.0832799	0.0832799	0.0832799	0.987325	0.828114	0.665564	0.987029	1.05385	1.31196
FBgn0031296	0.0439602	0.0439602	0.0439602	0.719184	0.543701	1.13836	1.05962	1.03526	0.507271
FBgn0000355	0.258559	0.258559	0.258559	0.354707	0.653973	0.507411	0.234288	0.272716	0.574619
FBgn0030307	0.0216421	0.0216421	0.0216421	0.221452	0.352209	0.305844	0.194294	0.190388	0.200567
FBgn0031910	0.0762518	0.0762518	0.0762518	0.349776	0.414744	0.441947	1.41335	1.77615	1.15199
FBgn0002023	1.29673	1.3742	1.31622	2.52813	2.48445	2.15006	3.3621	3.18493	3.14347
FBgn0024249	0.133423	0.133423	0.133423	0.679313	0.678938	0.569338	0.578842	0.796086	0.518143
FBgn0040323	9.42953	16.0957	10.3017	14.3133	14.9314	13.7088	13.4676	12.8748	15.3568
FBgn0033889	1.91038	4.85311	7.20062	16.6039	15.2947	15.7326	12.2051	13.4685	13.8264
FBgn0051864	23.5613	24.9787	27.5505	31.143	29.9985	35.5157	28.3139	28.6682	31.8449
FBgn0266276	0.0308276	0.0308276	0.0308276	0.364737	0.326325	0.433072	0.470804	0.407577	0.465222
FBgn0025837	0.0243232	0.0243232	0.0243232	0.484262	0.403803	0.363747	0.330826	0.430269	0.320354
FBgn0265084	0.26652	0.461551	0.421774	1.00432	0.714957	0.910521	1.18271	1.21655	1.18782
FBgn0029987	0.0255641	0.0255641	0.0255641	1.51269	1.65451	1.61592	1.48453	1.06072	1.1453
FBgn0033408	0.17042	0.17042	0.17042	0.406677	0.378844	0.43942	0.358831	0.776372	0.692022
FBgn0261610	1.9016	2.20394	1.80485	2.44191	2.42784	2.20465	3.38797	3.30963	3.04201
FBgn0037531	3.07893	3.40581	2.89448	5.16369	4.6695	5.92189	4.51669	4.57826	5.0844
FBgn0267758	0.545745	0.687543	0.642614	1.09982	0.858163	0.896871	0.793999	0.726039	0.696226
FBgn0010549	0.628348	1.64547	1.25432	3.00552	2.66667	3.08859	1.11748	1.41723	1.57156
FBgn0037944	13.1686	17.2266	12.7403	16.8438	15.0793	12.6587	16.9613	17.6555	13.5728
FBgn0003963	0.630043	0.714562	0.652304	0.838417	0.700922	0.735733	0.821429	0.757338	0.815286
FBgn0012034	5.72045	7.99208	7.56537	10.9736	7.90879	9.34803	6.51463	6.09158	7.45229
FBgn0264907	1.81197	2.9342	2.17721	2.72923	1.95065	2.3657	2.54484	2.28129	2.13118
FBgn0034540	0.893244	1.43186	0.955037	1.996	2.13422	1.9616	1.31941	1.33018	1.99017
FBgn0267788	0.0507411	0.0507411	0.0507411	1.57522	1.71621	1.95115	1.49094	1.06515	1.54935
FBgn0035476	0.164847	0.164847	0.164847	0.272207	0.211807	0.392934	0.114448	0.106891	0.171566
FBgn0000384	7.81484	11.0314	8.79407	10.8273	9.54223	9.03587	11.4422	11.0111	10.0177
FBgn0032533	0.249868	0.249868	0.249868	0.513393	0.345406	0.408874	0.0164218	0.420533	0.055865
FBgn0085384	1.60842	2.64004	2.35391	2.89908	2.56626	2.78471	3.64653	3.62101	3.3438
FBgn0045035	5.44578	10.5138	8.16959	11.691	9.91608	11.9182	9.7089	10.0719	11.7568
FBgn0040941	0.0197011	0.0197011	0.0197011	0.82283	0.81553	0.731004	0.752957	0.818389	0.711263
FBgn0025726	8.95633	12.2642	8.87646	18.6874	16.3512	18.068	20.972	22.3681	21.1573
FBgn0034435	1.05728	0.515561	0.658097	5.40033	6.54877	5.54077	3.45573	3.66303	4.47033
FBgn0026597	11.2777	15.5414	12.4615	16.5684	16.3915	14.6653	16.5489	15.83	17.4695
FBgn0265268	0.0453565	0.0453565	0.0453565	0.503165	0.253215	0.428647	0.824385	0.814817	0.460808
FBgn0030880	1.85084	3.89431	3.80838	9.34071	9.66607	9.68768	5.14731	5.94443	5.63573
FBgn0040305	2.95379	3.98823	3.07992	4.16303	3.76123	4.12297	3.78234	3.60197	3.66733
FBgn0052199	0.0174253	0.0174253	0.0174253	0.785416	0.446694	0.545306	1.13154	1.04515	0.61927
FBgn0010786	10.7686	10.4537	11.1941	19.5312	17.9044	21.9119	14.1889	14.2531	16.5033
FBgn0261832	0.175663	0.175663	0.175663	0.211227	0.201851	0.232498	0.133036	0.14738	0.164816
FBgn0032399	1.10098	1.91456	0.861767	2.05376	1.71459	1.74989	1.40754	1.23672	1.47018
FBgn0264721	2.56006	2.36385	3.64175	2.91877	2.86609	3.46178	2.10397	2.69575	2.43927
FBgn0038978	0.0633213	0.0633213	0.0633213	1.17503	0.900866	0.981409	0.805508	0.602671	0.657143
FBgn0015946	10.4846	9.58054	10.3013	14.1798	15.7156	16.9953	38.6509	33.3872	29.0102
FBgn0262149	1.17587	1.71894	2.59753	2.83133	2.20668	2.97667	3.64066	3.61127	3.37217
FBgn0031302	0.184302	0.184302	0.184302	0.230303	0.256389	0.496489	0.573337	0.592707	0.295209
FBgn0039048	0.707848	0.720129	0.775854	1.41514	1.41335	1.22857	2.37952	2.06144	3.73775
FBgn0260722	11.4665	13.0494	12.4211	22.8365	16.0576	18.0107	15.6412	14.4964	14.3734
FBgn0030745	8.12831	6.96546	8.14273	10.6743	11.6875	10.4141	8.81576	8.25315	9.87393
FBgn0001234	8.60241	8.56446	7.14003	16.275	9.99586	8.72469	10.1672	11.1957	9.22508
FBgn0265630	5.21063	6.70842	5.80751	8.93429	7.20842	7.5164	8.86094	8.15155	7.91571
FBgn0030691	0.5428	0.43463	0.545306	1.85772	1.39994	1.53225	1.03961	0.919602	1.14064
FBgn0024991	8.06158	12.7028	10.566	14.2194	12.7321	14.4557	11.3206	11.0897	13.6185
FBgn0031031	0.0919623	0.0919623	0.0919623	0.241835	0.210121	0.288416	0.251733	0.268701	0.503049
FBgn0030859	0.462967	0.378504	0.490456	1.67834	1.7225	1.53246	1.55647	1.58687	1.71787
FBgn0033020	0.0623591	0.0623591	0.0623591	0.838822	0.91736	0.799282	0.679814	0.43723	0.711377
FBgn0267776	3.72675	4.91813	3.173	4.46242	5.11187	4.80707	4.52137	4.80695	4.90976
FBgn0033192	1.90766	2.41363	2.27882	4.06013	2.48708	3.04607	1.89452	1.97392	2.44613
FBgn0035770	19.1113	13.8663	13.8156	31.7768	30.3669	32.3594	23.4261	24.9109	25.6029
FBgn0264942	0.0174413	0.0174413	0.0174413	1.21266	0.794712	0.935406	0.185815	0.437472	0.486071
FBgn0036139	0.133177	0.133177	0.133177	0.550998	0.386154	0.301432	0.336605	0.253717	0.278837
FBgn0033095	1.81268	2.00046	1.91038	3.64569	2.83211	3.00705	2.72126	2.76503	2.89454
FBgn0266525	1.81268	2.00046	1.91038	3.64569	2.83211	3.00705	2.72126	2.76503	2.89454
FBgn0010246	1.76311	1.77775	1.69165	4.30091	3.08745	4.01218	2.47662	2.46621	3.02496
FBgn0046756	0.186642	0.186642	0.186642	0.309671	0.243899	0.165764	0.218233	0.267738	0.264588
FBgn0034399	14.7367	13.9985	14.6359	26.8745	25.2447	25.1374	15.815	14.5697	18.0609
FBgn0260450	15.438	19.2726	14.3493	22.0724	20.4946	21.5462	13.6148	14.3351	18.2776
FBgn0266916	14.221	16.0472	12.9009	19.954	19.5339	19.0884	20.7525	21.3334	20.7434
FBgn0052201	0.0380268	0.0380268	0.0380268	0.651463	0.24083	0.33624	0.840272	0.711689	0.444201
FBgn0037918	32.6159	35.9186	30.2914	37.1878	34.8787	33.2361	41.9025	40.255	37.0894
FBgn0052071	0.0821921	0.0821921	0.0821921	0.89452	0.857571	0.977732	1.44311	1.28671	1.08443
FBgn0052681	0.334919	0.272797	0.276452	1.05153	0.85104	0.671676	0.473598	0.415681	0.494345
FBgn0085434	2.08147	3.5568	2.84184	4.655	3.77242	4.4091	4.4458	4.27199	4.96867
FBgn0028487	5.24457	4.86004	5.01753	8.06306	6.21914	6.63361	5.54	5.84063	5.97187
FBgn0260812	0.706009	0.476749	0.0398786	0.846545	0.61917	0.806715	0.46444	0.483983	0.41917
FBgn0031734	0.265981	0.248714	0.404697	0.92406	0.866822	1.3122	0.183071	0.151405	0.165337
FBgn0263088	0.0523637	0.0523637	0.0523637	1.10619	0.931773	1.36276	2.15006	2.04885	1.20851
FBgn0266211	1.58099	2.03671	1.80468	4.37774	3.25964	4.62711	4.98976	4.65457	4.79789
FBgn0033354	7.44149	8.82308	7.65861	9.8894	9.22678	10.9698	7.98601	9.29052	10.7115
FBgn0000052	20.6476	15.8201	14.0932	30.7879	28.4761	28.7475	20.0724	20.8968	21.3875
FBgn0264542	1.56308	1.27644	1.30269	2.15407	1.92491	2.04776	4.37925	4.13371	3.75025
FBgn0032779	2.63512	2.23955	2.36124	4.33301	3.19007	3.4637	3.4276	3.10149	2.90964
FBgn0031547	0.0461031	0.0461031	0.0461031	0.415327	0.331131	0.625533	0.288583	0.224704	0.594717
FBgn0051821	0.0924294	0.0924294	0.0924294	0.583485	0.110492	0.432355	0.0801512	0.012892	0.240697
FBgn0025578	0.128564	0.128564	0.128564	0.805267	0.753234	0.80549	0.556378	0.25623	0.365687
FBgn0011236	3.2127	3.47456	3.00608	7.24152	6.22042	6.07184	4.54465	4.52158	5.07107
FBgn0266083	10.2537	13.8666	11.6861	18.4166	15.7856	17.2242	17.883	18.8374	19.5587
FBgn0023515	12.95	17.1846	13.8845	15.7856	16.9219	17.0087	17.7734	16.89	19.5308
FBgn0033921	14.7279	9.12872	7.36529	16.7954	14.6228	17.0809	16.1946	17.4361	18.2852
FBgn0039711	17.1451	15.7707	15.0027	26.8578	24.7617	24.9299	21.3831	19.8642	23.3152
FBgn0050001	7.39588	10.447	7.43584	11.5899	10.0986	10.9071	8.8306	8.71867	8.21259
FBgn0086898	3.82402	4.16716	2.08853	7.08696	6.34995	5.19075	5.15335	5.04394	3.90958
FBgn0035842	5.66735	5.79602	4.97451	8.3593	7.10395	7.69733	7.68281	8.31189	8.7261
FBgn0039848	4.30527	9.40524	6.06122	10.1925	9.45802	6.10422	6.99166	5.19625	4.92244
FBgn0035409	1.5638	3.1936	1.28298	2.93704	2.7342	2.48045	1.98793	1.63516	1.95398
FBgn0037562	0.0540256	0.0540256	0.0540256	0.741788	0.676737	0.896355	0.861311	1.08221	0.311322
FBgn0033749	4.97932	6.50309	4.12563	7.67361	8.66543	6.58522	7.07506	6.62995	6.29724
FBgn0260748	2.07339	2.91018	2.58684	3.21218	2.99661	3.06323	3.64276	3.80987	3.30613
FBgn0039277	6.38455	8.15173	5.80831	9.73128	8.05212	6.71553	7.4307	7.43105	6.47635
FBgn0037845	0.165082	0.165082	0.165082	0.220806	0.150612	0.214373	0.151782	0.220592	0.1852
FBgn0005427	13.9162	16.0757	14.6693	20.8061	22.2541	18.8899	28.9228	28.9628	28.0498
FBgn0032374	0.0957326	0.0957326	0.0957326	0.340887	0.270545	0.398272	0.330925	0.248045	0.178571
FBgn0036729	0.163572	0.163572	0.163572	0.23445	0.20219	0.294849	0.186724	0.189234	0.276605
FBgn0034067	5.36402	5.32807	4.3013	11.18	8.96025	8.99021	5.52243	5.20739	6.88478
FBgn0267439	4.84786	6.99826	7.08435	21.0848	12.5236	13.202	15.9636	14.0143	9.08197
FBgn0030938	1.86763	0.991197	1.85153	4.17561	3.35939	3.44969	3.17074	2.97078	4.07437
FBgn0035317	0.361044	0.232156	0.190344	0.815023	0.511105	0.661698	0.400488	0.379647	0.487865
FBgn0051156	5.79202	8.24442	6.90431	8.22849	6.9952	7.67503	7.68936	7.67715	7.23436
FBgn0053289	0.0369624	0.0369624	0.0369624	0.296169	0.317293	0.331246	0.44827	0.403683	0.40976
FBgn0036992	2.52947	4.49687	2.50006	4.19527	4.21202	3.13408	5.00818	3.46226	3.42397
FBgn0052438	15.3331	20.7129	17.5356	21.4551	21.1782	22.4269	21.753	22.5736	25.0646
FBgn0266139	0.107989	0.107989	0.107989	0.355672	0.308454	0.298923	0.15019	0.198701	0.287521
FBgn0053509	3.15798	16.9348	5.98439	7.98252	12.2132	8.30252	5.85167	5.06209	7.97444
FBgn0000533	3.50461	5.27594	2.55429	9.90649	8.17241	9.55432	5.89848	6.05787	5.67035
FBgn0023001	1.33872	2.78554	1.54707	3.92157	2.84531	3.66008	1.45935	1.30807	2.70614
FBgn0038047	3.20236	3.82807	3.39055	6.45833	6.12689	5.65145	4.86116	5.89088	5.32967
FBgn0051740	0.0227646	0.0227646	0.0227646	0.564833	0.28119	0.351439	0.0200951	0.0200951	0.0200951
FBgn0014931	0.971114	0.536192	0.617519	7.17067	6.45119	7.08109	1.52676	1.77329	1.62121
FBgn0035727	2.85799	2.49557	2.3383	3.67443	3.58806	4.98609	2.43176	2.19351	2.15899
FBgn0052496	2.80621	0.0572137	0.0572137	1.80996	1.83878	2.06338	1.80955	1.43021	1.82823
FBgn0040322	3.6028	1.96589	0.36846	4.93753	4.93128	4.27159	4.14305	4.0306	4.27484
FBgn0002306	10.1808	12.1893	13.9329	21.5611	20.959	22.0841	16.6498	16.5135	17.8859
FBgn0028856	0.0491802	0.0491802	0.0491802	0.14392	0.462072	0.504638	0.176799	0.15982	0.0329208
FBgn0260932	4.49097	6.21427	3.98951	9.1115	10.3231	10.4479	10.2343	9.78836	11.4293
FBgn0000808	1.07875	1.53398	1.69609	8.80765	8.73172	9.24507	1.61473	1.91823	2.63761
FBgn0267028	0.114752	0.114752	0.114752	0.465136	0.654229	0.409562	0.526902	0.256431	0.417773
FBgn0263445	2.82592	3.8626	1.82188	3.75543	3.25379	2.94842	2.81106	2.43686	2.31804
FBgn0029128	1.25049	1.47245	1.0203	2.05348	1.72548	1.85793	2.57188	2.56602	2.10223
FBgn0030420	10.006	8.32089	7.87535	11.2078	10.6128	9.61679	13.4651	13.2014	12.9446
FBgn0000163	1.40699	1.81451	1.52314	3.57783	3.03543	3.7252	2.49666	2.84636	3.42784
FBgn0037846	6.00413	7.80585	5.8051	10.0012	7.98712	9.32588	6.23764	5.91711	6.56417
FBgn0036795	0.0365073	0.0365073	0.0365073	0.382199	0.248325	0.363915	0.659705	0.545808	0.513464
FBgn0265301	0.160483	0.160483	0.160483	0.518167	0.352525	0.394267	0.428558	0.528689	0.377268
FBgn0015550	39.7356	29.9488	30.5429	55.7045	70.1746	56.9495	79.2209	78.5543	98.9646
FBgn0010041	0.0886094	0.0886094	0.0886094	0.280931	0.370203	0.333511	0.211787	0.10158	0.328413
FBgn0037023	0.042063	0.042063	0.042063	0.622014	0.594361	0.378173	0.497474	0.370212	0.341995
FBgn0038395	3.09942	5.96623	6.12068	6.75709	6.02213	5.38096	5.15798	5.34921	4.88889
FBgn0034972	1.43794	0.542938	0.656538	2.21289	1.8712	2.25232	1.0151	0.950933	1.65223
FBgn0031343	0.0341743	0.0341743	0.0341743	0.501903	0.186737	0.537725	0.693969	0.825411	0.4128
FBgn0031191	5.1479	7.03834	4.93128	8.11708	8.0744	7.98528	6.62156	5.94826	7.50136
FBgn0025382	6.57295	7.62606	7.74212	9.769	8.64928	9.40199	5.05115	4.24317	5.95347

## Sheet: README
Gene expression levels of the five-hundred most significantly upregulated genes in mbt tumors.
- Each row correspond to a particular gene
- Each column correspond to one sample
- There are three replicates for each genotype:
	dm1A, dm1B, dm1C = males w1118
	dm17A, dm17B, dm17C = males mbt
	dm23A, dm23B, dm23C = males dhd; mbt
