# Supplementary material for: TrxT and dhd are dispensable for Drosophila brain development but essential for l(3)mbt brain tumour growth
Source: EMBO Rep. 2024 May 15;25(7):6. doi: 10.1038/s44319-024-00154-1 (PMC11239866; doi:10.1038/s44319-024-00154-1)
Supplement: Supplementary file 4 — Source data Fig. 3 [file 44319_2024_154_MOESM4_ESM.zip › 3D/Expresion levels/2_500 mMBTS TrxT ts1.xlsx]

## Sheet: Gene Expression
	dm1A	dm1B	dm1C	dm17A	dm17B	dm17C	dm21A	dm21B	dm21C
FBgn0038612	0.23544	0.23544	0.23544	28.0737	30.6711	30.8482	31.665	25.9424	26.947
FBgn0261987	0.190432	0.190432	0.190432	20.603	19.3264	23.769	16.4358	12.7084	12.3788
FBgn0004872	0.636165	1.40546	1.07332	13.3441	13.611	13.7727	12.1386	8.19842	8.06325
FBgn0262526	0.804915	0.648844	0.498425	6.35126	6.46071	6.60709	7.04985	5.40082	5.84131
FBgn0029754	6.60268	2.52528	3.21855	41.1472	43.7139	44.9873	57.6289	45.6583	46.0363
FBgn0038191	1.66291	1.34048	0.493571	22.4683	19.7774	24.4141	24.0846	17.7906	17.0173
FBgn0011761	0.0977822	0.0977822	0.0977822	7.33111	6.99149	6.48694	9.34372	7.5024	7.36512
FBgn0052437	3.8961	1.16856	3.20369	34.1476	26.2168	25.6815	30.327	28.9108	25.0058
FBgn0058469	20.5296	5.07575	13.4202	31.719	37.1689	28.4957	35.6025	48.1216	29.9958
FBgn0029834	0.0279068	0.0279068	0.0279068	3.77981	2.97475	3.43851	3.15181	3.81426	3.22122
FBgn0035410	0.722603	0.661135	0.661851	7.02894	6.14795	6.55617	5.03443	3.4637	3.1622
FBgn0052580	0.165691	0.253928	0.126637	1.98692	1.43077	1.79345	1.64524	1.83438	1.64392
FBgn0030994	5.62082	5.09202	5.63158	43.0775	45.713	48.1482	55.4255	44.7538	48.2903
FBgn0000392	0.569102	0.661698	0.561087	3.4504	3.23743	3.61535	3.09999	2.55906	2.50657
FBgn0052088	1.37278	2.39414	1.13598	4.96032	4.32325	5.45444	4.64686	3.35668	3.81883
FBgn0004581	0.990239	0.813917	0.69156	6.17007	4.77782	5.69954	5.29432	4.51502	4.39876
FBgn0000928	5.00184	5.81741	4.41276	7.64487	7.36631	8.28762	6.91242	6.82103	6.7459
FBgn0000158	2.03081	1.80181	3.07766	14.9091	12.7685	13.7949	12.7248	9.95635	10.0448
FBgn0053017	0.0866662	0.0866662	0.0866662	2.19847	1.96219	2.28786	1.90117	1.45225	1.34079
FBgn0052318	1.35428	1.35428	1.35428	2.90904	3.07893	3.02427	2.68398	2.19958	2.36734
FBgn0000246	9.33039	8.95612	6.63453	18.2772	17.2862	19.7879	16.1217	13.8618	14.5004
FBgn0010482	0.600772	0.394866	0.469008	2.88496	2.01335	2.47668	1.27289	0.979851	1.29691
FBgn0029752	0.222741	1.16485	1.59941	5.66931	5.35229	6.06262	0.548694	0.82901	1.15266
FBgn0262598	0.0702296	0.0702296	0.0702296	4.47971	4.41988	4.58195	3.10242	2.63378	2.53735
FBgn0010317	7.03623	5.63625	5.16654	20.6719	22.4657	21.0514	20.6239	18.6402	18.4621
FBgn0052436	0.879529	0.592229	0.687781	2.84466	2.63949	3.46258	2.72584	2.30245	2.2363
FBgn0052440	0.256295	0.256295	0.256295	5.81715	5.73099	4.96478	5.29932	5.53503	5.51214
FBgn0004650	0.0882673	0.0882673	0.0882673	1.12453	0.877728	1.25655	1.06108	0.576408	0.699407
FBgn0033374	1.67186	4.73064	3.50074	11.3886	11.3889	13.4558	14.1189	10.6719	8.99953
FBgn0029733	0.132507	0.132507	0.132507	3.90068	3.60106	3.46306	3.36682	2.79396	2.49569
FBgn0002962	0.0924507	0.0924507	0.0924507	3.31223	2.4168	3.43194	2.41368	1.47577	1.49724
FBgn0030647	0.0544377	0.0544377	0.0544377	2.67676	2.14141	2.249	0.557353	0.486911	0.414801
FBgn0034106	0.0918608	0.0918608	0.0918608	2.75797	2.46507	2.35353	1.91007	1.69797	1.67302
FBgn0262101	1.68888	0.697879	0.892031	6.25907	6.30144	6.61211	1.56142	1.68496	1.4262
FBgn0050104	0.0294191	0.0294191	0.0294191	2.0036	2.00373	2.53624	2.18842	2.57822	3.13841
FBgn0035868	2.26183	2.2132	2.80744	79.2757	74.4903	71.7877	9.78949	8.24879	7.83935
FBgn0039788	6.21413	6.8281	5.59294	21.9033	22.1968	23.0712	20.0323	18.2713	18.0984
FBgn0052572	0.0606625	0.0606625	0.0606625	0.764645	0.73821	0.644718	0.0269234	0.0323184	0.0273955
FBgn0034965	0.623606	1.87984	1.6689	5.84306	5.18287	5.72348	3.51099	3.59062	3.68019
FBgn0026176	8.9238	6.41387	13.768	29.8051	33.7614	31.5726	27.1894	31.0342	28.9654
FBgn0052483	0.0970622	0.0970622	0.0970622	4.97542	4.35943	5.79309	4.40981	2.95141	3.11674
FBgn0035168	0.96414	1.17866	1.69637	4.26668	3.68876	3.92365	3.32246	3.8841	3.42926
FBgn0037078	0.139608	0.139608	0.139608	4.59854	4.32016	4.06883	3.96945	3.71159	3.66395
FBgn0036687	1.30882	0.985326	0.880866	4.78311	4.142	3.72246	3.99908	3.89484	3.79193
FBgn0036330	4.7516	4.02013	2.26266	8.53808	7.40338	8.26209	8.5057	7.04985	6.71924
FBgn0038470	7.89842	9.77913	8.55579	15.4686	13.6082	15.2216	13.8023	11.2391	10.8193
FBgn0031829	1.59753	2.6124	2.29578	11.4464	10.7642	11.5782	11.9457	8.58994	9.00658
FBgn0011706	15.7333	11.6126	13.4952	48.7349	35.3598	49.1247	49.0964	25.5906	27.034
FBgn0021738	0.0822546	0.0822546	0.0822546	0.140627	0.135304	0.139544	0.329321	0.0672465	0.307688
FBgn0024177	5.89698	3.12378	1.9485	13.7294	11.7355	16.5878	8.55638	6.63315	7.92976
FBgn0032520	1.51908	1.20138	1.97579	8.67341	7.77374	8.23057	8.83222	6.18472	6.45639
FBgn0052557	0.0576488	0.0576488	0.0576488	2.61138	2.44574	2.22439	1.79399	2.18827	2.01067
FBgn0263444	0.107887	0.107887	0.107887	2.00845	1.72998	1.83984	1.68097	1.07342	0.931494
FBgn0263256	0.931258	1.77476	1.53723	5.61643	4.08545	4.23048	5.11081	3.47528	3.57421
FBgn0036714	2.63785	3.23914	3.32284	6.38425	5.83875	6.94512	6.07771	6.05885	5.80497
FBgn0038575	0.102908	0.102908	0.102908	2.66532	2.49701	2.1868	2.44039	2.24471	2.18827
FBgn0039201	0.0947065	0.0947065	0.0947065	2.05906	1.56997	2.07362	1.91677	1.79742	1.53766
FBgn0000146	1.16038	2.28713	3.01627	7.63168	6.41978	9.00928	8.61529	6.615	7.6913
FBgn0031255	2.11247	1.4087	1.55149	4.31281	4.15126	3.54038	3.78129	3.70467	3.92166
FBgn0034098	12.0965	15.3897	11.9454	32.1196	27.3703	31.0127	34.543	25.6986	27.2822
FBgn0003250	0.175106	0.280169	0.326686	1.41619	1.40955	1.19859	1.52079	1.1051	1.06409
FBgn0031254	3.45892	5.34281	4.22893	18.5046	18.8404	17.8427	16.4911	14.9586	14.6187
FBgn0030551	2.47224	1.61213	2.02656	4.0294	3.64133	4.32016	7.97866	6.91974	7.60957
FBgn0052313	0.128538	0.128538	0.128538	3.88893	4.26363	3.7752	4.23643	4.06715	3.93623
FBgn0004649	0.0604561	0.0604561	0.0604561	1.17986	1.02197	1.76571	0.805954	0.737683	0.825696
FBgn0032891	0.0731274	0.0731274	0.0731274	1.69176	1.75671	1.53518	1.45355	1.07944	1.1182
FBgn0034075	2.38968	3.03319	2.9061	4.31509	5.03315	4.00904	4.23516	4.47311	4.13552
FBgn0003655	1.06699	0.65286	0.716424	3.24661	3.33012	3.51156	2.86036	3.2625	3.12291
FBgn0034816	10.4848	8.5929	11.2455	26.7923	27.0147	30.0725	10.7263	21.5884	21.7601
FBgn0003483	2.53618	3.42161	3.0067	6.97943	6.42555	7.84639	6.75585	5.47281	5.2992
FBgn0267037	0.092489	0.81169	0.092489	1.48898	1.11879	1.86488	2.13363	1.024	0.878598
FBgn0036125	0.0795005	0.0795005	0.0795005	2.05173	1.49455	1.47601	1.20698	0.71499	0.648485
FBgn0001120	0.0959202	0.0959202	0.0959202	3.72297	3.61643	3.5505	3.53191	2.95277	3.32369
FBgn0267967	6.98474	5.96458	5.64989	13.6477	12.8307	14.2177	13.6063	11.299	10.9607
FBgn0050091	0.0984623	0.0984623	0.0984623	2.1565	1.85725	2.82735	1.63407	1.20804	1.55382
FBgn0050380	3.74766	5.05708	3.57108	20.4423	20.012	25	23.5803	24.9276	23.899
FBgn0051205	0.145687	0.145687	0.145687	2.238	2.39155	2.36646	2.53624	1.8913	1.76632
FBgn0031690	0.0690129	0.0690129	0.0690129	1.96698	1.62297	1.99751	1.7775	1.17036	1.20504
FBgn0040524	2.32268	2.50288	4.64472	16.4384	15.7747	15.6776	15.6726	12.8458	12.3997
FBgn0031844	0.0886135	0.0886135	0.0886135	2.26798	2.36608	2.34083	2.1423	1.70083	1.80951
FBgn0003527	2.73067	1.29232	0.606331	5.45595	5.91303	4.22425	5.26405	4.5504	4.16102
FBgn0263772	2.74587	2.61096	2.94876	10.2948	8.2264	11.495	10.5529	7.88243	7.46122
FBgn0036194	10.1007	9.12725	10.3288	22.6407	21.3767	21.9907	16.5684	15.4614	14.7153
FBgn0052625	19.1681	13.512	13.895	40.2096	42.418	39.1877	49.2176	41.3552	41.1159
FBgn0034187	0.0637397	1.49948	0.971516	2.91092	2.16626	2.64759	2.58518	1.54547	1.80913
FBgn0003733	1.62308	2.08075	2.11329	5.80497	4.86217	6.1529	4.85166	3.0722	3.0432
FBgn0016974	0.092098	0.092098	0.092098	1.74506	1.81911	1.56653	1.64384	1.64297	1.62817
FBgn0013773	1.57612	0.475237	0.830711	3.90328	3.2181	3.45191	3.29815	2.33636	2.32268
FBgn0036793	0.18712	0.287833	0.205826	0.68355	0.366277	0.528676	0.444161	0.280821	0.254583
FBgn0036186	4.55313	4.29912	2.61048	7.1476	5.59951	4.55271	5.64144	5.62963	5.37898
FBgn0086251	9.12242	12.5748	8.86993	21.327	16.0517	19.3175	18.6483	15.8855	15.6376
FBgn0265634	0.0326152	0.0326152	0.0326152	3.8183	3.41909	3.15232	2.97324	3.62894	3.2508
FBgn0040602	34.4096	22.4797	23.2606	58.9169	60.1894	63.2747	62.5245	50.6676	51.8764
FBgn0038431	5.51353	5.08909	2.83968	7.32386	7.05359	6.7487	7.25137	6.74699	7.10183
FBgn0265725	2.52726	2.48708	2.40963	5.18704	5.66787	5.81688	5.94566	4.72041	4.69764
FBgn0264741	0.165505	0.165505	0.165505	1.94558	1.81861	1.26241	1.75077	1.49025	1.48453
FBgn0262620	11.2959	8.10942	7.69237	23.6336	22.989	24.8411	17.0942	13.9753	14.9644
FBgn0259195	11.4304	5.65106	4.18341	12.2608	13.0768	10.9353	13.171	10.5046	10.4201
FBgn0000615	1.63388	1.01986	1.16842	4.56972	3.7772	4.10044	3.71433	2.84512	2.99682
FBgn0036622	1.1976	0.370851	0.918396	5.04046	4.36405	4.58754	4.87315	3.20605	3.81514
FBgn0085245	0.083518	0.083518	0.083518	2.26798	1.87992	1.51736	1.1508	0.938188	1.20279
FBgn0051141	0.0846779	0.0846779	0.0846779	2.87985	2.66581	2.02978	2.81559	2.51391	2.64917
FBgn0032598	0.772271	0.579575	0.503999	1.83426	2.08142	2.00821	0.768599	0.967476	0.812456
FBgn0037296	0.0667729	0.0667729	0.0667729	1.46214	1.40482	1.79155	0.916664	0.612661	0.670409
FBgn0264740	0.254601	0.254601	0.254601	1.06618	1.02315	0.883121	0.951481	0.906713	0.770957
FBgn0261429	0.196191	0.676285	0.359592	1.65562	1.85819	1.65649	0.643665	0.750309	0.635009
FBgn0028424	4.48456	2.56029	1.91986	12.37	8.42306	10.679	10.3626	6.80331	7.38397
FBgn0035089	1.98363	3.20716	2.03189	12.6897	6.31393	11.0164	20.3123	7.47722	12.5684
FBgn0038105	0.0640988	0.0640988	0.0640988	1.54565	1.3814	1.50806	1.40942	0.766231	0.88536
FBgn0053221	0.0743721	0.0743721	0.0743721	1.96408	2.0035	1.70306	2.64168	1.84808	1.86234
FBgn0039180	0.120712	0.120712	0.120712	1.93286	1.80942	1.90283	2.03236	1.3199	1.39981
FBgn0034966	0.829068	1.04021	1.42656	4.31937	3.62368	4.23302	2.62567	2.57259	2.59436
FBgn0050485	0.0351382	0.0351382	0.0351382	1.62892	1.50862	1.41818	0.290282	0.110854	0.126197
FBgn0037759	3.83734	2.33281	2.13383	9.71919	9.20895	9.89305	7.84368	6.96707	6.94944
FBgn0036791	0.195979	0.195979	0.195979	1.01761	1.17112	0.923443	1.07194	1.45128	1.49858
FBgn0038311	4.36918	3.29162	2.45635	11.1458	10.638	11.2878	11.3697	11.1702	10.099
FBgn0050484	0.0193522	0.0193522	0.0193522	1.89492	2.31921	2.31862	0.164221	0.0874138	0.106084
FBgn0260874	3.0626	1.84281	1.42512	5.69771	5.59101	4.56993	5.26126	5.06431	4.93299
FBgn0030756	0.151716	0.151716	0.151716	0.459685	0.371535	0.294856	0.291139	0.183101	0.165055
FBgn0040373	19.2797	21.9958	18.8408	29.0904	28.2879	25.6632	31.1021	25.2249	25.5188
FBgn0033113	4.36385	5.00322	3.07822	6.06136	4.90501	5.82854	5.38059	4.18919	4.45779
FBgn0035240	0.5837	0.896747	0.317234	0.821656	0.823095	0.900949	0.68897	0.89869	0.81055
FBgn0037896	0.1017	0.1017	0.1017	0.806083	0.777231	1.02844	0.785597	0.534527	0.484328
FBgn0000927	1.70279	0.998918	0.800221	2.61385	2.57099	2.32831	2.80233	2.59579	2.50778
FBgn0038051	2.53443	1.8873	1.07372	3.57899	2.67898	3.74093	3.63982	3.73362	2.95931
FBgn0051248	0.0732605	0.0732605	0.0732605	1.72357	1.14219	1.52655	1.82327	1.66748	1.69926
FBgn0036368	0.618515	0.636561	0.646889	1.40614	1.24368	1.3281	1.08375	0.875851	1.00083
FBgn0029753	0.0672125	0.0672125	0.0672125	1.24162	1.35021	1.08089	1.41978	1.23808	1.18187
FBgn0022981	2.00549	1.84115	1.90371	5.48542	5.6238	5.55891	5.53975	4.75521	4.61095
FBgn0003023	0.395694	0.249632	0.0974429	1.31829	0.929994	1.49101	1.95074	1.0864	1.39361
FBgn0032213	23.9084	11.2935	12.179	45.9727	50.6769	46.3458	45.8522	44.0362	47.1791
FBgn0263022	0.0675383	0.0675383	0.0675383	2.0339	1.89065	2.04762	1.87482	1.52016	1.40459
FBgn0039044	7.07213	6.2634	6.01229	9.74765	9.05858	9.76113	9.5363	7.75622	8.49044
FBgn0032956	26.2894	34.1798	29.0556	56.4313	54.3876	57.9963	32.2196	29.4544	28.0311
FBgn0052207	23.2906	25.547	24.2795	27.7223	25.9502	29.4659	28.501	23.1627	24.4596
FBgn0265633	0.0712098	0.0712098	0.0712098	1.65653	1.10032	1.62881	0.946891	1.26864	0.932545
FBgn0250819	2.98291	1.90191	1.25	4.28243	3.87543	4.03144	3.48522	4.29734	4.13552
FBgn0033174	5.51404	4.40737	5.15241	13.2636	9.76562	9.76113	12.4552	8.98463	9.65717
FBgn0040809	0.124185	0.124185	0.124185	2.20648	1.48857	1.81451	1.25927	0.727562	0.857768
FBgn0029993	0.0797884	0.0797884	0.0797884	0.587354	0.581983	0.515442	0.413942	0.291447	0.252244
FBgn0267969	0.0553197	0.0553197	0.0553197	1.56513	1.02509	0.950101	1.06923	0.903608	0.772325
FBgn0263234	0.0789842	0.0789842	0.0789842	1.19067	1.17414	1.40767	0.690399	0.992636	1.16748
FBgn0036206	1.14177	1.28526	1.58045	3.75396	3.80452	4.31122	3.86812	3.47945	3.45884
FBgn0040233	2.718	4.30031	3.70664	5.87584	5.33519	5.94292	4.52127	3.65031	3.87481
FBgn0031489	11.772	9.1006	6.8193	15.2873	18.7837	18.0663	13.3487	17.0118	20.1865
FBgn0262167	9.31344	9.14661	8.03933	14.6497	13.4515	12.7641	13.1747	11.7457	11.3593
FBgn0267456	0.0390571	0.0390571	0.0390571	2.8482	1.09681	2.40276	4.89384	7.98693	10.0244
FBgn0038020	11.3472	6.4759	12.267	39.2636	36.3848	38.6821	27.2038	19.3281	20.0974
FBgn0031678	19.0029	18.8578	18.8877	30.8724	27.1732	32.1922	28.0427	21.7701	22.2556
FBgn0029710	16.9465	21.1636	22.8092	28.7932	32.7145	29.253	30.7256	28.4237	29.1649
FBgn0263232	3.02211	2.71281	3.1115	5.94949	4.60204	7.95848	5.5734	4.10516	3.92265
FBgn0051231	0.0408714	0.0408714	0.0408714	1.10586	0.855894	0.997149	0.553529	0.530994	0.524288
FBgn0034255	0.230017	0.230017	0.230017	3.02998	2.49569	5.28336	2.25201	2.87396	3.36024
FBgn0036640	6.69977	8.45415	7.47326	11.8577	11.513	12.4248	12.0149	10.7377	10.5867
FBgn0038550	0.0595059	0.0595059	0.0595059	1.42108	1.09734	1.57732	1.33958	0.796031	0.732352
FBgn0085339	3.87954	3.75414	3.73697	6.48067	6.20183	6.63407	6.16141	5.52421	5.48277
FBgn0031999	0.0578229	0.0578229	0.0578229	0.981906	0.755875	0.575864	0.96594	0.941456	0.993413
FBgn0031301	0.122467	0.122467	0.122467	0.342271	0.261806	0.467897	0.159302	0.0837047	0.146134
FBgn0034850	0.0645461	0.0645461	0.0645461	1.92832	1.81468	2.23867	1.97588	1.32361	1.23592
FBgn0037751	1.60206	5.00207	2.5897	5.81608	4.90388	4.05163	5.09976	4.00922	3.5148
FBgn0261697	0.0941131	0.0941131	0.0941131	0.684968	0.507154	1.22183	0.331291	0.254566	0.436024
FBgn0261683	0.0941131	0.0941131	0.0941131	0.684968	0.507154	1.22183	0.331291	0.254566	0.436024
FBgn0004400	0.752056	0.461647	0.679783	1.06184	0.880177	1.60509	0.948178	0.608289	0.73697
FBgn0261363	1.16762	1.7149	1.37905	5.81701	6.69021	6.3199	5.21459	4.85859	4.52877
FBgn0034942	0.0919179	0.0919179	0.0919179	1.36678	1.02289	1.3026	0.893552	1.25774	1.11586
FBgn0036568	0.0458765	0.0458765	0.0458765	0.89809	1.04966	1.4569	0.477947	0.262984	0.338065
FBgn0052783	4.3425	4.61105	3.9365	8.35238	7.96875	7.23536	7.60852	6.8943	6.96466
FBgn0264984	0.191942	0.191942	0.191942	1.4906	1.57939	1.58369	0.743978	0.474701	0.621241
FBgn0052786	3.32966	2.73829	2.78644	6.17305	6.23835	5.94675	3.3505	2.94795	2.28344
FBgn0265533	0.147537	0.147537	0.147537	0.201897	0.263397	0.20669	0.0291555	0.0291555	0.0291555
FBgn0032869	0.0955741	0.0955741	0.0955741	1.2434	1.45573	1.12834	1.1065	0.7758	0.970801
FBgn0030085	25.0778	19.0529	22.8944	44.1235	51.0082	40.6902	35.6845	44.0382	39.1525
FBgn0039896	3.17461	3.58864	2.53834	6.28261	6.09972	5.96513	7.66126	5.87259	6.33782
FBgn0262169	5.61319	7.7913	6.26614	12.5672	9.24783	11.9294	10.8615	9.53213	9.8951
FBgn0036786	23.3792	22.684	21.5348	30.8702	30.8695	36.2794	29.3643	20.8944	20.1521
FBgn0014342	6.69962	7.19184	5.20919	10.4071	10.6898	9.73913	10.0145	9.91197	9.44561
FBgn0051989	3.60562	3.60321	2.94652	4.53378	4.26354	4.23555	4.22571	3.7935	3.9874
FBgn0024366	0.355353	0.496718	0.310971	0.874078	0.931837	0.754484	0.915967	0.697124	0.742421
FBgn0032815	15.9632	9.32782	7.32352	26.633	22.4952	23.7941	24.3742	19.2992	20.0203
FBgn0260780	0.359029	0.339274	0.26435	1.68912	1.74249	1.75792	2.27452	1.93754	2.01187
FBgn0039503	0.233238	0.233238	0.233238	0.534318	0.602199	0.677127	0.65447	0.71241	0.651448
FBgn0259216	1.4312	2.3244	1.65094	3.00656	2.24533	2.45036	2.40038	2.59932	2.24471
FBgn0260933	2.60898	5.67322	3.57051	5.78362	5.26817	5.53809	4.99413	3.97841	3.26032
FBgn0030455	0.8628	0.521411	1.38998	4.27346	3.46003	5.28397	3.30111	3.6353	3.32101
FBgn0024912	15.3989	11.4296	15.2142	26.5528	24.95	25.5976	19.5398	16.6671	18.1414
FBgn0038252	0.059421	0.059421	0.059421	1.14564	0.976248	1.22535	0.897387	0.761746	0.717646
FBgn0040372	7.99669	11.7417	9.14661	17.9568	16.0687	16.1734	15.9155	16.1842	15.0425
FBgn0032375	0.0681271	0.0681271	0.0681271	1.44002	0.934738	1.65291	0.64552	0.584037	0.710968
FBgn0003950	1.54472	1.35803	1.28582	3.20258	2.81657	3.33288	3.3315	2.76643	2.90255
FBgn0029606	0.0657703	0.0657703	0.0657703	1.29828	1.66778	0.899042	1.54515	2.13801	1.79771
FBgn0266282	9.29009	12.3674	10.7075	14.8587	13.5435	14.6416	13.5775	11.9116	11.221
FBgn0030347	2.04287	3.33188	2.12985	5.16381	5.2931	4.60225	4.49935	4.00821	4.5064
FBgn0037850	0.853277	2.4636	1.71234	5.53134	4.97783	6.54727	4.26334	3.6077	3.31139
FBgn0033748	2.16651	1.12055	0.0438672	4.04837	3.63471	3.10134	3.2062	3.13805	3.11659
FBgn0030722	0.0677361	0.0677361	0.0677361	1.53769	1.1387	1.22428	0.967921	0.850531	0.995428
FBgn0053003	0.111025	0.111025	0.111025	0.443415	0.393061	0.402541	0.176502	0.128775	0.0706968
FBgn0032680	0.0377225	0.0377225	0.0377225	1.90362	1.20395	2.25673	0.00769963	0.00769963	0.00769963
FBgn0031116	1.80227	1.28807	1.5729	3.49357	2.82651	3.02629	2.08324	2.71313	2.19356
FBgn0029977	1.86397	2.13634	1.52539	5.86098	5.33163	5.68997	5.07096	5.06244	4.63522
FBgn0039925	0.0977192	0.263615	0.207143	0.726792	0.506384	0.791608	0.518681	0.775658	0.672109
FBgn0037025	15.2795	14.1361	12.5646	22.1065	20.6262	21.5839	19.8838	16.3106	15.5421
FBgn0036991	16.5756	20.5078	16.1774	18.8747	17.9577	17.6872	17.975	18.8769	16.1053
FBgn0039683	19.8144	20.0323	23.4191	39.0184	44.7796	42.3848	44.2415	27.0253	28.7879
FBgn0023525	1.30695	2.85799	3.05485	4.90467	5.38555	4.09393	4.87731	4.476	4.00092
FBgn0016054	1.19377	2.76325	1.72381	5.40879	4.99436	5.51925	3.98236	3.76374	3.27605
FBgn0037853	9.83309	15.4803	16.6863	25.3128	22.8697	28.143	24.6979	23.1398	23.8413
FBgn0034566	0.559435	0.560132	0.336179	1.73964	1.45714	1.38944	1.37227	1.08156	0.779525
FBgn0028379	0.132054	0.132054	0.132054	1.15702	0.844695	0.931558	0.4678	0.492708	0.412734
FBgn0033205	19.1245	17.5323	16.3249	19.5137	19.7506	19.8902	13.5319	15.5239	14.5657
FBgn0039251	0.798381	0.879002	1.43061	1.80289	2.25902	1.88079	1.70232	1.4053	1.3521
FBgn0003683	0.154686	0.154686	0.154686	0.59118	0.651283	0.560067	0.579175	0.810849	0.959622
FBgn0034622	0.0441754	0.0441754	0.0441754	0.404101	0.342815	0.400332	0.466079	0.454036	0.515359
FBgn0033773	0.281384	1.63012	1.01833	2.71869	1.98847	2.92476	2.0303	1.08283	1.19682
FBgn0033453	10.0408	14.9224	13.0086	16.0576	18.0485	17.3273	16.3761	15.4593	16.9625
FBgn0039431	1.1716	1.33171	1.17584	2.97475	2.05878	2.40132	2.40719	2.20054	1.95939
FBgn0031451	5.53363	4.01116	3.41704	10.4621	10.3005	10.2641	10.1819	10.2934	9.7324
FBgn0038953	8.53218	13.2337	9.99724	15.6383	13.2691	14.859	13.4955	12.1607	11.6732
FBgn0030395	0.0362819	0.0362819	0.0362819	0.966941	0.824309	0.737972	0.640354	0.421056	0.328194
FBgn0053914	2.05674	6.01215	4.29754	7.20195	5.49959	7.24002	3.30979	3.55721	3.3104
FBgn0000216	34.2918	43.8167	25.4367	64.3976	58.799	60.0952	63.2048	52.4892	52.2192
FBgn0041627	10.4556	13.1644	12.7409	17.0821	16.7606	20.1173	14.5358	13.35	13.4184
FBgn0032726	1.26736	2.45624	0.978385	5.65939	7.41976	5.29078	5.43964	5.04615	5.79856
FBgn0037141	8.6832	10.0818	9.64673	12.9348	11.4847	14.9431	13.1786	10.4373	11.1694
FBgn0036196	3.08454	3.4325	3.43518	5.16321	4.30636	4.8064	4.26295	3.67172	3.69598
FBgn0031091	5.99266	4.14381	5.04243	10.8633	10.3688	10.0716	8.80299	7.41276	6.96787
FBgn0030501	49.7622	39.6296	49.9287	106.446	107.014	110.634	80.336	63.2791	64.1106
FBgn0033214	0.205003	1.60698	1.77366	2.25543	2.28623	1.86518	1.82738	2.6276	2.18414
FBgn0030207	1.05458	1.8721	0.985417	5.8576	4.90716	5.12472	3.67257	3.67841	3.87775
FBgn0029694	0.0706627	0.0706627	0.0706627	0.380636	0.397137	0.403432	0.363806	0.189439	0.219766
FBgn0260238	1.64089	2.229	1.34924	1.74225	2.09344	1.82848	1.52265	1.24403	1.39085
FBgn0033096	0.241213	0.241213	0.241213	0.419122	0.416514	0.380417	0.621999	0.302468	0.211276
FBgn0045980	3.61343	0.955476	0.650654	3.00532	2.88742	3.23601	2.88556	2.29932	2.60166
FBgn0263235	0.0892915	0.0892915	0.0892915	0.771561	0.516726	0.79989	0.478696	0.57186	0.367164
FBgn0052476	1.97279	2.40409	2.27342	4.4021	4.65029	4.13923	4.19199	3.89745	4.37472
FBgn0039630	0.755771	0.563443	0.820711	2.97961	2.3798	2.55323	2.986	1.6266	1.46245
FBgn0004118	7.71045	12.2834	9.31365	10.834	10.1815	10.5711	10.6856	12.4325	12.179
FBgn0030721	1.37363	0.590269	0.407427	1.38162	1.1134	1.41072	1.01941	0.949467	1.08373
FBgn0050054	0.827066	0.946586	0.89869	3.96333	3.45637	3.59633	3.27077	3.41531	3.52217
FBgn0263143	6.79689	6.98795	6.01575	12.4649	10.4539	12.6372	12.0587	9.89783	10
FBgn0031018	0.0783718	0.0783718	0.0783718	1.02565	0.902589	0.9963	0.893059	0.774854	0.709986
FBgn0040232	8.92648	13.0683	11.5059	16.038	14.2403	17.8066	15.1789	11.9909	12.0188
FBgn0087040	0.99816	0.561643	0.685725	4.29863	2.85542	3.71014	3.41751	3.99466	4.04036
FBgn0040333	1.71021	1.5787	1.54753	3.07539	3.41421	3.53509	2.9838	3.09222	2.9218
FBgn0003448	23.348	20.5286	23.4272	35.9592	52.5146	46.2711	50.6897	38.2437	38.2534
FBgn0010097	6.53401	5.56096	5.17404	9.89646	11.3655	12.7835	9.17889	8.80785	8.28228
FBgn0052445	0.165211	0.165211	0.165211	0.564339	0.414391	0.4649	0.528798	0.174747	0.230149
FBgn0266632	0.366024	0.377633	0.387623	1.57181	1.66963	1.47214	1.14096	1.13739	1.1305
FBgn0050339	0.104325	0.104325	0.104325	0.48415	0.436255	0.482636	0.338899	0.282299	0.260262
FBgn0266317	0.105657	0.105657	0.105657	1.66043	1.16668	1.29619	1.59375	1.98834	1.71704
FBgn0030508	7.26123	7.20527	6.67513	14.6006	14.5479	14.0143	12.641	12.735	11.9864
FBgn0037338	9.57128	9.66696	9.21786	13.6352	12.5539	12.9625	13.5575	12.1596	11.7338
FBgn0035359	2.61716	1.4283	0.813299	2.34763	1.72946	1.77832	2.99523	3.36194	2.88337
FBgn0039622	2.688	1.00668	2.63384	7.11001	7.31998	7.06854	6.49426	5.6321	5.46865
FBgn0038291	0.060349	0.060349	0.060349	1.09378	0.562471	0.828209	0.87961	0.185494	0.84524
FBgn0267029	4.22532	6.34702	4.00267	8.37761	7.94036	7.37259	9.24996	8.70863	7.51035
FBgn0039879	0.043942	0.043942	0.043942	0.724686	0.65289	0.740577	0.641372	0.889631	0.774159
FBgn0030998	0.0791298	0.0791298	0.0791298	0.218837	0.234374	0.185579	0.260765	0.313762	0.255912
FBgn0264821	2.93846	6.85915	3.72297	11.6807	9.47	10.4306	12.2498	11.6413	9.82947
FBgn0011653	6.67975	7.11656	4.091	15.0342	11.28	13.1051	15.459	9.79039	10.8715
FBgn0031232	1.09663	1.72068	0.479568	1.46551	1.54444	1.11789	1.70114	1.72421	1.86973
FBgn0036810	0.0555073	0.0555073	0.0555073	0.836797	0.967787	0.720775	0.797719	0.648844	0.610253
FBgn0038784	0.243663	0.243663	0.243663	0.353273	0.346298	0.26485	0.466423	0.44088	0.433661
FBgn0261990	0.0913293	0.0913293	0.0913293	2.29467	0.811802	0.882714	3.49897	0.113089	0.869
FBgn0038526	0.110469	0.110469	0.110469	0.478795	0.3874	0.323013	0.248886	0.19616	0.282247
FBgn0052679	0.0512035	0.0512035	0.0512035	0.98662	0.940091	1.21465	0.98869	0.945388	1.01679
FBgn0051477	10.1812	8.90594	6.16666	14.4451	13.3331	16.0347	27.2032	20.3929	22.8602
FBgn0003087	20.1897	15.3989	13.3567	28.0169	27.9235	23.7859	28.7369	20.1539	22.7007
FBgn0040296	6.4847	16.3866	9.73487	19.1047	15.6232	13.7436	15.2146	10.8109	10.638
FBgn0041102	0.0534048	0.0534048	0.0534048	1.55164	1.30155	1.19823	1.66709	1.22188	1.26573
FBgn0260399	7.93926	9.03317	7.48669	10.8753	10.96	11.9374	10.5383	7.83863	8.5617
FBgn0039663	3.42436	3.23192	3.44207	6.74466	6.08611	8.01143	5.82801	5.39113	5.01083
FBgn0038144	0.0573099	0.0573099	0.0573099	0.687179	0.706968	0.606192	0.521927	0.658522	0.522866
FBgn0052755	0.092978	0.092978	0.092978	0.50973	0.486374	0.63944	0.876173	0.997539	0.754918
FBgn0002891	3.43107	6.00358	4.80153	7.56154	6.89525	8.07031	6.37236	4.78024	4.91157
FBgn0037750	0.987984	0.607449	0.526635	1.65672	1.49758	1.66475	1.58924	1.16848	1.39965
FBgn0037548	0.692963	0.751623	0.583459	2.26741	1.84137	1.78053	1.58756	1.17584	1.36619
FBgn0010114	5.24638	5.81313	5.3697	7.54571	7.34751	7.92812	5.57173	5.31998	4.58469
FBgn0037742	6.67099	6.67298	6.49367	13.546	14.1065	14.6026	12.6346	12.1339	12.3806
FBgn0033574	0.0401763	0.0401763	0.0401763	0.245991	0.281598	0.567205	0.510387	0.223445	0.0876294
FBgn0030051	3.90643	1.68679	1.58329	13.5485	13.2935	11.8984	6.39323	6.9923	7.52437
FBgn0031986	2.25907	2.84977	3.15021	5.20871	4.76234	3.96232	4.56794	4.181	3.80014
FBgn0036480	5.09436	5.9447	4.87978	6.531	6.50504	6.42333	6.39926	5.86449	5.61655
FBgn0267920	11.3697	26.89	28.776	28.5759	34.5939	29.5236	33.0758	42.1396	42.3321
FBgn0037921	3.28231	3.55378	2.68281	5.81393	5.09765	4.35893	5.21135	4.73358	4.92686
FBgn0052706	30.02	22.998	26.1	41.6303	44.5205	36.6902	46.0787	51.0505	52.5981
FBgn0036688	5.98109	5.5349	5.15632	9.47938	9.09306	8.78335	8.31611	7.33871	7.63695
FBgn0032452	4.23926	1.77644	0.244011	9.36289	9.0367	7.48032	10.6267	7.01649	7.28836
FBgn0035955	1.70821	1.27107	1.62892	2.97078	2.48926	3.83725	1.89745	1.66498	2.1576
FBgn0032521	4.18842	4.54057	4.10044	6.17334	6.03004	6.21269	6.08205	5.10105	5.50199
FBgn0031490	1.83506	2.16033	0.694944	2.55552	2.12834	2.57312	1.53476	2.37301	2.21493
FBgn0034728	20.7965	19.8628	20.0932	34.516	28.7753	34.6649	32.8753	26.0196	26.911
FBgn0001078	0.776569	0.596431	0.627393	1.67896	1.26826	1.39717	1.41488	1.03643	1.05177
FBgn0266836	0.166016	0.166016	0.166016	0.705148	0.585639	0.476464	0.797132	0.680033	0.598673
FBgn0037934	0.055932	0.055932	0.055932	0.274612	0.167201	0.194066	0.264795	0.139733	0.127906
FBgn0036183	0.0731914	0.0731914	0.0731914	0.689176	0.531423	0.50458	0.663988	0.952862	0.980596
FBgn0030725	0.0546538	0.0546538	0.0546538	0.477474	0.352988	0.255241	0.32187	0.224564	0.263239
FBgn0039564	2.47805	0.516048	1.0548	4.99701	4.77837	4.67821	3.94912	3.63982	3.36155
FBgn0011293	14.4537	4.51918	6.04491	20.6167	19.4326	19.7456	17.7832	23.8287	21.8067
FBgn0032154	8.25696	8.02306	9.018	12	11.8277	11.3386	10.5514	10.3424	10.4014
FBgn0002872	12.8718	12.3951	10.1035	19.7847	17.0384	18.257	18.0074	14.1374	13.8338
FBgn0260482	0.0279634	0.0279634	0.0279634	0.623161	0.559758	0.639278	0.333611	0.303599	0.295291
FBgn0034403	23.563	27.2176	24.5008	42.5677	40.2597	43.725	39.8538	28.355	31.9235
FBgn0039755	0.0629158	0.0629158	0.0629158	0.662964	0.584548	0.83468	0.651223	0.424991	0.19583
FBgn0036670	6.47635	4.4539	5.65379	10.9034	10.6104	11.7677	13.6997	10.067	12.3771
FBgn0037950	2.20014	5.00104	2.54748	5.03825	4.74701	3.78887	3.71809	3.7732	3.57791
FBgn0004569	4.22153	4.11282	3.80137	7.60957	5.96733	6.37353	5.42263	4.6957	4.83348
FBgn0035358	0.0812756	0.0812756	0.0812756	0.701471	0.466294	0.529785	0.833393	0.781646	0.733804
FBgn0052110	0.27665	0.27665	0.27665	0.319345	0.333288	0.218937	0.201618	0.273451	0.167132
FBgn0032507	0.0705342	0.0705342	0.0705342	0.294374	0.280892	0.776962	0.0658719	0.183637	0.0675663
FBgn0052006	1.02388	0.561837	0.502759	0.928389	0.846876	0.715237	1.33484	1.55328	1.27391
FBgn0264862	1.93215	2.99972	1.52279	3.91787	3.97677	3.27793	2.65546	2.27662	1.82398
FBgn0005390	0.0437119	0.0437119	0.0437119	0.207802	0.132669	0.295175	0.14691	0.12079	0.0966162
FBgn0002709	3.76114	5.2212	4.89722	6.05578	4.73053	6.28594	5.79602	5.67218	5.00046
FBgn0265362	11.6276	7.78592	11.9204	27.6675	33.9883	29.6982	24.3888	23.1382	22.0963
FBgn0003719	8.47657	9.977	7.89296	10.6662	9.54048	10.3008	9.16664	9.95291	9.07758
FBgn0033963	0.0201707	0.0201707	0.0201707	0.917149	0.635185	0.77366	0.853159	0.723186	0.649157
FBgn0034249	11.1165	12.598	10.5133	14.8399	14.8916	16.102	14.8926	12.711	13.1619
FBgn0278604	20.7095	22.2259	19.866	26.8009	26.6637	25.9424	26.4004	21.6272	23.1697
FBgn0000658	10.7944	11.3506	7.53529	35.474	35.6082	41.8659	48.3426	35.9559	34.2153
FBgn0035922	11.1114	32.8216	18.4293	28.5082	22.1131	23.8517	28.2208	15.846	20.6139
FBgn0027581	4.26295	3.57215	2.91233	8.84118	5.81608	5.50846	6.94832	5.36785	5.34417
FBgn0031196	0.0393559	0.0393559	0.0393559	0.428677	0.584494	0.473947	0.289428	0.552955	0.297536
FBgn0267073	0.148248	0.148248	0.148248	0.404343	0.419208	0.560338	0.347	0.374154	0.38749
FBgn0037059	0.059242	0.059242	0.059242	0.433731	0.429893	0.280724	0.193455	0.147113	0.105645
FBgn0025642	0.819238	1.04633	1.15356	1.33727	1.58983	1.63859	1.33101	0.876415	1.03267
FBgn0037719	26.1276	25.1085	24.5273	33.7723	35.4773	36.6775	28.1923	24.5177	24.52
FBgn0019686	15.0952	16.7325	15.4971	21.0174	19.943	20.9585	22.3321	16.5474	17.5635
FBgn0010768	4.81937	5.21963	5.32795	7.85181	8.10401	7.0806	7.53512	5.67283	5.71623
FBgn0030359	1.18356	1.20005	0.278023	1.18727	1.45818	1.14874	0.879529	0.621413	0.541327
FBgn0052813	4.05537	4.32086	3.6713	4.55177	4.72455	4.20388	4.24238	4.18167	3.79568
FBgn0024222	6.66346	8.1903	6.36429	10.651	9.01032	9.97677	9.28197	7.41174	6.60846
FBgn0025836	11.9075	19.11	16.2806	22.381	20.631	22.5128	20.88	21.6287	20.0175
FBgn0267585	0.0371895	0.0371895	0.0371895	1.06682	1.06839	0.795133	0.386768	0.366716	0.335027
FBgn0265966	0.0310814	0.0310814	0.0310814	0.850531	0.463522	0.570913	0.661942	0.623031	0.55666
FBgn0028491	0.709954	0.687987	0.750775	0.752575	0.697477	0.833317	0.839885	0.648306	0.611533
FBgn0035847	0.0360736	0.0360736	0.0360736	0.700326	0.545896	0.478322	0.407418	0.188079	0.211924
FBgn0040370	2.17871	2.74492	2.37963	2.9953	2.27887	2.7237	2.98772	4.45492	3.98924
FBgn0264446	1.94133	3.11796	1.98057	4.0205	3.87222	4.42201	4.10157	4.23233	4.02856
FBgn0003310	4.03543	4.16371	3.87017	7.57286	7.19052	7.3274	5.7115	4.70457	4.67854
FBgn0026374	4.65865	7.23936	4.6808	7.52177	7.40253	7.0492	8.03952	7.31341	7.50672
FBgn0037076	5.89237	5.7161	6.17689	6.43502	6.51628	6.50924	6.95697	6.34761	6.42673
FBgn0038601	32.5582	30.9421	33.088	42.9299	45.3764	49.3651	43.448	39.5594	43.0398
FBgn0259112	5.14908	4.24532	4.48611	7.58158	8.31017	8.11578	8.03748	7.41225	6.86499
FBgn0028525	1.37338	0.964406	0.513842	2.37848	2.22977	1.98545	1.81782	1.82625	1.9215
FBgn0051279	0.0450796	0.0450796	0.0450796	0.291145	0.323974	0.443854	0.153373	0.0861351	0.134744
FBgn0259986	8.1431	14.4085	9.85235	12.2484	12.0604	12.1705	11.9547	8.79508	9.3834
FBgn0001981	21.7726	19.3103	23.3099	34.7536	38.1892	38.7213	30.9999	22.826	25.0288
FBgn0041225	0.128828	0.128828	0.128828	0.374257	0.46187	0.444611	0.309321	0.313726	0.311215
FBgn0266705	0.0497966	4.5035	3.56977	4.42323	3.45788	4.5713	3.54266	3.4172	3.14065
FBgn0050383	9.71717	6.20212	6.66515	14.0175	13.7426	12.6244	13.0623	9.64295	9.59555
FBgn0267652	2.96265	1.63561	1.42043	2.9766	2.91837	2.18419	3.0094	2.84761	1.85793
FBgn0039098	0.809879	1.18533	1.56718	4.57889	4.32843	3.56862	4.61966	6.12562	5.68473
FBgn0030040	0.0160853	0.0160853	0.0160853	0.551315	0.593526	0.429022	0.724736	1.71246	0.382798
FBgn0037727	0.0491677	0.0491677	0.0491677	0.500058	0.388535	0.766991	0.514825	0.297283	0.349414
FBgn0264785	4.40737	5.77497	5.29785	6.35887	6.4217	6.77532	4.94288	5.31533	4.9831
FBgn0033481	0.0998918	0.0998918	0.0998918	0.306782	0.311939	0.273351	0.292086	0.276109	0.218791
FBgn0053508	5.03025	18.053	7.34074	11.4272	16.6085	12.5401	14.5643	12.3038	12.4756
FBgn0026064	8.46233	6.35082	6.45803	16.6886	14.1046	12.8902	13.4648	9.43887	9.65917
FBgn0266577	0.0371415	0.0371415	0.0371415	0.544703	0.336117	0.614922	0.262367	0.379132	0.36028
FBgn0267551	0.0832799	0.0832799	0.0832799	0.987325	0.828114	0.665564	0.656735	0.937951	0.971583
FBgn0031296	0.0439602	0.0439602	0.0439602	0.719184	0.543701	1.13836	0.171202	0.385976	0.201799
FBgn0000355	0.258559	0.258559	0.258559	0.354707	0.653973	0.507411	0.344794	0.417859	0.380645
FBgn0030307	0.0216421	0.0216421	0.0216421	0.221452	0.352209	0.305844	0.232954	0.189649	0.163904
FBgn0031910	0.0762518	0.0762518	0.0762518	0.349776	0.414744	0.441947	0.813767	0.740133	0.766637
FBgn0002023	1.29673	1.3742	1.31622	2.52813	2.48445	2.15006	2.23769	1.95555	1.71791
FBgn0024249	0.133423	0.133423	0.133423	0.679313	0.678938	0.569338	0.656599	0.675492	0.577431
FBgn0040323	9.42953	16.0957	10.3017	14.3133	14.9314	13.7088	14.0152	13.1607	13.8325
FBgn0033889	1.91038	4.85311	7.20062	16.6039	15.2947	15.7326	13.5716	11.4942	12.4744
FBgn0051864	23.5613	24.9787	27.5505	31.143	29.9985	35.5157	26.429	25.2679	25.9263
FBgn0266276	0.0308276	0.0308276	0.0308276	0.364737	0.326325	0.433072	0.332116	0.50544	0.31387
FBgn0025837	0.0243232	0.0243232	0.0243232	0.484262	0.403803	0.363747	0.258643	0.256821	0.323348
FBgn0265084	0.26652	0.461551	0.421774	1.00432	0.714957	0.910521	0.60555	0.844326	0.511847
FBgn0029987	0.0255641	0.0255641	0.0255641	1.51269	1.65451	1.61592	1.50328	1.22493	1.08405
FBgn0033408	0.17042	0.17042	0.17042	0.406677	0.378844	0.43942	0.0860895	0.0578615	0.12664
FBgn0261610	1.9016	2.20394	1.80485	2.44191	2.42784	2.20465	1.89762	2.10073	1.85136
FBgn0037531	3.07893	3.40581	2.89448	5.16369	4.6695	5.92189	4.56899	3.91264	3.7745
FBgn0267758	0.545745	0.687543	0.642614	1.09982	0.858163	0.896871	0.923443	0.761115	0.748014
FBgn0010549	0.628348	1.64547	1.25432	3.00552	2.66667	3.08859	2.29869	1.43754	2.02232
FBgn0037944	13.1686	17.2266	12.7403	16.8438	15.0793	12.6587	14.6592	14.3506	13.366
FBgn0003963	0.630043	0.714562	0.652304	0.838417	0.700922	0.735733	0.591752	0.564547	0.529078
FBgn0012034	5.72045	7.99208	7.56537	10.9736	7.90879	9.34803	8.02232	8.5155	7.6417
FBgn0264907	1.81197	2.9342	2.17721	2.72923	1.95065	2.3657	2.05041	2.80653	2.33067
FBgn0034540	0.893244	1.43186	0.955037	1.996	2.13422	1.9616	2.92718	2.3657	2.27049
FBgn0267788	0.0507411	0.0507411	0.0507411	1.57522	1.71621	1.95115	1.32929	1.26	1.36704
FBgn0035476	0.164847	0.164847	0.164847	0.272207	0.211807	0.392934	0.169083	0.16788	0.194017
FBgn0000384	7.81484	11.0314	8.79407	10.8273	9.54223	9.03587	9.62232	9.06505	8.35718
FBgn0032533	0.249868	0.249868	0.249868	0.513393	0.345406	0.408874	0.528664	0.390589	0.559126
FBgn0085384	1.60842	2.64004	2.35391	2.89908	2.56626	2.78471	3.09813	2.79537	2.66624
FBgn0045035	5.44578	10.5138	8.16959	11.691	9.91608	11.9182	9.86393	9.02984	8.3568
FBgn0040941	0.0197011	0.0197011	0.0197011	0.82283	0.81553	0.731004	0.584238	0.520871	0.355361
FBgn0025726	8.95633	12.2642	8.87646	18.6874	16.3512	18.068	15.6074	19.635	16.9934
FBgn0034435	1.05728	0.515561	0.658097	5.40033	6.54877	5.54077	3.83398	3.21581	2.74789
FBgn0026597	11.2777	15.5414	12.4615	16.5684	16.3915	14.6653	15.8888	14.261	13.743
FBgn0265268	0.0453565	0.0453565	0.0453565	0.503165	0.253215	0.428647	0.430556	0.301412	0.235261
FBgn0030880	1.85084	3.89431	3.80838	9.34071	9.66607	9.68768	12.7617	5.92639	5.86557
FBgn0040305	2.95379	3.98823	3.07992	4.16303	3.76123	4.12297	3.71809	3.73887	3.65418
FBgn0052199	0.0174253	0.0174253	0.0174253	0.785416	0.446694	0.545306	0.501383	0.410629	0.244501
FBgn0010786	10.7686	10.4537	11.1941	19.5312	17.9044	21.9119	11.1738	12.3362	11.1183
FBgn0261832	0.175663	0.175663	0.175663	0.211227	0.201851	0.232498	0.0977822	0.224962	0.253875
FBgn0032399	1.10098	1.91456	0.861767	2.05376	1.71459	1.74989	2.58797	1.96861	1.92886
FBgn0264721	2.56006	2.36385	3.64175	2.91877	2.86609	3.46178	1.97989	2.23373	2.07095
FBgn0038978	0.0633213	0.0633213	0.0633213	1.17503	0.900866	0.981409	0.788334	0.599474	1.04795
FBgn0015946	10.4846	9.58054	10.3013	14.1798	15.7156	16.9953	14.7072	9.66407	9.66941
FBgn0262149	1.17587	1.71894	2.59753	2.83133	2.20668	2.97667	3.70826	2.97002	2.93636
FBgn0031302	0.184302	0.184302	0.184302	0.230303	0.256389	0.496489	0.202213	0.120179	0.246451
FBgn0039048	0.707848	0.720129	0.775854	1.41514	1.41335	1.22857	0.0144867	0.0144867	0.0144867
FBgn0260722	11.4665	13.0494	12.4211	22.8365	16.0576	18.0107	19.5943	15.3996	15.6971
FBgn0030745	8.12831	6.96546	8.14273	10.6743	11.6875	10.4141	8.682	9.43018	8.98442
FBgn0001234	8.60241	8.56446	7.14003	16.275	9.99586	8.72469	11.8987	13.7512	12.5075
FBgn0265630	5.21063	6.70842	5.80751	8.93429	7.20842	7.5164	7.40304	7.01956	6.24942
FBgn0030691	0.5428	0.43463	0.545306	1.85772	1.39994	1.53225	1.76571	1.63091	1.55543
FBgn0024991	8.06158	12.7028	10.566	14.2194	12.7321	14.4557	13.5888	11.7801	11.0156
FBgn0031031	0.0919623	0.0919623	0.0919623	0.241835	0.210121	0.288416	0.289614	0.31665	0.147031
FBgn0030859	0.462967	0.378504	0.490456	1.67834	1.7225	1.53246	1.821	1.32349	1.55521
FBgn0033020	0.0623591	0.0623591	0.0623591	0.838822	0.91736	0.799282	0.879023	1.12748	0.872971
FBgn0267776	3.72675	4.91813	3.173	4.46242	5.11187	4.80707	3.88732	4.339	4.4019
FBgn0033192	1.90766	2.41363	2.27882	4.06013	2.48708	3.04607	2.17586	3.15588	2.4678
FBgn0035770	19.1113	13.8663	13.8156	31.7768	30.3669	32.3594	30.0054	25.7401	30.0269
FBgn0264942	0.0174413	0.0174413	0.0174413	1.21266	0.794712	0.935406	0.0101871	0.0101871	0.0101871
FBgn0036139	0.133177	0.133177	0.133177	0.550998	0.386154	0.301432	0.40332	0.353582	0.408696
FBgn0033095	1.81268	2.00046	1.91038	3.64569	2.83211	3.00705	2.74012	2.56951	2.34898
FBgn0266525	1.81268	2.00046	1.91038	3.64569	2.83211	3.00705	2.74012	2.56951	2.34898
FBgn0010246	1.76311	1.77775	1.69165	4.30091	3.08745	4.01218	4.23438	2.73829	2.76624
FBgn0046756	0.186642	0.186642	0.186642	0.309671	0.243899	0.165764	0.303767	0.2168	0.255529
FBgn0034399	14.7367	13.9985	14.6359	26.8745	25.2447	25.1374	24.4737	21.2222	23.9128
FBgn0260450	15.438	19.2726	14.3493	22.0724	20.4946	21.5462	19.2411	15.0006	15.1736
FBgn0266916	14.221	16.0472	12.9009	19.954	19.5339	19.0884	17.5202	15.5342	15.4664
FBgn0052201	0.0380268	0.0380268	0.0380268	0.651463	0.24083	0.33624	0.285641	0.140822	0.10872
FBgn0037918	32.6159	35.9186	30.2914	37.1878	34.8787	33.2361	35.766	34.736	31.1186
FBgn0052071	0.0821921	0.0821921	0.0821921	0.89452	0.857571	0.977732	1.19801	0.919962	0.952972
FBgn0052681	0.334919	0.272797	0.276452	1.05153	0.85104	0.671676	0.395822	0.226678	0.4128
FBgn0085434	2.08147	3.5568	2.84184	4.655	3.77242	4.4091	3.93305	4.30814	3.89251
FBgn0028487	5.24457	4.86004	5.01753	8.06306	6.21914	6.63361	7.13871	6.38793	6.34352
FBgn0260812	0.706009	0.476749	0.0398786	0.846545	0.61917	0.806715	0.261535	0.185832	0.230632
FBgn0031734	0.265981	0.248714	0.404697	0.92406	0.866822	1.3122	0.446858	0.575771	0.275309
FBgn0263088	0.0523637	0.0523637	0.0523637	1.10619	0.931773	1.36276	0.356172	0.237132	0.197242
FBgn0266211	1.58099	2.03671	1.80468	4.37774	3.25964	4.62711	4.29042	2.94646	3.05218
FBgn0033354	7.44149	8.82308	7.65861	9.8894	9.22678	10.9698	9.73957	7.38448	7.28669
FBgn0000052	20.6476	15.8201	14.0932	30.7879	28.4761	28.7475	26.9917	22.3888	22.8865
FBgn0264542	1.56308	1.27644	1.30269	2.15407	1.92491	2.04776	0.971807	1.38918	1.35021
FBgn0032779	2.63512	2.23955	2.36124	4.33301	3.19007	3.4637	3.3002	3.18992	3.24056
FBgn0031547	0.0461031	0.0461031	0.0461031	0.415327	0.331131	0.625533	0.589346	1.02967	0.681224
FBgn0051821	0.0924294	0.0924294	0.0924294	0.583485	0.110492	0.432355	0.308319	0.498161	0.0990923
FBgn0025578	0.128564	0.128564	0.128564	0.805267	0.753234	0.80549	0.998849	0.778377	0.746054
FBgn0011236	3.2127	3.47456	3.00608	7.24152	6.22042	6.07184	6.0601	4.61966	4.54057
FBgn0266083	10.2537	13.8666	11.6861	18.4166	15.7856	17.2242	14.4627	13.2504	13.9888
FBgn0023515	12.95	17.1846	13.8845	15.7856	16.9219	17.0087	15.8785	14.4947	14.7751
FBgn0033921	14.7279	9.12872	7.36529	16.7954	14.6228	17.0809	16.3859	13.8363	14.1612
FBgn0039711	17.1451	15.7707	15.0027	26.8578	24.7617	24.9299	26.3045	20.2955	20.6952
FBgn0050001	7.39588	10.447	7.43584	11.5899	10.0986	10.9071	10.061	8.5369	9.08741
FBgn0086898	3.82402	4.16716	2.08853	7.08696	6.34995	5.19075	6.61089	5.19194	5.27266
FBgn0035842	5.66735	5.79602	4.97451	8.3593	7.10395	7.69733	7.07034	6.40088	6.45996
FBgn0039848	4.30527	9.40524	6.06122	10.1925	9.45802	6.10422	8.87585	7.70584	7.8491
FBgn0035409	1.5638	3.1936	1.28298	2.93704	2.7342	2.48045	2.07119	1.90375	1.8843
FBgn0037562	0.0540256	0.0540256	0.0540256	0.741788	0.676737	0.896355	0.78538	0.452241	0.736241
FBgn0033749	4.97932	6.50309	4.12563	7.67361	8.66543	6.58522	7.37921	6.83282	6.83817
FBgn0260748	2.07339	2.91018	2.58684	3.21218	2.99661	3.06323	2.98401	2.43703	2.37208
FBgn0039277	6.38455	8.15173	5.80831	9.73128	8.05212	6.71553	7.377	8.25544	7.75193
FBgn0037845	0.165082	0.165082	0.165082	0.220806	0.150612	0.214373	0.180181	0.183667	0.293927
FBgn0005427	13.9162	16.0757	14.6693	20.8061	22.2541	18.8899	22.1259	19.85	20.0905
FBgn0032374	0.0957326	0.0957326	0.0957326	0.340887	0.270545	0.398272	0.248502	0.153162	0.207028
FBgn0036729	0.163572	0.163572	0.163572	0.23445	0.20219	0.294849	0.234898	0.240907	0.273351
FBgn0034067	5.36402	5.32807	4.3013	11.18	8.96025	8.99021	11.8067	7.44218	7.96765
FBgn0267439	4.84786	6.99826	7.08435	21.0848	12.5236	13.202	7.62535	7.74908	7.34937
FBgn0030938	1.86763	0.991197	1.85153	4.17561	3.35939	3.44969	6.57068	4.13619	5.49883
FBgn0035317	0.361044	0.232156	0.190344	0.815023	0.511105	0.661698	0.555009	0.462189	0.522144
FBgn0051156	5.79202	8.24442	6.90431	8.22849	6.9952	7.67503	7.31948	6.60983	6.92756
FBgn0053289	0.0369624	0.0369624	0.0369624	0.296169	0.317293	0.331246	0.339539	0.350687	0.243697
FBgn0036992	2.52947	4.49687	2.50006	4.19527	4.21202	3.13408	4.18177	4.22922	3.46258
FBgn0052438	15.3331	20.7129	17.5356	21.4551	21.1782	22.4269	22.4849	19.3749	18.6393
FBgn0266139	0.107989	0.107989	0.107989	0.355672	0.308454	0.298923	0.545331	0.342137	0.292402
FBgn0053509	3.15798	16.9348	5.98439	7.98252	12.2132	8.30252	10.2374	8.52904	8.58994
FBgn0000533	3.50461	5.27594	2.55429	9.90649	8.17241	9.55432	9.01903	7.96765	7.71436
FBgn0023001	1.33872	2.78554	1.54707	3.92157	2.84531	3.66008	3.78477	1.99692	2.23599
FBgn0038047	3.20236	3.82807	3.39055	6.45833	6.12689	5.65145	6.57718	6.15829	5.63845
FBgn0051740	0.0227646	0.0227646	0.0227646	0.564833	0.28119	0.351439	0.0200951	0.0200951	0.0200951
FBgn0014931	0.971114	0.536192	0.617519	7.17067	6.45119	7.08109	1.82591	1.26009	1.58559
FBgn0035727	2.85799	2.49557	2.3383	3.67443	3.58806	4.98609	2.3297	1.73145	1.90656
FBgn0052496	2.80621	0.0572137	0.0572137	1.80996	1.83878	2.06338	2.07568	1.98381	1.78612
FBgn0040322	3.6028	1.96589	0.36846	4.93753	4.93128	4.27159	5.23817	4.42344	4.24072
FBgn0002306	10.1808	12.1893	13.9329	21.5611	20.959	22.0841	20.2139	20.1981	19.3112
FBgn0028856	0.0491802	0.0491802	0.0491802	0.14392	0.462072	0.504638	0.45344	0.574381	0.38047
FBgn0260932	4.49097	6.21427	3.98951	9.1115	10.3231	10.4479	10.3386	9.31472	8.98256
FBgn0000808	1.07875	1.53398	1.69609	8.80765	8.73172	9.24507	2.44737	1.76514	1.65638
FBgn0267028	0.114752	0.114752	0.114752	0.465136	0.654229	0.409562	0.458775	0.455491	0.25746
FBgn0263445	2.82592	3.8626	1.82188	3.75543	3.25379	2.94842	3.02545	2.44653	2.82299
FBgn0029128	1.25049	1.47245	1.0203	2.05348	1.72548	1.85793	1.85905	2.31595	2.17345
FBgn0030420	10.006	8.32089	7.87535	11.2078	10.6128	9.61679	11.0012	10.9539	9.57062
FBgn0000163	1.40699	1.81451	1.52314	3.57783	3.03543	3.7252	2.94415	2.22531	2.23707
FBgn0037846	6.00413	7.80585	5.8051	10.0012	7.98712	9.32588	8.96974	7.7398	8.40698
FBgn0036795	0.0365073	0.0365073	0.0365073	0.382199	0.248325	0.363915	0.190867	0.268479	0.177984
FBgn0265301	0.160483	0.160483	0.160483	0.518167	0.352525	0.394267	0.332851	0.490399	0.324848
FBgn0015550	39.7356	29.9488	30.5429	55.7045	70.1746	56.9495	56.0415	39.3858	41.3752
FBgn0010041	0.0886094	0.0886094	0.0886094	0.280931	0.370203	0.333511	0.231191	0.160361	0.237651
FBgn0037023	0.042063	0.042063	0.042063	0.622014	0.594361	0.378173	0.675056	0.500599	0.545494
FBgn0038395	3.09942	5.96623	6.12068	6.75709	6.02213	5.38096	5.40891	4.07577	5.08639
FBgn0034972	1.43794	0.542938	0.656538	2.21289	1.8712	2.25232	2.20293	2.77153	2.23676
FBgn0031343	0.0341743	0.0341743	0.0341743	0.501903	0.186737	0.537725	0.268392	0.360903	0.275905
FBgn0031191	5.1479	7.03834	4.93128	8.11708	8.0744	7.98528	8.57373	7.41123	6.67329
FBgn0025382	6.57295	7.62606	7.74212	9.769	8.64928	9.40199	8.744	8.5102	8.17749

## Sheet: README
Gene expression levels of the five-hundred most significantly upregulated genes in mbt tumors.
- Each row correspond to a particular gene
- Each column correspond to one sample
- There are three replicates for each genotype:
	dm1A, dm1B, dm1C = males w1118
	dm17A, dm17B, dm17C = males mbt
	dm21A, dm21B, dm21C = males TrxT; mbt
