# Supplementary material for: TrxT and dhd are dispensable for Drosophila brain development but essential for l(3)mbt brain tumour growth
Source: EMBO Rep. 2024 May 15;25(7):6. doi: 10.1038/s44319-024-00154-1 (PMC11239866; doi:10.1038/s44319-024-00154-1)
Supplement: Supplementary file 4 — Source data Fig. 3 [file 44319_2024_154_MOESM4_ESM.zip › 3D/Expresion levels/3_500 mMBTS DfJ5 ts1.xlsx]

## Sheet: Gene Expression
	dm1A	dm1B	dm1C	dm17A	dm17B	dm17C	dm25A	dm25B	dm25C
FBgn0038612	0.23544	0.23544	0.23544	28.0737	30.6711	30.8482	26.0765	27.082	25.8214
FBgn0261987	0.190432	0.190432	0.190432	20.603	19.3264	23.769	11.9327	13.575	12.8012
FBgn0004872	0.636165	1.40546	1.07332	13.3441	13.611	13.7727	6.69993	8.6453	6.99745
FBgn0262526	0.804915	0.648844	0.498425	6.35126	6.46071	6.60709	3.46242	3.92193	3.58616
FBgn0029754	6.60268	2.52528	3.21855	41.1472	43.7139	44.9873	20.9923	20.5008	21.0858
FBgn0038191	1.66291	1.34048	0.493571	22.4683	19.7774	24.4141	15.2567	17.0016	16.5474
FBgn0011761	0.0977822	0.0977822	0.0977822	7.33111	6.99149	6.48694	1.97998	1.92721	2.54924
FBgn0052437	3.8961	1.16856	3.20369	34.1476	26.2168	25.6815	22.924	28.5062	25.5823
FBgn0058469	20.5296	5.07575	13.4202	31.719	37.1689	28.4957	38.5567	27.0595	29.2611
FBgn0029834	0.0279068	0.0279068	0.0279068	3.77981	2.97475	3.43851	4.35803	4.25883	5.16797
FBgn0035410	0.722603	0.661135	0.661851	7.02894	6.14795	6.55617	2.54736	3.684	2.10291
FBgn0052580	0.165691	0.253928	0.126637	1.98692	1.43077	1.79345	1.69797	1.88452	1.79904
FBgn0030994	5.62082	5.09202	5.63158	43.0775	45.713	48.1482	11.8225	12.6721	14.6761
FBgn0000392	0.569102	0.661698	0.561087	3.4504	3.23743	3.61535	1.86299	2.30946	1.99568
FBgn0052088	1.37278	2.39414	1.13598	4.96032	4.32325	5.45444	2.38963	2.84348	2.46951
FBgn0004581	0.990239	0.813917	0.69156	6.17007	4.77782	5.69954	2.95386	3.80513	2.96313
FBgn0000928	5.00184	5.81741	4.41276	7.64487	7.36631	8.28762	6.04811	6.65319	6.20212
FBgn0000158	2.03081	1.80181	3.07766	14.9091	12.7685	13.7949	10.1344	11.944	9.73531
FBgn0053017	0.0866662	0.0866662	0.0866662	2.19847	1.96219	2.28786	1.33712	1.92061	1.13522
FBgn0052318	1.35428	1.35428	1.35428	2.90904	3.07893	3.02427	1.72842	1.77313	1.56261
FBgn0000246	9.33039	8.95612	6.63453	18.2772	17.2862	19.7879	12.8086	17.4221	13.2285
FBgn0010482	0.600772	0.394866	0.469008	2.88496	2.01335	2.47668	0.447332	0.567388	0.441886
FBgn0029752	0.222741	1.16485	1.59941	5.66931	5.35229	6.06262	0.382622	0.168764	0.181213
FBgn0262598	0.0702296	0.0702296	0.0702296	4.47971	4.41988	4.58195	5.19948	4.79104	4.70219
FBgn0010317	7.03623	5.63625	5.16654	20.6719	22.4657	21.0514	21.6711	22.6976	20.2069
FBgn0052436	0.879529	0.592229	0.687781	2.84466	2.63949	3.46258	1.65672	2.02829	1.88452
FBgn0052440	0.256295	0.256295	0.256295	5.81715	5.73099	4.96478	4.99517	5.88085	5.39411
FBgn0004650	0.0882673	0.0882673	0.0882673	1.12453	0.877728	1.25655	0.697044	0.895798	0.771276
FBgn0033374	1.67186	4.73064	3.50074	11.3886	11.3889	13.4558	7.61851	5.12342	8.41647
FBgn0029733	0.132507	0.132507	0.132507	3.90068	3.60106	3.46306	3.54136	3.87659	2.77933
FBgn0002962	0.0924507	0.0924507	0.0924507	3.31223	2.4168	3.43194	1.31656	1.92899	1.04527
FBgn0030647	0.0544377	0.0544377	0.0544377	2.67676	2.14141	2.249	1.48874	2.34148	0.731442
FBgn0034106	0.0918608	0.0918608	0.0918608	2.75797	2.46507	2.35353	2.08396	2.29219	1.86247
FBgn0262101	1.68888	0.697879	0.892031	6.25907	6.30144	6.61211	3.38026	2.58083	3.43344
FBgn0050104	0.0294191	0.0294191	0.0294191	2.0036	2.00373	2.53624	1.81151	2.14778	1.9242
FBgn0035868	2.26183	2.2132	2.80744	79.2757	74.4903	71.7877	6.86689	7.56415	7.03607
FBgn0039788	6.21413	6.8281	5.59294	21.9033	22.1968	23.0712	23.7547	21.4136	21.6132
FBgn0052572	0.0606625	0.0606625	0.0606625	0.764645	0.73821	0.644718	0.0378364	0.0566057	0.0325439
FBgn0034965	0.623606	1.87984	1.6689	5.84306	5.18287	5.72348	4.79756	4.22027	4.90016
FBgn0026176	8.9238	6.41387	13.768	29.8051	33.7614	31.5726	18.9858	16.528	19.4482
FBgn0052483	0.0970622	0.0970622	0.0970622	4.97542	4.35943	5.79309	1.79188	2.09324	1.83544
FBgn0035168	0.96414	1.17866	1.69637	4.26668	3.68876	3.92365	4.49024	4.87641	4.31986
FBgn0037078	0.139608	0.139608	0.139608	4.59854	4.32016	4.06883	3.32101	4.04632	3.5492
FBgn0036687	1.30882	0.985326	0.880866	4.78311	4.142	3.72246	5.04894	5.19039	4.583
FBgn0036330	4.7516	4.02013	2.26266	8.53808	7.40338	8.26209	6.33943	7.57775	7.66126
FBgn0038470	7.89842	9.77913	8.55579	15.4686	13.6082	15.2216	8.79549	10.8956	8.34565
FBgn0031829	1.59753	2.6124	2.29578	11.4464	10.7642	11.5782	5.93526	6.99471	5.86881
FBgn0011706	15.7333	11.6126	13.4952	48.7349	35.3598	49.1247	23.229	16.5071	23.042
FBgn0021738	0.0822546	0.0822546	0.0822546	0.140627	0.135304	0.139544	0.905274	0.362043	0.855598
FBgn0024177	5.89698	3.12378	1.9485	13.7294	11.7355	16.5878	9.13692	11.1815	6.76675
FBgn0032520	1.51908	1.20138	1.97579	8.67341	7.77374	8.23057	6.18728	7.31072	5.347
FBgn0052557	0.0576488	0.0576488	0.0576488	2.61138	2.44574	2.22439	2.86682	2.27473	2.54941
FBgn0263444	0.107887	0.107887	0.107887	2.00845	1.72998	1.83984	0.912284	1.35164	0.678157
FBgn0263256	0.931258	1.77476	1.53723	5.61643	4.08545	4.23048	1.23808	1.16271	1.51925
FBgn0036714	2.63785	3.23914	3.32284	6.38425	5.83875	6.94512	6.51343	6.53552	6.72589
FBgn0038575	0.102908	0.102908	0.102908	2.66532	2.49701	2.1868	1.77521	2.12628	1.78373
FBgn0039201	0.0947065	0.0947065	0.0947065	2.05906	1.56997	2.07362	1.60813	1.78715	1.86948
FBgn0000146	1.16038	2.28713	3.01627	7.63168	6.41978	9.00928	6.19898	6.12068	7.52541
FBgn0031255	2.11247	1.4087	1.55149	4.31281	4.15126	3.54038	3.70621	4.13857	2.94097
FBgn0034098	12.0965	15.3897	11.9454	32.1196	27.3703	31.0127	19.7002	23.5717	17.764
FBgn0003250	0.175106	0.280169	0.326686	1.41619	1.40955	1.19859	0.840253	0.983988	0.572572
FBgn0031254	3.45892	5.34281	4.22893	18.5046	18.8404	17.8427	18.0472	18.6153	16.6571
FBgn0030551	2.47224	1.61213	2.02656	4.0294	3.64133	4.32016	8.55067	7.49135	7.95317
FBgn0052313	0.128538	0.128538	0.128538	3.88893	4.26363	3.7752	4.71346	4.81648	4.05948
FBgn0004649	0.0604561	0.0604561	0.0604561	1.17986	1.02197	1.76571	0.707522	0.781592	0.640664
FBgn0032891	0.0731274	0.0731274	0.0731274	1.69176	1.75671	1.53518	0.568303	0.810196	0.608415
FBgn0034075	2.38968	3.03319	2.9061	4.31509	5.03315	4.00904	3.32974	4.44723	2.96893
FBgn0003655	1.06699	0.65286	0.716424	3.24661	3.33012	3.51156	4.35231	4.00507	4.25344
FBgn0034816	10.4848	8.5929	11.2455	26.7923	27.0147	30.0725	17.4602	17.283	23.2949
FBgn0003483	2.53618	3.42161	3.0067	6.97943	6.42555	7.84639	4.36697	4.91326	4.60564
FBgn0267037	0.092489	0.81169	0.092489	1.48898	1.11879	1.86488	0.180289	0.217836	0.102117
FBgn0036125	0.0795005	0.0795005	0.0795005	2.05173	1.49455	1.47601	1.00538	1.72223	0.726323
FBgn0001120	0.0959202	0.0959202	0.0959202	3.72297	3.61643	3.5505	2.16576	2.3102	1.87538
FBgn0267967	6.98474	5.96458	5.64989	13.6477	12.8307	14.2177	9.30979	10.8783	8.91497
FBgn0050091	0.0984623	0.0984623	0.0984623	2.1565	1.85725	2.82735	1.2368	1.25141	1.44894
FBgn0050380	3.74766	5.05708	3.57108	20.4423	20.012	25	15.1091	11.5891	15.0304
FBgn0051205	0.145687	0.145687	0.145687	2.238	2.39155	2.36646	1.46006	2.2962	1.85114
FBgn0031690	0.0690129	0.0690129	0.0690129	1.96698	1.62297	1.99751	0.117015	0.278927	0.204461
FBgn0040524	2.32268	2.50288	4.64472	16.4384	15.7747	15.6776	10.5957	12.0745	9.71024
FBgn0031844	0.0886135	0.0886135	0.0886135	2.26798	2.36608	2.34083	1.32779	1.77215	1.43377
FBgn0003527	2.73067	1.29232	0.606331	5.45595	5.91303	4.22425	3.90967	4.40545	3.27446
FBgn0263772	2.74587	2.61096	2.94876	10.2948	8.2264	11.495	4.71563	4.16447	5.44077
FBgn0036194	10.1007	9.12725	10.3288	22.6407	21.3767	21.9907	15.4586	18.1096	13.1568
FBgn0052625	19.1681	13.512	13.895	40.2096	42.418	39.1877	33.8626	27.2703	33.279
FBgn0034187	0.0637397	1.49948	0.971516	2.91092	2.16626	2.64759	1.32535	1.74494	1.13556
FBgn0003733	1.62308	2.08075	2.11329	5.80497	4.86217	6.1529	3.08312	4.14839	2.80311
FBgn0016974	0.092098	0.092098	0.092098	1.74506	1.81911	1.56653	1.25962	1.44744	1.2611
FBgn0013773	1.57612	0.475237	0.830711	3.90328	3.2181	3.45191	2.21325	2.70583	1.70381
FBgn0036793	0.18712	0.287833	0.205826	0.68355	0.366277	0.528676	0.537304	0.607883	0.418331
FBgn0036186	4.55313	4.29912	2.61048	7.1476	5.59951	4.55271	4.19392	5.38766	3.49269
FBgn0086251	9.12242	12.5748	8.86993	21.327	16.0517	19.3175	13.6921	14.9479	13.2599
FBgn0265634	0.0326152	0.0326152	0.0326152	3.8183	3.41909	3.15232	3.15624	3.4051	3.68383
FBgn0040602	34.4096	22.4797	23.2606	58.9169	60.1894	63.2747	29.8662	28.1423	26.218
FBgn0038431	5.51353	5.08909	2.83968	7.32386	7.05359	6.7487	6.87765	6.1173	7.11525
FBgn0265725	2.52726	2.48708	2.40963	5.18704	5.66787	5.81688	2.22398	2.39878	2.40724
FBgn0264741	0.165505	0.165505	0.165505	1.94558	1.81861	1.26241	1.84701	2.1458	1.35161
FBgn0262620	11.2959	8.10942	7.69237	23.6336	22.989	24.8411	12.1756	13.2197	10.3645
FBgn0259195	11.4304	5.65106	4.18341	12.2608	13.0768	10.9353	8.22224	9.72658	8.06993
FBgn0000615	1.63388	1.01986	1.16842	4.56972	3.7772	4.10044	2.44585	2.81916	2.24688
FBgn0036622	1.1976	0.370851	0.918396	5.04046	4.36405	4.58754	2.36685	2.53419	1.96598
FBgn0085245	0.083518	0.083518	0.083518	2.26798	1.87992	1.51736	0.709382	1.13655	0.660131
FBgn0051141	0.0846779	0.0846779	0.0846779	2.87985	2.66581	2.02978	1.52992	2.04475	1.20626
FBgn0032598	0.772271	0.579575	0.503999	1.83426	2.08142	2.00821	1.03605	1.42472	0.882877
FBgn0037296	0.0667729	0.0667729	0.0667729	1.46214	1.40482	1.79155	0.571387	0.688652	0.507178
FBgn0264740	0.254601	0.254601	0.254601	1.06618	1.02315	0.883121	1.09131	1.27172	1.03655
FBgn0261429	0.196191	0.676285	0.359592	1.65562	1.85819	1.65649	1.76718	2.22131	1.20401
FBgn0028424	4.48456	2.56029	1.91986	12.37	8.42306	10.679	2.77306	4.71726	2.94401
FBgn0035089	1.98363	3.20716	2.03189	12.6897	6.31393	11.0164	9.15778	8.01217	6.56886
FBgn0038105	0.0640988	0.0640988	0.0640988	1.54565	1.3814	1.50806	0.575877	0.925572	0.492187
FBgn0053221	0.0743721	0.0743721	0.0743721	1.96408	2.0035	1.70306	1.01102	1.35556	0.849298
FBgn0039180	0.120712	0.120712	0.120712	1.93286	1.80942	1.90283	1.10864	1.28399	0.921658
FBgn0034966	0.829068	1.04021	1.42656	4.31937	3.62368	4.23302	3.09286	3.02768	2.9651
FBgn0050485	0.0351382	0.0351382	0.0351382	1.62892	1.50862	1.41818	0.373353	0.538543	0.164244
FBgn0037759	3.83734	2.33281	2.13383	9.71919	9.20895	9.89305	5.69626	7.48411	5.37168
FBgn0036791	0.195979	0.195979	0.195979	1.01761	1.17112	0.923443	2.6703	2.40896	2.573
FBgn0038311	4.36918	3.29162	2.45635	11.1458	10.638	11.2878	9.3644	9.41109	9.42258
FBgn0050484	0.0193522	0.0193522	0.0193522	1.89492	2.31921	2.31862	0.533974	0.85548	0.703623
FBgn0260874	3.0626	1.84281	1.42512	5.69771	5.59101	4.56993	6.29289	6.46368	5.29334
FBgn0030756	0.151716	0.151716	0.151716	0.459685	0.371535	0.294856	0.206733	0.468328	0.18494
FBgn0040373	19.2797	21.9958	18.8408	29.0904	28.2879	25.6632	11.4564	13.6044	11.1671
FBgn0033113	4.36385	5.00322	3.07822	6.06136	4.90501	5.82854	1.94165	3.02211	1.7885
FBgn0035240	0.5837	0.896747	0.317234	0.821656	0.823095	0.900949	1.40117	1.57551	1.39627
FBgn0037896	0.1017	0.1017	0.1017	0.806083	0.777231	1.02844	0.471509	0.454203	0.494994
FBgn0000927	1.70279	0.998918	0.800221	2.61385	2.57099	2.32831	2.07157	2.09218	1.8869
FBgn0038051	2.53443	1.8873	1.07372	3.57899	2.67898	3.74093	3.40267	3.06443	3.35274
FBgn0051248	0.0732605	0.0732605	0.0732605	1.72357	1.14219	1.52655	1.28769	1.15782	1.2182
FBgn0036368	0.618515	0.636561	0.646889	1.40614	1.24368	1.3281	0.770903	0.988667	0.77555
FBgn0029753	0.0672125	0.0672125	0.0672125	1.24162	1.35021	1.08089	1.66173	1.82356	1.69566
FBgn0022981	2.00549	1.84115	1.90371	5.48542	5.6238	5.55891	4.26864	4.59061	4.46498
FBgn0003023	0.395694	0.249632	0.0974429	1.31829	0.929994	1.49101	0.407699	0.459335	0.305654
FBgn0032213	23.9084	11.2935	12.179	45.9727	50.6769	46.3458	42.6638	42.4297	40.8827
FBgn0263022	0.0675383	0.0675383	0.0675383	2.0339	1.89065	2.04762	1.77362	1.66767	1.67645
FBgn0039044	7.07213	6.2634	6.01229	9.74765	9.05858	9.76113	6.8805	7.63959	6.38675
FBgn0032956	26.2894	34.1798	29.0556	56.4313	54.3876	57.9963	29.0155	33.7583	28.8443
FBgn0052207	23.2906	25.547	24.2795	27.7223	25.9502	29.4659	15.4953	16.5055	15.3908
FBgn0265633	0.0712098	0.0712098	0.0712098	1.65653	1.10032	1.62881	1.5182	1.10134	1.34221
FBgn0250819	2.98291	1.90191	1.25	4.28243	3.87543	4.03144	6.23261	6.53838	7.89133
FBgn0033174	5.51404	4.40737	5.15241	13.2636	9.76562	9.76113	6.31931	6.51989	6.4214
FBgn0040809	0.124185	0.124185	0.124185	2.20648	1.48857	1.81451	0.546877	0.660922	0.288264
FBgn0029993	0.0797884	0.0797884	0.0797884	0.587354	0.581983	0.515442	0.793853	1.08738	0.572256
FBgn0267969	0.0553197	0.0553197	0.0553197	1.56513	1.02509	0.950101	0.301537	0.272596	0.16485
FBgn0263234	0.0789842	0.0789842	0.0789842	1.19067	1.17414	1.40767	1.6173	1.32169	1.51705
FBgn0036206	1.14177	1.28526	1.58045	3.75396	3.80452	4.31122	4.21502	4.42028	4.83181
FBgn0040233	2.718	4.30031	3.70664	5.87584	5.33519	5.94292	2.93981	3.72718	2.77306
FBgn0031489	11.772	9.1006	6.8193	15.2873	18.7837	18.0663	27.1732	20.6072	24.4461
FBgn0262167	9.31344	9.14661	8.03933	14.6497	13.4515	12.7641	10.6886	14.2557	10.3077
FBgn0267456	0.0390571	0.0390571	0.0390571	2.8482	1.09681	2.40276	3.98437	5.29749	4.81438
FBgn0038020	11.3472	6.4759	12.267	39.2636	36.3848	38.6821	14.3094	15.3278	12.9915
FBgn0031678	19.0029	18.8578	18.8877	30.8724	27.1732	32.1922	17.3376	17.6946	16.5836
FBgn0029710	16.9465	21.1636	22.8092	28.7932	32.7145	29.253	28.4479	25.6649	28.2573
FBgn0263232	3.02211	2.71281	3.1115	5.94949	4.60204	7.95848	3.11444	4.22717	2.99364
FBgn0051231	0.0408714	0.0408714	0.0408714	1.10586	0.855894	0.997149	0.295849	0.374766	0.279995
FBgn0034255	0.230017	0.230017	0.230017	3.02998	2.49569	5.28336	2.62313	1.3822	2.3439
FBgn0036640	6.69977	8.45415	7.47326	11.8577	11.513	12.4248	8.12625	10.594	8.49533
FBgn0038550	0.0595059	0.0595059	0.0595059	1.42108	1.09734	1.57732	0.60051	0.793506	0.597489
FBgn0085339	3.87954	3.75414	3.73697	6.48067	6.20183	6.63407	4.67972	5.07505	4.85713
FBgn0031999	0.0578229	0.0578229	0.0578229	0.981906	0.755875	0.575864	0.219644	0.426324	0.230669
FBgn0031301	0.122467	0.122467	0.122467	0.342271	0.261806	0.467897	0.0688383	0.112135	0.054449
FBgn0034850	0.0645461	0.0645461	0.0645461	1.92832	1.81468	2.23867	0.598784	0.857117	0.575427
FBgn0037751	1.60206	5.00207	2.5897	5.81608	4.90388	4.05163	2.36102	3.764	2.01725
FBgn0261697	0.0941131	0.0941131	0.0941131	0.684968	0.507154	1.22183	0.346769	0.581808	0.250035
FBgn0261683	0.0941131	0.0941131	0.0941131	0.684968	0.507154	1.22183	0.346769	0.581808	0.250035
FBgn0004400	0.752056	0.461647	0.679783	1.06184	0.880177	1.60509	0.615205	0.518633	0.644867
FBgn0261363	1.16762	1.7149	1.37905	5.81701	6.69021	6.3199	3.97054	4.75631	4.55911
FBgn0034942	0.0919179	0.0919179	0.0919179	1.36678	1.02289	1.3026	1.33432	1.39663	1.38605
FBgn0036568	0.0458765	0.0458765	0.0458765	0.89809	1.04966	1.4569	0.358327	0.403878	0.340502
FBgn0052783	4.3425	4.61105	3.9365	8.35238	7.96875	7.23536	4.37129	4.7265	4.42038
FBgn0264984	0.191942	0.191942	0.191942	1.4906	1.57939	1.58369	0.836219	0.793707	0.36735
FBgn0052786	3.32966	2.73829	2.78644	6.17305	6.23835	5.94675	12.6447	15.3257	12.7711
FBgn0265533	0.147537	0.147537	0.147537	0.201897	0.263397	0.20669	45.9918	45.5397	39.2934
FBgn0032869	0.0955741	0.0955741	0.0955741	1.2434	1.45573	1.12834	0.729995	0.810812	0.597503
FBgn0030085	25.0778	19.0529	22.8944	44.1235	51.0082	40.6902	48.0684	39.2049	51.1988
FBgn0039896	3.17461	3.58864	2.53834	6.28261	6.09972	5.96513	5.67362	6.03226	5.78349
FBgn0262169	5.61319	7.7913	6.26614	12.5672	9.24783	11.9294	4.50786	3.90167	4.91892
FBgn0036786	23.3792	22.684	21.5348	30.8702	30.8695	36.2794	22.9324	21.3678	22.6334
FBgn0014342	6.69962	7.19184	5.20919	10.4071	10.6898	9.73913	9.69661	10.2249	9.14387
FBgn0051989	3.60562	3.60321	2.94652	4.53378	4.26354	4.23555	3.35521	3.98667	3.18442
FBgn0024366	0.355353	0.496718	0.310971	0.874078	0.931837	0.754484	0.5188	0.738023	0.4302
FBgn0032815	15.9632	9.32782	7.32352	26.633	22.4952	23.7941	12.6459	15.8369	11.8612
FBgn0260780	0.359029	0.339274	0.26435	1.68912	1.74249	1.75792	1.53271	1.62065	1.40978
FBgn0039503	0.233238	0.233238	0.233238	0.534318	0.602199	0.677127	0.573429	0.561436	0.670595
FBgn0259216	1.4312	2.3244	1.65094	3.00656	2.24533	2.45036	3.34981	3.90095	3.56714
FBgn0260933	2.60898	5.67322	3.57051	5.78362	5.26817	5.53809	3.56435	4.6653	3.64116
FBgn0030455	0.8628	0.521411	1.38998	4.27346	3.46003	5.28397	3.50381	2.85076	3.5285
FBgn0024912	15.3989	11.4296	15.2142	26.5528	24.95	25.5976	14.6521	16.602	14.7537
FBgn0038252	0.059421	0.059421	0.059421	1.14564	0.976248	1.22535	0.667283	0.695521	0.360628
FBgn0040372	7.99669	11.7417	9.14661	17.9568	16.0687	16.1734	9.98298	10.5903	10.1487
FBgn0032375	0.0681271	0.0681271	0.0681271	1.44002	0.934738	1.65291	1.06214	1.01298	0.5671
FBgn0003950	1.54472	1.35803	1.28582	3.20258	2.81657	3.33288	2.28402	2.3479	2.34261
FBgn0029606	0.0657703	0.0657703	0.0657703	1.29828	1.66778	0.899042	2.03817	1.81819	1.60085
FBgn0266282	9.29009	12.3674	10.7075	14.8587	13.5435	14.6416	9.78408	11.5521	10.5346
FBgn0030347	2.04287	3.33188	2.12985	5.16381	5.2931	4.60225	5.00864	4.93606	4.73151
FBgn0037850	0.853277	2.4636	1.71234	5.53134	4.97783	6.54727	4.89249	4.42915	4.67552
FBgn0033748	2.16651	1.12055	0.0438672	4.04837	3.63471	3.10134	2.69401	3.01495	2.67535
FBgn0030722	0.0677361	0.0677361	0.0677361	1.53769	1.1387	1.22428	1.34187	1.92881	1.20648
FBgn0053003	0.111025	0.111025	0.111025	0.443415	0.393061	0.402541	0.0962787	0.150855	0.059639
FBgn0032680	0.0377225	0.0377225	0.0377225	1.90362	1.20395	2.25673	1.43242	1.33761	1.38411
FBgn0031116	1.80227	1.28807	1.5729	3.49357	2.82651	3.02629	5.67349	5.28628	6.58127
FBgn0029977	1.86397	2.13634	1.52539	5.86098	5.33163	5.68997	4.98058	4.68878	5.0586
FBgn0039925	0.0977192	0.263615	0.207143	0.726792	0.506384	0.791608	1.05589	0.756258	1.19534
FBgn0037025	15.2795	14.1361	12.5646	22.1065	20.6262	21.5839	13.3576	19.1434	14.0388
FBgn0036991	16.5756	20.5078	16.1774	18.8747	17.9577	17.6872	17.9176	20.288	16.9457
FBgn0039683	19.8144	20.0323	23.4191	39.0184	44.7796	42.3848	17.6478	24.427	15.1618
FBgn0023525	1.30695	2.85799	3.05485	4.90467	5.38555	4.09393	6.54651	6.21198	5.65445
FBgn0016054	1.19377	2.76325	1.72381	5.40879	4.99436	5.51925	3.45931	3.7222	3.93088
FBgn0037853	9.83309	15.4803	16.6863	25.3128	22.8697	28.143	24.217	21.5273	28.0382
FBgn0034566	0.559435	0.560132	0.336179	1.73964	1.45714	1.38944	0.479358	0.792976	0.446766
FBgn0028379	0.132054	0.132054	0.132054	1.15702	0.844695	0.931558	0.558895	0.74184	0.2979
FBgn0033205	19.1245	17.5323	16.3249	19.5137	19.7506	19.8902	18.0984	16.5718	16.8329
FBgn0039251	0.798381	0.879002	1.43061	1.80289	2.25902	1.88079	1.96024	1.9882	1.93317
FBgn0003683	0.154686	0.154686	0.154686	0.59118	0.651283	0.560067	1.3938	1.14388	1.11107
FBgn0034622	0.0441754	0.0441754	0.0441754	0.404101	0.342815	0.400332	0.78125	0.664477	0.692134
FBgn0033773	0.281384	1.63012	1.01833	2.71869	1.98847	2.92476	0.751467	0.77922	0.696097
FBgn0033453	10.0408	14.9224	13.0086	16.0576	18.0485	17.3273	17.3788	15.1039	17.9098
FBgn0039431	1.1716	1.33171	1.17584	2.97475	2.05878	2.40132	2.04602	2.27735	2.1683
FBgn0031451	5.53363	4.01116	3.41704	10.4621	10.3005	10.2641	15.0862	13.2926	12.4718
FBgn0038953	8.53218	13.2337	9.99724	15.6383	13.2691	14.859	10.1277	12.2834	10.3471
FBgn0030395	0.0362819	0.0362819	0.0362819	0.966941	0.824309	0.737972	0.349623	0.302357	0.149262
FBgn0053914	2.05674	6.01215	4.29754	7.20195	5.49959	7.24002	10.0802	10.4385	9.49992
FBgn0000216	34.2918	43.8167	25.4367	64.3976	58.799	60.0952	24.7662	21.2236	22.6219
FBgn0041627	10.4556	13.1644	12.7409	17.0821	16.7606	20.1173	12.4268	13.22	13.7262
FBgn0032726	1.26736	2.45624	0.978385	5.65939	7.41976	5.29078	4.45749	4.36355	5.42688
FBgn0037141	8.6832	10.0818	9.64673	12.9348	11.4847	14.9431	9.83535	10.0457	10.9187
FBgn0036196	3.08454	3.4325	3.43518	5.16321	4.30636	4.8064	3.4462	4.0294	3.84804
FBgn0031091	5.99266	4.14381	5.04243	10.8633	10.3688	10.0716	6.14073	6.92787	5.5082
FBgn0030501	49.7622	39.6296	49.9287	106.446	107.014	110.634	41.6697	45.5911	33.4958
FBgn0033214	0.205003	1.60698	1.77366	2.25543	2.28623	1.86518	0.923443	1.56534	0.783989
FBgn0030207	1.05458	1.8721	0.985417	5.8576	4.90716	5.12472	5.20116	3.5564	4.82825
FBgn0029694	0.0706627	0.0706627	0.0706627	0.380636	0.397137	0.403432	0.327002	0.273565	0.260783
FBgn0260238	1.64089	2.229	1.34924	1.74225	2.09344	1.82848	1.50529	1.68167	1.54878
FBgn0033096	0.241213	0.241213	0.241213	0.419122	0.416514	0.380417	0.253344	0.37914	0.230988
FBgn0045980	3.61343	0.955476	0.650654	3.00532	2.88742	3.23601	1.80951	2.02325	1.81076
FBgn0263235	0.0892915	0.0892915	0.0892915	0.771561	0.516726	0.79989	0.898173	0.872529	0.650969
FBgn0052476	1.97279	2.40409	2.27342	4.4021	4.65029	4.13923	3.48538	3.86794	3.87641
FBgn0039630	0.755771	0.563443	0.820711	2.97961	2.3798	2.55323	1.54465	1.64293	1.1762
FBgn0004118	7.71045	12.2834	9.31365	10.834	10.1815	10.5711	13.1404	12.0365	14.3718
FBgn0030721	1.37363	0.590269	0.407427	1.38162	1.1134	1.41072	1.50786	1.23774	1.37338
FBgn0050054	0.827066	0.946586	0.89869	3.96333	3.45637	3.59633	4.67014	3.98896	5.08733
FBgn0263143	6.79689	6.98795	6.01575	12.4649	10.4539	12.6372	7.35716	7.51692	7.16242
FBgn0031018	0.0783718	0.0783718	0.0783718	1.02565	0.902589	0.9963	0.596252	0.73426	0.590895
FBgn0040232	8.92648	13.0683	11.5059	16.038	14.2403	17.8066	9.40373	12.547	10.3426
FBgn0087040	0.99816	0.561643	0.685725	4.29863	2.85542	3.71014	7.2472	3.98768	7.18075
FBgn0040333	1.71021	1.5787	1.54753	3.07539	3.41421	3.53509	3.50711	2.94347	3.87632
FBgn0003448	23.348	20.5286	23.4272	35.9592	52.5146	46.2711	18.6961	27.3074	20.7071
FBgn0010097	6.53401	5.56096	5.17404	9.89646	11.3655	12.7835	7.32993	7.71045	9.04628
FBgn0052445	0.165211	0.165211	0.165211	0.564339	0.414391	0.4649	0.145124	0.263148	0.11656
FBgn0266632	0.366024	0.377633	0.387623	1.57181	1.66963	1.47214	2.14709	2.22321	2.14996
FBgn0050339	0.104325	0.104325	0.104325	0.48415	0.436255	0.482636	0.135304	0.184366	0.160081
FBgn0266317	0.105657	0.105657	0.105657	1.66043	1.16668	1.29619	1.7334	1.64634	1.52275
FBgn0030508	7.26123	7.20527	6.67513	14.6006	14.5479	14.0143	13.896	15.0654	15.5912
FBgn0037338	9.57128	9.66696	9.21786	13.6352	12.5539	12.9625	11.0012	11.6977	11.1761
FBgn0035359	2.61716	1.4283	0.813299	2.34763	1.72946	1.77832	1.97715	2.72747	2.04305
FBgn0039622	2.688	1.00668	2.63384	7.11001	7.31998	7.06854	6.09663	6.17362	5.03176
FBgn0038291	0.060349	0.060349	0.060349	1.09378	0.562471	0.828209	0.14908	0.144235	0.208459
FBgn0267029	4.22532	6.34702	4.00267	8.37761	7.94036	7.37259	4.93117	5.40792	4.94493
FBgn0039879	0.043942	0.043942	0.043942	0.724686	0.65289	0.740577	0.684479	0.749929	0.579495
FBgn0030998	0.0791298	0.0791298	0.0791298	0.218837	0.234374	0.185579	0.639175	0.637162	0.510952
FBgn0264821	2.93846	6.85915	3.72297	11.6807	9.47	10.4306	9.94375	12.1753	11.1035
FBgn0011653	6.67975	7.11656	4.091	15.0342	11.28	13.1051	3.12795	3.3979	2.89175
FBgn0031232	1.09663	1.72068	0.479568	1.46551	1.54444	1.11789	1.62401	1.61983	1.37009
FBgn0036810	0.0555073	0.0555073	0.0555073	0.836797	0.967787	0.720775	0.374628	0.984986	0.414496
FBgn0038784	0.243663	0.243663	0.243663	0.353273	0.346298	0.26485	0.385532	0.318566	0.28841
FBgn0261990	0.0913293	0.0913293	0.0913293	2.29467	0.811802	0.882714	0.301412	0.231515	0.195713
FBgn0038526	0.110469	0.110469	0.110469	0.478795	0.3874	0.323013	0.132507	0.350098	0.108029
FBgn0052679	0.0512035	0.0512035	0.0512035	0.98662	0.940091	1.21465	0.909557	0.7817	0.821089
FBgn0051477	10.1812	8.90594	6.16666	14.4451	13.3331	16.0347	18.9618	14.067	14.8272
FBgn0003087	20.1897	15.3989	13.3567	28.0169	27.9235	23.7859	16.4737	21.9685	15.7011
FBgn0040296	6.4847	16.3866	9.73487	19.1047	15.6232	13.7436	4.7338	6.38205	3.93623
FBgn0041102	0.0534048	0.0534048	0.0534048	1.55164	1.30155	1.19823	0.582666	0.48643	0.609298
FBgn0260399	7.93926	9.03317	7.48669	10.8753	10.96	11.9374	6.4059	8.78942	6.98345
FBgn0039663	3.42436	3.23192	3.44207	6.74466	6.08611	8.01143	4.86452	5.77258	5.35082
FBgn0038144	0.0573099	0.0573099	0.0573099	0.687179	0.706968	0.606192	0.484976	0.565275	0.415518
FBgn0052755	0.092978	0.092978	0.092978	0.50973	0.486374	0.63944	0.5745	0.712148	0.580216
FBgn0002891	3.43107	6.00358	4.80153	7.56154	6.89525	8.07031	3.73147	4.68997	3.80163
FBgn0037750	0.987984	0.607449	0.526635	1.65672	1.49758	1.66475	0.774052	1.10522	0.634016
FBgn0037548	0.692963	0.751623	0.583459	2.26741	1.84137	1.78053	0.677735	0.838745	0.855855
FBgn0010114	5.24638	5.81313	5.3697	7.54571	7.34751	7.92812	6.23089	5.41016	6.48664
FBgn0037742	6.67099	6.67298	6.49367	13.546	14.1065	14.6026	11.0375	10.8573	11.7614
FBgn0033574	0.0401763	0.0401763	0.0401763	0.245991	0.281598	0.567205	1.01351	0.969014	1.39515
FBgn0030051	3.90643	1.68679	1.58329	13.5485	13.2935	11.8984	15.7827	14.1694	15.1137
FBgn0031986	2.25907	2.84977	3.15021	5.20871	4.76234	3.96232	7.13839	7.11967	7.22204
FBgn0036480	5.09436	5.9447	4.87978	6.531	6.50504	6.42333	5.78016	6.67744	5.66031
FBgn0267920	11.3697	26.89	28.776	28.5759	34.5939	29.5236	51.5027	35.298	45.8691
FBgn0037921	3.28231	3.55378	2.68281	5.81393	5.09765	4.35893	4.12221	4.18668	3.60031
FBgn0052706	30.02	22.998	26.1	41.6303	44.5205	36.6902	61.8401	48.0817	57.2888
FBgn0036688	5.98109	5.5349	5.15632	9.47938	9.09306	8.78335	6.63071	8.08109	6.03726
FBgn0032452	4.23926	1.77644	0.244011	9.36289	9.0367	7.48032	4.43833	5.40045	4.35051
FBgn0035955	1.70821	1.27107	1.62892	2.97078	2.48926	3.83725	1.47662	1.19283	1.13959
FBgn0032521	4.18842	4.54057	4.10044	6.17334	6.03004	6.21269	4.51284	5.25122	4.43507
FBgn0031490	1.83506	2.16033	0.694944	2.55552	2.12834	2.57312	2.27159	2.41329	2.06909
FBgn0034728	20.7965	19.8628	20.0932	34.516	28.7753	34.6649	19.2784	22.6898	20.0226
FBgn0001078	0.776569	0.596431	0.627393	1.67896	1.26826	1.39717	0.689874	0.991471	0.674979
FBgn0266836	0.166016	0.166016	0.166016	0.705148	0.585639	0.476464	0.587476	0.531227	0.471433
FBgn0037934	0.055932	0.055932	0.055932	0.274612	0.167201	0.194066	0.0326167	0.0758508	0.103243
FBgn0036183	0.0731914	0.0731914	0.0731914	0.689176	0.531423	0.50458	1.27204	1.03008	1.07009
FBgn0030725	0.0546538	0.0546538	0.0546538	0.477474	0.352988	0.255241	0.272182	0.320945	0.250859
FBgn0039564	2.47805	0.516048	1.0548	4.99701	4.77837	4.67821	2.57911	3.211	2.45409
FBgn0011293	14.4537	4.51918	6.04491	20.6167	19.4326	19.7456	21.3167	16.9403	22.6402
FBgn0032154	8.25696	8.02306	9.018	12	11.8277	11.3386	7.52939	9.7717	8.98483
FBgn0002872	12.8718	12.3951	10.1035	19.7847	17.0384	18.257	11.4383	14.3996	11.0678
FBgn0260482	0.0279634	0.0279634	0.0279634	0.623161	0.559758	0.639278	0.455785	0.404231	0.37653
FBgn0034403	23.563	27.2176	24.5008	42.5677	40.2597	43.725	21.0131	22.381	20.9561
FBgn0039755	0.0629158	0.0629158	0.0629158	0.662964	0.584548	0.83468	0.0533691	0.0767344	0.0538704
FBgn0036670	6.47635	4.4539	5.65379	10.9034	10.6104	11.7677	6.785	7.22254	7.26491
FBgn0037950	2.20014	5.00104	2.54748	5.03825	4.74701	3.78887	4.66788	4.6253	4.59865
FBgn0004569	4.22153	4.11282	3.80137	7.60957	5.96733	6.37353	3.74266	3.52858	3.73585
FBgn0035358	0.0812756	0.0812756	0.0812756	0.701471	0.466294	0.529785	0.498115	0.755805	0.512318
FBgn0052110	0.27665	0.27665	0.27665	0.319345	0.333288	0.218937	0.256319	0.356115	0.232734
FBgn0032507	0.0705342	0.0705342	0.0705342	0.294374	0.280892	0.776962	0.0536389	0.0504975	0.0899435
FBgn0052006	1.02388	0.561837	0.502759	0.928389	0.846876	0.715237	2.10572	2.09464	1.63377
FBgn0264862	1.93215	2.99972	1.52279	3.91787	3.97677	3.27793	2.97831	2.91306	2.25253
FBgn0005390	0.0437119	0.0437119	0.0437119	0.207802	0.132669	0.295175	0.326227	0.255823	0.357117
FBgn0002709	3.76114	5.2212	4.89722	6.05578	4.73053	6.28594	4.83203	5.45946	4.9569
FBgn0265362	11.6276	7.78592	11.9204	27.6675	33.9883	29.6982	18.113	17.6474	13.7797
FBgn0003719	8.47657	9.977	7.89296	10.6662	9.54048	10.3008	5.82559	8.27085	6.07379
FBgn0033963	0.0201707	0.0201707	0.0201707	0.917149	0.635185	0.77366	0.296674	0.804378	0.396908
FBgn0034249	11.1165	12.598	10.5133	14.8399	14.8916	16.102	12.5205	14.1277	12.5716
FBgn0278604	20.7095	22.2259	19.866	26.8009	26.6637	25.9424	19.7679	24.6303	20.7506
FBgn0000658	10.7944	11.3506	7.53529	35.474	35.6082	41.8659	8.34142	8.62045	9.39356
FBgn0035922	11.1114	32.8216	18.4293	28.5082	22.1131	23.8517	10.0953	11.1186	7.011
FBgn0027581	4.26295	3.57215	2.91233	8.84118	5.81608	5.50846	5.2655	6.33651	4.64162
FBgn0031196	0.0393559	0.0393559	0.0393559	0.428677	0.584494	0.473947	0.910228	0.75699	0.852197
FBgn0267073	0.148248	0.148248	0.148248	0.404343	0.419208	0.560338	0.329837	0.750948	0.61759
FBgn0037059	0.059242	0.059242	0.059242	0.433731	0.429893	0.280724	0.379656	0.305703	0.254648
FBgn0025642	0.819238	1.04633	1.15356	1.33727	1.58983	1.63859	0.978814	1.08715	0.913629
FBgn0037719	26.1276	25.1085	24.5273	33.7723	35.4773	36.6775	23.1996	23.5413	22.2147
FBgn0019686	15.0952	16.7325	15.4971	21.0174	19.943	20.9585	11.3896	14.1707	10.0506
FBgn0010768	4.81937	5.21963	5.32795	7.85181	8.10401	7.0806	5.55316	7.11803	5.76992
FBgn0030359	1.18356	1.20005	0.278023	1.18727	1.45818	1.14874	0.848887	1.22149	0.707669
FBgn0052813	4.05537	4.32086	3.6713	4.55177	4.72455	4.20388	4.05023	4.66584	3.67181
FBgn0024222	6.66346	8.1903	6.36429	10.651	9.01032	9.97677	5.70624	6.88494	5.76328
FBgn0025836	11.9075	19.11	16.2806	22.381	20.631	22.5128	13.7486	13.9666	14.7605
FBgn0267585	0.0371895	0.0371895	0.0371895	1.06682	1.06839	0.795133	1.10167	1.11738	0.780872
FBgn0265966	0.0310814	0.0310814	0.0310814	0.850531	0.463522	0.570913	0.366792	0.646175	0.370391
FBgn0028491	0.709954	0.687987	0.750775	0.752575	0.697477	0.833317	1.17915	1.36179	1.13274
FBgn0035847	0.0360736	0.0360736	0.0360736	0.700326	0.545896	0.478322	0.213138	0.300345	0.139524
FBgn0040370	2.17871	2.74492	2.37963	2.9953	2.27887	2.7237	2.31132	1.7591	2.61559
FBgn0264446	1.94133	3.11796	1.98057	4.0205	3.87222	4.42201	3.42058	4.17734	3.721
FBgn0003310	4.03543	4.16371	3.87017	7.57286	7.19052	7.3274	4.0345	4.58955	4.22571
FBgn0026374	4.65865	7.23936	4.6808	7.52177	7.40253	7.0492	5.9268	6.15234	5.75294
FBgn0037076	5.89237	5.7161	6.17689	6.43502	6.51628	6.50924	7.40815	7.21556	7.98583
FBgn0038601	32.5582	30.9421	33.088	42.9299	45.3764	49.3651	35.2128	32.2411	33.4472
FBgn0259112	5.14908	4.24532	4.48611	7.58158	8.31017	8.11578	6.80409	7.71028	5.4611
FBgn0028525	1.37338	0.964406	0.513842	2.37848	2.22977	1.98545	1.61194	1.77947	1.70769
FBgn0051279	0.0450796	0.0450796	0.0450796	0.291145	0.323974	0.443854	0.0714546	0.0670486	0.0721174
FBgn0259986	8.1431	14.4085	9.85235	12.2484	12.0604	12.1705	8.53631	11.6721	7.28937
FBgn0001981	21.7726	19.3103	23.3099	34.7536	38.1892	38.7213	19.4272	24.5912	19.6549
FBgn0041225	0.128828	0.128828	0.128828	0.374257	0.46187	0.444611	0.287369	0.392058	0.209952
FBgn0266705	0.0497966	4.5035	3.56977	4.42323	3.45788	4.5713	3.66142	4.23156	3.65477
FBgn0050383	9.71717	6.20212	6.66515	14.0175	13.7426	12.6244	8.76516	10.2589	8.20522
FBgn0267652	2.96265	1.63561	1.42043	2.9766	2.91837	2.18419	2.70863	3.0022	2.7222
FBgn0039098	0.809879	1.18533	1.56718	4.57889	4.32843	3.56862	7.49894	5.51036	7.42233
FBgn0030040	0.0160853	0.0160853	0.0160853	0.551315	0.593526	0.429022	0.697284	0.103583	0.555981
FBgn0037727	0.0491677	0.0491677	0.0491677	0.500058	0.388535	0.766991	0.252837	0.440088	0.430903
FBgn0264785	4.40737	5.77497	5.29785	6.35887	6.4217	6.77532	5.33482	6.19013	5.615
FBgn0033481	0.0998918	0.0998918	0.0998918	0.306782	0.311939	0.273351	0.178949	0.253717	0.213467
FBgn0053508	5.03025	18.053	7.34074	11.4272	16.6085	12.5401	9.86075	10.531	8.57531
FBgn0026064	8.46233	6.35082	6.45803	16.6886	14.1046	12.8902	6.09733	9.71404	5.75811
FBgn0266577	0.0371415	0.0371415	0.0371415	0.544703	0.336117	0.614922	0.360545	0.418475	0.269488
FBgn0267551	0.0832799	0.0832799	0.0832799	0.987325	0.828114	0.665564	0.652304	0.947371	1.19809
FBgn0031296	0.0439602	0.0439602	0.0439602	0.719184	0.543701	1.13836	0.153444	0.120218	0.171732
FBgn0000355	0.258559	0.258559	0.258559	0.354707	0.653973	0.507411	0.292079	0.319831	0.447641
FBgn0030307	0.0216421	0.0216421	0.0216421	0.221452	0.352209	0.305844	0.429398	0.705976	0.381013
FBgn0031910	0.0762518	0.0762518	0.0762518	0.349776	0.414744	0.441947	0.963274	1.20692	0.88481
FBgn0002023	1.29673	1.3742	1.31622	2.52813	2.48445	2.15006	2.56171	2.59657	2.48222
FBgn0024249	0.133423	0.133423	0.133423	0.679313	0.678938	0.569338	0.333334	0.642007	0.336651
FBgn0040323	9.42953	16.0957	10.3017	14.3133	14.9314	13.7088	13.5488	14.9679	14.1273
FBgn0033889	1.91038	4.85311	7.20062	16.6039	15.2947	15.7326	8.4877	11.5186	9.07883
FBgn0051864	23.5613	24.9787	27.5505	31.143	29.9985	35.5157	26.7344	23.0149	24.5166
FBgn0266276	0.0308276	0.0308276	0.0308276	0.364737	0.326325	0.433072	0.45772	0.561824	0.532182
FBgn0025837	0.0243232	0.0243232	0.0243232	0.484262	0.403803	0.363747	2.3675	1.91664	2.63421
FBgn0265084	0.26652	0.461551	0.421774	1.00432	0.714957	0.910521	0.772467	1.05733	0.991334
FBgn0029987	0.0255641	0.0255641	0.0255641	1.51269	1.65451	1.61592	1.73101	1.19983	1.23766
FBgn0033408	0.17042	0.17042	0.17042	0.406677	0.378844	0.43942	0.177656	0.0886074	0.123575
FBgn0261610	1.9016	2.20394	1.80485	2.44191	2.42784	2.20465	2.99447	3.26498	3.10971
FBgn0037531	3.07893	3.40581	2.89448	5.16369	4.6695	5.92189	4.23594	4.73904	4.39764
FBgn0267758	0.545745	0.687543	0.642614	1.09982	0.858163	0.896871	0.550491	0.753529	0.382243
FBgn0010549	0.628348	1.64547	1.25432	3.00552	2.66667	3.08859	1.17818	1.57167	1.25554
FBgn0037944	13.1686	17.2266	12.7403	16.8438	15.0793	12.6587	12.9972	18.1727	12.2586
FBgn0003963	0.630043	0.714562	0.652304	0.838417	0.700922	0.735733	0.696707	0.704677	0.738023
FBgn0012034	5.72045	7.99208	7.56537	10.9736	7.90879	9.34803	6.84416	6.37926	7.38856
FBgn0264907	1.81197	2.9342	2.17721	2.72923	1.95065	2.3657	2.85752	2.83394	2.89761
FBgn0034540	0.893244	1.43186	0.955037	1.996	2.13422	1.9616	1.15731	1.81564	1.09933
FBgn0267788	0.0507411	0.0507411	0.0507411	1.57522	1.71621	1.95115	0.842267	1.56744	0.850648
FBgn0035476	0.164847	0.164847	0.164847	0.272207	0.211807	0.392934	0.0997654	0.116014	0.120418
FBgn0000384	7.81484	11.0314	8.79407	10.8273	9.54223	9.03587	10.0784	11.8845	10.0654
FBgn0032533	0.249868	0.249868	0.249868	0.513393	0.345406	0.408874	0.360903	0.39279	0.424796
FBgn0085384	1.60842	2.64004	2.35391	2.89908	2.56626	2.78471	3.25499	2.91548	3.54903
FBgn0045035	5.44578	10.5138	8.16959	11.691	9.91608	11.9182	7.09153	8.92195	7.66408
FBgn0040941	0.0197011	0.0197011	0.0197011	0.82283	0.81553	0.731004	0.65928	0.431648	0.506291
FBgn0025726	8.95633	12.2642	8.87646	18.6874	16.3512	18.068	20.5126	21.7485	23.2991
FBgn0034435	1.05728	0.515561	0.658097	5.40033	6.54877	5.54077	2.85989	4.52991	2.5623
FBgn0026597	11.2777	15.5414	12.4615	16.5684	16.3915	14.6653	14.5858	15.6434	13.8013
FBgn0265268	0.0453565	0.0453565	0.0453565	0.503165	0.253215	0.428647	0.561216	0.683471	0.409421
FBgn0030880	1.85084	3.89431	3.80838	9.34071	9.66607	9.68768	5.92884	4.36858	6.77485
FBgn0040305	2.95379	3.98823	3.07992	4.16303	3.76123	4.12297	3.41264	3.71415	3.58022
FBgn0052199	0.0174253	0.0174253	0.0174253	0.785416	0.446694	0.545306	0.574341	0.750326	0.469894
FBgn0010786	10.7686	10.4537	11.1941	19.5312	17.9044	21.9119	9.81951	9.71158	11.4404
FBgn0261832	0.175663	0.175663	0.175663	0.211227	0.201851	0.232498	0.177926	0.191417	0.206881
FBgn0032399	1.10098	1.91456	0.861767	2.05376	1.71459	1.74989	1.22304	1.49951	1.18626
FBgn0264721	2.56006	2.36385	3.64175	2.91877	2.86609	3.46178	1.84914	1.96115	1.73213
FBgn0038978	0.0633213	0.0633213	0.0633213	1.17503	0.900866	0.981409	0.485188	0.581474	0.397439
FBgn0015946	10.4846	9.58054	10.3013	14.1798	15.7156	16.9953	16.5901	14.9042	13.7335
FBgn0262149	1.17587	1.71894	2.59753	2.83133	2.20668	2.97667	2.12388	2.44169	2.59012
FBgn0031302	0.184302	0.184302	0.184302	0.230303	0.256389	0.496489	0.0706171	0.112391	0.115144
FBgn0039048	0.707848	0.720129	0.775854	1.41514	1.41335	1.22857	1.9808	5.67754	2.24994
FBgn0260722	11.4665	13.0494	12.4211	22.8365	16.0576	18.0107	14.5583	14.7696	13.5245
FBgn0030745	8.12831	6.96546	8.14273	10.6743	11.6875	10.4141	9.94558	9.58054	10.0986
FBgn0001234	8.60241	8.56446	7.14003	16.275	9.99586	8.72469	12.9048	16.9895	15.5848
FBgn0265630	5.21063	6.70842	5.80751	8.93429	7.20842	7.5164	6.77142	7.34548	6.53793
FBgn0030691	0.5428	0.43463	0.545306	1.85772	1.39994	1.53225	1.32263	1.84548	1.48095
FBgn0024991	8.06158	12.7028	10.566	14.2194	12.7321	14.4557	9.28004	11.3013	9.37281
FBgn0031031	0.0919623	0.0919623	0.0919623	0.241835	0.210121	0.288416	0.083888	0.0581795	0.0626369
FBgn0030859	0.462967	0.378504	0.490456	1.67834	1.7225	1.53246	1.00753	1.18108	1.10744
FBgn0033020	0.0623591	0.0623591	0.0623591	0.838822	0.91736	0.799282	0.738142	0.801217	0.821221
FBgn0267776	3.72675	4.91813	3.173	4.46242	5.11187	4.80707	7.35529	5.64833	7.00487
FBgn0033192	1.90766	2.41363	2.27882	4.06013	2.48708	3.04607	2.53478	2.19847	2.87382
FBgn0035770	19.1113	13.8663	13.8156	31.7768	30.3669	32.3594	18.7206	21.0271	19.1166
FBgn0264942	0.0174413	0.0174413	0.0174413	1.21266	0.794712	0.935406	0.0101871	0.0101871	0.0101871
FBgn0036139	0.133177	0.133177	0.133177	0.550998	0.386154	0.301432	0.207296	0.379551	0.227096
FBgn0033095	1.81268	2.00046	1.91038	3.64569	2.83211	3.00705	1.65932	2.14008	1.91545
FBgn0266525	1.81268	2.00046	1.91038	3.64569	2.83211	3.00705	1.65932	2.14008	1.91545
FBgn0010246	1.76311	1.77775	1.69165	4.30091	3.08745	4.01218	1.40896	1.61332	1.33058
FBgn0046756	0.186642	0.186642	0.186642	0.309671	0.243899	0.165764	0.286748	0.342342	0.229124
FBgn0034399	14.7367	13.9985	14.6359	26.8745	25.2447	25.1374	17.6758	16.8097	18.2621
FBgn0260450	15.438	19.2726	14.3493	22.0724	20.4946	21.5462	13.1217	15.2437	12.8849
FBgn0266916	14.221	16.0472	12.9009	19.954	19.5339	19.0884	15.0069	18.4837	14.8902
FBgn0052201	0.0380268	0.0380268	0.0380268	0.651463	0.24083	0.33624	0.405154	0.40521	0.308163
FBgn0037918	32.6159	35.9186	30.2914	37.1878	34.8787	33.2361	29.9571	36.61	28.3224
FBgn0052071	0.0821921	0.0821921	0.0821921	0.89452	0.857571	0.977732	1.00122	0.909683	0.738975
FBgn0052681	0.334919	0.272797	0.276452	1.05153	0.85104	0.671676	0.272678	0.330111	0.234742
FBgn0085434	2.08147	3.5568	2.84184	4.655	3.77242	4.4091	4.00535	4.24952	4.42049
FBgn0028487	5.24457	4.86004	5.01753	8.06306	6.21914	6.63361	5.25606	6.24396	5.53299
FBgn0260812	0.706009	0.476749	0.0398786	0.846545	0.61917	0.806715	0.123399	0.187073	0.144684
FBgn0031734	0.265981	0.248714	0.404697	0.92406	0.866822	1.3122	0.307235	0.381083	0.457436
FBgn0263088	0.0523637	0.0523637	0.0523637	1.10619	0.931773	1.36276	0.447013	0.87448	1.01648
FBgn0266211	1.58099	2.03671	1.80468	4.37774	3.25964	4.62711	1.84145	2.18746	2.05182
FBgn0033354	7.44149	8.82308	7.65861	9.8894	9.22678	10.9698	5.23986	6.94113	5.72176
FBgn0000052	20.6476	15.8201	14.0932	30.7879	28.4761	28.7475	15.1349	18.5571	14.3473
FBgn0264542	1.56308	1.27644	1.30269	2.15407	1.92491	2.04776	3.59186	3.54095	4.05509
FBgn0032779	2.63512	2.23955	2.36124	4.33301	3.19007	3.4637	3.65267	3.39078	3.19404
FBgn0031547	0.0461031	0.0461031	0.0461031	0.415327	0.331131	0.625533	0.376617	0.351852	0.398676
FBgn0051821	0.0924294	0.0924294	0.0924294	0.583485	0.110492	0.432355	0.15073	0.132452	0.115236
FBgn0025578	0.128564	0.128564	0.128564	0.805267	0.753234	0.80549	0.487753	0.346841	0.375059
FBgn0011236	3.2127	3.47456	3.00608	7.24152	6.22042	6.07184	2.79628	4.00037	2.33222
FBgn0266083	10.2537	13.8666	11.6861	18.4166	15.7856	17.2242	12.7286	15.5704	14.3202
FBgn0023515	12.95	17.1846	13.8845	15.7856	16.9219	17.0087	14.2679	16.2035	16.2776
FBgn0033921	14.7279	9.12872	7.36529	16.7954	14.6228	17.0809	13.5969	14.0776	15.6935
FBgn0039711	17.1451	15.7707	15.0027	26.8578	24.7617	24.9299	19.3682	20.7224	17.1179
FBgn0050001	7.39588	10.447	7.43584	11.5899	10.0986	10.9071	7.50326	8.46331	7.62026
FBgn0086898	3.82402	4.16716	2.08853	7.08696	6.34995	5.19075	3.74999	5.06792	2.78471
FBgn0035842	5.66735	5.79602	4.97451	8.3593	7.10395	7.69733	6.13437	7.11984	6.3103
FBgn0039848	4.30527	9.40524	6.06122	10.1925	9.45802	6.10422	6.57385	7.31712	4.62221
FBgn0035409	1.5638	3.1936	1.28298	2.93704	2.7342	2.48045	1.49751	1.87314	1.27265
FBgn0037562	0.0540256	0.0540256	0.0540256	0.741788	0.676737	0.896355	0.659371	0.567466	0.822678
FBgn0033749	4.97932	6.50309	4.12563	7.67361	8.66543	6.58522	7.86611	10.445	6.72094
FBgn0260748	2.07339	2.91018	2.58684	3.21218	2.99661	3.06323	2.78663	2.83766	2.85647
FBgn0039277	6.38455	8.15173	5.80831	9.73128	8.05212	6.71553	9.01758	8.90348	8.9619
FBgn0037845	0.165082	0.165082	0.165082	0.220806	0.150612	0.214373	0.15989	0.13606	0.195196
FBgn0005427	13.9162	16.0757	14.6693	20.8061	22.2541	18.8899	16.3787	20.0646	17.3097
FBgn0032374	0.0957326	0.0957326	0.0957326	0.340887	0.270545	0.398272	0.274922	0.239376	0.107453
FBgn0036729	0.163572	0.163572	0.163572	0.23445	0.20219	0.294849	0.125748	0.160602	0.150262
FBgn0034067	5.36402	5.32807	4.3013	11.18	8.96025	8.99021	4.13676	4.87989	4.20649
FBgn0267439	4.84786	6.99826	7.08435	21.0848	12.5236	13.202	8.70502	9.51612	6.86736
FBgn0030938	1.86763	0.991197	1.85153	4.17561	3.35939	3.44969	1.27201	0.863953	1.15305
FBgn0035317	0.361044	0.232156	0.190344	0.815023	0.511105	0.661698	0.55129	0.454015	0.481105
FBgn0051156	5.79202	8.24442	6.90431	8.22849	6.9952	7.67503	6.79626	6.50234	6.79579
FBgn0053289	0.0369624	0.0369624	0.0369624	0.296169	0.317293	0.331246	0.337264	0.334141	0.292624
FBgn0036992	2.52947	4.49687	2.50006	4.19527	4.21202	3.13408	3.74309	4.50879	2.89568
FBgn0052438	15.3331	20.7129	17.5356	21.4551	21.1782	22.4269	16.9332	18.9902	18.1038
FBgn0266139	0.107989	0.107989	0.107989	0.355672	0.308454	0.298923	0.282468	0.282508	0.244991
FBgn0053509	3.15798	16.9348	5.98439	7.98252	12.2132	8.30252	6.0231	6.81177	6.50579
FBgn0000533	3.50461	5.27594	2.55429	9.90649	8.17241	9.55432	7.02668	7.38856	7.15402
FBgn0023001	1.33872	2.78554	1.54707	3.92157	2.84531	3.66008	0.904982	0.828648	0.939356
FBgn0038047	3.20236	3.82807	3.39055	6.45833	6.12689	5.65145	5.27983	6.12407	4.79038
FBgn0051740	0.0227646	0.0227646	0.0227646	0.564833	0.28119	0.351439	0.0200951	0.0200951	0.189758
FBgn0014931	0.971114	0.536192	0.617519	7.17067	6.45119	7.08109	1.4737	1.76307	1.4477
FBgn0035727	2.85799	2.49557	2.3383	3.67443	3.58806	4.98609	0.823247	0.785778	0.70291
FBgn0052496	2.80621	0.0572137	0.0572137	1.80996	1.83878	2.06338	1.1572	1.60125	0.780064
FBgn0040322	3.6028	1.96589	0.36846	4.93753	4.93128	4.27159	4.07399	4.4692	3.92112
FBgn0002306	10.1808	12.1893	13.9329	21.5611	20.959	22.0841	16.0935	14.4574	17.0852
FBgn0028856	0.0491802	0.0491802	0.0491802	0.14392	0.462072	0.504638	0.388276	0.643028	0.454852
FBgn0260932	4.49097	6.21427	3.98951	9.1115	10.3231	10.4479	7.65667	8.39827	7.57914
FBgn0000808	1.07875	1.53398	1.69609	8.80765	8.73172	9.24507	1.21183	1.95903	1.39801
FBgn0267028	0.114752	0.114752	0.114752	0.465136	0.654229	0.409562	0.533286	0.389323	0.407953
FBgn0263445	2.82592	3.8626	1.82188	3.75543	3.25379	2.94842	2.56289	3.53199	2.20019
FBgn0029128	1.25049	1.47245	1.0203	2.05348	1.72548	1.85793	1.81414	1.6704	1.82924
FBgn0030420	10.006	8.32089	7.87535	11.2078	10.6128	9.61679	14.2847	14.2801	13.6953
FBgn0000163	1.40699	1.81451	1.52314	3.57783	3.03543	3.7252	2.2079	2.49293	2.51455
FBgn0037846	6.00413	7.80585	5.8051	10.0012	7.98712	9.32588	6.7355	6.97943	6.83282
FBgn0036795	0.0365073	0.0365073	0.0365073	0.382199	0.248325	0.363915	0.382675	0.50501	0.386447
FBgn0265301	0.160483	0.160483	0.160483	0.518167	0.352525	0.394267	0.709561	0.678203	0.495496
FBgn0015550	39.7356	29.9488	30.5429	55.7045	70.1746	56.9495	38.4158	54.5959	35.2184
FBgn0010041	0.0886094	0.0886094	0.0886094	0.280931	0.370203	0.333511	0.143126	0.150069	0.144511
FBgn0037023	0.042063	0.042063	0.042063	0.622014	0.594361	0.378173	0.187525	0.321573	0.162986
FBgn0038395	3.09942	5.96623	6.12068	6.75709	6.02213	5.38096	4.25011	5.18967	3.78408
FBgn0034972	1.43794	0.542938	0.656538	2.21289	1.8712	2.25232	2.16013	2.05149	2.40669
FBgn0031343	0.0341743	0.0341743	0.0341743	0.501903	0.186737	0.537725	0.201215	0.19494	0.181163
FBgn0031191	5.1479	7.03834	4.93128	8.11708	8.0744	7.98528	5.23709	6.05383	5.70782
FBgn0025382	6.57295	7.62606	7.74212	9.769	8.64928	9.40199	8.15324	7.8681	7.59242

## Sheet: README
Gene expression levels of the five-hundred most significantly upregulated genes in mbt tumors.
- Each row correspond to a particular gene
- Each column correspond to one sample
- There are three replicates for each genotype:
	dm1A, dm1B, dm1C = males w1118
	dm17A, dm17B, dm17C = males mbt
	dm25A, dm25B, dm25C = males DfJ5; mbt
