# Supplementary material for: TrxT and dhd are dispensable for Drosophila brain development but essential for l(3)mbt brain tumour growth
Source: EMBO Rep. 2024 May 15;25(7):6. doi: 10.1038/s44319-024-00154-1 (PMC11239866; doi:10.1038/s44319-024-00154-1)
Supplement: Supplementary file 4 — Source data Fig. 3 [file 44319_2024_154_MOESM4_ESM.zip › 3E/Expression levels Bar chart.xlsx]

## Sheet: Values
		dm17A	dm17B	dm17C	Average	dm21A	dm21B	dm21C	Average	dm23A	dm23B	dm23C	Average	dm25A	dm25B	dm25C	Average
FBgn0025578	Lcp9	6.4	6.11	6.45	6.32	9.14	6.97	6.89	7.66667	4.94	2.29	3.26	3.49667	4.22	3.13	3.08	3.47667
FBgn0034850	CG9875	7.87	7.69	9.34	8.3	8.42	5.65	5.5	6.52333	5.59	4.86	6.61	5.68667	2.56	3.63	2.29	2.82667
FBgn0259140	Cubn2	12.01	10.29	12.87	11.7233	8.58	6.24	6.1	6.97333	8.91	9.21	11.34	9.82	4.27	6.55	4.36	5.06
FBgn0035431	CG14968	13.81	11.15	11.48	12.1467	9.56	5.71	4.93	6.73333	2.35	1.22	5.88	3.15	2.53	2.14	3.54	2.73667
FBgn0002962	nanos	14.37	10.8	15.31	13.4933	8.91	5.29	5.43	6.54333	13.11	14.1	10.39	12.5333	4.66	7.19	3.53	5.12667
FBgn0036622	Agpat4	16.89	15.15	15.83	15.9567	15.25	9.72	11.68	12.2167	11.36	11.07	11.62	11.35	7.14	8.02	5.55	6.90333
FBgn0010482	hlk	18.75	13.46	15.86	16.0233	8.62	6.35	8.55	7.84	6.09	5.73	6.84	6.22	2.86	3.73	2.62	3.07
FBgn0052483	CG32483	18.76	16.9	22.36	19.34	17.65	11.51	12.3	13.82	13.55	12.43	13.46	13.1467	6.9	8.48	6.71	7.36333
FBgn0003250	Rh4	21.48	21.98	18.6	20.6867	19.86	14.04	13.68	15.86	11.84	10.02	10.81	10.89	10.54	12.99	6.79	10.1067
FBgn0011653	mas	30.44	23.5	27.22	27.0533	21.84	13.46	15.1	16.8	13.12	12.15	17.18	14.15	4.26	4.86	3.73	4.28333
FBgn0051373	CG31373	27.57	28.38	29.59	28.5133	28.32	21.05	19.03	22.8	15.12	15.61	19.28	16.67	12.98	13.63	13.5	13.37
FBgn0000658	fj	35.65	36.83	43.17	38.55	31.84	23.06	22.16	25.6867	9.31	8.98	19.4	12.5633	5.3	5.76	5.66	5.57333
FBgn0029752	TrxT	39.59	38.42	43.31	40.44	0.44	0.65	0.92	0.67	33.94	34.64	35.13	34.57	0.29	0.13	0.12	0.18
FBgn0263256	CG43394	48.69	37.04	37.65	41.1267	27.7	18.62	19.05	21.79	18.8	15.81	25.41	20.0067	6.08	6.12	7.24	6.48
FBgn0040296	Ocho	57.93	49.06	42.6	49.8633	30.76	21.59	21.18	24.51	17.13	13.43	22.12	17.56	8.79	13	7.38	9.72333
FBgn0004872	piwi	53.82	56.5	56.98	55.7667	45.83	30.14	29.93	35.3	46.8	47.07	52.32	48.73	24.42	33.15	24.2	27.2567
FBgn0026176	SkpB	70.74	82.31	76.51	76.52	55.01	61.24	58.01	58.0867	71	64.17	64.82	66.6633	36.92	33.77	35.92	35.5367
FBgn0283442	vas	81.22	84.97	86.93	84.3733	81.66	61.18	66.87	69.9033	78.56	70.64	73.65	74.2833	38.8	46.01	38.15	40.9867
FBgn0030994	HP1D3csd	93.51	101.9	106.66	100.69	104.86	82.6	90.53	92.6633	27.84	33.91	33.69	31.8133	21.48	24.19	25.33	23.6667
FBgn0011761	dhd	132.09	128.44	118.42	126.317	110.97	86.34	86.69	94.6667	1.04	0.57	0.98	0.863333	2.45	2.51	3.01	2.65667
FBgn0029754	CG15930	215.1	235.07	240.99	230.387	228.97	176.74	180.14	195.283	181.53	180.45	231.2	197.727	80.45	82.63	76.69	79.9233

## Sheet: README
NOTE: Average of three replicates was used for the bar chart
dm17 = mbt
dm21 = TrxT; mbt
dm23 = dhd; mbt
dm25 = DfJ5; mbt
