# Supplementary material for: TrxT and dhd are dispensable for Drosophila brain development but essential for l(3)mbt brain tumour growth
Source: EMBO Rep. 2024 May 15;25(7):6. doi: 10.1038/s44319-024-00154-1 (PMC11239866; doi:10.1038/s44319-024-00154-1)
Supplement: Supplementary file 4 — Source data Fig. 3 [file 44319_2024_154_MOESM4_ESM.zip › Samples ID.xlsx]

## Sheet: Samples ID
Samples ID	Name	Genotype
dm1A	wt	males w1118
dm1B	wt	males w1118
dm1C	wt	males w1118
dm17A	ts1	males l(3)mbtts1
dm17B	ts1	males l(3)mbtts1
dm17C	ts1	males l(3)mbtts1
dm21A	trxT_ts1	males TrxTKO; l(3)mbtts1
dm21B	trxT_ts1	males TrxTKO; l(3)mbtts1
dm21C	trxT_ts1	males TrxTKO; l(3)mbtts1
dm23A	dhd_ts1	males dhdKO; l(3)mbtts1
dm23B	dhd_ts1	males dhdKO; l(3)mbtts1
dm23C	dhd_ts1	males dhdKO; l(3)mbtts1
dm25A	DfJ5_ts1	males Df(1)J5; l(3)mbtts1
dm25B	DfJ5_ts1	males Df(1)J5; l(3)mbtts1
dm25C	DfJ5_ts1	males Df(1)J5; l(3)mbtts1
