# Supplementary material for: TrxT and dhd are dispensable for Drosophila brain development but essential for l(3)mbt brain tumour growth
Source: EMBO Rep. 2024 May 15;25(7):6. doi: 10.1038/s44319-024-00154-1 (PMC11239866; doi:10.1038/s44319-024-00154-1)
Supplement: Supplementary file 4 — Source data Fig. 3 [file 44319_2024_154_MOESM4_ESM.zip › 3A-C/edgeR.cpm1.n2.paired.cpmlenTMMfilter.male.Genotype.DfJ5_ts1_ts1.xlsx]

## Sheet: edgeR.cpm1.n2.paired.cpmlenTMMf
	DfJ5_ts1	ts1	logFC	logCPM	PValue	FDR
FBgn0058469	-14.88	-7.36	-10.84	8.31	0	0
FBgn0011761	-13.24	-9.24	-5.77	5.63	0	0
FBgn0029752	-15.44	-10	-7.84	4.51	7.1e-231	2.2e-227
FBgn0036934	-10.08	-19.24	13.21	4.4	1.5e-189	3.4e-186
FBgn0000658	-10.68	-8.74	-2.81	6.52	2.4e-155	4.4e-152
FBgn0032763	-10.62	-19.24	12.43	3.63	7.7e-146	1.2e-142
FBgn0052572	-15.38	-10.42	-7.16	3.91	1.2e-144	1.6e-141
FBgn0050428	-10.77	-19.24	12.22	3.41	4.4e-129	5.1e-126
FBgn0029523	-10.83	-19.24	12.13	3.32	4.4e-121	4.5e-118
FBgn0052640	-10.86	-19.24	12.08	3.28	5.1e-118	4.7e-115
FBgn0266361	-13.96	-10.4	-5.13	3.97	1.9e-113	1.6e-110
FBgn0036336	-19.24	-11.04	-11.83	3.01	2.9e-107	2.3e-104
FBgn0043069	-11.03	-19.24	11.84	3.04	3.8e-107	2.7e-104
FBgn0039702	-11	-19.24	11.89	3.09	3.6e-103	2.4e-100
FBgn0011653	-10.92	-9.06	-2.68	6.07	1.2e-95	7.5e-93
FBgn0027358	-19.24	-11.27	-11.5	2.68	6.8e-91	3.9e-88
FBgn0033429	-19.24	-11.27	-11.5	2.67	1.8e-90	9.8e-88
FBgn0033134	-19.24	-11.31	-11.44	2.61	7.8e-88	4e-85
FBgn0052687	-11.37	-19.24	11.35	2.56	2.5e-80	1.2e-77
FBgn0030994	-10.98	-9.48	-2.16	5.55	6.9e-78	3.2e-75
FBgn0263256	-10.83	-9	-2.63	6.16	5.8e-77	2.6e-74
FBgn0034126	-11.26	-19.24	11.51	2.71	1.6e-76	6.7e-74
FBgn0000490	-19.24	-11.51	-11.16	2.33	8.6e-75	3.5e-72
FBgn0262101	-12.09	-10.15	-2.79	4.48	3.8e-73	1.4e-70
FBgn0015714	-19.24	-11.32	-11.42	2.6	1.7e-71	6.5e-69
FBgn0260741	-19.24	-11.69	-10.88	2.06	3.2e-70	1.1e-67
FBgn0001258	-9.71	-8.39	-1.91	7.17	1.1e-69	3.8e-67
FBgn0021738	-14.04	-10.78	-4.7	3.44	1.1e-68	3.7e-66
FBgn0000320	-9.93	-8.78	-1.66	6.67	4e-67	1.3e-64
FBgn0031419	-11.75	-19.24	10.81	2.03	3.6e-66	1.1e-63
FBgn0029754	-8.72	-7.64	-1.56	8.33	9.2e-66	2.8e-63
FBgn0031520	-19.24	-11.82	-10.71	1.89	1.8e-61	5.3e-59
FBgn0001253	-8.19	-10.31	3.05	7.28	7.6e-61	2.1e-58
FBgn0000216	-11.17	-9.85	-1.91	5.07	6.6e-58	1.8e-55
FBgn0023001	-11.67	-9.99	-2.43	4.77	1.8e-56	4.8e-54
FBgn0053995	-19.24	-12.04	-10.38	1.57	1.8e-55	4.7e-53
FBgn0026320	-10.34	-9.14	-1.73	6.13	1.1e-54	2.8e-52
FBgn0264562	-10.31	-12.36	2.96	4.25	1.2e-54	2.8e-52
FBgn0010482	-10.98	-9.35	-2.35	5.7	3.3e-54	7.8e-52
FBgn0010620	-10.3	-8.96	-1.93	6.34	5.6e-54	1.3e-51
FBgn0263219	-8.03	-9.02	1.43	7.8	7.7e-54	1.7e-51
FBgn0015776	-8.98	-10.41	2.06	6.29	9.8e-54	2.2e-51
FBgn0024184	-12.05	-19.24	10.37	1.6	1.5e-52	3.2e-50
FBgn0038020	-10.78	-9.57	-1.74	5.5	1.7e-52	3.6e-50
FBgn0032850	-12.13	-19.24	10.26	1.5	3.4e-52	7e-50
FBgn0267910	-5.83	-6.91	1.56	10.95	5.5e-51	1.1e-48
FBgn0000024	-8.1	-9.05	1.37	7.72	2.6e-49	5.2e-47
FBgn0013672	-5.4	-6.59	1.72	11.52	3.8e-49	7.4e-47
FBgn0267511	-19.24	-10.7	-12.33	3.5	4.5e-49	8.5e-47
FBgn0030501	-10	-8.8	-1.74	6.61	5.6e-49	1e-46
FBgn0031034	-14.78	-11.5	-4.74	2.4	2.4e-48	4.3e-46
FBgn0266175	-12.08	-19.24	10.34	1.57	3.7e-48	6.6e-46
FBgn0266202	-11.99	-19.24	10.46	1.68	2.8e-47	4.9e-45
FBgn0001229	-9.16	-11.09	2.78	5.92	1.4e-46	2.3e-44
FBgn0083960	-10.28	-12.22	2.8	4.31	9.2e-45	1.5e-42
FBgn0260745	-7.88	-8.75	1.26	8.07	2.6e-44	4.2e-42
FBgn0000542	-10.19	-9.09	-1.59	6.23	2.8e-44	4.6e-42
FBgn0267037	-13.56	-10.72	-4.09	3.55	6.6e-43	1.1e-40
FBgn0040602	-10.37	-9.39	-1.42	5.85	1.3e-42	2.1e-40
FBgn0044872	-10.38	-12.07	2.44	4.21	4.1e-42	6.3e-40
FBgn0001075	-9.72	-8.26	-2.1	7.31	8.6e-42	1.3e-39
FBgn0263772	-9.54	-8.33	-1.74	7.29	9.8e-42	1.5e-39
FBgn0266869	-11.15	-9.97	-1.7	4.93	3.4e-41	5e-39
FBgn0262029	-10.14	-9.11	-1.48	6.23	4.6e-41	6.7e-39
FBgn0260484	-7.82	-8.72	1.31	8.14	6.2e-41	8.8e-39
FBgn0259110	-7.24	-8.08	1.22	9.01	4.6e-40	6.5e-38
FBgn0040743	-10.98	-19.24	11.91	3.11	4.9e-40	6.7e-38
FBgn0038294	-12.59	-19.24	9.6	0.86	8.2e-40	1.1e-37
FBgn0004865	-10.52	-13.16	3.81	3.87	9.3e-40	1.3e-37
FBgn0086778	-8.26	-9.1	1.21	7.53	4.3e-39	5.6e-37
FBgn0260228	-19.24	-11.58	-11.06	2.24	5.4e-39	7e-37
FBgn0040992	-19.24	-11.58	-11.06	2.24	5.5e-39	7e-37
FBgn0040373	-10.4	-9.36	-1.49	5.86	4e-38	5e-36
FBgn0039758	-10.91	-13.78	4.13	3.29	7.7e-38	9.6e-36
FBgn0050359	-8.92	-10.73	2.61	6.29	1.7e-37	2.1e-35
FBgn0262169	-9.66	-8.56	-1.59	7	1.8e-37	2.2e-35
FBgn0001227	-7.48	-8.54	1.52	8.57	1.1e-36	1.3e-34
FBgn0051038	-9.7	-10.8	1.58	5.36	2.4e-36	2.8e-34
FBgn0030870	-11.05	-9.92	-1.63	5.02	3.1e-36	3.7e-34
FBgn0005655	-8.74	-7.93	-1.18	8.02	3.2e-36	3.7e-34
FBgn0040296	-11.77	-10.09	-2.42	4.62	3.4e-36	3.9e-34
FBgn0000157	-10.34	-11.61	1.84	4.38	4.5e-36	5e-34
FBgn0034997	-9.51	-10.76	1.81	5.58	1e-35	1.1e-33
FBgn0003310	-8.98	-8.16	-1.18	7.69	2.2e-35	2.4e-33
FBgn0039723	-10.95	-13.01	2.97	3.32	2.9e-35	3.2e-33
FBgn0283437	-19.24	-11.56	-11.08	2.25	4.5e-35	4.9e-33
FBgn0035028	-9.08	-10.09	1.47	6.28	2.4e-34	2.5e-32
FBgn0086675	-6.12	-6.88	1.1	10.65	4.1e-34	4.3e-32
FBgn0026438	-8.4	-9.19	1.14	7.35	5.5e-34	5.7e-32
FBgn0039938	-9.14	-10.27	1.62	6.15	9.9e-34	1e-31
FBgn0001981	-10.01	-9.03	-1.42	6.37	1.1e-33	1.1e-31
FBgn0038498	-8.94	-10.22	1.85	6.39	1.4e-33	1.4e-31
FBgn0030051	-9.49	-10.37	1.27	5.74	1.7e-33	1.7e-31
FBgn0051646	-10.09	-11.14	1.51	4.81	2.2e-33	2.2e-31
FBgn0001089	-9.85	-11.61	2.54	4.95	2.8e-33	2.7e-31
FBgn0031678	-10.04	-9.17	-1.25	6.21	4.3e-33	4.1e-31
FBgn0005612	-9.61	-10.96	1.94	5.4	3.8e-32	3.7e-30
FBgn0037167	-10.52	-12.38	2.68	3.98	4.5e-32	4.2e-30
FBgn0034356	-11.43	-13.54	3.04	2.63	5.1e-32	4.8e-30
FBgn0267078	-12.29	-15.21	4.21	1.34	7.1e-32	6.6e-30
FBgn0037503	-11.78	-15.26	5.02	2.02	7.9e-32	7.3e-30
FBgn0034128	-8.49	-10.01	2.2	6.98	1.4e-31	1.3e-29
FBgn0037213	-9.9	-9.08	-1.18	6.36	4.2e-31	3.8e-29
FBgn0002306	-10.6	-9.04	-2.25	6.16	5.1e-31	4.5e-29
FBgn0052207	-9.62	-8.83	-1.14	6.73	5.7e-31	5e-29
FBgn0027660	-10.18	-9.18	-1.44	6.14	6.8e-31	5.9e-29
FBgn0259677	-9.47	-10.65	1.7	5.66	8.4e-31	7.3e-29
FBgn0039584	-9.21	-10.07	1.23	6.15	1.1e-30	9.5e-29
FBgn0013469	-9.9	-8.93	-1.4	6.51	1.6e-30	1.3e-28
FBgn0000557	-6.01	-6.88	1.25	10.76	1.8e-30	1.5e-28
FBgn0028940	-11.72	-10.11	-2.32	4.6	2e-30	1.7e-28
FBgn0024250	-9.93	-9.04	-1.29	6.39	2.6e-30	2.2e-28
FBgn0261840	-11.89	-14.41	3.64	1.93	6.9e-30	5.7e-28
FBgn0028369	-9.78	-10.91	1.63	5.24	9.5e-30	7.7e-28
FBgn0038693	-8.92	-9.8	1.27	6.57	1.2e-29	9.6e-28
FBgn0262526	-9.17	-8.43	-1.07	7.33	1.5e-29	1.2e-27
FBgn0039709	-10.65	-9.57	-1.55	5.54	1.9e-29	1.5e-27
FBgn0030183	-9.05	-9.98	1.34	6.36	3.2e-29	2.5e-27
FBgn0034403	-10.48	-9.65	-1.19	5.53	4.7e-29	3.6e-27
FBgn0040388	-10.01	-9.16	-1.23	6.23	5.6e-29	4.4e-27
FBgn0030114	-9	-9.75	1.08	6.51	1e-28	8e-27
FBgn0011581	-9.31	-10.07	1.1	6.06	1.1e-28	8.7e-27
FBgn0032264	-9.06	-10.36	1.88	6.21	1.9e-28	1.5e-26
FBgn0265575	-10.22	-9.42	-1.15	5.87	2.1e-28	1.5e-26
FBgn0036816	-9.42	-10.46	1.5	5.78	2.2e-28	1.6e-26
FBgn0038202	-9.27	-10.13	1.25	6.07	2.4e-28	1.8e-26
FBgn0000053	-9.53	-8.72	-1.16	6.88	2.6e-28	1.9e-26
FBgn0040259	-11.95	-10.56	-2.01	4.02	3.2e-28	2.3e-26
FBgn0035089	-11.42	-9.75	-2.41	5.12	3.3e-28	2.4e-26
FBgn0040968	-10.28	-11.41	1.62	4.51	3.6e-28	2.5e-26
FBgn0035512	-14.73	-11.78	-4.26	2.02	4.1e-28	2.9e-26
FBgn0034897	-9.91	-10.83	1.32	5.12	5.3e-28	3.7e-26
FBgn0261673	-9.16	-10.25	1.57	6.13	5.7e-28	4e-26
FBgn0037515	-9.81	-10.7	1.28	5.28	6.1e-28	4.2e-26
FBgn0039415	-10.14	-12.02	2.7	4.51	8.6e-28	5.9e-26
FBgn0034067	-10.33	-9.4	-1.35	5.85	9.2e-28	6.2e-26
FBgn0003448	-10.31	-9.09	-1.76	6.2	9.2e-28	6.2e-26
FBgn0010246	-10.98	-9.87	-1.6	5.1	9.6e-28	6.5e-26
FBgn0004595	-5.02	-5.79	1.11	12.25	1e-27	6.8e-26
FBgn0263240	-10.57	-9.56	-1.46	5.59	1e-27	6.8e-26
FBgn0039683	-9.34	-8.19	-1.65	7.51	1.2e-27	7.6e-26
FBgn0264503	-8.95	-10.07	1.62	6.42	1.2e-27	7.6e-26
FBgn0029676	-8.66	-7.9	-1.1	8.09	1.5e-27	9.5e-26
FBgn0024294	-10.21	-13.35	4.53	4.27	1.6e-27	1e-25
FBgn0033108	-8.42	-9.23	1.18	7.32	2.3e-27	1.5e-25
FBgn0031049	-10	-9.21	-1.14	6.19	2.9e-27	1.8e-25
FBgn0035922	-9.74	-8.55	-1.71	6.98	4.8e-27	3e-25
FBgn0039927	-7.76	-8.47	1.03	8.31	5.6e-27	3.5e-25
FBgn0030938	-13.96	-11.84	-3.06	2.03	6.2e-27	3.8e-25
FBgn0265295	-12.91	-19.24	9.13	0.42	6.8e-27	4.2e-25
FBgn0038180	-11.11	-13.7	3.74	3.03	7.2e-27	4.4e-25
FBgn0032956	-8.49	-7.75	-1.08	8.32	9.2e-27	5.6e-25
FBgn0001224	-5.89	-6.99	1.58	10.84	9.9e-27	6e-25
FBgn0259937	-8.54	-7.84	-1.01	8.2	1e-26	6.1e-25
FBgn0069969	-8.75	-9.53	1.13	6.86	1.7e-26	9.9e-25
FBgn0004456	-10.15	-9.38	-1.1	5.95	1.7e-26	1e-24
FBgn0004569	-9.8	-9.02	-1.13	6.46	1.8e-26	1e-24
FBgn0026176	-10.47	-9.66	-1.17	5.53	2.5e-26	1.5e-24
FBgn0032731	-8.33	-9.12	1.14	7.46	3.5e-26	2e-24
FBgn0031104	-15.86	-12.64	-4.64	0.78	3.7e-26	2.1e-24
FBgn0035049	-9.91	-10.86	1.37	5.11	4.9e-26	2.8e-24
FBgn0034103	-10.27	-11.63	1.97	4.45	6.6e-26	3.8e-24
FBgn0037607	-8.11	-7.42	-0.99	8.82	8.7e-26	5e-24
FBgn0029837	-9.83	-10.75	1.32	5.24	1e-25	5.7e-24
FBgn0031878	-9.54	-8.71	-1.19	6.88	1e-25	5.9e-24
FBgn0035625	-12.44	-15.71	4.72	1.11	1.1e-25	6.3e-24
FBgn0042696	-8.92	-9.61	1	6.65	1.5e-25	8.4e-24
FBgn0004583	-9.51	-8.6	-1.31	7.02	1.6e-25	8.5e-24
FBgn0032297	-7.69	-9.06	1.98	8.16	1.8e-25	1e-23
FBgn0033054	-9.41	-10.14	1.05	5.93	2e-25	1.1e-23
FBgn0264502	-8.54	-9.22	0.99	7.2	2.5e-25	1.4e-23
FBgn0033268	-5.05	-6.03	1.4	12.1	4.5e-25	2.4e-23
FBgn0035103	-10.24	-9.49	-1.07	5.8	4.7e-25	2.5e-23
FBgn0033484	-7.49	-8.24	1.1	8.69	7.4e-25	3.9e-23
FBgn0038179	-13.21	-19.24	8.7	0.01	8.1e-25	4.3e-23
FBgn0052082	-11.24	-10.24	-1.45	4.62	8.4e-25	4.4e-23
FBgn0037130	-8.63	-9.35	1.05	7.05	9.4e-25	4.9e-23
FBgn0052407	-10.77	-12.42	2.38	3.67	9.5e-25	4.9e-23
FBgn0039257	-7.99	-8.96	1.4	7.87	1.1e-24	5.9e-23
FBgn0051619	-8.37	-9.07	1.01	7.44	1.2e-24	6e-23
FBgn0005658	-9.04	-10.25	1.75	6.27	1.3e-24	6.7e-23
FBgn0261514	-9.15	-10.4	1.81	6.1	1.4e-24	7e-23
FBgn0002734	-12.08	-10.78	-1.87	3.73	1.4e-24	7.2e-23
FBgn0011638	-8.9	-8.19	-1.03	7.69	1.4e-24	7.2e-23
FBgn0003028	-10.89	-9.84	-1.51	5.17	1.6e-24	8.2e-23
FBgn0024558	-9.63	-8.96	-0.97	6.6	1.7e-24	8.3e-23
FBgn0029813	-14.08	-12.06	-2.92	1.73	1.7e-24	8.5e-23
FBgn0262509	-9.14	-9.95	1.16	6.28	1.9e-24	9.6e-23
FBgn0261046	-8.68	-9.49	1.17	6.94	2.2e-24	1.1e-22
FBgn0001983	-9.59	-8.61	-1.42	6.97	2.4e-24	1.2e-22
FBgn0032230	-10.67	-9.88	-1.14	5.22	2.6e-24	1.3e-22
FBgn0030887	-9.59	-10.32	1.05	5.67	3.2e-24	1.5e-22
FBgn0053494	-10.09	-11.07	1.41	4.84	3.4e-24	1.7e-22
FBgn0003062	-8.91	-8.24	-0.97	7.64	5.9e-24	2.8e-22
FBgn0039617	-9.67	-10.51	1.21	5.5	6.1e-24	2.9e-22
FBgn0011703	-9	-8.32	-0.99	7.52	6.8e-24	3.2e-22
FBgn0039637	-9.17	-10.03	1.24	6.22	8e-24	3.8e-22
FBgn0010786	-9.87	-9.11	-1.1	6.34	8.8e-24	4.1e-22
FBgn0002561	-11.78	-10.47	-1.89	4.17	8.9e-24	4.1e-22
FBgn0260985	-9.42	-8.77	-0.94	6.89	1.1e-23	5e-22
FBgn0037375	-9.52	-10.27	1.08	5.75	1.4e-23	6.3e-22
FBgn0028473	-7.01	-6.21	-1.15	10.51	1.4e-23	6.5e-22
FBgn0036690	-15.33	-12.4	-4.23	1.15	1.6e-23	7.4e-22
FBgn0031414	-9.23	-9.97	1.08	6.18	1.8e-23	8.1e-22
FBgn0263995	-7.91	-8.62	1.03	8.1	2e-23	8.9e-22
FBgn0039332	-7.93	-8.78	1.24	8.01	2.2e-23	9.7e-22
FBgn0264942	-19.24	-13.3	-8.57	-0.19	2.2e-23	9.8e-22
FBgn0004102	-9.73	-10.51	1.13	5.44	3.2e-23	1.4e-21
FBgn0028978	-10.1	-9.32	-1.13	6.03	3.3e-23	1.4e-21
FBgn0029903	-7.2	-7.84	0.92	9.16	3.4e-23	1.5e-21
FBgn0024920	-10.06	-9.35	-1.03	6.02	3.7e-23	1.6e-21
FBgn0038815	-8.94	-9.58	0.92	6.65	4.3e-23	1.9e-21
FBgn0004893	-10.13	-9.35	-1.12	5.99	5.4e-23	2.4e-21
FBgn0028875	-8.14	-8.88	1.07	7.75	6.3e-23	2.7e-21
FBgn0004647	-8.66	-7.98	-0.98	8.01	7.2e-23	3.1e-21
FBgn0034438	-9.2	-12.28	4.45	5.73	8.4e-23	3.6e-21
FBgn0029896	-8.26	-8.92	0.94	7.62	9.1e-23	3.9e-21
FBgn0024189	-8.78	-9.43	0.94	6.87	1.2e-22	5.1e-21
FBgn0028371	-10.33	-9.47	-1.23	5.78	1.3e-22	5.5e-21
FBgn0000635	-7.77	-8.55	1.13	8.26	1.3e-22	5.7e-21
FBgn0011706	-10.62	-9.57	-1.51	5.56	1.5e-22	6.4e-21
FBgn0266801	-8.9	-9.6	1.01	6.68	1.8e-22	7.5e-21
FBgn0031182	-13.24	-19.24	8.66	-0.03	1.9e-22	7.9e-21
FBgn0024179	-9.13	-9.8	0.96	6.36	2e-22	8.2e-21
FBgn0039594	-11	-10.07	-1.35	4.89	2.1e-22	8.5e-21
FBgn0012036	-9.07	-8.26	-1.17	7.55	2.3e-22	9.4e-21
FBgn0036890	-8.95	-9.66	1.02	6.6	2.4e-22	9.7e-21
FBgn0015393	-9.51	-8.83	-0.98	6.79	2.4e-22	9.8e-21
FBgn0035430	-13.01	-19.24	8.99	0.28	2.4e-22	9.8e-21
FBgn0034390	-10.46	-9.6	-1.23	5.59	3e-22	1.2e-20
FBgn0037521	-8.73	-9.54	1.17	6.87	3.6e-22	1.4e-20
FBgn0263354	-8.91	-9.7	1.14	6.62	3.6e-22	1.4e-20
FBgn0003257	-10.09	-9.35	-1.07	6.01	4.3e-22	1.7e-20
FBgn0260451	-9.56	-10.32	1.09	5.7	4.6e-22	1.8e-20
FBgn0263705	-11.08	-10.2	-1.26	4.71	5.5e-22	2.2e-20
FBgn0004901	-10.34	-9.58	-1.09	5.66	6.1e-22	2.4e-20
FBgn0031645	-9.19	-10.01	1.18	6.2	6.4e-22	2.5e-20
FBgn0020445	-11.39	-13.43	2.95	2.7	7.5e-22	2.9e-20
FBgn0031488	-10.62	-9.75	-1.26	5.37	7.6e-22	2.9e-20
FBgn0051547	-8.95	-9.86	1.31	6.5	8e-22	3.1e-20
FBgn0035541	-9.79	-9.17	-0.9	6.33	8.2e-22	3.2e-20
FBgn0040372	-9.07	-8.45	-0.9	7.36	8.4e-22	3.2e-20
FBgn0025836	-8.31	-7.72	-0.86	8.43	8.8e-22	3.3e-20
FBgn0000719	-9.88	-11.03	1.66	5.08	8.8e-22	3.3e-20
FBgn0034606	-10.71	-9.89	-1.17	5.19	9.1e-22	3.4e-20
FBgn0264908	-10.36	-11.36	1.44	4.45	1.1e-21	4e-20
FBgn0037323	-12.18	-14.96	4	1.5	1.1e-21	4.1e-20
FBgn0002735	-10.45	-9.54	-1.32	5.66	1.1e-21	4.1e-20
FBgn0037472	-8.35	-9.16	1.17	7.41	1.1e-21	4.1e-20
FBgn0005677	-8.97	-9.97	1.45	6.45	1.3e-21	4.8e-20
FBgn0052944	-9.46	-10.23	1.11	5.84	1.3e-21	4.9e-20
FBgn0039081	-10.71	-11.88	1.68	3.88	1.4e-21	5e-20
FBgn0035699	-9.03	-9.89	1.24	6.41	1.6e-21	5.8e-20
FBgn0004872	-9.26	-8.52	-1.06	7.2	1.6e-21	5.9e-20
FBgn0260991	-8.84	-8.19	-0.94	7.72	1.6e-21	5.9e-20
FBgn0052423	-5.84	-6.57	1.06	11.07	1.9e-21	7e-20
FBgn0031033	-15.38	-12.77	-3.76	0.64	1.9e-21	7e-20
FBgn0032629	-9.63	-10.49	1.25	5.55	2e-21	7.2e-20
FBgn0038092	-10.14	-11.11	1.4	4.77	2.3e-21	8.2e-20
FBgn0003435	-7.62	-8.32	1.02	8.52	2.3e-21	8.3e-20
FBgn0030362	-9.14	-9.83	0.99	6.33	2.5e-21	9e-20
FBgn0025697	-9.84	-10.78	1.35	5.21	2.8e-21	1e-19
FBgn0004650	-11.27	-10.2	-1.54	4.64	3.2e-21	1.1e-19
FBgn0260943	-6.54	-7.3	1.09	10.05	3.6e-21	1.3e-19
FBgn0031866	-9.07	-9.77	1.01	6.43	3.6e-21	1.3e-19
FBgn0000996	-9.62	-8.86	-1.1	6.7	3.9e-21	1.4e-19
FBgn0024320	-8.2	-8.83	0.9	7.72	4e-21	1.4e-19
FBgn0051665	-8.51	-9.23	1.05	7.23	4.3e-21	1.5e-19
FBgn0026196	-8.85	-8.17	-0.99	7.74	5.1e-21	1.7e-19
FBgn0034636	-9.34	-10.29	1.37	5.93	6.2e-21	2.1e-19
FBgn0029766	-10.14	-9.28	-1.23	6.05	6.3e-21	2.1e-19
FBgn0002917	-8.58	-9.17	0.86	7.19	7.3e-21	2.5e-19
FBgn0031903	-10.95	-12.32	1.97	3.47	7.4e-21	2.5e-19
FBgn0037754	-8.86	-9.46	0.87	6.78	8e-21	2.7e-19
FBgn0051740	-19.24	-13.37	-8.47	-0.28	8.3e-21	2.8e-19
FBgn0028506	-9.7	-9.03	-0.97	6.51	8.6e-21	2.9e-19
FBgn0032022	-10.81	-12.9	3.02	3.52	8.8e-21	2.9e-19
FBgn0038720	-10.67	-11.73	1.53	3.97	1.2e-20	3.9e-19
FBgn0034931	-10.98	-10.19	-1.14	4.77	1.2e-20	3.9e-19
FBgn0025815	-9.25	-8.64	-0.88	7.1	1.3e-20	4.4e-19
FBgn0030574	-8.61	-9.35	1.06	7.07	1.3e-20	4.4e-19
FBgn0038964	-8.89	-8.27	-0.9	7.62	1.3e-20	4.4e-19
FBgn0051676	-10.79	-12.13	1.93	3.71	1.4e-20	4.5e-19
FBgn0000042	-4.93	-5.59	0.95	12.42	1.4e-20	4.7e-19
FBgn0038118	-10.56	-9.78	-1.12	5.37	1.6e-20	5.2e-19
FBgn0037107	-9	-9.59	0.86	6.59	1.6e-20	5.3e-19
FBgn0000463	-9.46	-8.57	-1.28	7.06	1.7e-20	5.4e-19
FBgn0038172	-10.59	-12.12	2.2	3.94	1.7e-20	5.4e-19
FBgn0259822	-9.26	-9.98	1.04	6.15	2.5e-20	7.9e-19
FBgn0003124	-8.63	-7.89	-1.06	8.11	2.6e-20	8.3e-19
FBgn0051781	-10.63	-12.12	2.15	3.9	3e-20	9.6e-19
FBgn0037835	-10.31	-11.57	1.82	4.43	3.1e-20	9.7e-19
FBgn0052318	-10.97	-10.18	-1.14	4.78	3.2e-20	1e-18
FBgn0010240	-9	-9.61	0.88	6.57	3.3e-20	1e-18
FBgn0010452	-8.43	-7.76	-0.96	8.33	3.5e-20	1.1e-18
FBgn0085383	-9.56	-10.35	1.15	5.68	3.5e-20	1.1e-18
FBgn0025391	-10.72	-11.95	1.78	3.85	4e-20	1.2e-18
FBgn0024913	-8.97	-9.57	0.87	6.62	4e-20	1.2e-18
FBgn0266420	-9.6	-9	-0.87	6.58	4.4e-20	1.4e-18
FBgn0000449	-10.76	-12.62	2.67	3.63	4.8e-20	1.5e-18
FBgn0023000	-9.57	-10.31	1.07	5.69	5.2e-20	1.6e-18
FBgn0024912	-10.64	-9.92	-1.04	5.2	5.3e-20	1.6e-18
FBgn0031879	-9.59	-8.82	-1.12	6.76	7e-20	2.1e-18
FBgn0039099	-11.35	-13.69	3.38	2.71	7.1e-20	2.1e-18
FBgn0265767	-8.8	-9.44	0.92	6.85	7.1e-20	2.2e-18
FBgn0262620	-11.37	-10.42	-1.38	4.38	7.2e-20	2.2e-18
FBgn0000567	-8.63	-9.72	1.57	6.89	7.6e-20	2.3e-18
FBgn0037548	-11.49	-10.43	-1.52	4.31	7.6e-20	2.3e-18
FBgn0028523	-9.3	-10.08	1.12	6.06	7.6e-20	2.3e-18
FBgn0034567	-10.16	-10.9	1.08	4.84	7.8e-20	2.3e-18
FBgn0034264	-10.97	-10.18	-1.14	4.78	7.9e-20	2.3e-18
FBgn0063494	-11.86	-10.62	-1.78	3.98	8e-20	2.4e-18
FBgn0260793	-8.23	-9.02	1.15	7.6	1e-19	3e-18
FBgn0036846	-9.49	-10.33	1.21	5.76	1e-19	3.1e-18
FBgn0037736	-8.37	-8.97	0.86	7.48	1.2e-19	3.4e-18
FBgn0010278	-7.97	-7.4	-0.82	8.9	1.3e-19	3.9e-18
FBgn0033438	-8.56	-9.5	1.35	7.06	1.4e-19	4.1e-18
FBgn0028622	-10.77	-10.04	-1.06	5.01	1.5e-19	4.3e-18
FBgn0041087	-10.17	-11.05	1.27	4.76	1.6e-19	4.6e-18
FBgn0029804	-11.14	-13.32	3.14	3.04	1.6e-19	4.7e-18
FBgn0003888	-8.72	-9.48	1.1	6.91	1.7e-19	4.9e-18
FBgn0033250	-8.4	-8.97	0.81	7.46	1.7e-19	5e-18
FBgn0035921	-11.61	-10.52	-1.57	4.17	1.8e-19	5.3e-18
FBgn0031690	-13.15	-11.3	-2.67	2.84	1.9e-19	5.5e-18
FBgn0020272	-10.94	-10.14	-1.15	4.84	2.3e-19	6.6e-18
FBgn0028888	-10.19	-11.12	1.34	4.72	2.4e-19	6.7e-18
FBgn0028411	-10.2	-9.58	-0.89	5.73	2.5e-19	7e-18
FBgn0029814	-8.49	-9.24	1.08	7.24	2.7e-19	7.6e-18
FBgn0267252	-7.18	-7.9	1.04	9.14	2.7e-19	7.6e-18
FBgn0270928	-8.21	-8.79	0.84	7.72	2.8e-19	7.9e-18
FBgn0264490	-7.31	-8.59	1.83	8.74	2.8e-19	7.9e-18
FBgn0051864	-10.6	-9.87	-1.05	5.25	3.1e-19	8.5e-18
FBgn0266731	-10.07	-9.11	-1.38	6.25	3.1e-19	8.5e-18
FBgn0001254	-10.37	-19.24	12.79	3.98	3.1e-19	8.5e-18
FBgn0010453	-8.24	-9.13	1.28	7.54	3.9e-19	1.1e-17
FBgn0259163	-8.39	-8.98	0.86	7.47	4.2e-19	1.2e-17
FBgn0083950	-8.97	-9.68	1.02	6.57	4.9e-19	1.3e-17
FBgn0032350	-9.23	-10	1.11	6.16	5e-19	1.4e-17
FBgn0027949	-9.66	-8.99	-0.96	6.56	5.1e-19	1.4e-17
FBgn0003391	-8.9	-8.23	-0.96	7.65	5.1e-19	1.4e-17
FBgn0015372	-9.32	-10	0.99	6.08	5.3e-19	1.4e-17
FBgn0265139	-12.59	-19.24	9.59	0.86	5.5e-19	1.5e-17
FBgn0043806	-8.68	-9.46	1.13	6.96	5.8e-19	1.6e-17
FBgn0261612	-10.86	-12.4	2.22	3.56	5.8e-19	1.6e-17
FBgn0259685	-10.11	-9.32	-1.14	6.03	6.4e-19	1.7e-17
FBgn0010247	-9.19	-9.91	1.05	6.25	7.5e-19	2e-17
FBgn0035209	-10.67	-9.96	-1.02	5.14	7.5e-19	2e-17
FBgn0033741	-9.04	-8.46	-0.83	7.37	8.1e-19	2.2e-17
FBgn0039530	-9.31	-10.07	1.09	6.06	8.2e-19	2.2e-17
FBgn0050172	-8.99	-9.76	1.12	6.52	8.5e-19	2.3e-17
FBgn0034070	-8.37	-8.98	0.88	7.48	9.6e-19	2.5e-17
FBgn0004652	-9.44	-8.61	-1.2	7.04	9.9e-19	2.6e-17
FBgn0032123	-9.77	-10.46	0.99	5.42	1e-18	2.7e-17
FBgn0051075	-9.43	-10.15	1.03	5.9	1e-18	2.7e-17
FBgn0013269	-8.37	-7.77	-0.87	8.36	1e-18	2.7e-17
FBgn0260660	-9.52	-10.37	1.22	5.71	1e-18	2.7e-17
FBgn0031955	-9.52	-10.17	0.93	5.8	1.1e-18	2.8e-17
FBgn0267969	-13.97	-11.94	-2.93	1.89	1.2e-18	3.2e-17
FBgn0043070	-8.25	-8.84	0.85	7.66	1.3e-18	3.2e-17
FBgn0029755	-10.28	-9.64	-0.94	5.64	1.4e-18	3.6e-17
FBgn0051235	-9.88	-10.74	1.24	5.2	1.4e-18	3.7e-17
FBgn0260746	-9.44	-10.43	1.43	5.77	1.6e-18	4e-17
FBgn0038716	-12.02	-13.94	2.77	1.83	1.6e-18	4.2e-17
FBgn0029708	-7.6	-8.16	0.8	8.62	1.7e-18	4.4e-17
FBgn0024238	-8.13	-8.83	1.01	7.78	2.1e-18	5.3e-17
FBgn0000055	-11.18	-13	2.63	3.04	2.3e-18	5.9e-17
FBgn0031971	-8.54	-9.08	0.78	7.27	2.6e-18	6.5e-17
FBgn0033717	-7.92	-8.98	1.52	7.93	2.9e-18	7.2e-17
FBgn0052483	-11.47	-10.47	-1.44	4.28	3.3e-18	8.3e-17
FBgn0051660	-8.57	-7.9	-0.97	8.13	3.3e-18	8.3e-17
FBgn0264494	-10.19	-10.96	1.12	4.79	3.4e-18	8.6e-17
FBgn0036786	-10.2	-9.56	-0.92	5.75	3.6e-18	8.9e-17
FBgn0038980	-9.65	-10.44	1.13	5.55	3.8e-18	9.3e-17
FBgn0035695	-12.11	-10.71	-2.02	3.8	3.8e-18	9.5e-17
FBgn0265296	-7.34	-7.97	0.91	8.96	3.9e-18	9.6e-17
FBgn0004198	-7.49	-8.12	0.91	8.75	4.2e-18	1e-16
FBgn0038150	-12.96	-11.27	-2.43	2.91	4.3e-18	1e-16
FBgn0011705	-9.12	-10.13	1.45	6.22	4.6e-18	1.1e-16
FBgn0020270	-9.72	-9.1	-0.9	6.43	5.1e-18	1.2e-16
FBgn0001149	-8.53	-7.95	-0.84	8.1	5.2e-18	1.3e-16
FBgn0030358	-9.5	-10.12	0.89	5.84	5.7e-18	1.4e-16
FBgn0040809	-13.96	-11.99	-2.85	1.83	5.8e-18	1.4e-16
FBgn0011692	-9.03	-8.38	-0.94	7.45	5.9e-18	1.4e-16
FBgn0040487	-14.39	-12.47	-2.78	1.16	6.2e-18	1.5e-16
FBgn0004381	-9.06	-9.64	0.84	6.51	6.3e-18	1.5e-16
FBgn0020633	-9.05	-8.43	-0.9	7.39	6.4e-18	1.5e-16
FBgn0030756	-13.99	-11.83	-3.11	2.02	6.4e-18	1.5e-16
FBgn0033500	-10.13	-11.12	1.43	4.78	6.9e-18	1.6e-16
FBgn0000556	-4.83	-4.29	-0.78	13.4	6.9e-18	1.6e-16
FBgn0004622	-10.3	-11.12	1.19	4.61	6.9e-18	1.6e-16
FBgn0002638	-8.72	-8.08	-0.93	7.89	7e-18	1.7e-16
FBgn0031157	-13.04	-11.51	-2.21	2.61	7.9e-18	1.9e-16
FBgn0001257	-10.05	-9.32	-1.06	6.06	7.9e-18	1.9e-16
FBgn0040765	-9.44	-10.12	0.99	5.91	8.2e-18	1.9e-16
FBgn0051721	-9.34	-10.05	1.01	6.04	1e-17	2.3e-16
FBgn0259140	-9.59	-8.74	-1.23	6.84	1e-17	2.4e-16
FBgn0038839	-9.16	-9.9	1.08	6.28	1.1e-17	2.6e-16
FBgn0000039	-9.23	-9.93	1.01	6.2	1.1e-17	2.7e-16
FBgn0032343	-9.65	-10.4	1.09	5.57	1.3e-17	2.9e-16
FBgn0025837	-11.66	-13.17	2.17	2.43	1.3e-17	3e-16
FBgn0020299	-9.06	-9.67	0.87	6.49	1.5e-17	3.6e-16
FBgn0266421	-9.7	-9.14	-0.8	6.4	1.6e-17	3.6e-16
FBgn0035431	-12.88	-11.32	-2.24	2.88	1.6e-17	3.7e-16
FBgn0041182	-8.97	-9.63	0.94	6.59	1.6e-17	3.8e-16
FBgn0038818	-9.21	-9.87	0.95	6.25	1.7e-17	3.9e-16
FBgn0033031	-9.52	-10.22	1.01	5.78	1.7e-17	4e-16
FBgn0030628	-10.1	-9.48	-0.89	5.87	1.8e-17	4e-16
FBgn0011704	-8.83	-8.14	-0.99	7.77	1.8e-17	4e-16
FBgn0023023	-8.2	-8.91	1.02	7.68	1.8e-17	4.2e-16
FBgn0014417	-9.63	-10.35	1.04	5.61	1.9e-17	4.3e-16
FBgn0011824	-9.95	-9.32	-0.91	6.11	2e-17	4.6e-16
FBgn0052495	-9.15	-9.79	0.93	6.35	2.2e-17	4.9e-16
FBgn0030882	-9.15	-9.79	0.93	6.35	2.3e-17	5e-16
FBgn0267665	-9.44	-8.54	-1.3	7.1	2.4e-17	5.4e-16
FBgn0086408	-12.25	-14.21	2.82	1.5	2.4e-17	5.4e-16
FBgn0031424	-8.02	-8.58	0.81	8.01	2.5e-17	5.6e-16
FBgn0263829	-12.89	-15.79	4.18	0.51	2.8e-17	6.2e-16
FBgn0003082	-9.87	-8.91	-1.39	6.54	3e-17	6.7e-16
FBgn0051728	-11.84	-13.63	2.59	2.11	3.6e-17	7.9e-16
FBgn0039054	-7.95	-8.62	0.96	8.06	3.6e-17	7.9e-16
FBgn0000316	-9.36	-8.81	-0.79	6.88	3.7e-17	8.1e-16
FBgn0034396	-9.9	-10.68	1.11	5.2	3.7e-17	8.2e-16
FBgn0259239	-9.75	-10.4	0.94	5.47	3.8e-17	8.4e-16
FBgn0026602	-9.77	-10.52	1.08	5.39	3.9e-17	8.6e-16
FBgn0085414	-8.53	-9.12	0.85	7.27	3.9e-17	8.6e-16
FBgn0267001	-7.39	-7.95	0.81	8.93	4e-17	8.8e-16
FBgn0013433	-9.69	-10.38	0.99	5.54	4.3e-17	9.3e-16
FBgn0038250	-11.13	-12.43	1.89	3.24	5e-17	1.1e-15
FBgn0052204	-9.93	-10.74	1.18	5.14	5.3e-17	1.1e-15
FBgn0029114	-10.25	-9.56	-1	5.73	5.5e-17	1.2e-15
FBgn0027500	-9.65	-8.98	-0.97	6.57	5.5e-17	1.2e-15
FBgn0040532	-10.16	-10.89	1.05	4.84	5.6e-17	1.2e-15
FBgn0030052	-8.66	-9.46	1.15	6.97	5.8e-17	1.2e-15
FBgn0024332	-9.18	-8.57	-0.88	7.19	6e-17	1.3e-15
FBgn0041723	-8.52	-9.03	0.75	7.32	6.2e-17	1.3e-15
FBgn0027498	-8.68	-9.27	0.84	7.04	6.7e-17	1.4e-15
FBgn0266346	-9.91	-10.7	1.14	5.18	6.9e-17	1.5e-15
FBgn0014343	-9.91	-10.76	1.22	5.15	7e-17	1.5e-15
FBgn0265598	-9.57	-10.19	0.9	5.75	7.8e-17	1.6e-15
FBgn0014163	-5.22	-5.87	0.93	12.01	7.9e-17	1.7e-15
FBgn0087002	-7.45	-8.21	1.1	8.73	8.1e-17	1.7e-15
FBgn0001090	-8.08	-8.65	0.82	7.92	8.5e-17	1.8e-15
FBgn0036821	-10.02	-10.91	1.28	4.98	8.6e-17	1.8e-15
FBgn0261990	-14.98	-12.2	-4.01	1.41	8.7e-17	1.8e-15
FBgn0037166	-9.69	-10.55	1.25	5.47	9.2e-17	1.9e-15
FBgn0030703	-8.62	-9.19	0.81	7.14	9.8e-17	2e-15
FBgn0003720	-10.42	-9.7	-1.03	5.51	1e-16	2.2e-15
FBgn0037181	-9.95	-10.66	1.03	5.16	1.2e-16	2.4e-15
FBgn0039282	-9.43	-10.05	0.88	5.95	1.2e-16	2.5e-15
FBgn0262735	-7.42	-6.49	-1.34	10.05	1.2e-16	2.6e-15
FBgn0027528	-9.44	-8.88	-0.8	6.77	1.4e-16	2.9e-15
FBgn0032683	-11.02	-12.21	1.72	3.43	1.4e-16	2.9e-15
FBgn0003731	-9.91	-9.31	-0.86	6.13	1.4e-16	2.9e-15
FBgn0040717	-12.82	-11.01	-2.6	3.26	1.4e-16	2.9e-15
FBgn0036926	-8.51	-9.2	0.99	7.24	1.6e-16	3.2e-15
FBgn0033548	-10.68	-10.03	-0.94	5.08	1.6e-16	3.3e-15
FBgn0041186	-9.9	-9.31	-0.85	6.14	1.6e-16	3.3e-15
FBgn0031734	-12.77	-11.3	-2.13	2.93	1.7e-16	3.4e-15
FBgn0086356	-9.14	-8.44	-1.01	7.34	1.7e-16	3.4e-15
FBgn0028491	-11.56	-10.61	-1.37	4.1	1.7e-16	3.4e-15
FBgn0020269	-8.47	-9.11	0.92	7.32	1.7e-16	3.4e-15
FBgn0029911	-8.98	-9.49	0.73	6.65	2e-16	4e-15
FBgn0003016	-9.75	-10.36	0.88	5.49	2.1e-16	4.2e-15
FBgn0003386	-9.41	-10.11	1	5.94	2.3e-16	4.7e-15
FBgn0019643	-9.74	-10.6	1.24	5.39	2.7e-16	5.3e-15
FBgn0035936	-8.96	-9.59	0.9	6.62	2.9e-16	5.7e-15
FBgn0036152	-12.63	-11.31	-1.9	2.96	3e-16	5.9e-15
FBgn0030742	-8.74	-9.3	0.8	6.97	3.2e-16	6.3e-15
FBgn0260450	-9.99	-9.38	-0.88	6.03	3.6e-16	7.2e-15
FBgn0052333	-9.9	-10.61	1.02	5.23	3.7e-16	7.3e-15
FBgn0034788	-9.56	-10.18	0.89	5.76	3.7e-16	7.3e-15
FBgn0035968	-9.66	-10.66	1.44	5.45	3.9e-16	7.7e-15
FBgn0022338	-9.91	-9.35	-0.82	6.1	4e-16	7.8e-15
FBgn0041629	-8.93	-9.49	0.8	6.7	4.2e-16	8.1e-15
FBgn0003463	-10.67	-9.71	-1.39	5.39	4.2e-16	8.2e-15
FBgn0000405	-8.89	-8.28	-0.88	7.61	4.4e-16	8.6e-15
FBgn0029830	-10.36	-11.22	1.25	4.5	4.6e-16	9e-15
FBgn0037844	-9.17	-8.57	-0.86	7.2	5e-16	9.7e-15
FBgn0000497	-9.79	-9	-1.13	6.48	5.1e-16	9.8e-15
FBgn0040351	-9.22	-9.79	0.82	6.28	5.2e-16	1e-14
FBgn0263117	-8.02	-9.62	2.31	7.63	5.5e-16	1.1e-14
FBgn0000071	-7.87	-8.52	0.94	8.19	5.6e-16	1.1e-14
FBgn0050159	-10.11	-9.52	-0.86	5.83	5.8e-16	1.1e-14
FBgn0027930	-10.09	-10.85	1.09	4.93	6.1e-16	1.2e-14
FBgn0002938	-11.16	-12.33	1.68	3.24	6.5e-16	1.2e-14
FBgn0015524	-10.37	-11.19	1.19	4.5	6.8e-16	1.3e-14
FBgn0000416	-6.93	-7.48	0.78	9.59	7e-16	1.3e-14
FBgn0001255	-11.97	-13.73	2.55	1.94	7.1e-16	1.3e-14
FBgn0261987	-8.45	-7.86	-0.84	8.23	7.1e-16	1.3e-14
FBgn0052088	-10.39	-9.7	-1	5.52	7.3e-16	1.4e-14
FBgn0016797	-7.7	-8.3	0.86	8.45	7.4e-16	1.4e-14
FBgn0250837	-8.39	-7.87	-0.74	8.25	7.7e-16	1.4e-14
FBgn0025693	-11.04	-12.05	1.46	3.46	8e-16	1.5e-14
FBgn0267408	-10.96	-9.91	-1.51	5.07	8.4e-16	1.6e-14
FBgn0015040	-9.85	-9.18	-0.96	6.29	8.4e-16	1.6e-14
FBgn0038087	-10.1	-10.84	1.07	4.93	8.7e-16	1.6e-14
FBgn0262945	-11.63	-10.57	-1.53	4.12	9.1e-16	1.7e-14
FBgn0028644	-9.75	-10.79	1.51	5.31	9.5e-16	1.8e-14
FBgn0031627	-9.64	-10.59	1.38	5.5	9.5e-16	1.8e-14
FBgn0030551	-11.41	-10.56	-1.23	4.21	1.1e-15	2e-14
FBgn0036007	-7.85	-7.3	-0.79	9.06	1.1e-15	2e-14
FBgn0025687	-10.1	-10.78	0.98	4.96	1.1e-15	2.1e-14
FBgn0264372	-11.99	-13.49	2.17	1.96	1.2e-15	2.1e-14
FBgn0031697	-9.76	-10.39	0.91	5.47	1.2e-15	2.2e-14
FBgn0266100	-8.15	-8.69	0.77	7.83	1.2e-15	2.2e-14
FBgn0033249	-9.89	-10.67	1.13	5.21	1.2e-15	2.2e-14
FBgn0266362	-13.83	-19.24	7.81	-0.8	1.2e-15	2.2e-14
FBgn0260499	-8.25	-8.79	0.78	7.69	1.3e-15	2.3e-14
FBgn0265725	-12	-11	-1.44	3.51	1.3e-15	2.4e-14
FBgn0261461	-10.01	-10.62	0.89	5.12	1.4e-15	2.5e-14
FBgn0032666	-7.95	-8.53	0.83	8.1	1.5e-15	2.7e-14
FBgn0262656	-8.21	-7.61	-0.86	8.58	1.5e-15	2.8e-14
FBgn0030237	-8.94	-9.55	0.88	6.67	1.5e-15	2.8e-14
FBgn0029093	-7.44	-8	0.81	8.86	1.5e-15	2.8e-14
FBgn0025625	-8.27	-8.77	0.72	7.68	1.6e-15	2.9e-14
FBgn0000382	-8.01	-8.52	0.72	8.05	1.6e-15	2.9e-14
FBgn0002973	-9.04	-8.41	-0.91	7.41	1.6e-15	2.9e-14
FBgn0032906	-9.75	-9.19	-0.8	6.33	1.7e-15	3.1e-14
FBgn0035761	-9.27	-8.67	-0.87	7.06	1.8e-15	3.3e-14
FBgn0036454	-9.23	-9.86	0.91	6.23	1.9e-15	3.4e-14
FBgn0050349	-9.54	-9.03	-0.74	6.58	1.9e-15	3.5e-14
FBgn0038725	-8.97	-9.47	0.73	6.68	2.1e-15	3.7e-14
FBgn0034915	-9.57	-9.03	-0.77	6.57	2.1e-15	3.7e-14
FBgn0038321	-9.01	-9.69	0.99	6.53	2.2e-15	3.9e-14
FBgn0011659	-10.83	-10.19	-0.92	4.84	2.3e-15	4.1e-14
FBgn0003447	-7.57	-8.19	0.9	8.63	2.3e-15	4.1e-14
FBgn0261698	-9.78	-10.4	0.91	5.45	2.4e-15	4.2e-14
FBgn0264302	-10.7	-10.05	-0.93	5.04	2.4e-15	4.3e-14
FBgn0264303	-10.7	-10.05	-0.93	5.04	2.4e-15	4.3e-14
FBgn0039755	-15.06	-12.93	-3.07	0.48	2.6e-15	4.5e-14
FBgn0032013	-9.84	-10.49	0.94	5.35	2.7e-15	4.7e-14
FBgn0031888	-12.01	-10.9	-1.6	3.62	2.9e-15	5e-14
FBgn0085399	-8.83	-9.53	1	6.77	2.9e-15	5.1e-14
FBgn0266518	-9.16	-8.58	-0.83	7.2	3e-15	5.1e-14
FBgn0259150	-8.67	-9.38	1.02	7	3.2e-15	5.6e-14
FBgn0022800	-11.37	-10.46	-1.32	4.33	3.4e-15	5.8e-14
FBgn0028400	-7.59	-8.09	0.72	8.66	3.4e-15	5.8e-14
FBgn0039250	-9.37	-8.76	-0.88	6.92	3.6e-15	6.2e-14
FBgn0039465	-8.42	-8.93	0.74	7.47	3.7e-15	6.4e-14
FBgn0033791	-9.26	-9.89	0.9	6.19	3.7e-15	6.4e-14
FBgn0015268	-7.53	-7.06	-0.68	9.45	3.9e-15	6.7e-14
FBgn0026439	-8.15	-8.66	0.74	7.85	4e-15	6.8e-14
FBgn0085732	-9.6	-10.46	1.25	5.6	4e-15	6.8e-14
FBgn0032815	-9.52	-8.84	-0.98	6.77	4e-15	6.9e-14
FBgn0050085	-9.67	-9.09	-0.83	6.46	4.2e-15	7.1e-14
FBgn0022984	-8.36	-8.85	0.71	7.56	4.2e-15	7.1e-14
FBgn0036550	-11.58	-12.78	1.74	2.63	4.3e-15	7.2e-14
FBgn0000404	-8.56	-7.96	-0.87	8.08	4.4e-15	7.4e-14
FBgn0262730	-7.89	-8.43	0.78	8.21	4.5e-15	7.6e-14
FBgn0031791	-11.34	-13.02	2.42	2.84	4.9e-15	8.2e-14
FBgn0264953	-9.21	-9.85	0.93	6.26	5.1e-15	8.5e-14
FBgn0050197	-10.21	-10.92	1.03	4.79	5.2e-15	8.8e-14
FBgn0021800	-7.65	-8.14	0.71	8.59	5.4e-15	9e-14
FBgn0025643	-13.51	-19.24	8.27	-0.39	5.8e-15	9.7e-14
FBgn0036791	-10.88	-11.85	1.4	3.71	6.4e-15	1.1e-13
FBgn0017577	-9.09	-8.5	-0.85	7.3	7.1e-15	1.2e-13
FBgn0038246	-9.07	-9.59	0.75	6.52	7.3e-15	1.2e-13
FBgn0038198	-10.08	-10.83	1.08	4.95	7.7e-15	1.3e-13
FBgn0019952	-10.09	-11.01	1.32	4.86	7.8e-15	1.3e-13
FBgn0083991	-10.37	-11.28	1.31	4.46	8.3e-15	1.4e-13
FBgn0011837	-9.34	-8.65	-0.99	7.04	8.8e-15	1.5e-13
FBgn0003118	-9.54	-9.04	-0.73	6.58	9.4e-15	1.6e-13
FBgn0028424	-11.33	-10.21	-1.62	4.61	9.4e-15	1.6e-13
FBgn0052251	-10.22	-9.55	-0.96	5.75	9.5e-15	1.6e-13
FBgn0034879	-9.7	-9.12	-0.85	6.42	9.6e-15	1.6e-13
FBgn0026015	-9.53	-9	-0.76	6.61	1e-14	1.7e-13
FBgn0010114	-8.91	-8.4	-0.73	7.5	1e-14	1.7e-13
FBgn0032506	-8.81	-9.31	0.72	6.91	1e-14	1.7e-13
FBgn0020637	-19.24	-13.75	-7.92	-0.78	1.1e-14	1.7e-13
FBgn0031464	-10.87	-10.15	-1.03	4.86	1.1e-14	1.9e-13
FBgn0039665	-10.73	-10.08	-0.93	5	1.2e-14	1.9e-13
FBgn0010173	-8.68	-8.17	-0.74	7.82	1.2e-14	2e-13
FBgn0001083	-11.14	-10.44	-1.01	4.45	1.4e-14	2.3e-13
FBgn0027111	-7.17	-7.77	0.86	9.22	1.4e-14	2.3e-13
FBgn0262870	-9.16	-9.77	0.88	6.34	1.5e-14	2.4e-13
FBgn0085354	-10.85	-11.86	1.46	3.74	1.6e-14	2.6e-13
FBgn0250839	-11.09	-13.3	3.2	3.11	1.7e-14	2.7e-13
FBgn0030796	-10.42	-11.44	1.46	4.35	1.7e-14	2.8e-13
FBgn0001086	-9.26	-8.71	-0.78	7.02	1.7e-14	2.8e-13
FBgn0010549	-11.59	-10.65	-1.35	4.04	1.8e-14	2.8e-13
FBgn0014861	-9.12	-8.54	-0.84	7.25	1.8e-14	2.8e-13
FBgn0031872	-10.14	-9.57	-0.82	5.77	1.8e-14	2.9e-13
FBgn0053080	-10.27	-11.03	1.1	4.68	1.8e-14	2.9e-13
FBgn0017590	-8.4	-9.01	0.87	7.44	1.9e-14	3e-13
FBgn0052521	-8.3	-8.78	0.69	7.66	1.9e-14	3.1e-13
FBgn0000273	-7.46	-7.97	0.74	8.85	2e-14	3.1e-13
FBgn0029723	-11.57	-10.61	-1.39	4.1	2e-14	3.1e-13
FBgn0025682	-8.67	-9.18	0.73	7.1	2.1e-14	3.3e-13
FBgn0030054	-9.68	-9.14	-0.79	6.41	2.2e-14	3.5e-13
FBgn0035630	-7.88	-7.4	-0.7	8.95	2.3e-14	3.7e-13
FBgn0032151	-7.59	-8.12	0.77	8.65	2.4e-14	3.7e-13
FBgn0029898	-10.96	-11.98	1.47	3.57	2.4e-14	3.7e-13
FBgn0085428	-12.14	-10.79	-1.94	3.7	2.4e-14	3.7e-13
FBgn0004003	-13.4	-19.24	8.43	-0.25	2.4e-14	3.7e-13
FBgn0031762	-8.75	-9.29	0.78	6.97	2.5e-14	3.8e-13
FBgn0267470	-13.81	-19.24	7.83	-0.79	2.5e-14	3.9e-13
FBgn0000084	-9.48	-10.14	0.95	5.85	2.6e-14	4e-13
FBgn0015929	-9.19	-8.62	-0.82	7.15	2.7e-14	4.1e-13
FBgn0052686	-14.14	-12.48	-2.4	1.19	2.7e-14	4.2e-13
FBgn0266579	-8.45	-9.05	0.85	7.37	2.8e-14	4.3e-13
FBgn0027546	-10.49	-11.25	1.1	4.36	2.8e-14	4.4e-13
FBgn0035812	-10.78	-10.06	-1.04	4.99	2.8e-14	4.4e-13
FBgn0052939	-11.03	-19.24	11.85	3.05	3.1e-14	4.7e-13
FBgn0250907	-9.13	-9.83	1.01	6.34	3.2e-14	4.9e-13
FBgn0021895	-8.15	-7.63	-0.75	8.6	3.3e-14	5e-13
FBgn0025525	-9.16	-9.71	0.8	6.37	3.3e-14	5e-13
FBgn0259735	-8.87	-9.38	0.74	6.81	3.3e-14	5.1e-13
FBgn0015924	-8.98	-9.52	0.78	6.64	3.5e-14	5.4e-13
FBgn0259994	-7	-7.51	0.74	9.52	3.6e-14	5.4e-13
FBgn0051116	-9.78	-10.41	0.91	5.45	3.8e-14	5.8e-13
FBgn0040726	-10.04	-10.78	1.07	5.01	4e-14	6e-13
FBgn0034436	-9.6	-9.11	-0.71	6.48	4e-14	6.1e-13
FBgn0027493	-9.28	-8.78	-0.73	6.95	4.3e-14	6.6e-13
FBgn0039182	-9.47	-8.98	-0.7	6.67	4.4e-14	6.7e-13
FBgn0027491	-8.44	-8.92	0.69	7.45	4.6e-14	6.9e-13
FBgn0031307	-8.91	-8.35	-0.81	7.54	4.6e-14	6.9e-13
FBgn0033710	-9.84	-10.44	0.86	5.37	4.6e-14	6.9e-13
FBgn0013272	-8.27	-7.75	-0.75	8.42	4.6e-14	6.9e-13
FBgn0034709	-8.49	-9	0.74	7.36	4.8e-14	7.1e-13
FBgn0035727	-13.43	-12.01	-2.06	1.94	5e-14	7.4e-13
FBgn0259211	-9.97	-9.27	-1	6.14	5.1e-14	7.6e-13
FBgn0000179	-8.22	-8.73	0.74	7.75	5.3e-14	7.9e-13
FBgn0010387	-10.27	-10.98	1.01	4.7	5.6e-14	8.3e-13
FBgn0261269	-10.81	-10.12	-1	4.92	5.6e-14	8.3e-13
FBgn0030851	-10.81	-10.18	-0.91	4.87	5.7e-14	8.4e-13
FBgn0025878	-9.2	-9.9	1	6.24	7.2e-14	1.1e-12
FBgn0264001	-7.31	-7.95	0.91	9	7.3e-14	1.1e-12
FBgn0034741	-13.59	-11.8	-2.58	2.13	7.8e-14	1.2e-12
FBgn0052412	-10.28	-10.99	1.02	4.68	8.1e-14	1.2e-12
FBgn0035410	-10.39	-9.51	-1.28	5.71	8.1e-14	1.2e-12
FBgn0052205	-12.01	-11.06	-1.36	3.45	8.1e-14	1.2e-12
FBgn0035264	-11.38	-10.6	-1.12	4.18	8.5e-14	1.2e-12
FBgn0029148	-9.85	-9.34	-0.75	6.14	8.6e-14	1.3e-12
FBgn0030613	-9.18	-9.78	0.86	6.32	9.5e-14	1.4e-12
FBgn0011701	-8.88	-9.43	0.8	6.78	9.5e-14	1.4e-12
FBgn0019938	-9.34	-8.8	-0.78	6.9	9.7e-14	1.4e-12
FBgn0035246	-6.74	-7.2	0.67	9.92	1e-13	1.5e-12
FBgn0004396	-10.44	-11.22	1.13	4.42	1e-13	1.5e-12
FBgn0019809	-11.33	-12.89	2.25	2.88	1e-13	1.5e-12
FBgn0263072	-7.95	-8.47	0.74	8.14	1.1e-13	1.6e-12
FBgn0020300	-12.28	-13.78	2.17	1.55	1.1e-13	1.6e-12
FBgn0036463	-9.81	-10.43	0.89	5.4	1.1e-13	1.6e-12
FBgn0259245	-10.24	-10.95	1.02	4.74	1.1e-13	1.6e-12
FBgn0033244	-8.53	-9.01	0.69	7.32	1.2e-13	1.7e-12
FBgn0260470	-9.32	-10.06	1.07	6.05	1.2e-13	1.7e-12
FBgn0037797	-12.97	-14.95	2.86	0.5	1.2e-13	1.8e-12
FBgn0032233	-9.34	-9.85	0.74	6.14	1.2e-13	1.8e-12
FBgn0032485	-8.92	-9.4	0.69	6.76	1.2e-13	1.8e-12
FBgn0004242	-7.62	-8.17	0.79	8.59	1.3e-13	1.8e-12
FBgn0002891	-10.04	-9.43	-0.89	5.95	1.3e-13	1.9e-12
FBgn0267727	-7.81	-7.26	-0.8	9.12	1.3e-13	1.9e-12
FBgn0039089	-9.4	-10.01	0.88	6	1.4e-13	1.9e-12
FBgn0005586	-8.44	-8.99	0.8	7.41	1.4e-13	1.9e-12
FBgn0011236	-10.67	-9.78	-1.29	5.32	1.4e-13	1.9e-12
FBgn0053481	-8.68	-9.18	0.71	7.09	1.5e-13	2.1e-12
FBgn0039075	-9.54	-10.11	0.83	5.81	1.6e-13	2.2e-12
FBgn0085387	-9.72	-10.44	1.04	5.48	1.6e-13	2.2e-12
FBgn0046258	-10.23	-11.07	1.22	4.7	1.6e-13	2.3e-12
FBgn0002183	-8.27	-7.78	-0.7	8.4	1.7e-13	2.4e-12
FBgn0030672	-8.38	-7.89	-0.72	8.24	1.8e-13	2.5e-12
FBgn0038191	-8.89	-8.37	-0.75	7.53	1.8e-13	2.5e-12
FBgn0028481	-8.28	-8.91	0.9	7.6	1.8e-13	2.5e-12
FBgn0028744	-9.78	-9.27	-0.73	6.24	1.8e-13	2.5e-12
FBgn0052647	-10.12	-10.75	0.91	4.96	1.8e-13	2.6e-12
FBgn0032084	-11.48	-12.8	1.91	2.73	1.9e-13	2.6e-12
FBgn0052029	-13.93	-12.19	-2.51	1.6	1.9e-13	2.7e-12
FBgn0029962	-9.9	-10.59	1	5.24	1.9e-13	2.7e-12
FBgn0052409	-10.03	-9.5	-0.76	5.89	1.9e-13	2.7e-12
FBgn0039862	-8.95	-9.43	0.69	6.71	2e-13	2.8e-12
FBgn0004435	-7.9	-8.38	0.7	8.23	2e-13	2.8e-12
FBgn0044047	-11.24	-12.27	1.49	3.17	2.1e-13	2.8e-12
FBgn0036622	-11.53	-10.66	-1.26	4.06	2.1e-13	2.9e-12
FBgn0005564	-9.26	-9.78	0.75	6.25	2.2e-13	3e-12
FBgn0031220	-10.83	-12.18	1.95	3.65	2.3e-13	3.1e-12
FBgn0010470	-9.84	-10.51	0.96	5.34	2.3e-13	3.1e-12
FBgn0031150	-9.51	-10.02	0.74	5.89	2.3e-13	3.2e-12
FBgn0030559	-10.24	-10.94	1.01	4.75	2.4e-13	3.2e-12
FBgn0033113	-11.42	-10.39	-1.48	4.38	2.4e-13	3.3e-12
FBgn0085391	-7.59	-8.25	0.95	8.59	2.5e-13	3.4e-12
FBgn0264307	-9.54	-10.04	0.73	5.85	2.5e-13	3.4e-12
FBgn0031146	-10.86	-12.7	2.66	3.5	2.6e-13	3.5e-12
FBgn0062928	-10.13	-9.61	-0.75	5.75	2.7e-13	3.6e-12
FBgn0051092	-9.72	-10.32	0.87	5.55	2.7e-13	3.7e-12
FBgn0026189	-7.35	-7.81	0.66	9.04	2.9e-13	3.9e-12
FBgn0033773	-12.91	-11.64	-1.83	2.51	3e-13	4e-12
FBgn0031091	-10.09	-9.52	-0.83	5.85	3e-13	4e-12
FBgn0019686	-10.01	-9.36	-0.93	6.03	3.2e-13	4.3e-12
FBgn0004449	-7.59	-8.14	0.78	8.64	3.2e-13	4.4e-12
FBgn0026084	-6.55	-7.13	0.83	10.12	3.3e-13	4.4e-12
FBgn0266347	-8.78	-9.37	0.85	6.9	3.4e-13	4.5e-12
FBgn0036319	-10.09	-10.73	0.93	4.99	3.4e-13	4.5e-12
FBgn0266376	-10.94	-11.9	1.38	3.63	3.4e-13	4.5e-12
FBgn0029584	-10.05	-10.7	0.94	5.04	3.6e-13	4.9e-12
FBgn0039897	-9.84	-10.42	0.84	5.38	3.8e-13	5.1e-12
FBgn0034286	-9.93	-10.69	1.09	5.16	4e-13	5.3e-12
FBgn0011225	-8.87	-8.4	-0.68	7.52	4.2e-13	5.6e-12
FBgn0083949	-9.19	-9.8	0.88	6.3	4.3e-13	5.7e-12
FBgn0033354	-10.15	-9.52	-0.91	5.81	4.4e-13	5.8e-12
FBgn0259707	-9.39	-10.12	1.05	5.95	4.5e-13	6e-12
FBgn0030855	-10.14	-9.61	-0.76	5.74	4.6e-13	6.1e-12
FBgn0030961	-9.89	-10.42	0.77	5.34	4.7e-13	6.2e-12
FBgn0028990	-9.95	-10.5	0.79	5.24	4.9e-13	6.4e-12
FBgn0266268	-9.75	-9.27	-0.7	6.26	4.9e-13	6.5e-12
FBgn0031695	-13.45	-11.98	-2.12	1.95	5e-13	6.6e-12
FBgn0001142	-9.22	-9.72	0.72	6.32	5e-13	6.6e-12
FBgn0010314	-9.7	-8.98	-1.03	6.55	5.1e-13	6.7e-12
FBgn0040056	-9.06	-9.52	0.66	6.57	5.1e-13	6.7e-12
FBgn0014427	-10.37	-11.82	2.09	4.28	5.3e-13	6.9e-12
FBgn0038585	-10.2	-9.69	-0.75	5.63	5.5e-13	7.2e-12
FBgn0027521	-10.58	-9.92	-0.96	5.22	5.7e-13	7.4e-12
FBgn0004919	-9.4	-10	0.87	6.01	5.7e-13	7.4e-12
FBgn0260933	-10.2	-9.59	-0.89	5.72	5.9e-13	7.7e-12
FBgn0038828	-10.2	-10.85	0.93	4.82	6.3e-13	8.2e-12
FBgn0038926	-10	-10.57	0.81	5.15	6.6e-13	8.5e-12
FBgn0036677	-13.07	-15.63	3.69	0.29	6.7e-13	8.7e-12
FBgn0000392	-10.12	-9.55	-0.81	5.8	7.3e-13	9.4e-12
FBgn0002643	-7.88	-8.36	0.69	8.25	7.3e-13	9.4e-12
FBgn0030195	-14.91	-12.99	-2.77	0.43	7.3e-13	9.4e-12
FBgn0035016	-7.7	-8.25	0.79	8.48	7.6e-13	9.7e-12
FBgn0029662	-12.16	-11.14	-1.47	3.3	7.6e-13	9.7e-12
FBgn0085420	-10.21	-10.97	1.1	4.76	7.6e-13	9.8e-12
FBgn0033918	-9.36	-8.86	-0.71	6.84	7.8e-13	1e-11
FBgn0039816	-9.41	-10.01	0.87	5.99	8e-13	1e-11
FBgn0051708	-10.62	-11.64	1.47	4.06	8.3e-13	1.1e-11
FBgn0031858	-10.47	-11.13	0.96	4.44	9.1e-13	1.2e-11
FBgn0035878	-9.67	-9.18	-0.71	6.38	9.3e-13	1.2e-11
FBgn0035039	-10.81	-10.18	-0.91	4.86	9.4e-13	1.2e-11
FBgn0021761	-8.82	-8.35	-0.68	7.58	9.5e-13	1.2e-11
FBgn0037999	-10.26	-9.74	-0.75	5.56	9.8e-13	1.2e-11
FBgn0000114	-9.09	-9.62	0.76	6.49	1e-12	1.3e-11
FBgn0036485	-9.89	-10.57	0.99	5.26	1.1e-12	1.3e-11
FBgn0039225	-11.14	-12.24	1.57	3.29	1.1e-12	1.4e-11
FBgn0033159	-7.42	-7.94	0.75	8.9	1.1e-12	1.4e-11
FBgn0052681	-13.32	-11.91	-2.02	2.07	1.1e-12	1.4e-11
FBgn0265838	-13.43	-11.98	-2.09	1.96	1.1e-12	1.4e-11
FBgn0038837	-8.75	-9.2	0.66	7.02	1.1e-12	1.4e-11
FBgn0058263	-9.4	-9.98	0.84	6.01	1.2e-12	1.5e-11
FBgn0051279	-14.98	-13.06	-2.78	0.35	1.2e-12	1.5e-11
FBgn0030912	-12.8	-11.67	-1.63	2.51	1.2e-12	1.5e-11
FBgn0026376	-9.12	-9.64	0.74	6.45	1.2e-12	1.5e-11
FBgn0086912	-9.99	-9.51	-0.69	5.9	1.2e-12	1.5e-11
FBgn0039073	-9.99	-11.1	1.61	4.94	1.2e-12	1.5e-11
FBgn0037137	-8.93	-8.42	-0.74	7.46	1.3e-12	1.7e-11
FBgn0036670	-11.43	-10.68	-1.08	4.09	1.4e-12	1.7e-11
FBgn0259113	-9.66	-9.16	-0.72	6.4	1.4e-12	1.8e-11
FBgn0037719	-10.01	-9.52	-0.7	5.89	1.4e-12	1.8e-11
FBgn0014380	-10.94	-11.97	1.49	3.6	1.5e-12	1.9e-11
FBgn0051076	-12.3	-14.29	2.86	1.42	1.6e-12	1.9e-11
FBgn0003041	-9.36	-8.76	-0.86	6.93	1.6e-12	2e-11
FBgn0031005	-10.06	-10.69	0.9	5.04	1.6e-12	2e-11
FBgn0051373	-11.73	-10.91	-1.18	3.72	1.6e-12	2e-11
FBgn0032785	-11.42	-14.13	3.9	2.58	1.6e-12	2e-11
FBgn0052237	-13.32	-15.63	3.34	-0.02	1.6e-12	2e-11
FBgn0010382	-9.42	-8.63	-1.14	7.03	1.7e-12	2.1e-11
FBgn0031497	-8.83	-8.38	-0.65	7.56	1.7e-12	2.1e-11
FBgn0004380	-9.13	-9.65	0.75	6.44	1.7e-12	2.1e-11
FBgn0025814	-9.53	-10.06	0.77	5.85	1.8e-12	2.2e-11
FBgn0015270	-10.69	-10.1	-0.85	5	2e-12	2.4e-11
FBgn0003312	-8.63	-10.18	2.24	6.76	2e-12	2.4e-11
FBgn0263237	-10.35	-9.82	-0.77	5.43	2.1e-12	2.5e-11
FBgn0004378	-9.04	-8.49	-0.8	7.34	2.1e-12	2.5e-11
FBgn0262871	-8.99	-9.47	0.69	6.65	2.1e-12	2.6e-11
FBgn0004859	-8.94	-8.3	-0.92	7.57	2.1e-12	2.6e-11
FBgn0041097	-8.12	-8.68	0.8	7.86	2.2e-12	2.6e-11
FBgn0039942	-9.3	-9.82	0.75	6.19	2.2e-12	2.6e-11
FBgn0035770	-9.57	-9.11	-0.67	6.49	2.2e-12	2.7e-11
FBgn0032249	-9.53	-10.03	0.72	5.86	2.3e-12	2.7e-11
FBgn0035194	-11.23	-10.55	-0.98	4.31	2.3e-12	2.8e-11
FBgn0026199	-8.62	-9.07	0.65	7.21	2.3e-12	2.8e-11
FBgn0250869	-10.51	-11.24	1.05	4.34	2.4e-12	2.9e-11
FBgn0051361	-10.06	-10.78	1.05	5	2.4e-12	2.9e-11
FBgn0002629	-10.86	-10.22	-0.92	4.8	2.4e-12	2.9e-11
FBgn0014179	-10.55	-11.58	1.48	4.16	2.5e-12	2.9e-11
FBgn0259927	-8.3	-8.81	0.73	7.63	2.5e-12	3e-11
FBgn0086359	-9.13	-9.59	0.67	6.47	2.6e-12	3.1e-11
FBgn0003545	-10.01	-9.44	-0.82	5.95	2.6e-12	3.1e-11
FBgn0000137	-10.09	-9.34	-1.08	6.02	2.7e-12	3.2e-11
FBgn0264574	-8.04	-8.53	0.71	8.02	2.7e-12	3.2e-11
FBgn0004575	-8.25	-8.85	0.88	7.66	2.7e-12	3.2e-11
FBgn0032006	-10.08	-9.47	-0.88	5.89	2.8e-12	3.4e-11
FBgn0051323	-10.53	-11.37	1.21	4.26	2.9e-12	3.4e-11
FBgn0036354	-9.96	-9.45	-0.73	5.97	3e-12	3.5e-11
FBgn0000409	-8.79	-8.35	-0.63	7.6	3e-12	3.6e-11
FBgn0053003	-14.1	-12.48	-2.34	1.21	3.1e-12	3.6e-11
FBgn0022772	-10.29	-9.62	-0.96	5.65	3.1e-12	3.6e-11
FBgn0011259	-7.67	-8.12	0.64	8.58	3.1e-12	3.6e-11
FBgn0035542	-9.62	-10.14	0.75	5.73	3.2e-12	3.8e-11
FBgn0002069	-8.76	-8.32	-0.63	7.64	3.3e-12	3.9e-11
FBgn0058160	-10.48	-11.19	1.01	4.39	3.5e-12	4.1e-11
FBgn0031081	-9.05	-9.6	0.78	6.53	3.6e-12	4.2e-11
FBgn0014018	-9.84	-9.31	-0.77	6.17	3.6e-12	4.2e-11
FBgn0034724	-9.61	-9.1	-0.75	6.48	3.6e-12	4.2e-11
FBgn0037913	-6.44	-7.04	0.87	10.27	3.7e-12	4.3e-11
FBgn0036169	-9.45	-9.93	0.69	5.99	3.8e-12	4.4e-11
FBgn0026702	-10.73	-10.18	-0.79	4.9	3.8e-12	4.4e-11
FBgn0265595	-10.09	-10.85	1.1	4.93	3.8e-12	4.4e-11
FBgn0262858	-10.25	-11.1	1.22	4.66	3.9e-12	4.5e-11
FBgn0034985	-10.01	-10.58	0.83	5.14	4e-12	4.6e-11
FBgn0040309	-7.76	-7.34	-0.6	9.07	4e-12	4.7e-11
FBgn0038053	-9.93	-10.49	0.81	5.26	4.1e-12	4.7e-11
FBgn0050410	-9.28	-8.81	-0.68	6.92	4.1e-12	4.8e-11
FBgn0031068	-10.49	-9.96	-0.76	5.23	4.2e-12	4.9e-11
FBgn0031489	-9.38	-9.96	0.84	6.04	4.4e-12	5.1e-11
FBgn0040505	-7.76	-8.25	0.7	8.43	4.4e-12	5.1e-11
FBgn0035179	-9.5	-10.06	0.8	5.88	4.4e-12	5.1e-11
FBgn0003701	-10.01	-9.48	-0.76	5.93	4.4e-12	5.1e-11
FBgn0026064	-9.82	-8.98	-1.21	6.5	4.7e-12	5.4e-11
FBgn0032140	-11.04	-12.46	2.05	3.33	4.8e-12	5.5e-11
FBgn0016693	-9.13	-9.58	0.65	6.48	5.1e-12	5.8e-11
FBgn0015376	-10.51	-9.98	-0.77	5.21	5.2e-12	5.9e-11
FBgn0086347	-10.21	-9.62	-0.86	5.69	5.3e-12	6e-11
FBgn0031832	-10.51	-10	-0.74	5.19	5.3e-12	6.1e-11
FBgn0036433	-10.84	-11.82	1.41	3.76	5.7e-12	6.5e-11
FBgn0004057	-11.49	-10.72	-1.1	4.02	6e-12	6.8e-11
FBgn0035283	-9.48	-9.96	0.7	5.95	6.2e-12	7.1e-11
FBgn0003023	-12.47	-11.24	-1.77	3.09	6.3e-12	7.2e-11
FBgn0033081	-9.32	-8.85	-0.68	6.87	6.4e-12	7.3e-11
FBgn0038337	-11.42	-12.54	1.62	2.88	6.5e-12	7.3e-11
FBgn0262737	-7.05	-7.57	0.74	9.44	6.7e-12	7.6e-11
FBgn0010014	-8.72	-9.24	0.75	7.03	6.8e-12	7.6e-11
FBgn0261788	-6.56	-7.07	0.74	10.15	6.8e-12	7.7e-11
FBgn0032949	-7.85	-8.27	0.62	8.34	6.8e-12	7.7e-11
FBgn0037941	-9.62	-10.31	0.99	5.64	7e-12	7.9e-11
FBgn0027844	-8.8	-9.38	0.83	6.88	7.1e-12	8e-11
FBgn0034728	-9.06	-8.55	-0.74	7.28	7.4e-12	8.3e-11
FBgn0035710	-8.85	-8.29	-0.8	7.62	7.7e-12	8.6e-11
FBgn0030158	-7.94	-8.49	0.8	8.14	7.7e-12	8.6e-11
FBgn0040237	-9.68	-9.22	-0.67	6.33	8.1e-12	9.1e-11
FBgn0044323	-7.77	-8.21	0.63	8.44	8.3e-12	9.3e-11
FBgn0028370	-9.97	-10.58	0.88	5.17	8.3e-12	9.3e-11
FBgn0038110	-10.19	-10.85	0.96	4.84	8.5e-12	9.4e-11
FBgn0032689	-8.86	-9.31	0.65	6.86	8.6e-12	9.5e-11
FBgn0031118	-8.11	-8.56	0.64	7.94	8.6e-12	9.6e-11
FBgn0042174	-7.21	-7.64	0.62	9.25	8.7e-12	9.6e-11
FBgn0265597	-8.66	-9.2	0.77	7.1	8.8e-12	9.7e-11
FBgn0036179	-10.61	-11.32	1.02	4.21	8.9e-12	9.9e-11
FBgn0033942	-11.27	-12.5	1.77	3.06	9e-12	1e-10
FBgn0063493	-13.52	-12.18	-1.94	1.71	9.1e-12	1e-10
FBgn0003997	-10.16	-9.53	-0.9	5.8	9.5e-12	1.1e-10
FBgn0023507	-11.15	-10.49	-0.95	4.4	9.6e-12	1.1e-10
FBgn0050339	-14.16	-12.7	-2.11	0.94	9.7e-12	1.1e-10
FBgn0032138	-7.99	-7.51	-0.69	8.79	9.8e-12	1.1e-10
FBgn0003328	-10.01	-10.6	0.86	5.13	9.9e-12	1.1e-10
FBgn0263257	-8.65	-9.25	0.86	7.08	1e-11	1.1e-10
FBgn0040281	-8.62	-9.08	0.68	7.2	1e-11	1.1e-10
FBgn0262719	-10.36	-9.75	-0.87	5.49	1e-11	1.1e-10
FBgn0034259	-9.24	-8.8	-0.64	6.95	1e-11	1.1e-10
FBgn0029133	-8.62	-8.18	-0.64	7.85	1e-11	1.1e-10
FBgn0025582	-7.95	-7.52	-0.62	8.81	1e-11	1.1e-10
FBgn0035868	-10.26	-9.75	-0.73	5.54	1.1e-11	1.2e-10
FBgn0261842	-10.66	-11.5	1.21	4.08	1.1e-11	1.2e-10
FBgn0004167	-9.01	-8.48	-0.76	7.37	1.1e-11	1.2e-10
FBgn0040233	-10.15	-9.56	-0.86	5.78	1.1e-11	1.2e-10
FBgn0032798	-8.52	-8.96	0.63	7.36	1.2e-11	1.2e-10
FBgn0000527	-10.3	-11.38	1.56	4.5	1.2e-11	1.3e-10
FBgn0010905	-7.59	-8.07	0.68	8.67	1.2e-11	1.3e-10
FBgn0040290	-10.11	-9.57	-0.78	5.79	1.2e-11	1.3e-10
FBgn0263143	-10.6	-10.04	-0.81	5.11	1.3e-11	1.4e-10
FBgn0015399	-8.12	-8.55	0.62	7.94	1.4e-11	1.5e-10
FBgn0036574	-10.32	-9.7	-0.9	5.56	1.4e-11	1.5e-10
FBgn0026411	-9.87	-10.42	0.79	5.35	1.4e-11	1.5e-10
FBgn0001078	-10.03	-9.3	-1.06	6.09	1.4e-11	1.6e-10
FBgn0035644	-11.16	-10.51	-0.93	4.38	1.5e-11	1.6e-10
FBgn0050296	-8.94	-9.44	0.71	6.72	1.6e-11	1.7e-10
FBgn0086917	-9.11	-10.66	2.25	6.07	1.6e-11	1.7e-10
FBgn0032405	-12.3	-13.96	2.4	1.48	1.7e-11	1.8e-10
FBgn0262699	-9.03	-9.46	0.62	6.63	1.7e-11	1.8e-10
FBgn0002962	-11.24	-10.25	-1.43	4.6	1.7e-11	1.8e-10
FBgn0031097	-10.82	-12.02	1.72	3.71	1.7e-11	1.8e-10
FBgn0050101	-13.77	-19.24	7.9	-0.73	1.7e-11	1.9e-10
FBgn0027330	-10.15	-9.56	-0.85	5.78	1.8e-11	2e-10
FBgn0266211	-12.41	-11.36	-1.52	2.98	1.9e-11	2e-10
FBgn0032225	-9.38	-9.83	0.65	6.11	1.9e-11	2e-10
FBgn0033529	-9.27	-8.85	-0.61	6.89	1.9e-11	2e-10
FBgn0005775	-8.54	-9.18	0.92	7.22	2e-11	2.1e-10
FBgn0011774	-10.49	-9.92	-0.83	5.27	2e-11	2.1e-10
FBgn0000659	-9.3	-9.91	0.88	6.14	2e-11	2.1e-10
FBgn0041707	-8.75	-9.3	0.8	6.96	2.1e-11	2.2e-10
FBgn0023395	-10.3	-9.71	-0.86	5.56	2.1e-11	2.2e-10
FBgn0021995	-9.54	-9.11	-0.62	6.51	2.2e-11	2.3e-10
FBgn0037934	-14.67	-12.83	-2.65	0.66	2.2e-11	2.4e-10
FBgn0031530	-9.44	-9.92	0.7	6.01	2.3e-11	2.4e-10
FBgn0031897	-9.58	-10.04	0.66	5.82	2.3e-11	2.4e-10
FBgn0042178	-9.54	-9.1	-0.64	6.52	2.3e-11	2.5e-10
FBgn0037248	-9.25	-8.74	-0.74	7	2.5e-11	2.6e-10
FBgn0052843	-10.46	-11.11	0.94	4.46	2.5e-11	2.6e-10
FBgn0027611	-8.96	-9.41	0.64	6.71	2.5e-11	2.6e-10
FBgn0029694	-13.97	-12.61	-1.97	1.1	2.6e-11	2.8e-10
FBgn0038679	-10.88	-10.18	-1.01	4.83	2.6e-11	2.8e-10
FBgn0266694	-8.52	-8.12	-0.58	7.96	2.7e-11	2.8e-10
FBgn0037949	-9.11	-9.56	0.65	6.5	2.7e-11	2.8e-10
FBgn0031515	-11.69	-12.94	1.8	2.46	3e-11	3.1e-10
FBgn0015609	-6.79	-7.25	0.66	9.84	3e-11	3.1e-10
FBgn0016054	-11.32	-10.63	-0.99	4.19	3e-11	3.1e-10
FBgn0035550	-11.56	-13.66	3.03	2.45	3e-11	3.1e-10
FBgn0031977	-8.99	-8.53	-0.66	7.33	3.1e-11	3.2e-10
FBgn0032393	-9.8	-9.35	-0.65	6.15	3.1e-11	3.2e-10
FBgn0028743	-8.35	-8.85	0.72	7.57	3.2e-11	3.3e-10
FBgn0026063	-9.37	-8.58	-1.14	7.09	3.2e-11	3.3e-10
FBgn0086443	-8.97	-8.54	-0.62	7.33	3.3e-11	3.4e-10
FBgn0038746	-9.88	-9.41	-0.68	6.06	3.4e-11	3.4e-10
FBgn0005278	-7.81	-7.32	-0.7	9.06	3.4e-11	3.4e-10
FBgn0024227	-9.72	-9.23	-0.7	6.31	3.4e-11	3.4e-10
FBgn0259736	-9.77	-10.26	0.71	5.53	3.4e-11	3.5e-10
FBgn0035766	-9.78	-9.25	-0.77	6.25	3.4e-11	3.5e-10
FBgn0031643	-9.34	-8.88	-0.66	6.83	3.5e-11	3.6e-10
FBgn0036360	-9.61	-10.21	0.87	5.7	3.6e-11	3.6e-10
FBgn0053547	-8.01	-8.51	0.73	8.06	3.8e-11	3.8e-10
FBgn0027086	-8.86	-8.44	-0.61	7.48	3.8e-11	3.9e-10
FBgn0013973	-9.8	-10.34	0.77	5.46	3.9e-11	4e-10
FBgn0083978	-11.43	-10.65	-1.13	4.11	4e-11	4.1e-10
FBgn0033174	-10.67	-10.04	-0.91	5.06	4e-11	4.1e-10
FBgn0033052	-9.63	-9.08	-0.8	6.49	4e-11	4.1e-10
FBgn0052512	-10.35	-10.94	0.85	4.64	4e-11	4.1e-10
FBgn0031301	-13.59	-12.03	-2.26	1.87	4.1e-11	4.1e-10
FBgn0083963	-9.94	-10.6	0.95	5.19	4.1e-11	4.2e-10
FBgn0032633	-8.4	-8.82	0.6	7.54	4.1e-11	4.2e-10
FBgn0262477	-8.59	-9.14	0.79	7.2	4.3e-11	4.3e-10
FBgn0039916	-10.35	-11.29	1.35	4.48	4.3e-11	4.4e-10
FBgn0264746	-11.67	-12.76	1.56	2.54	4.5e-11	4.5e-10
FBgn0038989	-9.96	-9.49	-0.68	5.94	4.5e-11	4.6e-10
FBgn0264815	-9.25	-9.85	0.86	6.22	4.7e-11	4.7e-10
FBgn0042630	-10.04	-10.55	0.73	5.12	4.8e-11	4.8e-10
FBgn0037973	-10.67	-10.15	-0.75	4.97	4.8e-11	4.8e-10
FBgn0035578	-10.95	-11.81	1.24	3.66	5e-11	5e-10
FBgn0034218	-11.55	-12.66	1.6	2.7	5.1e-11	5.1e-10
FBgn0024957	-9.15	-9.66	0.75	6.41	5.2e-11	5.2e-10
FBgn0030246	-9.69	-9.23	-0.67	6.32	5.3e-11	5.3e-10
FBgn0039241	-10.02	-9.5	-0.74	5.9	5.4e-11	5.4e-10
FBgn0029798	-10.62	-10.12	-0.73	5.02	5.7e-11	5.7e-10
FBgn0030067	-10.31	-9.81	-0.71	5.46	5.9e-11	5.9e-10
FBgn0034804	-10.16	-10.9	1.07	4.84	6e-11	5.9e-10
FBgn0015834	-7.98	-7.57	-0.6	8.74	6e-11	6e-10
FBgn0025777	-8.96	-9.38	0.61	6.74	6.1e-11	6e-10
FBgn0267439	-12.23	-11.07	-1.67	3.36	6.2e-11	6.1e-10
FBgn0033890	-10.13	-9.68	-0.65	5.68	6.2e-11	6.2e-10
FBgn0003380	-7.23	-7.69	0.67	9.21	6.3e-11	6.2e-10
FBgn0033911	-9.39	-9.87	0.69	6.09	6.4e-11	6.3e-10
FBgn0037290	-10.58	-9.81	-1.12	5.33	6.6e-11	6.5e-10
FBgn0027356	-9.41	-9.87	0.67	6.06	6.6e-11	6.5e-10
FBgn0031299	-9.64	-10.17	0.76	5.69	6.6e-11	6.5e-10
FBgn0034493	-12.26	-11.09	-1.69	3.33	6.7e-11	6.6e-10
FBgn0085369	-9.65	-10.54	1.28	5.51	6.7e-11	6.6e-10
FBgn0011606	-9.36	-8.82	-0.78	6.87	6.8e-11	6.7e-10
FBgn0033980	-13.22	-12	-1.77	2	6.9e-11	6.7e-10
FBgn0267253	-9.94	-10.6	0.96	5.2	7.1e-11	6.9e-10
FBgn0027657	-10.14	-10.86	1.04	4.88	7.2e-11	7e-10
FBgn0004509	-8.85	-9.4	0.8	6.82	7.2e-11	7.1e-10
FBgn0260812	-13.22	-11.98	-1.79	2.03	7.4e-11	7.2e-10
FBgn0034223	-9.77	-9.33	-0.64	6.19	7.5e-11	7.3e-10
FBgn0031461	-10.48	-11.2	1.04	4.4	7.6e-11	7.4e-10
FBgn0039678	-7.35	-8.18	1.2	8.85	7.7e-11	7.5e-10
FBgn0000140	-9.05	-8.48	-0.83	7.35	7.9e-11	7.6e-10
FBgn0052354	-8.6	-9.19	0.85	7.16	8e-11	7.7e-10
FBgn0267912	-7.91	-8.34	0.63	8.25	8e-11	7.8e-10
FBgn0039908	-7.9	-8.31	0.59	8.27	8.4e-11	8.1e-10
FBgn0035692	-7.87	-8.42	0.8	8.24	8.4e-11	8.1e-10
FBgn0031675	-9.71	-10.18	0.67	5.62	8.5e-11	8.2e-10
FBgn0043002	-10.26	-9.77	-0.7	5.52	8.5e-11	8.2e-10
FBgn0266578	-11.12	-12.28	1.67	3.3	8.6e-11	8.3e-10
FBgn0000036	-8.46	-9.05	0.84	7.36	8.8e-11	8.5e-10
FBgn0004364	-9.69	-10.19	0.71	5.64	9.1e-11	8.7e-10
FBgn0034335	-10.25	-9.73	-0.75	5.57	9.1e-11	8.7e-10
FBgn0010039	-10.58	-10.03	-0.8	5.12	9.2e-11	8.9e-10
FBgn0038237	-9.69	-10.27	0.84	5.59	9.3e-11	8.9e-10
FBgn0035309	-13.07	-11.88	-1.71	2.18	9.4e-11	9e-10
FBgn0037807	-11.19	-12.09	1.3	3.3	9.9e-11	9.5e-10
FBgn0063449	-11.32	-10.64	-0.98	4.18	1e-10	9.6e-10
FBgn0032891	-12.01	-11.08	-1.35	3.43	1e-10	9.8e-10
FBgn0259212	-8.94	-8.47	-0.67	7.41	1e-10	9.8e-10
FBgn0022029	-9.79	-9.31	-0.7	6.2	1e-10	9.8e-10
FBgn0004009	-12.61	-11.47	-1.64	2.79	1e-10	9.8e-10
FBgn0035918	-10.93	-10.26	-0.97	4.73	1e-10	9.9e-10
FBgn0038752	-10.45	-11.16	1.03	4.44	1.1e-10	1e-09
FBgn0046214	-7.63	-7.21	-0.6	9.26	1.1e-10	1e-09
FBgn0038341	-10.19	-10.87	0.98	4.82	1.1e-10	1.1e-09
FBgn0031020	-8.49	-8.08	-0.58	8.01	1.1e-10	1.1e-09
FBgn0036882	-9.5	-9.97	0.68	5.93	1.1e-10	1.1e-09
FBgn0000615	-11.14	-10.46	-0.98	4.44	1.2e-10	1.1e-09
FBgn0026197	-5.47	-5.95	0.7	11.73	1.2e-10	1.1e-09
FBgn0029823	-9.1	-8.7	-0.59	7.12	1.2e-10	1.2e-09
FBgn0261090	-10.11	-10.79	0.98	4.94	1.3e-10	1.2e-09
FBgn0000116	-6.34	-6.76	0.6	10.51	1.3e-10	1.2e-09
FBgn0034793	-9.82	-9.37	-0.64	6.12	1.3e-10	1.2e-09
FBgn0010583	-8.07	-8.47	0.58	8.02	1.3e-10	1.2e-09
FBgn0053653	-7.26	-7.67	0.6	9.2	1.3e-10	1.2e-09
FBgn0004168	-9.82	-10.37	0.8	5.42	1.3e-10	1.2e-09
FBgn0003268	-9.29	-8.79	-0.71	6.93	1.3e-10	1.2e-09
FBgn0035481	-7.78	-8.19	0.6	8.44	1.3e-10	1.3e-09
FBgn0037236	-10.15	-9.65	-0.73	5.69	1.4e-10	1.3e-09
FBgn0038282	-9.31	-9.9	0.84	6.14	1.4e-10	1.3e-09
FBgn0050419	-9.79	-10.35	0.81	5.46	1.4e-10	1.3e-09
FBgn0040842	-13.09	-14.96	2.69	0.35	1.5e-10	1.4e-09
FBgn0031275	-9.97	-10.58	0.89	5.18	1.5e-10	1.4e-09
FBgn0001197	-7.55	-7.12	-0.62	9.38	1.5e-10	1.4e-09
FBgn0263111	-7.87	-7.45	-0.61	8.91	1.5e-10	1.4e-09
FBgn0000588	-10.85	-10.27	-0.83	4.76	1.5e-10	1.4e-09
FBgn0004878	-9.09	-8.38	-1.01	7.42	1.5e-10	1.4e-09
FBgn0031939	-12.16	-13.31	1.66	1.82	1.5e-10	1.4e-09
FBgn0036259	-10.9	-11.83	1.34	3.7	1.6e-10	1.4e-09
FBgn0010238	-7.83	-8.34	0.73	8.31	1.6e-10	1.4e-09
FBgn0031992	-9.87	-10.5	0.92	5.31	1.6e-10	1.5e-09
FBgn0002924	-8.8	-8.33	-0.68	7.61	1.6e-10	1.5e-09
FBgn0003896	-9.08	-9.54	0.66	6.54	1.6e-10	1.5e-09
FBgn0036448	-8.48	-8.88	0.58	7.44	1.6e-10	1.5e-09
FBgn0266525	-10.21	-9.63	-0.83	5.68	1.6e-10	1.5e-09
FBgn0033095	-10.21	-9.63	-0.83	5.68	1.6e-10	1.5e-09
FBgn0259789	-7.89	-7.36	-0.76	8.98	1.7e-10	1.5e-09
FBgn0002466	-8.69	-8.12	-0.81	7.86	1.7e-10	1.5e-09
FBgn0004619	-9.74	-10.42	0.97	5.47	1.7e-10	1.5e-09
FBgn0031829	-10.77	-10.21	-0.8	4.85	1.7e-10	1.6e-09
FBgn0085228	-13.08	-15.04	2.83	0.36	1.7e-10	1.6e-09
FBgn0003515	-10.59	-12.57	2.86	3.86	1.7e-10	1.6e-09
FBgn0052625	-10.5	-9.98	-0.75	5.2	1.9e-10	1.8e-09
FBgn0037989	-9.04	-9.51	0.68	6.59	2e-10	1.8e-09
FBgn0028480	-9.41	-9.85	0.63	6.08	2e-10	1.9e-09
FBgn0031948	-10.61	-11.3	1	4.22	2.1e-10	1.9e-09
FBgn0029820	-9.41	-9.85	0.64	6.08	2.1e-10	1.9e-09
FBgn0265048	-8.92	-9.43	0.73	6.74	2.1e-10	1.9e-09
FBgn0037975	-12.67	-11.64	-1.49	2.59	2.1e-10	1.9e-09
FBgn0015527	-9.29	-8.88	-0.6	6.85	2.1e-10	1.9e-09
FBgn0005696	-10.76	-10.24	-0.75	4.83	2.1e-10	1.9e-09
FBgn0031882	-10.12	-10.66	0.78	5	2.1e-10	1.9e-09
FBgn0031961	-11.75	-10.86	-1.29	3.76	2.1e-10	1.9e-09
FBgn0019982	-10.37	-9.9	-0.68	5.35	2.2e-10	2e-09
FBgn0032449	-11.01	-11.9	1.27	3.55	2.2e-10	2e-09
FBgn0030871	-10.1	-9.66	-0.63	5.72	2.2e-10	2e-09
FBgn0038660	-10.79	-11.62	1.2	3.9	2.2e-10	2e-09
FBgn0000108	-6.52	-6.95	0.62	10.24	2.3e-10	2.1e-09
FBgn0015625	-9.02	-8.54	-0.68	7.3	2.3e-10	2.1e-09
FBgn0004369	-7.95	-8.4	0.65	8.17	2.4e-10	2.1e-09
FBgn0033661	-9.39	-8.82	-0.83	6.85	2.4e-10	2.1e-09
FBgn0039680	-8.91	-8.4	-0.74	7.48	2.4e-10	2.1e-09
FBgn0038526	-14.44	-12.67	-2.55	0.9	2.4e-10	2.1e-09
FBgn0027575	-8.53	-8.93	0.58	7.37	2.4e-10	2.2e-09
FBgn0261549	-8.62	-9.12	0.72	7.18	2.5e-10	2.2e-09
FBgn0051051	-10.34	-10.97	0.91	4.63	2.6e-10	2.3e-09
FBgn0001122	-7.38	-7.89	0.74	8.96	2.6e-10	2.3e-09
FBgn0000464	-7.81	-8.22	0.59	8.4	2.6e-10	2.4e-09
FBgn0263039	-11.42	-10.52	-1.3	4.25	2.7e-10	2.4e-09
FBgn0038755	-9.02	-9.47	0.64	6.63	2.7e-10	2.4e-09
FBgn0014028	-9.08	-8.67	-0.6	7.16	2.7e-10	2.4e-09
FBgn0025366	-8.16	-7.77	-0.57	8.46	2.7e-10	2.4e-09
FBgn0260399	-10.19	-9.63	-0.81	5.69	2.7e-10	2.4e-09
FBgn0263994	-8.24	-8.67	0.61	7.76	2.8e-10	2.5e-09
FBgn0029761	-8.84	-9.43	0.85	6.82	2.8e-10	2.5e-09
FBgn0035640	-10.15	-9.69	-0.67	5.66	2.8e-10	2.5e-09
FBgn0030803	-10.86	-10.29	-0.82	4.74	2.9e-10	2.6e-09
FBgn0039722	-9.82	-10.43	0.89	5.4	3e-10	2.7e-09
FBgn0004896	-9.54	-10.2	0.95	5.77	3.1e-10	2.7e-09
FBgn0261953	-9.78	-10.39	0.88	5.45	3.1e-10	2.7e-09
FBgn0037296	-12.73	-11.68	-1.52	2.53	3.5e-10	3e-09
FBgn0039178	-9.78	-10.32	0.77	5.49	3.8e-10	3.3e-09
FBgn0050203	-9.68	-10.37	1	5.56	4e-10	3.5e-09
FBgn0010551	-8.57	-8.18	-0.55	7.88	4.1e-10	3.6e-09
FBgn0263846	-9.43	-9.96	0.76	6	4.2e-10	3.7e-09
FBgn0000568	-7.22	-7.65	0.62	9.24	4.3e-10	3.7e-09
FBgn0266181	-8.29	-8.73	0.64	7.69	4.3e-10	3.8e-09
FBgn0038814	-10.96	-11.94	1.41	3.59	4.4e-10	3.8e-09
FBgn0036282	-13.85	-12.3	-2.24	1.47	4.4e-10	3.9e-09
FBgn0038197	-10.57	-10.04	-0.76	5.11	4.5e-10	3.9e-09
FBgn0037623	-8.71	-9.23	0.75	7.04	4.7e-10	4.1e-09
FBgn0015550	-9.33	-8.66	-0.97	7.04	4.8e-10	4.1e-09
FBgn0034261	-9.72	-10.24	0.75	5.59	4.8e-10	4.2e-09
FBgn0039151	-12.83	-14.23	2.03	0.82	4.9e-10	4.2e-09
FBgn0034761	-13.26	-11.72	-2.23	2.31	5e-10	4.4e-09
FBgn0028407	-9.89	-10.79	1.29	5.16	5.1e-10	4.4e-09
FBgn0032224	-9.95	-9.5	-0.65	5.94	5.1e-10	4.4e-09
FBgn0262476	-9	-8.54	-0.68	7.32	5.1e-10	4.4e-09
FBgn0036686	-9.55	-9.15	-0.58	6.47	5.1e-10	4.5e-09
FBgn0264817	-9.69	-10.38	1	5.55	5.2e-10	4.5e-09
FBgn0035499	-9.33	-8.75	-0.83	6.95	5.3e-10	4.5e-09
FBgn0030451	-10.92	-10.37	-0.8	4.64	5.4e-10	4.6e-09
FBgn0003261	-6.7	-6.32	-0.55	10.56	5.6e-10	4.8e-09
FBgn0000052	-9.16	-8.68	-0.7	7.11	5.7e-10	4.9e-09
FBgn0250848	-7.82	-8.2	0.54	8.4	5.7e-10	4.9e-09
FBgn0053123	-9.17	-8.76	-0.6	7.03	5.9e-10	5.1e-09
FBgn0263029	-9.17	-9.69	0.75	6.38	5.9e-10	5.1e-09
FBgn0000180	-10	-10.61	0.88	5.13	6e-10	5.1e-09
FBgn0263855	-9.49	-9.04	-0.64	6.6	6.1e-10	5.2e-09
FBgn0030504	-9.49	-9.05	-0.64	6.59	6.1e-10	5.2e-09
FBgn0032946	-6.99	-7.47	0.69	9.55	6.2e-10	5.3e-09
FBgn0030500	-10.25	-9.75	-0.73	5.55	6.2e-10	5.3e-09
FBgn0261260	-8.5	-8.91	0.59	7.4	6.4e-10	5.5e-09
FBgn0038143	-9.48	-9.94	0.65	5.96	6.5e-10	5.6e-09
FBgn0259749	-9.81	-10.27	0.66	5.49	6.6e-10	5.6e-09
FBgn0027585	-11.36	-10.19	-1.68	4.62	6.7e-10	5.7e-09
FBgn0263456	-9.06	-9.53	0.69	6.56	6.8e-10	5.7e-09
FBgn0037028	-8.22	-8.65	0.61	7.79	6.9e-10	5.8e-09
FBgn0039644	-10.64	-10	-0.92	5.12	7e-10	6e-09
FBgn0086365	-10.76	-11.7	1.36	3.9	7.1e-10	6e-09
FBgn0263934	-8.59	-9.08	0.7	7.23	7.2e-10	6.1e-09
FBgn0038470	-9.73	-9.22	-0.74	6.31	7.2e-10	6.1e-09
FBgn0035293	-9.29	-9.7	0.59	6.26	7.5e-10	6.3e-09
FBgn0034512	-13.9	-12.45	-2.1	1.29	7.5e-10	6.3e-09
FBgn0027836	-9.22	-8.7	-0.74	7.05	7.6e-10	6.4e-09
FBgn0033751	-9.33	-8.92	-0.59	6.8	7.8e-10	6.6e-09
FBgn0013972	-9.53	-10.15	0.9	5.81	7.8e-10	6.6e-09
FBgn0027550	-8.89	-9.34	0.65	6.82	7.8e-10	6.6e-09
FBgn0036202	-7.87	-8.24	0.54	8.34	7.9e-10	6.6e-09
FBgn0000256	-9.74	-10.2	0.66	5.59	7.9e-10	6.7e-09
FBgn0013467	-9.14	-9.67	0.75	6.41	7.9e-10	6.7e-09
FBgn0262031	-11.79	-10.96	-1.19	3.65	8.1e-10	6.8e-09
FBgn0035086	-9.46	-9.94	0.69	5.98	8.2e-10	6.8e-09
FBgn0032419	-13.25	-15.03	2.57	0.16	8.3e-10	7e-09
FBgn0002031	-8.72	-8.3	-0.6	7.69	8.6e-10	7.2e-09
FBgn0031886	-10.09	-9.65	-0.65	5.73	8.9e-10	7.4e-09
FBgn0060296	-9.86	-10.35	0.71	5.4	8.9e-10	7.4e-09
FBgn0035996	-12.01	-11.18	-1.19	3.33	9e-10	7.5e-09
FBgn0032105	-9.71	-9.26	-0.65	6.28	9.2e-10	7.7e-09
FBgn0030245	-8.84	-9.24	0.58	6.92	9.7e-10	8.1e-09
FBgn0039563	-10.26	-9.79	-0.67	5.51	9.7e-10	8.1e-09
FBgn0002564	-13.49	-11.52	-2.85	2.5	9.7e-10	8.1e-09
FBgn0040491	-11.66	-12.74	1.56	2.55	9.9e-10	8.2e-09
FBgn0028703	-8.66	-9.05	0.56	7.19	1e-09	8.5e-09
FBgn0261703	-9.78	-10.34	0.8	5.48	1e-09	8.5e-09
FBgn0085376	-9.14	-9.56	0.61	6.48	1e-09	8.6e-09
FBgn0030260	-9.9	-10.66	1.09	5.2	1e-09	8.7e-09
FBgn0264324	-8.55	-9	0.64	7.31	1.1e-09	8.8e-09
FBgn0004034	-14.37	-12.8	-2.26	0.76	1.1e-09	8.9e-09
FBgn0262867	-9.43	-9.86	0.62	6.06	1.1e-09	9.2e-09
FBgn0032801	-12.34	-11.48	-1.24	2.89	1.1e-09	9.3e-09
FBgn0033507	-10.79	-10.23	-0.8	4.82	1.2e-09	9.5e-09
FBgn0015919	-10.75	-11.4	0.95	4.04	1.2e-09	9.7e-09
FBgn0000064	-7.58	-7.08	-0.71	9.4	1.2e-09	9.7e-09
FBgn0030000	-10.55	-10.03	-0.74	5.13	1.2e-09	9.9e-09
FBgn0037723	-10.17	-9.72	-0.64	5.62	1.2e-09	9.9e-09
FBgn0037475	-10.08	-10.82	1.07	4.96	1.2e-09	1e-08
FBgn0029894	-9.08	-9.49	0.59	6.57	1.3e-09	1.1e-08
FBgn0028482	-9.65	-10.17	0.75	5.68	1.3e-09	1.1e-08
FBgn0039774	-9.74	-10.19	0.65	5.59	1.3e-09	1.1e-08
FBgn0000083	-7.89	-8.27	0.55	8.3	1.3e-09	1.1e-08
FBgn0040321	-10.47	-10	-0.68	5.21	1.4e-09	1.1e-08
FBgn0020647	-8.83	-9.23	0.58	6.93	1.4e-09	1.2e-08
FBgn0035702	-10.34	-10.85	0.73	4.69	1.4e-09	1.2e-08
FBgn0261999	-10.37	-10.97	0.86	4.6	1.4e-09	1.2e-08
FBgn0039734	-8.44	-8.85	0.59	7.5	1.4e-09	1.2e-08
FBgn0010300	-5.89	-6.27	0.54	11.19	1.4e-09	1.2e-08
FBgn0030529	-9.13	-8.74	-0.57	7.07	1.4e-09	1.2e-08
FBgn0015519	-9.76	-10.28	0.74	5.53	1.5e-09	1.2e-08
FBgn0038601	-9.68	-9.26	-0.6	6.3	1.5e-09	1.2e-08
FBgn0032515	-8.31	-8.71	0.57	7.68	1.5e-09	1.2e-08
FBgn0033183	-9.45	-9.08	-0.53	6.59	1.5e-09	1.3e-08
FBgn0264386	-9.04	-9.58	0.79	6.56	1.6e-09	1.3e-08
FBgn0260959	-9.99	-9.53	-0.67	5.89	1.6e-09	1.3e-08
FBgn0036984	-9.3	-9.73	0.62	6.23	1.6e-09	1.3e-08
FBgn0261113	-7.75	-7.35	-0.58	9.06	1.6e-09	1.3e-08
FBgn0264308	-8.85	-9.33	0.69	6.86	1.6e-09	1.3e-08
FBgn0030028	-11.91	-11.13	-1.13	3.43	1.6e-09	1.3e-08
FBgn0259676	-11.02	-10.45	-0.82	4.51	1.7e-09	1.3e-08
FBgn0037852	-9.98	-9.57	-0.59	5.86	1.7e-09	1.3e-08
FBgn0264006	-8.39	-8.84	0.65	7.54	1.7e-09	1.4e-08
FBgn0037819	-14.7	-13.08	-2.34	0.38	1.7e-09	1.4e-08
FBgn0036194	-9.75	-9.24	-0.74	6.28	1.7e-09	1.4e-08
FBgn0261385	-8.53	-8.12	-0.6	7.95	1.7e-09	1.4e-08
FBgn0266777	-11.21	-10.55	-0.94	4.31	1.7e-09	1.4e-08
FBgn0040001	-11.98	-13.27	1.86	2.04	1.8e-09	1.4e-08
FBgn0036986	-9.31	-9.84	0.76	6.16	1.8e-09	1.4e-08
FBgn0031016	-9.35	-8.91	-0.64	6.8	1.9e-09	1.5e-08
FBgn0030499	-9.65	-10.06	0.59	5.74	1.9e-09	1.5e-08
FBgn0039735	-8.39	-8.01	-0.55	8.13	1.9e-09	1.5e-08
FBgn0031814	-8.99	-9.37	0.55	6.72	2e-09	1.6e-08
FBgn0026876	-10.16	-9.73	-0.62	5.62	2e-09	1.6e-08
FBgn0261283	-8.48	-8.12	-0.53	7.98	2e-09	1.6e-08
FBgn0041605	-7.24	-7.65	0.59	9.22	2.1e-09	1.7e-08
FBgn0020618	-6.28	-5.92	-0.53	11.16	2.2e-09	1.7e-08
FBgn0051663	-9.79	-10.3	0.74	5.49	2.2e-09	1.7e-08
FBgn0034978	-8.85	-9.25	0.58	6.91	2.2e-09	1.7e-08
FBgn0014455	-8.68	-8.29	-0.55	7.72	2.2e-09	1.7e-08
FBgn0035162	-8.08	-7.68	-0.58	8.59	2.3e-09	1.8e-08
FBgn0030241	-8.94	-8.53	-0.6	7.36	2.4e-09	1.9e-08
FBgn0036032	-8.79	-9.17	0.54	7.01	2.4e-09	1.9e-08
FBgn0033830	-13.23	-15	2.55	0.19	2.4e-09	1.9e-08
FBgn0053307	-15.19	-13.37	-2.62	-0.07	2.5e-09	2e-08
FBgn0020414	-9.01	-9.41	0.58	6.67	2.5e-09	2e-08
FBgn0033154	-16.29	-12.87	-4.92	0.43	2.6e-09	2e-08
FBgn0031168	-12.76	-14.04	1.85	0.95	2.7e-09	2.1e-08
FBgn0022774	-9.42	-10.03	0.88	5.96	2.7e-09	2.1e-08
FBgn0035240	-9.93	-10.39	0.67	5.31	2.7e-09	2.1e-08
FBgn0052105	-10.81	-11.51	1	3.93	2.7e-09	2.1e-08
FBgn0025186	-9.1	-9.5	0.58	6.54	2.7e-09	2.1e-08
FBgn0015400	-8.76	-9.3	0.78	6.96	2.7e-09	2.1e-08
FBgn0003346	-8.74	-8.34	-0.58	7.64	2.7e-09	2.1e-08
FBgn0036732	-8.47	-7.84	-0.91	8.24	2.8e-09	2.2e-08
FBgn0086604	-9.37	-9.83	0.67	6.12	2.9e-09	2.3e-08
FBgn0031770	-9.98	-10.58	0.86	5.17	2.9e-09	2.3e-08
FBgn0037798	-10.35	-10.9	0.78	4.66	2.9e-09	2.3e-08
FBgn0031003	-10.65	-10.16	-0.7	4.96	3e-09	2.3e-08
FBgn0001320	-12.52	-13.71	1.72	1.3	3e-09	2.3e-08
FBgn0030336	-9.04	-8.66	-0.54	7.19	3e-09	2.3e-08
FBgn0265191	-10.18	-10.83	0.94	4.86	3.1e-09	2.4e-08
FBgn0033929	-8.94	-8.52	-0.61	7.38	3.2e-09	2.5e-08
FBgn0053147	-10.17	-10.69	0.75	4.94	3.2e-09	2.5e-08
FBgn0029092	-9.41	-9.87	0.66	6.06	3.2e-09	2.5e-08
FBgn0002872	-9.52	-9.04	-0.7	6.58	3.3e-09	2.6e-08
FBgn0033519	-13.81	-12.36	-2.08	1.42	3.4e-09	2.6e-08
FBgn0263832	-8.94	-8.35	-0.85	7.52	3.4e-09	2.6e-08
FBgn0050471	-12.95	-16.11	4.55	0.41	3.4e-09	2.6e-08
FBgn0036274	-10.72	-11.39	0.96	4.07	3.5e-09	2.7e-08
FBgn0085397	-9.61	-10.04	0.63	5.79	3.5e-09	2.7e-08
FBgn0261563	-9.96	-9.48	-0.69	5.95	3.5e-09	2.7e-08
FBgn0039756	-11.64	-10.82	-1.17	3.85	3.5e-09	2.7e-08
FBgn0031717	-9.96	-10.42	0.66	5.27	3.5e-09	2.7e-08
FBgn0038088	-10.47	-11.15	0.98	4.42	3.5e-09	2.7e-08
FBgn0037015	-9.66	-10.21	0.79	5.66	3.5e-09	2.7e-08
FBgn0264895	-8.68	-9.11	0.62	7.13	3.6e-09	2.8e-08
FBgn0038206	-9.89	-10.33	0.64	5.38	3.6e-09	2.8e-08
FBgn0010415	-7.52	-7.94	0.61	8.82	3.7e-09	2.8e-08
FBgn0040395	-8.13	-8.49	0.52	7.96	3.7e-09	2.8e-08
FBgn0034850	-13.33	-12.2	-1.63	1.75	3.7e-09	2.9e-08
FBgn0016975	-8.7	-9.17	0.68	7.08	3.8e-09	2.9e-08
FBgn0016976	-8.7	-9.17	0.68	7.08	3.8e-09	2.9e-08
FBgn0004087	-10.84	-10.34	-0.71	4.7	3.8e-09	2.9e-08
FBgn0033793	-9.97	-10.46	0.71	5.24	3.9e-09	3e-08
FBgn0053988	-8.33	-8.78	0.64	7.63	3.9e-09	3e-08
FBgn0085222	-14.09	-12.71	-1.99	0.96	4e-09	3e-08
FBgn0039207	-10.54	-10.05	-0.71	5.12	4e-09	3e-08
FBgn0051231	-13.25	-12.16	-1.57	1.82	4.1e-09	3.1e-08
FBgn0040068	-9.63	-9.21	-0.6	6.38	4.1e-09	3.1e-08
FBgn0029839	-11.2	-11.96	1.1	3.35	4.2e-09	3.2e-08
FBgn0028979	-10.15	-10.72	0.83	4.94	4.3e-09	3.3e-08
FBgn0039691	-9.68	-9.26	-0.61	6.3	4.3e-09	3.3e-08
FBgn0085484	-9.44	-9.88	0.63	6.03	4.3e-09	3.3e-08
FBgn0036290	-9.02	-8.64	-0.55	7.21	4.4e-09	3.3e-08
FBgn0027334	-10.13	-9.67	-0.66	5.69	4.4e-09	3.3e-08
FBgn0035287	-9.91	-10.38	0.69	5.34	4.7e-09	3.6e-08
FBgn0038948	-9.63	-9.21	-0.6	6.38	4.8e-09	3.6e-08
FBgn0032702	-10.36	-9.93	-0.62	5.33	4.8e-09	3.6e-08
FBgn0024491	-9.52	-9.14	-0.56	6.5	5.1e-09	3.8e-08
FBgn0267029	-11.51	-10.84	-0.96	3.89	5.3e-09	4e-08
FBgn0022069	-9.27	-8.87	-0.56	6.87	5.3e-09	4e-08
FBgn0036351	-12.2	-13.86	2.39	1.64	5.4e-09	4e-08
FBgn0040346	-9.87	-9.42	-0.65	6.06	5.4e-09	4e-08
FBgn0020389	-9.88	-10.33	0.65	5.39	5.4e-09	4.1e-08
FBgn0030864	-9.93	-9.5	-0.63	5.95	5.6e-09	4.2e-08
FBgn0029105	-8.97	-9.34	0.54	6.75	5.7e-09	4.2e-08
FBgn0267672	-11.26	-12.04	1.13	3.25	5.8e-09	4.3e-08
FBgn0030805	-10.54	-10.08	-0.67	5.09	5.9e-09	4.4e-08
FBgn0035676	-9.84	-10.33	0.7	5.43	6e-09	4.5e-08
FBgn0051320	-10.78	-10.25	-0.77	4.81	6.1e-09	4.5e-08
FBgn0031457	-10.18	-10.72	0.78	4.92	6.1e-09	4.5e-08
FBgn0051030	-8.6	-8.99	0.57	7.27	6.3e-09	4.7e-08
FBgn0004868	-7.4	-7.84	0.63	8.97	6.4e-09	4.8e-08
FBgn0035610	-11.04	-11.95	1.31	3.5	6.6e-09	4.9e-08
FBgn0039286	-9.96	-9.51	-0.65	5.92	6.7e-09	5e-08
FBgn0037708	-10.47	-11.07	0.87	4.47	7e-09	5.2e-08
FBgn0040524	-10.93	-10.38	-0.79	4.62	7.1e-09	5.3e-08
FBgn0085407	-9.95	-10.43	0.7	5.27	7.2e-09	5.3e-08
FBgn0031473	-10.15	-10.7	0.79	4.96	7.2e-09	5.3e-08
FBgn0034477	-14.88	-13.31	-2.27	0.08	7.4e-09	5.5e-08
FBgn0001226	-6.46	-6.91	0.65	10.32	7.5e-09	5.5e-08
FBgn0024150	-9.81	-10.26	0.66	5.49	7.5e-09	5.5e-08
FBgn0020224	-8.26	-8.61	0.5	7.78	7.5e-09	5.5e-08
FBgn0032026	-9.74	-9.3	-0.64	6.23	7.5e-09	5.5e-08
FBgn0263076	-11.43	-12.34	1.3	2.95	7.5e-09	5.6e-08
FBgn0001297	-8.88	-9.28	0.58	6.86	7.5e-09	5.6e-08
FBgn0031660	-9.66	-9.29	-0.54	6.29	7.5e-09	5.6e-08
FBgn0036334	-8.97	-8.57	-0.57	7.31	7.7e-09	5.7e-08
FBgn0003716	-9.1	-8.72	-0.55	7.1	7.7e-09	5.7e-08
FBgn0266624	-11.57	-12.85	1.85	2.62	7.8e-09	5.7e-08
FBgn0039944	-9.92	-9.46	-0.67	5.99	7.9e-09	5.8e-08
FBgn0033212	-8.53	-8.89	0.51	7.39	8.1e-09	5.9e-08
FBgn0260986	-10.63	-9.99	-0.93	5.13	8.1e-09	6e-08
FBgn0040752	-8.07	-8.46	0.57	8.04	8.2e-09	6e-08
FBgn0035477	-9.81	-10.28	0.67	5.48	8.4e-09	6.2e-08
FBgn0014141	-9.16	-8.59	-0.82	7.19	8.4e-09	6.2e-08
FBgn0034098	-9.49	-9.01	-0.68	6.63	8.5e-09	6.2e-08
FBgn0266282	-9.67	-9.26	-0.6	6.31	8.5e-09	6.2e-08
FBgn0029094	-9.35	-8.95	-0.58	6.76	8.6e-09	6.3e-08
FBgn0022213	-8.8	-8.43	-0.53	7.52	8.6e-09	6.3e-08
FBgn0037135	-7.85	-7.49	-0.52	8.89	8.7e-09	6.3e-08
FBgn0034501	-8.17	-8.63	0.65	7.85	8.8e-09	6.4e-08
FBgn0261089	-10.18	-10.75	0.83	4.89	8.9e-09	6.5e-08
FBgn0004400	-12	-11.04	-1.39	3.48	9.2e-09	6.7e-08
FBgn0031799	-10.63	-10.13	-0.72	5	9.4e-09	6.8e-08
FBgn0030587	-12.02	-13.12	1.58	2.04	9.5e-09	6.9e-08
FBgn0085421	-9.46	-10.04	0.85	5.93	9.6e-09	6.9e-08
FBgn0263200	-11	-11.82	1.19	3.6	9.7e-09	7e-08
FBgn0036493	-14.94	-13.22	-2.49	0.16	9.9e-09	7.1e-08
FBgn0010660	-8.71	-8.28	-0.62	7.7	9.9e-09	7.1e-08
FBgn0037810	-8.05	-7.63	-0.62	8.65	9.9e-09	7.2e-08
FBgn0035213	-9.55	-9.17	-0.54	6.45	1e-08	7.3e-08
FBgn0032390	-10.19	-9.73	-0.65	5.6	1e-08	7.4e-08
FBgn0085432	-7.51	-7.89	0.54	8.85	1e-08	7.4e-08
FBgn0026315	-13.88	-12.61	-1.84	1.12	1.1e-08	7.7e-08
FBgn0033358	-10.43	-11.07	0.92	4.5	1.1e-08	7.7e-08
FBgn0032719	-9.35	-9.81	0.66	6.15	1.1e-08	7.7e-08
FBgn0039630	-12.7	-11.73	-1.39	2.48	1.1e-08	7.8e-08
FBgn0264273	-8.71	-9.13	0.6	7.1	1.1e-08	7.8e-08
FBgn0000477	-9.63	-10.29	0.96	5.64	1.1e-08	7.8e-08
FBgn0267385	-7.78	-7.42	-0.51	8.99	1.1e-08	7.9e-08
FBgn0052850	-8.62	-8.97	0.51	7.27	1.1e-08	7.9e-08
FBgn0036566	-8.77	-9.16	0.56	7.02	1.1e-08	8.1e-08
FBgn0020248	-10.55	-11.11	0.8	4.37	1.2e-08	8.4e-08
FBgn0013763	-9.23	-8.65	-0.83	7.09	1.2e-08	8.4e-08
FBgn0039647	-9.01	-9.51	0.71	6.61	1.2e-08	8.5e-08
FBgn0031602	-9.96	-10.54	0.84	5.21	1.2e-08	8.5e-08
FBgn0039120	-8.64	-8.25	-0.55	7.78	1.2e-08	8.5e-08
FBgn0027578	-12.1	-13.98	2.71	1.72	1.2e-08	8.6e-08
FBgn0032409	-9.36	-9.75	0.56	6.17	1.2e-08	8.6e-08
FBgn0029176	-6.25	-5.9	-0.5	11.19	1.2e-08	8.6e-08
FBgn0040075	-9.27	-8.89	-0.55	6.86	1.2e-08	8.8e-08
FBgn0015245	-7.65	-7.26	-0.56	9.2	1.3e-08	9e-08
FBgn0000492	-10.48	-11.15	0.96	4.41	1.3e-08	9.2e-08
FBgn0003525	-8.78	-8.35	-0.61	7.61	1.3e-08	9.3e-08
FBgn0264986	-11.82	-13	1.7	2.29	1.3e-08	9.3e-08
FBgn0053087	-7.94	-8.31	0.53	8.24	1.3e-08	9.3e-08
FBgn0003683	-11.64	-12.53	1.28	2.65	1.3e-08	9.4e-08
FBgn0036145	-8.87	-9.36	0.7	6.82	1.3e-08	9.5e-08
FBgn0032929	-10.39	-9.96	-0.63	5.29	1.4e-08	9.6e-08
FBgn0033214	-12.34	-11.26	-1.55	3.12	1.4e-08	9.6e-08
FBgn0051549	-10.25	-9.78	-0.67	5.52	1.4e-08	9.8e-08
FBgn0004374	-10.05	-9.6	-0.64	5.79	1.4e-08	9.8e-08
FBgn0000299	-9.21	-8.72	-0.71	7.04	1.4e-08	9.9e-08
FBgn0003278	-9.98	-9.52	-0.66	5.9	1.4e-08	9.9e-08
FBgn0001991	-9.35	-9.8	0.65	6.16	1.4e-08	9.9e-08
FBgn0265083	-10.21	-9.77	-0.63	5.56	1.4e-08	9.9e-08
FBgn0038107	-10.21	-9.77	-0.63	5.56	1.4e-08	1e-07
FBgn0004956	-12.68	-11.65	-1.48	2.58	1.4e-08	1e-07
FBgn0260744	-9.23	-9.63	0.59	6.36	1.4e-08	1e-07
FBgn0034858	-9.42	-9.06	-0.52	6.62	1.4e-08	1e-07
FBgn0040232	-9.04	-8.56	-0.69	7.27	1.4e-08	1e-07
FBgn0263220	-9.14	-9.61	0.67	6.45	1.5e-08	1e-07
FBgn0003250	-11.19	-10.43	-1.08	4.44	1.5e-08	1e-07
FBgn0034614	-10.06	-9.65	-0.59	5.75	1.5e-08	1.1e-07
FBgn0039900	-8.89	-9.31	0.6	6.83	1.6e-08	1.1e-07
FBgn0034447	-10.12	-9.69	-0.62	5.68	1.6e-08	1.1e-07
FBgn0002780	-8.04	-7.65	-0.57	8.64	1.6e-08	1.1e-07
FBgn0050009	-10.05	-10.49	0.64	5.16	1.6e-08	1.1e-07
FBgn0260658	-9.71	-10.23	0.75	5.6	1.7e-08	1.2e-07
FBgn0052857	-10.13	-9.71	-0.6	5.65	1.7e-08	1.2e-07
FBgn0019968	-8.1	-8.51	0.59	7.99	1.8e-08	1.2e-07
FBgn0033627	-9.27	-9.72	0.65	6.27	1.8e-08	1.2e-07
FBgn0262508	-9.34	-9.77	0.61	6.18	1.8e-08	1.2e-07
FBgn0003366	-9.25	-9.64	0.56	6.34	1.8e-08	1.2e-07
FBgn0031968	-10.05	-10.53	0.69	5.13	1.8e-08	1.2e-07
FBgn0263863	-10.18	-9.77	-0.59	5.57	1.8e-08	1.2e-07
FBgn0034299	-10.17	-9.78	-0.57	5.57	1.8e-08	1.2e-07
FBgn0015903	-8.99	-8.56	-0.61	7.3	1.8e-08	1.3e-07
FBgn0035831	-10.71	-10.23	-0.69	4.87	1.8e-08	1.3e-07
FBgn0030208	-7.67	-8.09	0.61	8.6	1.9e-08	1.3e-07
FBgn0026592	-10.29	-10.78	0.7	4.78	1.9e-08	1.3e-07
FBgn0030993	-12.47	-11.62	-1.23	2.69	2.1e-08	1.4e-07
FBgn0029768	-10.92	-11.76	1.22	3.7	2.1e-08	1.5e-07
FBgn0038146	-9.82	-9.44	-0.56	6.07	2.2e-08	1.5e-07
FBgn0031747	-11.3	-15.56	6.14	2.68	2.2e-08	1.5e-07
FBgn0033996	-9.73	-10.14	0.59	5.63	2.2e-08	1.5e-07
FBgn0033725	-11.96	-14.16	3.17	1.86	2.2e-08	1.5e-07
FBgn0030503	-10.21	-10.66	0.65	4.91	2.3e-08	1.6e-07
FBgn0034031	-14.42	-12.93	-2.15	0.61	2.4e-08	1.6e-07
FBgn0030707	-12.47	-13.69	1.76	1.36	2.4e-08	1.6e-07
FBgn0022710	-10.89	-11.74	1.23	3.74	2.4e-08	1.7e-07
FBgn0037815	-10.83	-10.35	-0.7	4.7	2.4e-08	1.7e-07
FBgn0266756	-8.99	-8.57	-0.61	7.3	2.4e-08	1.7e-07
FBgn0003068	-11.14	-11.9	1.1	3.42	2.4e-08	1.7e-07
FBgn0031716	-10.09	-10.57	0.69	5.07	2.5e-08	1.7e-07
FBgn0026415	-8.09	-8.49	0.59	8	2.6e-08	1.7e-07
FBgn0030895	-10.77	-11.63	1.25	3.92	2.6e-08	1.7e-07
FBgn0261446	-11.49	-10.81	-0.98	3.93	2.6e-08	1.8e-07
FBgn0023531	-7.87	-8.23	0.51	8.34	2.6e-08	1.8e-07
FBgn0038473	-9.6	-9.18	-0.61	6.41	2.6e-08	1.8e-07
FBgn0031540	-10.9	-10.31	-0.86	4.7	2.7e-08	1.8e-07
FBgn0267635	-12.53	-11.58	-1.38	2.7	2.7e-08	1.8e-07
FBgn0053505	-10.63	-10.19	-0.64	4.95	2.7e-08	1.9e-07
FBgn0015391	-8.61	-8.22	-0.57	7.82	2.8e-08	1.9e-07
FBgn0000479	-7.86	-8.24	0.54	8.34	2.8e-08	1.9e-07
FBgn0032194	-10.05	-9.64	-0.59	5.76	2.9e-08	2e-07
FBgn0083124	-10.52	-10.02	-0.72	5.16	2.9e-08	2e-07
FBgn0034800	-10.75	-10.17	-0.84	4.91	2.9e-08	2e-07
FBgn0010438	-10.1	-9.68	-0.62	5.7	3e-08	2e-07
FBgn0042127	-10.94	-11.78	1.21	3.67	3e-08	2e-07
FBgn0023534	-10.59	-11.14	0.78	4.32	3.1e-08	2.1e-07
FBgn0024364	-9.59	-9.2	-0.57	6.4	3.1e-08	2.1e-07
FBgn0037519	-11.54	-12.6	1.52	2.73	3.1e-08	2.1e-07
FBgn0085408	-10.69	-10.22	-0.68	4.89	3.1e-08	2.1e-07
FBgn0024222	-10.53	-10.04	-0.7	5.14	3.1e-08	2.1e-07
FBgn0036579	-9.67	-10.07	0.58	5.73	3.2e-08	2.1e-07
FBgn0037926	-9.61	-9.2	-0.59	6.39	3.2e-08	2.1e-07
FBgn0034462	-13.83	-19.24	7.8	-0.81	3.2e-08	2.1e-07
FBgn0039238	-12.36	-11.49	-1.26	2.87	3.2e-08	2.1e-07
FBgn0033988	-9.28	-8.88	-0.58	6.86	3.2e-08	2.2e-07
FBgn0032601	-11.89	-13.08	1.72	2.19	3.2e-08	2.2e-07
FBgn0028426	-10.58	-10.15	-0.62	5.01	3.3e-08	2.2e-07
FBgn0030653	-10.4	-11.24	1.21	4.46	3.3e-08	2.2e-07
FBgn0034399	-10.31	-9.91	-0.58	5.37	3.3e-08	2.2e-07
FBgn0265362	-11.5	-10.8	-1	3.94	3.3e-08	2.2e-07
FBgn0030706	-8.47	-8.83	0.53	7.48	3.4e-08	2.3e-07
FBgn0035544	-13.1	-14.74	2.37	0.39	3.5e-08	2.3e-07
FBgn0001138	-9.91	-9.38	-0.77	6.07	3.5e-08	2.3e-07
FBgn0029881	-9.16	-9.56	0.58	6.46	3.6e-08	2.4e-07
FBgn0038273	-11.94	-11.17	-1.11	3.36	3.7e-08	2.5e-07
FBgn0259111	-10.05	-10.65	0.87	5.06	3.7e-08	2.5e-07
FBgn0265705	-14.64	-13.12	-2.2	0.35	3.8e-08	2.5e-07
FBgn0003517	-5.53	-5.16	-0.54	12.24	3.8e-08	2.5e-07
FBgn0085446	-8.78	-8.34	-0.63	7.62	3.8e-08	2.5e-07
FBgn0263490	-8.93	-8.49	-0.63	7.4	4e-08	2.6e-07
FBgn0033761	-10.21	-9.8	-0.59	5.53	4e-08	2.6e-07
FBgn0041102	-13.88	-12.73	-1.65	0.99	4e-08	2.6e-07
FBgn0052544	-10.09	-10.55	0.66	5.09	4.2e-08	2.7e-07
FBgn0033557	-10.01	-9.61	-0.59	5.81	4.2e-08	2.8e-07
FBgn0003087	-10.57	-10.01	-0.8	5.14	4.4e-08	2.9e-07
FBgn0025702	-8.42	-8.79	0.52	7.54	4.4e-08	2.9e-07
FBgn0030753	-9.23	-8.89	-0.5	6.89	4.5e-08	3e-07
FBgn0035833	-9.6	-9.97	0.53	5.84	4.5e-08	3e-07
FBgn0041781	-8.75	-9.1	0.51	7.08	4.5e-08	3e-07
FBgn0014009	-8.26	-8.62	0.52	7.78	4.6e-08	3e-07
FBgn0027601	-9.59	-10.1	0.73	5.78	4.7e-08	3.1e-07
FBgn0035112	-12.94	-11.96	-1.42	2.15	4.8e-08	3.1e-07
FBgn0031191	-10.15	-9.75	-0.58	5.61	4.8e-08	3.1e-07
FBgn0013305	-8.52	-8.85	0.48	7.42	4.8e-08	3.2e-07
FBgn0266098	-7.26	-7.61	0.5	9.22	4.8e-08	3.2e-07
FBgn0030607	-10.53	-11.08	0.79	4.41	4.9e-08	3.2e-07
FBgn0004581	-10.14	-9.63	-0.74	5.72	5e-08	3.3e-07
FBgn0030847	-9.21	-9.56	0.51	6.41	5e-08	3.3e-07
FBgn0040238	-10.37	-10.84	0.69	4.68	5.1e-08	3.3e-07
FBgn0039233	-10.64	-10.21	-0.63	4.93	5.1e-08	3.3e-07
FBgn0041184	-9.47	-8.97	-0.72	6.68	5.1e-08	3.3e-07
FBgn0034243	-9.08	-8.74	-0.5	7.1	5.1e-08	3.3e-07
FBgn0037525	-8.1	-8.47	0.54	8	5.1e-08	3.3e-07
FBgn0027588	-7.53	-7.89	0.52	8.84	5.2e-08	3.4e-07
FBgn0003301	-8.8	-9.15	0.5	7.01	5.3e-08	3.5e-07
FBgn0033379	-9.69	-9.33	-0.52	6.23	5.3e-08	3.5e-07
FBgn0086677	-8.46	-8.9	0.64	7.45	5.4e-08	3.5e-07
FBgn0037633	-9.79	-9.4	-0.57	6.12	5.4e-08	3.5e-07
FBgn0040070	-8.55	-8.21	-0.5	7.86	5.5e-08	3.5e-07
FBgn0036927	-7.74	-8.09	0.5	8.54	5.5e-08	3.6e-07
FBgn0266750	-9.75	-10.69	1.35	5.34	5.6e-08	3.6e-07
FBgn0026144	-9.27	-8.84	-0.62	6.9	5.6e-08	3.6e-07
FBgn0053155	-9.42	-9.84	0.6	6.07	5.7e-08	3.7e-07
FBgn0035767	-11.28	-12.07	1.15	3.22	5.7e-08	3.7e-07
FBgn0262353	-13.19	-12.19	-1.45	1.82	5.7e-08	3.7e-07
FBgn0051324	-10.63	-11.6	1.39	4.07	5.7e-08	3.7e-07
FBgn0053179	-10.48	-11.1	0.9	4.44	5.9e-08	3.8e-07
FBgn0026616	-9.18	-9.6	0.61	6.42	6e-08	3.8e-07
FBgn0027903	-10.43	-10.02	-0.59	5.21	6.1e-08	3.9e-07
FBgn0035521	-10.05	-10.52	0.69	5.14	6.2e-08	4e-07
FBgn0025832	-9.99	-9.61	-0.54	5.82	6.3e-08	4.1e-07
FBgn0015904	-11.37	-12.15	1.13	3.08	6.4e-08	4.1e-07
FBgn0260742	-9.08	-9.43	0.5	6.61	6.6e-08	4.2e-07
FBgn0260965	-10.12	-9.74	-0.55	5.63	6.7e-08	4.3e-07
FBgn0051866	-10.92	-10.44	-0.69	4.57	6.9e-08	4.4e-07
FBgn0013342	-7.71	-8.14	0.61	8.53	6.9e-08	4.4e-07
FBgn0028996	-7.94	-8.29	0.51	8.24	7e-08	4.5e-07
FBgn0052344	-9.76	-9.38	-0.54	6.15	7e-08	4.5e-07
FBgn0033889	-9.26	-8.81	-0.65	6.94	7e-08	4.5e-07
FBgn0035612	-11.03	-11.87	1.22	3.55	7.1e-08	4.6e-07
FBgn0020493	-9.79	-10.19	0.57	5.55	7.2e-08	4.6e-07
FBgn0027360	-9.8	-9.43	-0.53	6.09	7.4e-08	4.7e-07
FBgn0261976	-11.75	-11.09	-0.95	3.53	7.4e-08	4.7e-07
FBgn0010097	-10.86	-10.34	-0.75	4.69	7.5e-08	4.8e-07
FBgn0027889	-8.82	-8.46	-0.52	7.49	7.5e-08	4.8e-07
FBgn0037817	-9.97	-10.4	0.63	5.28	7.5e-08	4.8e-07
FBgn0032919	-9.03	-8.69	-0.48	7.17	7.5e-08	4.8e-07
FBgn0262647	-9.04	-8.67	-0.54	7.18	7.6e-08	4.8e-07
FBgn0034725	-10.75	-10.21	-0.78	4.87	7.6e-08	4.8e-07
FBgn0027544	-9.96	-10.39	0.62	5.29	7.9e-08	5e-07
FBgn0259821	-10.05	-10.6	0.79	5.09	7.9e-08	5e-07
FBgn0260223	-9.87	-9.49	-0.54	5.99	8.2e-08	5.2e-07
FBgn0010399	-10.03	-10.56	0.76	5.13	8.2e-08	5.2e-07
FBgn0025712	-8.8	-9.34	0.78	6.91	8.4e-08	5.3e-07
FBgn0010041	-15.06	-13.53	-2.2	-0.21	8.4e-08	5.3e-07
FBgn0042206	-14.31	-12.98	-1.92	0.59	8.4e-08	5.3e-07
FBgn0030520	-6.83	-6.5	-0.49	10.33	8.5e-08	5.4e-07
FBgn0030634	-10.6	-11.21	0.88	4.27	8.6e-08	5.4e-07
FBgn0022288	-9.69	-9.33	-0.51	6.23	9e-08	5.7e-07
FBgn0039058	-15.23	-13.59	-2.38	-0.32	9.3e-08	5.9e-07
FBgn0259876	-8.81	-8.42	-0.57	7.53	9.5e-08	6e-07
FBgn0004885	-8.56	-8.91	0.5	7.35	9.5e-08	6e-07
FBgn0038535	-7.99	-8.32	0.47	8.18	9.7e-08	6.1e-07
FBgn0046302	-13.61	-15.37	2.53	-0.33	9.9e-08	6.2e-07
FBgn0029507	-13.14	-12.18	-1.38	1.84	9.9e-08	6.3e-07
FBgn0033226	-9.93	-9.55	-0.54	5.91	9.9e-08	6.3e-07
FBgn0042125	-10.38	-9.97	-0.59	5.28	1e-07	6.3e-07
FBgn0026239	-8.9	-8.52	-0.55	7.39	1e-07	6.5e-07
FBgn0003944	-10.59	-11.18	0.85	4.29	1e-07	6.5e-07
FBgn0000038	-9.39	-9.83	0.63	6.1	1e-07	6.5e-07
FBgn0039125	-9.61	-9.22	-0.55	6.37	1.1e-07	6.6e-07
FBgn0001104	-8.83	-8.49	-0.48	7.46	1.1e-07	6.7e-07
FBgn0033246	-8.88	-8.51	-0.53	7.41	1.1e-07	6.7e-07
FBgn0003091	-10.04	-10.5	0.67	5.16	1.1e-07	6.8e-07
FBgn0029003	-9.28	-9.66	0.55	6.3	1.1e-07	6.8e-07
FBgn0000028	-9.73	-10.22	0.71	5.58	1.1e-07	6.9e-07
FBgn0039380	-10.13	-10.73	0.86	4.95	1.1e-07	7.1e-07
FBgn0032221	-9.5	-9.9	0.58	5.97	1.2e-07	7.2e-07
FBgn0053639	-11.27	-12.1	1.2	3.21	1.2e-07	7.3e-07
FBgn0033408	-14.54	-13.2	-1.93	0.28	1.2e-07	7.3e-07
FBgn0036565	-9.56	-9.17	-0.57	6.44	1.2e-07	7.3e-07
FBgn0034755	-13.41	-12.37	-1.5	1.54	1.2e-07	7.4e-07
FBgn0033638	-9.1	-9.58	0.69	6.5	1.2e-07	7.5e-07
FBgn0030090	-9.25	-9.65	0.57	6.33	1.2e-07	7.5e-07
FBgn0038390	-10.27	-9.8	-0.67	5.49	1.2e-07	7.5e-07
FBgn0010803	-9.84	-9.48	-0.53	6.02	1.2e-07	7.5e-07
FBgn0038156	-9.26	-9.83	0.83	6.22	1.2e-07	7.5e-07
FBgn0259246	-7.56	-7.92	0.52	8.79	1.2e-07	7.6e-07
FBgn0034118	-9.3	-8.96	-0.49	6.78	1.2e-07	7.6e-07
FBgn0033010	-9.19	-9.53	0.5	6.45	1.3e-07	7.9e-07
FBgn0033225	-9.5	-9.17	-0.49	6.48	1.3e-07	8e-07
FBgn0039464	-9.32	-8.95	-0.53	6.78	1.3e-07	8e-07
FBgn0266581	-9.49	-9.11	-0.55	6.54	1.4e-07	8.4e-07
FBgn0027363	-8.77	-9.16	0.56	7.03	1.4e-07	8.5e-07
FBgn0040324	-8.18	-8.51	0.47	7.91	1.4e-07	8.6e-07
FBgn0036486	-9.6	-9.21	-0.57	6.39	1.4e-07	8.7e-07
FBgn0053509	-10.65	-10.07	-0.84	5.04	1.4e-07	8.7e-07
FBgn0034646	-9.54	-9.18	-0.51	6.45	1.4e-07	8.8e-07
FBgn0029974	-9.32	-9.67	0.51	6.26	1.4e-07	8.9e-07
FBgn0030670	-9.53	-9.89	0.53	5.95	1.5e-07	9.1e-07
FBgn0034756	-12.89	-11.89	-1.44	2.24	1.5e-07	9.2e-07
FBgn0016076	-9.05	-9.69	0.92	6.48	1.5e-07	9.2e-07
FBgn0036183	-11.98	-12.9	1.32	2.16	1.6e-07	9.5e-07
FBgn0003093	-8.4	-8.78	0.54	7.56	1.6e-07	9.7e-07
FBgn0000303	-9.38	-9.81	0.62	6.13	1.6e-07	9.7e-07
FBgn0267002	-7.71	-8.14	0.62	8.53	1.6e-07	9.8e-07
FBgn0031875	-10.31	-9.93	-0.56	5.36	1.6e-07	9.8e-07
FBgn0034187	-11.12	-10.45	-0.96	4.45	1.6e-07	9.9e-07
FBgn0038402	-10.49	-11.04	0.79	4.46	1.6e-07	9.9e-07
FBgn0011762	-11.38	-10.81	-0.82	3.99	1.6e-07	1e-06
FBgn0032680	-13.38	-12.28	-1.58	1.65	1.6e-07	1e-06
FBgn0050015	-8.9	-9.33	0.62	6.81	1.7e-07	1e-06
FBgn0033170	-11.97	-12.89	1.34	2.18	1.7e-07	1e-06
FBgn0086254	-8.64	-8.32	-0.46	7.71	1.7e-07	1e-06
FBgn0038881	-7.51	-7.83	0.46	8.88	1.7e-07	1e-06
FBgn0017418	-9.24	-9.59	0.51	6.37	1.7e-07	1e-06
FBgn0038042	-9.42	-9.86	0.63	6.06	1.7e-07	1.1e-06
FBgn0015926	-10.92	-10.45	-0.69	4.56	1.8e-07	1.1e-06
FBgn0002932	-9.24	-8.85	-0.56	6.91	1.8e-07	1.1e-06
FBgn0267914	-13.59	-15.16	2.27	-0.26	1.8e-07	1.1e-06
FBgn0053543	-10.26	-10.88	0.88	4.75	1.8e-07	1.1e-06
FBgn0031053	-11.07	-10.54	-0.76	4.4	1.8e-07	1.1e-06
FBgn0050147	-10.69	-10.13	-0.81	4.97	1.8e-07	1.1e-06
FBgn0010389	-10.42	-10.92	0.73	4.59	1.8e-07	1.1e-06
FBgn0027537	-9.16	-8.82	-0.49	6.99	1.8e-07	1.1e-06
FBgn0033639	-9.13	-9.54	0.6	6.5	1.9e-07	1.1e-06
FBgn0010341	-8.17	-7.85	-0.46	8.39	1.9e-07	1.1e-06
FBgn0030816	-10.27	-10.75	0.7	4.82	1.9e-07	1.2e-06
FBgn0259145	-9.31	-9.77	0.66	6.2	1.9e-07	1.2e-06
FBgn0087040	-10.61	-11.44	1.2	4.16	1.9e-07	1.2e-06
FBgn0029895	-9.57	-10	0.62	5.84	1.9e-07	1.2e-06
FBgn0037298	-9.24	-8.89	-0.5	6.87	1.9e-07	1.2e-06
FBgn0020257	-8.65	-8.33	-0.47	7.7	2e-07	1.2e-06
FBgn0045035	-9.1	-8.69	-0.59	7.12	2e-07	1.2e-06
FBgn0036544	-8.51	-8.86	0.5	7.42	2e-07	1.2e-06
FBgn0031374	-8.79	-9.13	0.48	7.03	2e-07	1.2e-06
FBgn0038149	-9.36	-9	-0.53	6.71	2.1e-07	1.2e-06
FBgn0033902	-8.11	-7.75	-0.51	8.51	2.1e-07	1.3e-06
FBgn0038805	-9.48	-9.15	-0.48	6.52	2.2e-07	1.3e-06
FBgn0004926	-8.13	-7.8	-0.49	8.46	2.2e-07	1.3e-06
FBgn0261286	-9.95	-9.58	-0.53	5.87	2.3e-07	1.4e-06
FBgn0261704	-10	-10.42	0.61	5.23	2.3e-07	1.4e-06
FBgn0001978	-8.92	-8.52	-0.57	7.38	2.3e-07	1.4e-06
FBgn0035763	-9.21	-9.56	0.51	6.42	2.3e-07	1.4e-06
FBgn0033374	-10.24	-9.7	-0.79	5.6	2.3e-07	1.4e-06
FBgn0011604	-7.92	-7.6	-0.46	8.75	2.3e-07	1.4e-06
FBgn0002937	-13.17	-14.46	1.86	0.38	2.4e-07	1.4e-06
FBgn0027654	-9.46	-9.82	0.52	6.05	2.4e-07	1.4e-06
FBgn0028421	-9.03	-9.36	0.48	6.69	2.4e-07	1.4e-06
FBgn0035995	-9.5	-9.87	0.53	5.98	2.4e-07	1.4e-06
FBgn0013717	-9.26	-9.6	0.49	6.36	2.4e-07	1.4e-06
FBgn0259222	-9.46	-9.82	0.52	6.05	2.4e-07	1.4e-06
FBgn0000246	-9.45	-9.01	-0.64	6.65	2.4e-07	1.4e-06
FBgn0038344	-9.82	-9.36	-0.66	6.13	2.5e-07	1.5e-06
FBgn0002121	-8.46	-8.09	-0.53	8.02	2.5e-07	1.5e-06
FBgn0041627	-10.02	-9.63	-0.56	5.79	2.5e-07	1.5e-06
FBgn0032154	-10.59	-10.14	-0.65	5.02	2.5e-07	1.5e-06
FBgn0034117	-9.65	-10.09	0.63	5.72	2.5e-07	1.5e-06
FBgn0000037	-9.33	-9.74	0.6	6.21	2.5e-07	1.5e-06
FBgn0015546	-10.19	-9.78	-0.59	5.56	2.5e-07	1.5e-06
FBgn0000163	-9.12	-8.75	-0.54	7.07	2.5e-07	1.5e-06
FBgn0264326	-9.66	-9.26	-0.58	6.32	2.5e-07	1.5e-06
FBgn0025865	-8.79	-9.15	0.52	7.01	2.5e-07	1.5e-06
FBgn0015011	-12.67	-13.77	1.58	1.12	2.6e-07	1.5e-06
FBgn0261988	-8.51	-8.84	0.49	7.44	2.6e-07	1.5e-06
FBgn0041210	-9.57	-9.22	-0.5	6.4	2.7e-07	1.6e-06
FBgn0033845	-9.01	-8.6	-0.6	7.26	2.7e-07	1.6e-06
FBgn0027783	-8.7	-8.33	-0.53	7.67	2.7e-07	1.6e-06
FBgn0038968	-9.75	-9.38	-0.53	6.15	2.7e-07	1.6e-06
FBgn0051451	-7.74	-8.08	0.49	8.54	2.7e-07	1.6e-06
FBgn0028582	-8.33	-8.65	0.47	7.7	2.7e-07	1.6e-06
FBgn0013759	-7.8	-8.14	0.49	8.45	2.7e-07	1.6e-06
FBgn0015360	-9.98	-10.36	0.55	5.29	2.7e-07	1.6e-06
FBgn0020255	-7.19	-6.87	-0.46	9.8	2.7e-07	1.6e-06
FBgn0010926	-10.01	-9.65	-0.53	5.78	2.8e-07	1.6e-06
FBgn0083971	-10.59	-11.19	0.85	4.29	2.8e-07	1.6e-06
FBgn0027945	-10.34	-9.96	-0.56	5.32	2.8e-07	1.6e-06
FBgn0023179	-8.73	-9.17	0.64	7.05	2.8e-07	1.6e-06
FBgn0263510	-9.7	-9.36	-0.5	6.21	2.8e-07	1.6e-06
FBgn0034959	-9.73	-10.09	0.53	5.66	2.8e-07	1.6e-06
FBgn0051274	-13.45	-19.24	8.35	-0.32	2.8e-07	1.6e-06
FBgn0010315	-10.31	-9.86	-0.65	5.42	2.8e-07	1.7e-06
FBgn0052436	-10.12	-9.67	-0.65	5.7	2.9e-07	1.7e-06
FBgn0040850	-10.6	-11.16	0.81	4.3	2.9e-07	1.7e-06
FBgn0034566	-12.14	-11.22	-1.32	3.23	2.9e-07	1.7e-06
FBgn0083975	-10.13	-10.7	0.82	4.97	3e-07	1.7e-06
FBgn0030151	-8.4	-8.08	-0.46	8.06	3e-07	1.7e-06
FBgn0037016	-10.16	-10.59	0.62	5	3e-07	1.7e-06
FBgn0051673	-10.33	-9.95	-0.56	5.33	3e-07	1.8e-06
FBgn0030834	-10.3	-9.91	-0.56	5.38	3e-07	1.8e-06
FBgn0030941	-10.69	-11.28	0.84	4.15	3e-07	1.8e-06
FBgn0030969	-9.84	-9.5	-0.5	6	3e-07	1.8e-06
FBgn0025117	-8.61	-8.29	-0.45	7.76	3.1e-07	1.8e-06
FBgn0004391	-9.54	-9.19	-0.5	6.45	3.1e-07	1.8e-06
FBgn0004913	-9.04	-8.67	-0.54	7.18	3.1e-07	1.8e-06
FBgn0263979	-8.23	-7.9	-0.47	8.32	3.1e-07	1.8e-06
FBgn0014388	-8.48	-8.14	-0.48	7.96	3.1e-07	1.8e-06
FBgn0024806	-7.91	-8.22	0.45	8.32	3.2e-07	1.8e-06
FBgn0035524	-9.96	-9.61	-0.51	5.84	3.2e-07	1.9e-06
FBgn0022023	-7.63	-7.32	-0.45	9.17	3.2e-07	1.9e-06
FBgn0052006	-11.27	-12.03	1.1	3.24	3.2e-07	1.9e-06
FBgn0266580	-8.36	-8	-0.53	8.16	3.2e-07	1.9e-06
FBgn0267967	-10.32	-9.91	-0.6	5.37	3.2e-07	1.9e-06
FBgn0031037	-8.49	-8.81	0.46	7.47	3.3e-07	1.9e-06
FBgn0025574	-8.65	-8.98	0.48	7.23	3.3e-07	1.9e-06
FBgn0032083	-13.2	-14.55	1.95	0.32	3.3e-07	1.9e-06
FBgn0027339	-6.35	-6.71	0.52	10.53	3.4e-07	2e-06
FBgn0035816	-11.06	-11.8	1.06	3.55	3.4e-07	2e-06
FBgn0038425	-10.11	-9.73	-0.55	5.65	3.5e-07	2e-06
FBgn0039564	-11.43	-10.82	-0.88	3.96	3.5e-07	2e-06
FBgn0032512	-9.66	-9.32	-0.48	6.26	3.5e-07	2e-06
FBgn0262533	-13.14	-14.46	1.91	0.41	3.5e-07	2e-06
FBgn0027109	-11.1	-11.77	0.97	3.52	3.6e-07	2.1e-06
FBgn0004244	-8.09	-8.49	0.57	8	3.7e-07	2.1e-06
FBgn0266937	-9.31	-8.8	-0.75	6.92	3.7e-07	2.1e-06
FBgn0033483	-9	-9.35	0.51	6.72	3.7e-07	2.1e-06
FBgn0003475	-9.12	-9.47	0.51	6.55	3.7e-07	2.1e-06
FBgn0032877	-10.44	-10.04	-0.58	5.19	3.7e-07	2.1e-06
FBgn0033051	-10.51	-11.18	0.97	4.38	3.8e-07	2.2e-06
FBgn0260799	-8.15	-8.49	0.5	7.95	3.9e-07	2.2e-06
FBgn0032050	-8.98	-8.65	-0.47	7.23	3.9e-07	2.2e-06
FBgn0004574	-8.7	-9.07	0.53	7.14	3.9e-07	2.2e-06
FBgn0037386	-12.56	-15.16	3.75	0.97	4e-07	2.3e-06
FBgn0029932	-12.94	-14.11	1.69	0.73	4e-07	2.3e-06
FBgn0266566	-12.15	-11.37	-1.13	3.08	4.1e-07	2.3e-06
FBgn0264606	-9.16	-9.6	0.64	6.44	4.2e-07	2.4e-06
FBgn0039776	-9.01	-9.38	0.53	6.69	4.3e-07	2.4e-06
FBgn0030189	-10.71	-10.27	-0.64	4.83	4.3e-07	2.4e-06
FBgn0010611	-9.49	-9.15	-0.5	6.51	4.3e-07	2.4e-06
FBgn0265726	-10.85	-11.67	1.19	3.82	4.3e-07	2.5e-06
FBgn0035756	-9.78	-10.29	0.73	5.5	4.4e-07	2.5e-06
FBgn0003495	-10.64	-11.17	0.78	4.26	4.4e-07	2.5e-06
FBgn0004643	-9.5	-9.16	-0.49	6.5	4.4e-07	2.5e-06
FBgn0036368	-10.84	-10.34	-0.72	4.71	4.5e-07	2.5e-06
FBgn0031070	-10.07	-9.65	-0.59	5.74	4.5e-07	2.5e-06
FBgn0004379	-9.27	-8.89	-0.55	6.86	4.6e-07	2.6e-06
FBgn0037084	-9.33	-9.69	0.52	6.23	4.6e-07	2.6e-06
FBgn0033348	-11.26	-10.72	-0.77	4.13	4.6e-07	2.6e-06
FBgn0032700	-9.92	-10.29	0.53	5.38	4.6e-07	2.6e-06
FBgn0260634	-7.27	-7.6	0.47	9.22	4.6e-07	2.6e-06
FBgn0038659	-8.35	-8.67	0.45	7.67	4.7e-07	2.6e-06
FBgn0015766	-7.86	-7.46	-0.58	8.9	4.8e-07	2.7e-06
FBgn0263241	-11.05	-10.49	-0.81	4.45	4.8e-07	2.7e-06
FBgn0262473	-8.63	-8.3	-0.47	7.74	4.9e-07	2.7e-06
FBgn0039183	-9.49	-9.16	-0.48	6.5	4.9e-07	2.7e-06
FBgn0011660	-10.25	-9.86	-0.55	5.45	4.9e-07	2.8e-06
FBgn0024956	-10.23	-9.82	-0.59	5.5	5e-07	2.8e-06
FBgn0037759	-10.82	-10.3	-0.75	4.74	5e-07	2.8e-06
FBgn0025629	-10.26	-9.89	-0.52	5.42	5e-07	2.8e-06
FBgn0040066	-8.99	-8.66	-0.48	7.22	5.1e-07	2.8e-06
FBgn0033033	-10	-10.61	0.88	5.13	5.1e-07	2.8e-06
FBgn0262890	-13.29	-12.34	-1.36	1.62	5.1e-07	2.8e-06
FBgn0011674	-10.07	-9.39	-0.98	5.98	5.2e-07	2.9e-06
FBgn0032456	-9.14	-8.78	-0.51	7.03	5.2e-07	2.9e-06
FBgn0029789	-9.67	-10.03	0.52	5.75	5.3e-07	2.9e-06
FBgn0031296	-14.31	-13	-1.9	0.57	5.3e-07	2.9e-06
FBgn0050423	-8.98	-9.36	0.54	6.72	5.4e-07	3e-06
FBgn0035914	-10.65	-11.24	0.85	4.21	5.4e-07	3e-06
FBgn0034789	-8.57	-8.92	0.5	7.33	5.5e-07	3e-06
FBgn0263967	-13.54	-12.55	-1.43	1.31	5.5e-07	3e-06
FBgn0030329	-8.76	-9.08	0.46	7.09	5.5e-07	3e-06
FBgn0032524	-9.25	-9.62	0.53	6.34	5.5e-07	3.1e-06
FBgn0040260	-15.32	-13.58	-2.51	-0.34	5.6e-07	3.1e-06
FBgn0000181	-6.92	-6.62	-0.44	10.18	5.6e-07	3.1e-06
FBgn0029525	-9.75	-9.39	-0.52	6.15	5.7e-07	3.2e-06
FBgn0029915	-9.97	-9.61	-0.51	5.83	5.8e-07	3.2e-06
FBgn0032911	-11.52	-12.26	1.07	2.89	5.8e-07	3.2e-06
FBgn0031008	-10.35	-9.96	-0.56	5.31	5.8e-07	3.2e-06
FBgn0034496	-10.1	-9.73	-0.54	5.65	5.8e-07	3.2e-06
FBgn0266808	-14.18	-13.03	-1.66	0.58	5.9e-07	3.3e-06
FBgn0032100	-10.08	-10.54	0.66	5.09	5.9e-07	3.3e-06
FBgn0016126	-8	-8.31	0.45	8.19	6e-07	3.3e-06
FBgn0029711	-9.69	-10.04	0.52	5.72	6.3e-07	3.5e-06
FBgn0027079	-9.21	-8.88	-0.48	6.9	6.5e-07	3.6e-06
FBgn0003483	-9.89	-9.51	-0.54	5.97	6.6e-07	3.6e-06
FBgn0262987	-12.49	-11.59	-1.29	2.71	6.6e-07	3.6e-06
FBgn0001120	-11.88	-11.22	-0.95	3.35	6.6e-07	3.6e-06
FBgn0000633	-8.94	-9.32	0.54	6.78	6.7e-07	3.7e-06
FBgn0034716	-10.53	-11.05	0.74	4.42	6.8e-07	3.8e-06
FBgn0052227	-8.44	-8.77	0.48	7.54	6.9e-07	3.8e-06
FBgn0267792	-10.35	-9.87	-0.7	5.38	7e-07	3.8e-06
FBgn0034878	-9.27	-8.86	-0.59	6.89	7e-07	3.8e-06
FBgn0261822	-7.51	-7.83	0.46	8.89	7e-07	3.9e-06
FBgn0032848	-10.12	-9.72	-0.58	5.65	7e-07	3.9e-06
FBgn0066101	-9.35	-9.71	0.53	6.21	7.1e-07	3.9e-06
FBgn0037741	-10.64	-10.22	-0.61	4.92	7.1e-07	3.9e-06
FBgn0029746	-8.67	-9.03	0.52	7.19	7.2e-07	4e-06
FBgn0039419	-9.8	-10.22	0.6	5.53	7.3e-07	4e-06
FBgn0037705	-7.98	-8.33	0.49	8.19	7.3e-07	4e-06
FBgn0036843	-9.88	-10.28	0.57	5.42	7.3e-07	4e-06
FBgn0038079	-12.5	-13.43	1.34	1.42	7.5e-07	4.1e-06
FBgn0039407	-11.07	-10.58	-0.7	4.36	7.5e-07	4.1e-06
FBgn0004584	-8.15	-7.83	-0.46	8.42	7.5e-07	4.1e-06
FBgn0000147	-10.15	-9.76	-0.56	5.6	7.6e-07	4.1e-06
FBgn0032338	-10.91	-11.51	0.86	3.83	7.6e-07	4.1e-06
FBgn0267824	-9.38	-9.05	-0.48	6.66	7.6e-07	4.1e-06
FBgn0030976	-10.64	-11.25	0.88	4.21	7.6e-07	4.1e-06
FBgn0261381	-9.64	-9.32	-0.47	6.27	7.6e-07	4.1e-06
FBgn0082582	-8.31	-8.61	0.44	7.74	7.7e-07	4.2e-06
FBgn0261353	-9.64	-9.32	-0.47	6.27	7.7e-07	4.2e-06
FBgn0061361	-11.07	-10.59	-0.7	4.35	7.7e-07	4.2e-06
FBgn0061362	-11.07	-10.59	-0.7	4.35	7.7e-07	4.2e-06
FBgn0085339	-9.58	-9.25	-0.47	6.37	7.8e-07	4.2e-06
FBgn0266072	-13.59	-15.03	2.08	-0.23	7.8e-07	4.2e-06
FBgn0026143	-9.99	-9.61	-0.54	5.82	7.9e-07	4.3e-06
FBgn0038804	-12.54	-11.76	-1.12	2.52	8e-07	4.3e-06
FBgn0250754	-8.08	-7.75	-0.49	8.53	8e-07	4.3e-06
FBgn0029824	-9.97	-10.37	0.58	5.28	8.1e-07	4.4e-06
FBgn0264794	-9.46	-9.02	-0.64	6.64	8.1e-07	4.4e-06
FBgn0083120	-12.45	-11.73	-1.05	2.59	8.1e-07	4.4e-06
FBgn0030510	-11.07	-10.57	-0.72	4.37	8.1e-07	4.4e-06
FBgn0003459	-9.8	-9.42	-0.54	6.1	8.2e-07	4.4e-06
FBgn0030482	-11.52	-10.85	-0.97	3.88	8.3e-07	4.4e-06
FBgn0015797	-8.87	-9.22	0.51	6.9	8.4e-07	4.5e-06
FBgn0265873	-12.12	-13.2	1.55	1.9	8.4e-07	4.5e-06
FBgn0260003	-8.37	-8.72	0.5	7.63	8.4e-07	4.5e-06
FBgn0026737	-10.4	-10.04	-0.52	5.22	8.6e-07	4.6e-06
FBgn0259213	-9.88	-10.33	0.66	5.39	8.7e-07	4.7e-06
FBgn0263660	-15.1	-13.63	-2.12	-0.34	8.8e-07	4.7e-06
FBgn0053202	-9.63	-10.08	0.65	5.76	9e-07	4.8e-06
FBgn0052017	-8.37	-8.73	0.52	7.62	9e-07	4.8e-06
FBgn0033132	-9.94	-10.34	0.59	5.33	9e-07	4.8e-06
FBgn0031957	-11.2	-13.32	3.05	2.97	9.1e-07	4.9e-06
FBgn0038596	-10.49	-11.06	0.81	4.45	9.2e-07	4.9e-06
FBgn0262636	-8.53	-8.96	0.62	7.35	9.2e-07	4.9e-06
FBgn0039226	-12.18	-11.33	-1.22	3.1	9.3e-07	5e-06
FBgn0024293	-11.93	-11.15	-1.14	3.4	9.4e-07	5e-06
FBgn0026252	-8.04	-7.72	-0.46	8.58	9.5e-07	5.1e-06
FBgn0050011	-7.7	-8.05	0.51	8.6	9.5e-07	5.1e-06
FBgn0004606	-9.44	-9.88	0.63	6.03	9.6e-07	5.1e-06
FBgn0039868	-10.55	-10.17	-0.55	5.01	9.6e-07	5.1e-06
FBgn0033454	-9.85	-9.49	-0.51	6.01	9.7e-07	5.2e-06
FBgn0030170	-11.57	-10.95	-0.9	3.76	9.8e-07	5.2e-06
FBgn0003732	-7.38	-7.04	-0.5	9.55	9.8e-07	5.2e-06
FBgn0038675	-9.82	-10.28	0.66	5.47	1e-06	5.4e-06
FBgn0040496	-14.94	-13.51	-2.07	-0.16	1e-06	5.4e-06
FBgn0015838	-9.06	-8.74	-0.47	7.11	1e-06	5.4e-06
FBgn0033169	-10.27	-9.91	-0.51	5.4	1e-06	5.4e-06
FBgn0264078	-8.46	-8.75	0.43	7.53	1e-06	5.5e-06
FBgn0030479	-7.94	-8.25	0.45	8.27	1e-06	5.5e-06
FBgn0031043	-9.69	-9.36	-0.47	6.21	1.1e-06	5.7e-06
FBgn0000017	-7.84	-8.17	0.48	8.41	1.1e-06	5.7e-06
FBgn0011787	-9.66	-9.34	-0.46	6.25	1.1e-06	5.9e-06
FBgn0038291	-13.72	-12.6	-1.61	1.18	1.1e-06	5.9e-06
FBgn0011204	-9.83	-9.45	-0.54	6.05	1.1e-06	5.9e-06
FBgn0033443	-13.07	-14.63	2.25	0.44	1.1e-06	5.9e-06
FBgn0034718	-9.76	-9.34	-0.6	6.18	1.1e-06	6e-06
FBgn0052264	-7.83	-8.17	0.48	8.41	1.1e-06	6.1e-06
FBgn0001316	-8.05	-7.67	-0.54	8.62	1.2e-06	6.1e-06
FBgn0001098	-7.88	-7.51	-0.53	8.85	1.2e-06	6.1e-06
FBgn0050380	-11.27	-10.7	-0.83	4.15	1.2e-06	6.1e-06
FBgn0265985	-14.26	-13	-1.83	0.59	1.2e-06	6.2e-06
FBgn0260722	-9.69	-9.26	-0.62	6.3	1.2e-06	6.2e-06
FBgn0034528	-9.52	-9.19	-0.46	6.45	1.2e-06	6.3e-06
FBgn0035959	-9.23	-9.57	0.48	6.39	1.2e-06	6.3e-06
FBgn0053508	-10.31	-9.82	-0.71	5.46	1.2e-06	6.4e-06
FBgn0029885	-10.15	-9.79	-0.52	5.57	1.2e-06	6.5e-06
FBgn0016061	-9.24	-9.67	0.62	6.33	1.3e-06	6.6e-06
FBgn0021776	-8.7	-8.18	-0.75	7.8	1.3e-06	6.6e-06
FBgn0037566	-9.96	-9.63	-0.47	5.82	1.3e-06	6.6e-06
FBgn0034602	-10.93	-11.49	0.81	3.83	1.3e-06	6.6e-06
FBgn0261609	-8.85	-8.54	-0.45	7.4	1.3e-06	6.6e-06
FBgn0052445	-13.79	-12.65	-1.66	1.11	1.3e-06	6.6e-06
FBgn0023388	-8.58	-8.92	0.49	7.33	1.3e-06	6.7e-06
FBgn0031478	-10.07	-10.45	0.54	5.16	1.3e-06	6.7e-06
FBgn0032397	-9.77	-9.45	-0.46	6.08	1.3e-06	6.8e-06
FBgn0038540	-10.03	-10.46	0.62	5.18	1.3e-06	6.8e-06
FBgn0033155	-9.71	-9.35	-0.52	6.21	1.3e-06	6.8e-06
FBgn0033987	-8.83	-8.52	-0.44	7.44	1.3e-06	6.9e-06
FBgn0039265	-8.93	-8.64	-0.42	7.27	1.3e-06	6.9e-06
FBgn0003149	-11.9	-11.27	-0.91	3.3	1.3e-06	6.9e-06
FBgn0262560	-10.31	-9.92	-0.56	5.36	1.3e-06	6.9e-06
FBgn0036837	-9.08	-9.62	0.78	6.5	1.3e-06	6.9e-06
FBgn0034500	-11.05	-10.57	-0.69	4.39	1.3e-06	6.9e-06
FBgn0000559	-5.48	-5.17	-0.44	12.27	1.3e-06	7e-06
FBgn0036774	-10.26	-9.89	-0.52	5.42	1.4e-06	7e-06
FBgn0029838	-12.67	-13.78	1.6	1.12	1.4e-06	7e-06
FBgn0250850	-9	-8.67	-0.48	7.21	1.4e-06	7.1e-06
FBgn0032925	-9.52	-9.21	-0.45	6.44	1.4e-06	7.1e-06
FBgn0051729	-8.64	-8.95	0.44	7.26	1.4e-06	7.5e-06
FBgn0037051	-8.43	-8.11	-0.46	8.02	1.5e-06	7.5e-06
FBgn0025382	-10.45	-10.08	-0.54	5.15	1.5e-06	7.6e-06
FBgn0260962	-8.7	-8.37	-0.46	7.64	1.5e-06	7.6e-06
FBgn0033983	-9.39	-9.76	0.53	6.15	1.5e-06	7.7e-06
FBgn0044050	-11.92	-13.9	2.86	1.97	1.5e-06	7.7e-06
FBgn0000014	-10.32	-10.89	0.83	4.69	1.5e-06	7.7e-06
FBgn0001296	-9.16	-9.53	0.54	6.48	1.5e-06	7.8e-06
FBgn0050460	-9.68	-10.14	0.67	5.68	1.5e-06	7.8e-06
FBgn0003401	-11.53	-10.92	-0.89	3.81	1.5e-06	7.8e-06
FBgn0053056	-10.18	-10.63	0.64	4.96	1.5e-06	7.9e-06
FBgn0026192	-9.58	-9.26	-0.46	6.36	1.5e-06	7.9e-06
FBgn0034958	-9.02	-9.33	0.45	6.71	1.5e-06	7.9e-06
FBgn0039711	-10.45	-10.05	-0.57	5.18	1.5e-06	8e-06
FBgn0010768	-10	-9.59	-0.58	5.83	1.6e-06	8.1e-06
FBgn0038385	-11.19	-10.67	-0.75	4.22	1.6e-06	8.1e-06
FBgn0037153	-8.55	-8.92	0.53	7.35	1.6e-06	8.2e-06
FBgn0036030	-9.32	-8.92	-0.58	6.8	1.6e-06	8.2e-06
FBgn0032079	-11.32	-11.97	0.94	3.22	1.7e-06	8.6e-06
FBgn0036035	-10.23	-9.87	-0.52	5.46	1.7e-06	8.7e-06
FBgn0036892	-9.46	-9.15	-0.44	6.52	1.7e-06	8.8e-06
FBgn0261839	-13.04	-14.41	1.98	0.53	1.7e-06	8.8e-06
FBgn0264748	-12.96	-14.01	1.52	0.74	1.7e-06	8.8e-06
FBgn0267347	-11.1	-10.62	-0.69	4.3	1.7e-06	8.8e-06
FBgn0004880	-7.36	-7.68	0.46	9.1	1.7e-06	8.9e-06
FBgn0028863	-8.97	-9.4	0.62	6.72	1.8e-06	9.1e-06
FBgn0039350	-8.5	-8.16	-0.49	7.93	1.8e-06	9.2e-06
FBgn0267348	-9.25	-9.58	0.47	6.37	1.8e-06	9.2e-06
FBgn0038869	-10.43	-10.03	-0.57	5.2	1.8e-06	9.3e-06
FBgn0027868	-9.35	-9.03	-0.47	6.69	1.9e-06	9.5e-06
FBgn0016122	-9.48	-9.82	0.49	6.03	1.9e-06	9.6e-06
FBgn0024177	-10.43	-9.85	-0.83	5.37	1.9e-06	9.7e-06
FBgn0033130	-13.42	-14.84	2.05	0	1.9e-06	9.7e-06
FBgn0025739	-9.46	-9.08	-0.55	6.58	1.9e-06	9.7e-06
FBgn0266707	-9.76	-10.16	0.59	5.6	1.9e-06	9.7e-06
FBgn0039828	-9.83	-9.48	-0.5	6.03	1.9e-06	9.7e-06
FBgn0031568	-10.46	-10.95	0.71	4.53	1.9e-06	9.7e-06
FBgn0036389	-8.95	-8.63	-0.46	7.27	1.9e-06	9.8e-06
FBgn0037624	-8.27	-7.96	-0.46	8.24	1.9e-06	9.8e-06
FBgn0035170	-10.47	-10.98	0.74	4.52	2e-06	9.9e-06
FBgn0010215	-7.89	-8.19	0.44	8.34	2e-06	1e-05
FBgn0004648	-8.09	-8.4	0.45	8.05	2e-06	1e-05
FBgn0037238	-10.13	-10.66	0.76	4.99	2e-06	1e-05
FBgn0031170	-9.48	-9.84	0.52	6.02	2e-06	1e-05
FBgn0266227	-9.93	-10.4	0.68	5.32	2e-06	1e-05
FBgn0262103	-9.32	-9.67	0.5	6.26	2e-06	1e-05
FBgn0039218	-10.31	-9.95	-0.52	5.35	2e-06	1e-05
FBgn0013997	-7.81	-8.1	0.42	8.47	2e-06	1e-05
FBgn0023524	-8.95	-9.33	0.55	6.78	2e-06	1e-05
FBgn0029999	-10.75	-10.33	-0.61	4.76	2.1e-06	1e-05
FBgn0038320	-8.29	-8.61	0.45	7.76	2.1e-06	1e-05
FBgn0050001	-10.83	-10.4	-0.62	4.65	2.1e-06	1e-05
FBgn0001125	-9.4	-9.11	-0.42	6.6	2.1e-06	1e-05
FBgn0031623	-12.24	-13.1	1.25	1.82	2.1e-06	1.1e-05
FBgn0086913	-9.78	-10.25	0.68	5.53	2.1e-06	1.1e-05
FBgn0032051	-9.87	-9.51	-0.51	5.98	2.1e-06	1.1e-05
FBgn0038271	-8.29	-8	-0.42	8.2	2.1e-06	1.1e-05
FBgn0001325	-10.94	-10.46	-0.7	4.54	2.1e-06	1.1e-05
FBgn0086679	-8.9	-9.2	0.43	6.89	2.1e-06	1.1e-05
FBgn0028425	-9.09	-8.78	-0.45	7.06	2.2e-06	1.1e-05
FBgn0038799	-9.28	-8.85	-0.61	6.89	2.2e-06	1.1e-05
FBgn0034135	-10.38	-10.98	0.86	4.6	2.2e-06	1.1e-05
FBgn0030720	-9.45	-9.11	-0.49	6.56	2.2e-06	1.1e-05
FBgn0035237	-7.97	-8.26	0.43	8.24	2.3e-06	1.1e-05
FBgn0036514	-10.12	-9.77	-0.51	5.61	2.3e-06	1.1e-05
FBgn0010473	-7.79	-8.15	0.53	8.45	2.3e-06	1.2e-05
FBgn0267322	-12.85	-13.94	1.57	0.88	2.3e-06	1.2e-05
FBgn0035092	-8.91	-9.31	0.58	6.82	2.3e-06	1.2e-05
FBgn0032408	-10.26	-9.89	-0.53	5.42	2.3e-06	1.2e-05
FBgn0014010	-8.02	-8.33	0.45	8.16	2.3e-06	1.2e-05
FBgn0027600	-11.72	-12.96	1.79	2.41	2.4e-06	1.2e-05
FBgn0030795	-10.76	-11.3	0.78	4.08	2.4e-06	1.2e-05
FBgn0039993	-9.67	-9.35	-0.47	6.23	2.4e-06	1.2e-05
FBgn0036754	-10.46	-10.09	-0.52	5.13	2.4e-06	1.2e-05
FBgn0031636	-9.38	-9.7	0.46	6.19	2.4e-06	1.2e-05
FBgn0037993	-10.93	-11.6	0.96	3.77	2.5e-06	1.2e-05
FBgn0259146	-9.82	-10.28	0.67	5.47	2.5e-06	1.2e-05
FBgn0039590	-8.64	-8.94	0.44	7.27	2.5e-06	1.2e-05
FBgn0261109	-9.92	-9.6	-0.47	5.87	2.5e-06	1.2e-05
FBgn0259818	-9.83	-10.21	0.55	5.5	2.5e-06	1.2e-05
FBgn0263116	-10.75	-11.32	0.83	4.07	2.5e-06	1.3e-05
FBgn0030955	-9.07	-9.46	0.56	6.6	2.5e-06	1.3e-05
FBgn0262619	-9.73	-9.41	-0.47	6.14	2.5e-06	1.3e-05
FBgn0031252	-10.05	-9.69	-0.51	5.72	2.6e-06	1.3e-05
FBgn0264979	-12.56	-13.59	1.49	1.31	2.6e-06	1.3e-05
FBgn0034569	-10.45	-10.09	-0.52	5.13	2.6e-06	1.3e-05
FBgn0259923	-9.03	-9.35	0.47	6.69	2.6e-06	1.3e-05
FBgn0036615	-10.87	-10.47	-0.58	4.57	2.6e-06	1.3e-05
FBgn0034087	-9.03	-8.69	-0.49	7.17	2.6e-06	1.3e-05
FBgn0037141	-10.04	-9.67	-0.54	5.74	2.7e-06	1.3e-05
FBgn0051821	-14.52	-12.87	-2.39	0.65	2.7e-06	1.3e-05
FBgn0033885	-11.48	-12.61	1.63	2.8	2.7e-06	1.3e-05
FBgn0033973	-10.45	-11	0.79	4.52	2.7e-06	1.3e-05
FBgn0040477	-11.76	-11.11	-0.93	3.51	2.7e-06	1.3e-05
FBgn0031381	-8.54	-8.93	0.56	7.36	2.8e-06	1.4e-05
FBgn0031703	-11.86	-11.1	-1.09	3.48	2.8e-06	1.4e-05
FBgn0267964	-10.33	-10.85	0.75	4.7	2.8e-06	1.4e-05
FBgn0250819	-9.49	-9.84	0.51	6.01	2.8e-06	1.4e-05
FBgn0085419	-10.59	-11.11	0.74	4.33	2.8e-06	1.4e-05
FBgn0034158	-9.42	-9.1	-0.46	6.58	2.8e-06	1.4e-05
FBgn0011582	-10.36	-10.91	0.8	4.65	2.9e-06	1.4e-05
FBgn0087041	-10.1	-9.72	-0.55	5.66	3e-06	1.5e-05
FBgn0051221	-8.15	-8.55	0.58	7.92	3e-06	1.5e-05
FBgn0086251	-9.53	-9.16	-0.53	6.47	3e-06	1.5e-05
FBgn0039559	-9.14	-8.79	-0.5	7.02	3e-06	1.5e-05
FBgn0030360	-11.4	-10.85	-0.8	3.94	3.1e-06	1.5e-05
FBgn0266936	-11.83	-11.19	-0.93	3.41	3.2e-06	1.5e-05
FBgn0039403	-11.07	-10.61	-0.67	4.34	3.2e-06	1.5e-05
FBgn0031397	-10.25	-10.7	0.65	4.86	3.2e-06	1.5e-05
FBgn0020251	-9.43	-9.77	0.49	6.1	3.2e-06	1.6e-05
FBgn0053062	-11.81	-11.22	-0.85	3.38	3.2e-06	1.6e-05
FBgn0032915	-9.88	-9.51	-0.52	5.97	3.2e-06	1.6e-05
FBgn0050379	-11.36	-12.01	0.93	3.16	3.3e-06	1.6e-05
FBgn0036623	-8.94	-9.25	0.44	6.83	3.3e-06	1.6e-05
FBgn0036860	-12.31	-13.24	1.34	1.7	3.3e-06	1.6e-05
FBgn0002719	-8.78	-8.46	-0.46	7.51	3.3e-06	1.6e-05
FBgn0028879	-9.29	-9.65	0.51	6.29	3.3e-06	1.6e-05
FBgn0001218	-6.84	-7.14	0.44	9.87	3.4e-06	1.6e-05
FBgn0264365	-14.76	-13.5	-1.82	-0.09	3.4e-06	1.6e-05
FBgn0037468	-7.85	-7.56	-0.42	8.83	3.4e-06	1.6e-05
FBgn0039487	-9.03	-9.35	0.46	6.69	3.4e-06	1.6e-05
FBgn0034641	-9.18	-8.84	-0.49	6.95	3.4e-06	1.6e-05
FBgn0263755	-10.4	-9.99	-0.6	5.26	3.4e-06	1.7e-05
FBgn0262728	-8.67	-9.05	0.54	7.18	3.5e-06	1.7e-05
FBgn0037025	-8.95	-8.54	-0.6	7.35	3.5e-06	1.7e-05
FBgn0025680	-12.36	-13.24	1.27	1.64	3.5e-06	1.7e-05
FBgn0030581	-9.46	-9.8	0.49	6.06	3.5e-06	1.7e-05
FBgn0264554	-13.15	-12.3	-1.22	1.72	3.5e-06	1.7e-05
FBgn0031302	-14.42	-13.12	-1.87	0.42	3.6e-06	1.7e-05
FBgn0034734	-9.89	-9.52	-0.53	5.95	3.6e-06	1.7e-05
FBgn0035696	-12.24	-11.55	-1	2.87	3.6e-06	1.7e-05
FBgn0023081	-8.66	-8.95	0.42	7.24	3.6e-06	1.8e-05
FBgn0086384	-10.25	-9.88	-0.53	5.44	3.6e-06	1.8e-05
FBgn0011305	-7.58	-7.9	0.45	8.78	3.7e-06	1.8e-05
FBgn0261547	-9.63	-9.97	0.49	5.82	3.7e-06	1.8e-05
FBgn0051974	-13.32	-12.33	-1.43	1.62	3.8e-06	1.8e-05
FBgn0265262	-8.43	-8.78	0.5	7.54	3.8e-06	1.8e-05
FBgn0037670	-10.27	-9.92	-0.5	5.39	3.8e-06	1.9e-05
FBgn0262598	-9.89	-10.23	0.49	5.44	3.9e-06	1.9e-05
FBgn0026761	-9.48	-9.2	-0.41	6.47	4e-06	1.9e-05
FBgn0263617	-12.11	-13.21	1.6	1.92	4e-06	1.9e-05
FBgn0026361	-10.08	-9.76	-0.46	5.64	4e-06	1.9e-05
FBgn0037376	-9.19	-8.89	-0.43	6.9	4e-06	1.9e-05
FBgn0030913	-10.35	-10.79	0.63	4.72	4.1e-06	2e-05
FBgn0051915	-10.44	-10.83	0.57	4.62	4.1e-06	2e-05
FBgn0037698	-9.46	-9.88	0.61	6.02	4.1e-06	2e-05
FBgn0051436	-12.6	-13.5	1.29	1.29	4.1e-06	2e-05
FBgn0029685	-9.33	-9.63	0.44	6.28	4.1e-06	2e-05
FBgn0029131	-10.6	-10.23	-0.53	4.93	4.1e-06	2e-05
FBgn0032783	-12.46	-11.71	-1.09	2.61	4.1e-06	2e-05
FBgn0015247	-9.7	-9.36	-0.49	6.2	4.2e-06	2e-05
FBgn0283427	-7.89	-7.43	-0.65	8.92	4.2e-06	2e-05
FBgn0063127	-7.58	-8.22	0.93	8.61	4.2e-06	2e-05
FBgn0040813	-14.94	-12.73	-3.18	0.72	4.2e-06	2e-05
FBgn0038608	-10.17	-9.78	-0.56	5.57	4.3e-06	2e-05
FBgn0266598	-10.46	-10.09	-0.53	5.13	4.3e-06	2.1e-05
FBgn0015371	-7.68	-7.96	0.41	8.66	4.4e-06	2.1e-05
FBgn0031384	-10.07	-10.46	0.56	5.16	4.4e-06	2.1e-05
FBgn0015520	-8.84	-9.15	0.45	6.97	4.5e-06	2.1e-05
FBgn0086451	-9.74	-9.39	-0.51	6.15	4.5e-06	2.1e-05
FBgn0041604	-9.19	-9.54	0.5	6.45	4.5e-06	2.1e-05
FBgn0034590	-9.88	-9.57	-0.45	5.92	4.6e-06	2.2e-05
FBgn0264000	-9.91	-10.4	0.7	5.33	4.6e-06	2.2e-05
FBgn0038045	-10.58	-10.22	-0.52	4.96	4.6e-06	2.2e-05
FBgn0086687	-7.8	-7.48	-0.46	8.92	4.7e-06	2.2e-05
FBgn0036715	-10.87	-10.43	-0.63	4.6	4.7e-06	2.2e-05
FBgn0032495	-11.64	-12.41	1.12	2.71	4.7e-06	2.2e-05
FBgn0033471	-10.38	-10.02	-0.51	5.24	4.8e-06	2.3e-05
FBgn0001341	-9.86	-9.49	-0.53	6	4.8e-06	2.3e-05
FBgn0021875	-10.43	-10.04	-0.57	5.2	4.9e-06	2.3e-05
FBgn0035714	-10.71	-10.32	-0.56	4.79	4.9e-06	2.3e-05
FBgn0029864	-9.89	-10.3	0.59	5.41	4.9e-06	2.3e-05
FBgn0034476	-8.19	-7.87	-0.46	8.36	4.9e-06	2.3e-05
FBgn0022246	-10.39	-10.05	-0.5	5.21	5e-06	2.3e-05
FBgn0011286	-10.14	-10.55	0.59	5.04	5e-06	2.4e-05
FBgn0038139	-12.31	-13.21	1.3	1.7	5e-06	2.4e-05
FBgn0264984	-13.3	-12.31	-1.43	1.65	5e-06	2.4e-05
FBgn0035035	-10.39	-10.02	-0.53	5.23	5.1e-06	2.4e-05
FBgn0031261	-11.85	-11.14	-1.03	3.44	5.2e-06	2.4e-05
FBgn0025621	-9.53	-9.22	-0.46	6.42	5.2e-06	2.4e-05
FBgn0052649	-11.05	-10.59	-0.66	4.36	5.3e-06	2.5e-05
FBgn0278604	-9.25	-8.91	-0.49	6.86	5.3e-06	2.5e-05
FBgn0267126	-13.58	-12.67	-1.31	1.17	5.4e-06	2.5e-05
FBgn0040227	-8.12	-7.85	-0.39	8.42	5.4e-06	2.5e-05
FBgn0037690	-9.72	-10.06	0.5	5.69	5.4e-06	2.5e-05
FBgn0004170	-12.52	-11.76	-1.09	2.53	5.4e-06	2.5e-05
FBgn0004362	-6.44	-6.11	-0.48	10.9	5.5e-06	2.6e-05
FBgn0037313	-9.5	-9.85	0.51	5.99	5.6e-06	2.6e-05
FBgn0037746	-9.19	-8.85	-0.48	6.94	5.6e-06	2.6e-05
FBgn0051690	-9.19	-9.62	0.61	6.4	5.6e-06	2.6e-05
FBgn0031782	-9.98	-9.67	-0.45	5.77	5.6e-06	2.6e-05
FBgn0039920	-7.52	-7.83	0.44	8.88	5.7e-06	2.7e-05
FBgn0013432	-10.34	-10.01	-0.49	5.27	5.7e-06	2.7e-05
FBgn0039430	-10.14	-10.51	0.54	5.07	5.7e-06	2.7e-05
FBgn0046874	-8.65	-9.06	0.59	7.18	5.7e-06	2.7e-05
FBgn0028671	-8.1	-8.39	0.42	8.06	5.8e-06	2.7e-05
FBgn0031673	-8.9	-9.23	0.49	6.87	5.8e-06	2.7e-05
FBgn0050383	-11.06	-10.58	-0.69	4.37	5.8e-06	2.7e-05
FBgn0034433	-9.86	-10.21	0.51	5.48	5.9e-06	2.7e-05
FBgn0263746	-12.2	-13.27	1.54	1.79	5.9e-06	2.8e-05
FBgn0036733	-9.26	-9.62	0.52	6.34	6e-06	2.8e-05
FBgn0036815	-10.16	-9.83	-0.48	5.53	6.1e-06	2.8e-05
FBgn0014127	-9.2	-8.89	-0.45	6.9	6.1e-06	2.9e-05
FBgn0261789	-8.88	-8.57	-0.45	7.36	6.1e-06	2.9e-05
FBgn0010235	-8.19	-8.49	0.42	7.92	6.2e-06	2.9e-05
FBgn0267920	-10.14	-10.59	0.65	5.02	6.2e-06	2.9e-05
FBgn0005640	-9.06	-9.34	0.41	6.68	6.2e-06	2.9e-05
FBgn0085380	-10.69	-11.27	0.84	4.15	6.2e-06	2.9e-05
FBgn0266599	-5.42	-5.09	-0.48	12.37	6.2e-06	2.9e-05
FBgn0052406	-10.18	-10.67	0.71	4.94	6.2e-06	2.9e-05
FBgn0053556	-9.94	-10.39	0.65	5.31	6.3e-06	2.9e-05
FBgn0050022	-10.99	-10.57	-0.6	4.42	6.3e-06	2.9e-05
FBgn0035113	-10.67	-10.24	-0.62	4.88	6.3e-06	2.9e-05
FBgn0021874	-10.14	-9.8	-0.5	5.57	6.3e-06	2.9e-05
[truncated: 7,254 more rows]

## Sheet: mMBTS
	DfJ5_ts1	ts1	logFC	logCPM	PValue	FDR	-log10(p value)
FBgn0058469	-14.88	-7.36	-10.84	8.31	0	0	#NUM!
FBgn0011761	-13.24	-9.24	-5.77	5.63	0	0	#NUM!
FBgn0029752	-15.44	-10	-7.84	4.51	7.1e-231	2.2e-227	230.149
FBgn0000658	-10.68	-8.74	-2.81	6.52	2.4e-155	4.4e-152	154.62
FBgn0052572	-15.38	-10.42	-7.16	3.91	1.2e-144	1.6e-141	143.921
FBgn0029523	-10.83	-19.24	12.13	3.32	4.4e-121	4.5e-118	120.357
FBgn0011653	-10.92	-9.06	-2.68	6.07	1.2e-95	7.5e-93	94.9208
FBgn0030994	-10.98	-9.48	-2.16	5.55	6.9e-78	3.2e-75	77.1612
FBgn0263256	-10.83	-9	-2.63	6.16	5.8e-77	2.6e-74	76.2366
FBgn0262101	-12.09	-10.15	-2.79	4.48	3.8e-73	1.4e-70	72.4202
FBgn0021738	-14.04	-10.78	-4.7	3.44	1.1e-68	3.7e-66	67.9586
FBgn0000320	-9.93	-8.78	-1.66	6.67	4e-67	1.3e-64	66.3979
FBgn0029754	-8.72	-7.64	-1.56	8.33	9.2e-66	2.8e-63	65.0362
FBgn0000216	-11.17	-9.85	-1.91	5.07	6.6e-58	1.8e-55	57.1805
FBgn0023001	-11.67	-9.99	-2.43	4.77	1.8e-56	4.8e-54	55.7447
FBgn0010482	-10.98	-9.35	-2.35	5.7	3.3e-54	7.8e-52	53.4815
FBgn0010620	-10.3	-8.96	-1.93	6.34	5.6e-54	1.3e-51	53.2518
FBgn0038020	-10.78	-9.57	-1.74	5.5	1.7e-52	3.6e-50	51.7696
FBgn0030501	-10	-8.8	-1.74	6.61	5.6e-49	1e-46	48.2518
FBgn0083960	-10.28	-12.22	2.8	4.31	9.2e-45	1.5e-42	44.0362
FBgn0267037	-13.56	-10.72	-4.09	3.55	6.6e-43	1.1e-40	42.1805
FBgn0040602	-10.37	-9.39	-1.42	5.85	1.3e-42	2.1e-40	41.8861
FBgn0044872	-10.38	-12.07	2.44	4.21	4.1e-42	6.3e-40	41.3872
FBgn0001075	-9.72	-8.26	-2.1	7.31	8.6e-42	1.3e-39	41.0655
FBgn0263772	-9.54	-8.33	-1.74	7.29	9.8e-42	1.5e-39	41.0088
FBgn0040373	-10.4	-9.36	-1.49	5.86	4e-38	5e-36	37.3979
FBgn0262169	-9.66	-8.56	-1.59	7	1.8e-37	2.2e-35	36.7447
FBgn0040296	-11.77	-10.09	-2.42	4.62	3.4e-36	3.9e-34	35.4685
FBgn0003310	-8.98	-8.16	-1.18	7.69	2.2e-35	2.4e-33	34.6576
FBgn0001981	-10.01	-9.03	-1.42	6.37	1.1e-33	1.1e-31	32.9586
FBgn0030051	-9.49	-10.37	1.27	5.74	1.7e-33	1.7e-31	32.7696
FBgn0031678	-10.04	-9.17	-1.25	6.21	4.3e-33	4.1e-31	32.3665
FBgn0002306	-10.6	-9.04	-2.25	6.16	5.1e-31	4.5e-29	30.2924
FBgn0052207	-9.62	-8.83	-1.14	6.73	5.7e-31	5e-29	30.2441
FBgn0262526	-9.17	-8.43	-1.07	7.33	1.5e-29	1.2e-27	28.8239
FBgn0034403	-10.48	-9.65	-1.19	5.53	4.7e-29	3.6e-27	28.3279
FBgn0040259	-11.95	-10.56	-2.01	4.02	3.2e-28	2.3e-26	27.4949
FBgn0035089	-11.42	-9.75	-2.41	5.12	3.3e-28	2.4e-26	27.4815
FBgn0035512	-14.73	-11.78	-4.26	2.02	4.1e-28	2.9e-26	27.3872
FBgn0034067	-10.33	-9.4	-1.35	5.85	9.2e-28	6.2e-26	27.0362
FBgn0003448	-10.31	-9.09	-1.76	6.2	9.2e-28	6.2e-26	27.0362
FBgn0010246	-10.98	-9.87	-1.6	5.1	9.6e-28	6.5e-26	27.0177
FBgn0039683	-9.34	-8.19	-1.65	7.51	1.2e-27	7.6e-26	26.9208
FBgn0035922	-9.74	-8.55	-1.71	6.98	4.8e-27	3e-25	26.3188
FBgn0030938	-13.96	-11.84	-3.06	2.03	6.2e-27	3.8e-25	26.2076
FBgn0032956	-8.49	-7.75	-1.08	8.32	9.2e-27	5.6e-25	26.0362
FBgn0004569	-9.8	-9.02	-1.13	6.46	1.8e-26	1e-24	25.7447
FBgn0026176	-10.47	-9.66	-1.17	5.53	2.5e-26	1.5e-24	25.6021
FBgn0010786	-9.87	-9.11	-1.1	6.34	8.8e-24	4.1e-22	23.0555
FBgn0002561	-11.78	-10.47	-1.89	4.17	8.9e-24	4.1e-22	23.0506
FBgn0036690	-15.33	-12.4	-4.23	1.15	1.6e-23	7.4e-22	22.7959
FBgn0264942	-19.24	-13.3	-8.57	-0.19	2.2e-23	9.8e-22	22.6576
FBgn0011706	-10.62	-9.57	-1.51	5.56	1.5e-22	6.4e-21	21.8239
FBgn0040372	-9.07	-8.45	-0.9	7.36	8.4e-22	3.2e-20	21.0757
FBgn0025836	-8.31	-7.72	-0.86	8.43	8.8e-22	3.3e-20	21.0555
FBgn0004872	-9.26	-8.52	-1.06	7.2	1.6e-21	5.9e-20	20.7959
FBgn0004650	-11.27	-10.2	-1.54	4.64	3.2e-21	1.1e-19	20.4949
FBgn0051740	-19.24	-13.37	-8.47	-0.28	8.3e-21	2.8e-19	20.0809
FBgn0052318	-10.97	-10.18	-1.14	4.78	3.2e-20	1e-18	19.4949
FBgn0024912	-10.64	-9.92	-1.04	5.2	5.3e-20	1.6e-18	19.2757
FBgn0262620	-11.37	-10.42	-1.38	4.38	7.2e-20	2.2e-18	19.1427
FBgn0037548	-11.49	-10.43	-1.52	4.31	7.6e-20	2.3e-18	19.1192
FBgn0063494	-11.86	-10.62	-1.78	3.98	8e-20	2.4e-18	19.0969
FBgn0031690	-13.15	-11.3	-2.67	2.84	1.9e-19	5.5e-18	18.7212
FBgn0051864	-10.6	-9.87	-1.05	5.25	3.1e-19	8.5e-18	18.5086
FBgn0267969	-13.97	-11.94	-2.93	1.89	1.2e-18	3.2e-17	17.9208
FBgn0052483	-11.47	-10.47	-1.44	4.28	3.3e-18	8.3e-17	17.4815
FBgn0051660	-8.57	-7.9	-0.97	8.13	3.3e-18	8.3e-17	17.4815
FBgn0036786	-10.2	-9.56	-0.92	5.75	3.6e-18	8.9e-17	17.4437
FBgn0038150	-12.96	-11.27	-2.43	2.91	4.3e-18	1e-16	17.3665
FBgn0040809	-13.96	-11.99	-2.85	1.83	5.8e-18	1.4e-16	17.2366
FBgn0030756	-13.99	-11.83	-3.11	2.02	6.4e-18	1.5e-16	17.1938
FBgn0259140	-9.59	-8.74	-1.23	6.84	1e-17	2.4e-16	17
FBgn0025837	-11.66	-13.17	2.17	2.43	1.3e-17	3e-16	16.8861
FBgn0035431	-12.88	-11.32	-2.24	2.88	1.6e-17	3.7e-16	16.7959
FBgn0000316	-9.36	-8.81	-0.79	6.88	3.7e-17	8.1e-16	16.4318
FBgn0261990	-14.98	-12.2	-4.01	1.41	8.7e-17	1.8e-15	16.0605
FBgn0031734	-12.77	-11.3	-2.13	2.93	1.7e-16	3.4e-15	15.7696
FBgn0028491	-11.56	-10.61	-1.37	4.1	1.7e-16	3.4e-15	15.7696
FBgn0036152	-12.63	-11.31	-1.9	2.96	3e-16	5.9e-15	15.5229
FBgn0260450	-9.99	-9.38	-0.88	6.03	3.6e-16	7.2e-15	15.4437
FBgn0261987	-8.45	-7.86	-0.84	8.23	7.1e-16	1.3e-14	15.1487
FBgn0052088	-10.39	-9.7	-1	5.52	7.3e-16	1.4e-14	15.1367
FBgn0030551	-11.41	-10.56	-1.23	4.21	1.1e-15	2e-14	14.9586
FBgn0265725	-12	-11	-1.44	3.51	1.3e-15	2.4e-14	14.8861
FBgn0039755	-15.06	-12.93	-3.07	0.48	2.6e-15	4.5e-14	14.585
FBgn0031888	-12.01	-10.9	-1.6	3.62	2.9e-15	5e-14	14.5376
FBgn0032815	-9.52	-8.84	-0.98	6.77	4e-15	6.9e-14	14.3979
FBgn0036791	-10.88	-11.85	1.4	3.71	6.4e-15	1.1e-13	14.1938
FBgn0028424	-11.33	-10.21	-1.62	4.61	9.4e-15	1.6e-13	14.0269
FBgn0010114	-8.91	-8.4	-0.73	7.5	1e-14	1.7e-13	14
FBgn0020637	-19.24	-13.75	-7.92	-0.78	1.1e-14	1.7e-13	13.9586
FBgn0010549	-11.59	-10.65	-1.35	4.04	1.8e-14	2.8e-13	13.7447
FBgn0085428	-12.14	-10.79	-1.94	3.7	2.4e-14	3.7e-13	13.6198
FBgn0052686	-14.14	-12.48	-2.4	1.19	2.7e-14	4.2e-13	13.5686
FBgn0035727	-13.43	-12.01	-2.06	1.94	5e-14	7.4e-13	13.301
FBgn0030851	-10.81	-10.18	-0.91	4.87	5.7e-14	8.4e-13	13.2441
FBgn0035410	-10.39	-9.51	-1.28	5.71	8.1e-14	1.2e-12	13.0915
FBgn0052205	-12.01	-11.06	-1.36	3.45	8.1e-14	1.2e-12	13.0915
FBgn0002891	-10.04	-9.43	-0.89	5.95	1.3e-13	1.9e-12	12.8861
FBgn0011236	-10.67	-9.78	-1.29	5.32	1.4e-13	1.9e-12	12.8539
FBgn0038191	-8.89	-8.37	-0.75	7.53	1.8e-13	2.5e-12	12.7447
FBgn0052029	-13.93	-12.19	-2.51	1.6	1.9e-13	2.7e-12	12.7212
FBgn0036622	-11.53	-10.66	-1.26	4.06	2.1e-13	2.9e-12	12.6778
FBgn0033113	-11.42	-10.39	-1.48	4.38	2.4e-13	3.3e-12	12.6198
FBgn0033773	-12.91	-11.64	-1.83	2.51	3e-13	4e-12	12.5229
FBgn0031091	-10.09	-9.52	-0.83	5.85	3e-13	4e-12	12.5229
FBgn0019686	-10.01	-9.36	-0.93	6.03	3.2e-13	4.3e-12	12.4949
FBgn0266347	-8.78	-9.37	0.85	6.9	3.4e-13	4.5e-12	12.4685
FBgn0033354	-10.15	-9.52	-0.91	5.81	4.4e-13	5.8e-12	12.3565
FBgn0260933	-10.2	-9.59	-0.89	5.72	5.9e-13	7.7e-12	12.2291
FBgn0000392	-10.12	-9.55	-0.81	5.8	7.3e-13	9.4e-12	12.1367
FBgn0030195	-14.91	-12.99	-2.77	0.43	7.3e-13	9.4e-12	12.1367
FBgn0052681	-13.32	-11.91	-2.02	2.07	1.1e-12	1.4e-11	11.9586
FBgn0051279	-14.98	-13.06	-2.78	0.35	1.2e-12	1.5e-11	11.9208
FBgn0030912	-12.8	-11.67	-1.63	2.51	1.2e-12	1.5e-11	11.9208
FBgn0036670	-11.43	-10.68	-1.08	4.09	1.4e-12	1.7e-11	11.8539
FBgn0037719	-10.01	-9.52	-0.7	5.89	1.4e-12	1.8e-11	11.8539
FBgn0051373	-11.73	-10.91	-1.18	3.72	1.6e-12	2e-11	11.7959
FBgn0004859	-8.94	-8.3	-0.92	7.57	2.1e-12	2.6e-11	11.6778
FBgn0035770	-9.57	-9.11	-0.67	6.49	2.2e-12	2.7e-11	11.6576
FBgn0053003	-14.1	-12.48	-2.34	1.21	3.1e-12	3.6e-11	11.5086
FBgn0031489	-9.38	-9.96	0.84	6.04	4.4e-12	5.1e-11	11.3565
FBgn0026064	-9.82	-8.98	-1.21	6.5	4.7e-12	5.4e-11	11.3279
FBgn0015376	-10.51	-9.98	-0.77	5.21	5.2e-12	5.9e-11	11.284
FBgn0003023	-12.47	-11.24	-1.77	3.09	6.3e-12	7.2e-11	11.2007
FBgn0034728	-9.06	-8.55	-0.74	7.28	7.4e-12	8.3e-11	11.1308
FBgn0035710	-8.85	-8.29	-0.8	7.62	7.7e-12	8.6e-11	11.1135
FBgn0063493	-13.52	-12.18	-1.94	1.71	9.1e-12	1e-10	11.041
FBgn0050339	-14.16	-12.7	-2.11	0.94	9.7e-12	1.1e-10	11.0132
FBgn0035868	-10.26	-9.75	-0.73	5.54	1.1e-11	1.2e-10	10.9586
FBgn0040233	-10.15	-9.56	-0.86	5.78	1.1e-11	1.2e-10	10.9586
FBgn0263143	-10.6	-10.04	-0.81	5.11	1.3e-11	1.4e-10	10.8861
FBgn0001078	-10.03	-9.3	-1.06	6.09	1.4e-11	1.6e-10	10.8539
FBgn0002962	-11.24	-10.25	-1.43	4.6	1.7e-11	1.8e-10	10.7696
FBgn0266211	-12.41	-11.36	-1.52	2.98	1.9e-11	2e-10	10.7212
FBgn0037934	-14.67	-12.83	-2.65	0.66	2.2e-11	2.4e-10	10.6576
FBgn0029694	-13.97	-12.61	-1.97	1.1	2.6e-11	2.8e-10	10.585
FBgn0016054	-11.32	-10.63	-0.99	4.19	3e-11	3.1e-10	10.5229
FBgn0026063	-9.37	-8.58	-1.14	7.09	3.2e-11	3.3e-10	10.4949
FBgn0033174	-10.67	-10.04	-0.91	5.06	4e-11	4.1e-10	10.3979
FBgn0031301	-13.59	-12.03	-2.26	1.87	4.1e-11	4.1e-10	10.3872
FBgn0039916	-10.35	-11.29	1.35	4.48	4.3e-11	4.4e-10	10.3665
FBgn0267439	-12.23	-11.07	-1.67	3.36	6.2e-11	6.1e-10	10.2076
FBgn0037290	-10.58	-9.81	-1.12	5.33	6.6e-11	6.5e-10	10.1805
FBgn0034493	-12.26	-11.09	-1.69	3.33	6.7e-11	6.6e-10	10.1739
FBgn0033980	-13.22	-12	-1.77	2	6.9e-11	6.7e-10	10.1612
FBgn0260812	-13.22	-11.98	-1.79	2.03	7.4e-11	7.2e-10	10.1308
FBgn0039908	-7.9	-8.31	0.59	8.27	8.4e-11	8.1e-10	10.0757
FBgn0035309	-13.07	-11.88	-1.71	2.18	9.4e-11	9e-10	10.0269
FBgn0032891	-12.01	-11.08	-1.35	3.43	1e-10	9.8e-10	10
FBgn0000615	-11.14	-10.46	-0.98	4.44	1.2e-10	1.1e-09	9.92082
FBgn0003268	-9.29	-8.79	-0.71	6.93	1.3e-10	1.2e-09	9.88606
FBgn0266525	-10.21	-9.63	-0.83	5.68	1.6e-10	1.5e-09	9.79588
FBgn0033095	-10.21	-9.63	-0.83	5.68	1.6e-10	1.5e-09	9.79588
FBgn0031829	-10.77	-10.21	-0.8	4.85	1.7e-10	1.6e-09	9.76955
FBgn0052625	-10.5	-9.98	-0.75	5.2	1.9e-10	1.8e-09	9.72125
FBgn0037975	-12.67	-11.64	-1.49	2.59	2.1e-10	1.9e-09	9.67778
FBgn0038526	-14.44	-12.67	-2.55	0.9	2.4e-10	2.1e-09	9.61979
FBgn0260399	-10.19	-9.63	-0.81	5.69	2.7e-10	2.4e-09	9.56864
FBgn0037296	-12.73	-11.68	-1.52	2.53	3.5e-10	3e-09	9.45593
FBgn0015550	-9.33	-8.66	-0.97	7.04	4.8e-10	4.1e-09	9.31876
FBgn0000052	-9.16	-8.68	-0.7	7.11	5.7e-10	4.9e-09	9.24413
FBgn0039644	-10.64	-10	-0.92	5.12	7e-10	6e-09	9.1549
FBgn0038470	-9.73	-9.22	-0.74	6.31	7.2e-10	6.1e-09	9.14267
FBgn0262031	-11.79	-10.96	-1.19	3.65	8.1e-10	6.8e-09	9.09151
FBgn0035996	-12.01	-11.18	-1.19	3.33	9e-10	7.5e-09	9.04576
FBgn0038601	-9.68	-9.26	-0.6	6.3	1.5e-09	1.2e-08	8.82391
FBgn0030028	-11.91	-11.13	-1.13	3.43	1.6e-09	1.3e-08	8.79588
FBgn0036194	-9.75	-9.24	-0.74	6.28	1.7e-09	1.4e-08	8.76955
FBgn0035240	-9.93	-10.39	0.67	5.31	2.7e-09	2.1e-08	8.56864
FBgn0002872	-9.52	-9.04	-0.7	6.58	3.3e-09	2.6e-08	8.48149
FBgn0034850	-13.33	-12.2	-1.63	1.75	3.7e-09	2.9e-08	8.4318
FBgn0085222	-14.09	-12.71	-1.99	0.96	4e-09	3e-08	8.39794
FBgn0051231	-13.25	-12.16	-1.57	1.82	4.1e-09	3.1e-08	8.38722
FBgn0267029	-11.51	-10.84	-0.96	3.89	5.3e-09	4e-08	8.27572
FBgn0030805	-10.54	-10.08	-0.67	5.09	5.9e-09	4.4e-08	8.22915
FBgn0040524	-10.93	-10.38	-0.79	4.62	7.1e-09	5.3e-08	8.14874
FBgn0260986	-10.63	-9.99	-0.93	5.13	8.1e-09	6e-08	8.09151
FBgn0034098	-9.49	-9.01	-0.68	6.63	8.5e-09	6.2e-08	8.07058
FBgn0266282	-9.67	-9.26	-0.6	6.31	8.5e-09	6.2e-08	8.07058
FBgn0004400	-12	-11.04	-1.39	3.48	9.2e-09	6.7e-08	8.03621
FBgn0039630	-12.7	-11.73	-1.39	2.48	1.1e-08	7.8e-08	7.95861
FBgn0003683	-11.64	-12.53	1.28	2.65	1.3e-08	9.4e-08	7.88606
FBgn0033214	-12.34	-11.26	-1.55	3.12	1.4e-08	9.6e-08	7.85387
FBgn0040232	-9.04	-8.56	-0.69	7.27	1.4e-08	1e-07	7.85387
FBgn0003250	-11.19	-10.43	-1.08	4.44	1.5e-08	1e-07	7.82391
FBgn0262508	-9.34	-9.77	0.61	6.18	1.8e-08	1.2e-07	7.74473
FBgn0024222	-10.53	-10.04	-0.7	5.14	3.1e-08	2.1e-07	7.50864
FBgn0039238	-12.36	-11.49	-1.26	2.87	3.2e-08	2.1e-07	7.49485
FBgn0034399	-10.31	-9.91	-0.58	5.37	3.3e-08	2.2e-07	7.48149
FBgn0265362	-11.5	-10.8	-1	3.94	3.3e-08	2.2e-07	7.48149
FBgn0041102	-13.88	-12.73	-1.65	0.99	4e-08	2.6e-07	7.39794
FBgn0003087	-10.57	-10.01	-0.8	5.14	4.4e-08	2.9e-07	7.35655
FBgn0031191	-10.15	-9.75	-0.58	5.61	4.8e-08	3.1e-07	7.31876
FBgn0030607	-10.53	-11.08	0.79	4.41	4.9e-08	3.2e-07	7.3098
FBgn0004581	-10.14	-9.63	-0.74	5.72	5e-08	3.3e-07	7.30103
FBgn0033889	-9.26	-8.81	-0.65	6.94	7e-08	4.5e-07	7.1549
FBgn0010097	-10.86	-10.34	-0.75	4.69	7.5e-08	4.8e-07	7.12494
FBgn0010041	-15.06	-13.53	-2.2	-0.21	8.4e-08	5.3e-07	7.07572
FBgn0039058	-15.23	-13.59	-2.38	-0.32	9.3e-08	5.9e-07	7.03152
FBgn0029507	-13.14	-12.18	-1.38	1.84	9.9e-08	6.3e-07	7.00436
FBgn0033408	-14.54	-13.2	-1.93	0.28	1.2e-07	7.3e-07	6.92082
FBgn0053509	-10.65	-10.07	-0.84	5.04	1.4e-07	8.7e-07	6.85387
FBgn0034756	-12.89	-11.89	-1.44	2.24	1.5e-07	9.2e-07	6.82391
FBgn0036183	-11.98	-12.9	1.32	2.16	1.6e-07	9.5e-07	6.79588
FBgn0034187	-11.12	-10.45	-0.96	4.45	1.6e-07	9.9e-07	6.79588
FBgn0032680	-13.38	-12.28	-1.58	1.65	1.6e-07	1e-06	6.79588
FBgn0015926	-10.92	-10.45	-0.69	4.56	1.8e-07	1.1e-06	6.74473
FBgn0050147	-10.69	-10.13	-0.81	4.97	1.8e-07	1.1e-06	6.74473
FBgn0087040	-10.61	-11.44	1.2	4.16	1.9e-07	1.2e-06	6.72125
FBgn0045035	-9.1	-8.69	-0.59	7.12	2e-07	1.2e-06	6.69897
FBgn0033374	-10.24	-9.7	-0.79	5.6	2.3e-07	1.4e-06	6.63827
FBgn0000246	-9.45	-9.01	-0.64	6.65	2.4e-07	1.4e-06	6.61979
FBgn0041627	-10.02	-9.63	-0.56	5.79	2.5e-07	1.5e-06	6.60206
FBgn0032154	-10.59	-10.14	-0.65	5.02	2.5e-07	1.5e-06	6.60206
FBgn0000163	-9.12	-8.75	-0.54	7.07	2.5e-07	1.5e-06	6.60206
FBgn0052436	-10.12	-9.67	-0.65	5.7	2.9e-07	1.7e-06	6.5376
FBgn0034566	-12.14	-11.22	-1.32	3.23	2.9e-07	1.7e-06	6.5376
FBgn0052006	-11.27	-12.03	1.1	3.24	3.2e-07	1.9e-06	6.49485
FBgn0267967	-10.32	-9.91	-0.6	5.37	3.2e-07	1.9e-06	6.49485
FBgn0039564	-11.43	-10.82	-0.88	3.96	3.5e-07	2e-06	6.45593
FBgn0033051	-10.51	-11.18	0.97	4.38	3.8e-07	2.2e-06	6.42022
FBgn0266566	-12.15	-11.37	-1.13	3.08	4.1e-07	2.3e-06	6.38722
FBgn0036368	-10.84	-10.34	-0.72	4.71	4.5e-07	2.5e-06	6.34679
FBgn0263241	-11.05	-10.49	-0.81	4.45	4.8e-07	2.7e-06	6.31876
FBgn0037759	-10.82	-10.3	-0.75	4.74	5e-07	2.8e-06	6.30103
FBgn0011674	-10.07	-9.39	-0.98	5.98	5.2e-07	2.9e-06	6.284
FBgn0031296	-14.31	-13	-1.9	0.57	5.3e-07	2.9e-06	6.27572
FBgn0263967	-13.54	-12.55	-1.43	1.31	5.5e-07	3e-06	6.25964
FBgn0266808	-14.18	-13.03	-1.66	0.58	5.9e-07	3.3e-06	6.22915
FBgn0003483	-9.89	-9.51	-0.54	5.97	6.6e-07	3.6e-06	6.18046
FBgn0262987	-12.49	-11.59	-1.29	2.71	6.6e-07	3.6e-06	6.18046
FBgn0001120	-11.88	-11.22	-0.95	3.35	6.6e-07	3.6e-06	6.18046
FBgn0085339	-9.58	-9.25	-0.47	6.37	7.8e-07	4.2e-06	6.10791
FBgn0250754	-8.08	-7.75	-0.49	8.53	8e-07	4.3e-06	6.09691
FBgn0030510	-11.07	-10.57	-0.72	4.37	8.1e-07	4.4e-06	6.09151
FBgn0265873	-12.12	-13.2	1.55	1.9	8.4e-07	4.5e-06	6.07572
FBgn0263660	-15.1	-13.63	-2.12	-0.34	8.8e-07	4.7e-06	6.05552
FBgn0038291	-13.72	-12.6	-1.61	1.18	1.1e-06	5.9e-06	5.95861
FBgn0050380	-11.27	-10.7	-0.83	4.15	1.2e-06	6.1e-06	5.92082
FBgn0260722	-9.69	-9.26	-0.62	6.3	1.2e-06	6.2e-06	5.92082
FBgn0053508	-10.31	-9.82	-0.71	5.46	1.2e-06	6.4e-06	5.92082
FBgn0052445	-13.79	-12.65	-1.66	1.11	1.3e-06	6.6e-06	5.88606
FBgn0025382	-10.45	-10.08	-0.54	5.15	1.5e-06	7.6e-06	5.82391
FBgn0039711	-10.45	-10.05	-0.57	5.18	1.5e-06	8e-06	5.82391
FBgn0010768	-10	-9.59	-0.58	5.83	1.6e-06	8.1e-06	5.79588
FBgn0024177	-10.43	-9.85	-0.83	5.37	1.9e-06	9.7e-06	5.72125
FBgn0050001	-10.83	-10.4	-0.62	4.65	2.1e-06	1e-05	5.67778
FBgn0030795	-10.76	-11.3	0.78	4.08	2.4e-06	1.2e-05	5.61979
FBgn0259818	-9.83	-10.21	0.55	5.5	2.5e-06	1.2e-05	5.60206
FBgn0037141	-10.04	-9.67	-0.54	5.74	2.7e-06	1.3e-05	5.56864
FBgn0051821	-14.52	-12.87	-2.39	0.65	2.7e-06	1.3e-05	5.56864
FBgn0033885	-11.48	-12.61	1.63	2.8	2.7e-06	1.3e-05	5.56864
FBgn0250819	-9.49	-9.84	0.51	6.01	2.8e-06	1.4e-05	5.55284
FBgn0086251	-9.53	-9.16	-0.53	6.47	3e-06	1.5e-05	5.52288
FBgn0053062	-11.81	-11.22	-0.85	3.38	3.2e-06	1.6e-05	5.49485
FBgn0037025	-8.95	-8.54	-0.6	7.35	3.5e-06	1.7e-05	5.45593
FBgn0264554	-13.15	-12.3	-1.22	1.72	3.5e-06	1.7e-05	5.45593
FBgn0031302	-14.42	-13.12	-1.87	0.42	3.6e-06	1.7e-05	5.4437
FBgn0051974	-13.32	-12.33	-1.43	1.62	3.8e-06	1.8e-05	5.42022
FBgn0262598	-9.89	-10.23	0.49	5.44	3.9e-06	1.9e-05	5.40894
FBgn0038045	-10.58	-10.22	-0.52	4.96	4.6e-06	2.2e-05	5.33724
FBgn0264984	-13.3	-12.31	-1.43	1.65	5e-06	2.4e-05	5.30103
FBgn0278604	-9.25	-8.91	-0.49	6.86	5.3e-06	2.5e-05	5.27572
FBgn0267126	-13.58	-12.67	-1.31	1.17	5.4e-06	2.5e-05	5.26761
FBgn0039920	-7.52	-7.83	0.44	8.88	5.7e-06	2.7e-05	5.24413
FBgn0050383	-11.06	-10.58	-0.69	4.37	5.8e-06	2.7e-05	5.23657
FBgn0267920	-10.14	-10.59	0.65	5.02	6.2e-06	2.9e-05	5.20761
FBgn0035113	-10.67	-10.24	-0.62	4.88	6.3e-06	2.9e-05	5.20066
FBgn0263232	-10.13	-9.56	-0.82	5.78	6.9e-06	3.2e-05	5.16115
FBgn0031451	-10.24	-10.61	0.54	4.92	7.1e-06	3.3e-05	5.14874
FBgn0003950	-10.92	-10.5	-0.6	4.52	7.5e-06	3.4e-05	5.12494
FBgn0028988	-12.79	-11.98	-1.17	2.2	8e-06	3.6e-05	5.09691
FBgn0033205	-10.22	-9.91	-0.46	5.43	1.2e-05	5.2e-05	4.92082
FBgn0012034	-9.32	-8.96	-0.52	6.77	1.3e-05	5.6e-05	4.88606
FBgn0051989	-9.94	-9.6	-0.5	5.86	1.4e-05	6.1e-05	4.85387
FBgn0005427	-8.34	-8.01	-0.47	8.16	1.4e-05	6.3e-05	4.85387
FBgn0040333	-11.5	-10.98	-0.76	3.77	1.4e-05	6.3e-05	4.85387
FBgn0045980	-11.06	-10.63	-0.63	4.32	1.5e-05	6.5e-05	4.82391
FBgn0010051	-9.67	-9.32	-0.51	6.26	1.6e-05	6.9e-05	4.79588
FBgn0034540	-10.61	-10.09	-0.75	5.05	1.6e-05	6.9e-05	4.79588
FBgn0052438	-9.21	-8.92	-0.41	6.87	1.6e-05	7.1e-05	4.79588
FBgn0031677	-12.11	-11.48	-0.91	2.99	1.7e-05	7.3e-05	4.76955
FBgn0003719	-10.2	-9.78	-0.6	5.55	2e-05	8.4e-05	4.69897
FBgn0035627	-11.06	-10.63	-0.63	4.32	2e-05	8.4e-05	4.69897
FBgn0032119	-12.82	-13.68	1.24	1.01	2.1e-05	8.9e-05	4.67778
FBgn0000158	-10.07	-9.72	-0.5	5.68	2.3e-05	9.7e-05	4.63827
FBgn0010395	-11.72	-12.52	1.16	2.58	2.3e-05	9.7e-05	4.63827
FBgn0039098	-11.28	-11.9	0.9	3.29	2.4e-05	0.0001	4.61979
FBgn0263112	-9.68	-9.36	-0.45	6.21	2.4e-05	0.0001	4.61979
FBgn0037750	-12.43	-11.68	-1.08	2.64	2.5e-05	0.0001	4.60206
FBgn0043783	-13.29	-12.46	-1.2	1.5	2.5e-05	0.00011	4.60206
FBgn0259977	-13.22	-12.14	-1.56	1.86	2.7e-05	0.00011	4.56864
FBgn0032869	-13.05	-12.28	-1.11	1.78	2.7e-05	0.00011	4.56864
FBgn0013771	-12.48	-11.58	-1.3	2.72	3e-05	0.00012	4.52288
FBgn0000808	-11.66	-11.05	-0.88	3.62	3.3e-05	0.00013	4.48149
FBgn0083121	-13.19	-12.36	-1.2	1.65	3.6e-05	0.00015	4.4437
FBgn0036568	-12.94	-12.16	-1.13	1.95	3.7e-05	0.00015	4.4318
FBgn0032598	-11.61	-11	-0.87	3.69	3.8e-05	0.00015	4.42022
FBgn0040342	-10.87	-11.38	0.72	3.94	3.9e-05	0.00016	4.40894
FBgn0264542	-8.54	-8.8	0.38	7.44	4e-05	0.00016	4.39794
FBgn0038953	-9.64	-9.32	-0.47	6.28	4e-05	0.00016	4.39794
FBgn0267788	-14.26	-13.24	-1.48	0.34	4e-05	0.00016	4.39794
FBgn0039663	-10.45	-10.07	-0.54	5.16	4.1e-05	0.00016	4.38722
FBgn0030745	-10.15	-9.86	-0.43	5.51	4.1e-05	0.00016	4.38722
FBgn0030395	-13.47	-12.53	-1.35	1.35	4.2e-05	0.00017	4.37675
FBgn0033372	-10.87	-10.49	-0.55	4.56	4.7e-05	0.00019	4.3279
FBgn0031116	-9.51	-9.84	0.47	5.99	4.8e-05	0.00019	4.31876
FBgn0038105	-12.59	-11.81	-1.13	2.45	4.8e-05	0.00019	4.31876
FBgn0030307	-12.2	-13.1	1.3	1.86	4.9e-05	0.00019	4.3098
FBgn0033978	-12.55	-11.88	-0.97	2.4	5.5e-05	0.00021	4.25964
FBgn0036584	-14.09	-12.96	-1.63	0.67	6e-05	0.00023	4.22185
FBgn0036640	-10.05	-9.71	-0.48	5.7	6.4e-05	0.00025	4.19382
FBgn0031435	-11.51	-10.97	-0.77	3.77	6.6e-05	0.00025	4.18046
FBgn0038550	-12.86	-12.14	-1.05	2.01	7.5e-05	0.00029	4.12494
FBgn0036449	-10.5	-10.17	-0.47	5.04	7.9e-05	0.0003	4.10237
FBgn0003963	-9.8	-9.52	-0.41	6.01	8.2e-05	0.00031	4.08619
FBgn0032428	-11.15	-11.64	0.7	3.54	9e-05	0.00034	4.04576
FBgn0031986	-10.8	-11.24	0.64	4.07	9.6e-05	0.00036	4.01773
FBgn0032521	-9.51	-9.23	-0.4	6.43	0.00011	0.00039	3.95861
FBgn0266916	-9.19	-8.9	-0.42	6.9	0.00011	0.0004	3.95861
FBgn0033686	-11.34	-10.92	-0.62	3.91	0.00011	0.0004	3.95861
FBgn0039431	-8.72	-8.39	-0.48	7.61	0.00011	0.00041	3.95861
FBgn0259986	-9.24	-8.85	-0.56	6.91	0.00012	0.00043	3.92082
FBgn0037751	-10.93	-10.35	-0.83	4.64	0.00012	0.00043	3.92082
FBgn0032452	-11.64	-11.13	-0.74	3.56	0.00013	0.00046	3.88606
FBgn0265966	-13.89	-12.93	-1.37	0.78	0.00013	0.00048	3.88606
FBgn0051875	-11.78	-11.28	-0.72	3.34	0.00014	0.00051	3.85387
FBgn0266690	-12.8	-13.58	1.13	1.07	0.00014	0.00051	3.85387
FBgn0002023	-9.55	-9.28	-0.39	6.36	0.00015	0.00053	3.82391
FBgn0035476	-14.05	-13.14	-1.32	0.52	0.00015	0.00054	3.82391
FBgn0051755	-11.26	-10.75	-0.73	4.11	0.00016	0.00058	3.79588
FBgn0026257	-10.24	-9.93	-0.44	5.4	0.00017	0.00061	3.76955
FBgn0034692	-13.07	-12.32	-1.08	1.74	0.00018	0.00062	3.74473
FBgn0043550	-12.16	-11.32	-1.21	3.12	0.00018	0.00063	3.74473
FBgn0031254	-10.73	-10.41	-0.47	4.71	0.00018	0.00063	3.74473
FBgn0032294	-14.7	-13.61	-1.58	-0.19	0.00019	0.00067	3.72125
FBgn0259195	-10.99	-10.6	-0.56	4.39	0.00023	0.00078	3.63827
FBgn0039925	-10.18	-10.64	0.66	4.96	0.00026	0.0009	3.58503
FBgn0022981	-10.86	-10.53	-0.47	4.52	0.00027	0.00092	3.56864
FBgn0265345	-12.66	-11.99	-0.97	2.24	0.00027	0.00093	3.56864
FBgn0015946	-10.46	-10.15	-0.45	5.08	0.00027	0.00093	3.56864
FBgn0031288	-13.98	-13.07	-1.31	0.61	0.00028	0.00094	3.55284
FBgn0030998	-12.15	-12.78	0.91	2.04	0.0003	0.001	3.52288
FBgn0035847	-13.92	-13.04	-1.27	0.66	0.00031	0.001	3.50864
FBgn0035151	-11.76	-11.18	-0.83	3.45	0.00031	0.001	3.50864
FBgn0037879	-14.52	-13.58	-1.35	-0.1	0.00032	0.0011	3.49485
FBgn0003733	-10.63	-10.23	-0.57	4.91	0.00034	0.0011	3.46852
FBgn0034249	-9.51	-9.26	-0.35	6.4	0.00037	0.0012	3.4318
FBgn0085245	-12.27	-11.59	-0.98	2.81	0.00039	0.0013	3.40894
FBgn0033809	-12.17	-11.61	-0.8	2.84	0.00042	0.0014	3.37675
FBgn0035689	-10.08	-9.79	-0.43	5.62	0.00044	0.0014	3.35655
FBgn0050466	-10.31	-10.61	0.44	4.86	0.00045	0.0015	3.34679
FBgn0035842	-9.94	-9.67	-0.39	5.79	0.00046	0.0015	3.33724
FBgn0032399	-11.58	-11.12	-0.67	3.6	0.00046	0.0015	3.33724
FBgn0050016	-12.81	-12.11	-1.01	2.06	0.00048	0.0015	3.31876
FBgn0052392	-11.61	-11.06	-0.8	3.64	0.00048	0.0015	3.31876
FBgn0264785	-9.29	-9.05	-0.35	6.71	0.00048	0.0015	3.31876
FBgn0038978	-14.11	-13.29	-1.19	0.34	0.0005	0.0016	3.30103
FBgn0051658	-11.52	-11.08	-0.63	3.67	0.00054	0.0017	3.26761
FBgn0039044	-9.96	-9.69	-0.38	5.77	0.00054	0.0017	3.26761
FBgn0040370	-10.24	-9.89	-0.5	5.43	0.00056	0.0018	3.25181
FBgn0004118	-8.99	-9.22	0.33	6.8	0.00057	0.0018	3.24413
FBgn0263444	-11.44	-10.88	-0.8	3.89	0.00061	0.0019	3.21467
FBgn0030339	-13.16	-12.53	-0.91	1.49	0.00066	0.0021	3.18046
FBgn0260748	-9.2	-8.98	-0.31	6.83	0.00066	0.0021	3.18046
FBgn0029753	-11.46	-11.93	0.67	3.11	0.00074	0.0023	3.13077
FBgn0033748	-10.97	-10.61	-0.52	4.39	0.00079	0.0024	3.10237
FBgn0027581	-9.38	-8.99	-0.57	6.71	0.00082	0.0025	3.08619
FBgn0029834	-9.33	-9.59	0.38	6.3	0.00084	0.0025	3.07572
FBgn0035317	-12.53	-11.94	-0.85	2.35	0.00085	0.0026	3.07058
FBgn0031910	-12.52	-13.15	0.92	1.53	0.00087	0.0026	3.06048
FBgn0267977	-10.41	-10.15	-0.37	5.11	0.00088	0.0026	3.05552
FBgn0267726	-14.67	-13.74	-1.34	-0.31	0.00091	0.0027	3.04096
FBgn0265104	-12.3	-11.62	-0.98	2.77	0.00095	0.0028	3.02228
FBgn0266083	-8.76	-8.52	-0.35	7.47	0.00096	0.0029	3.01773
FBgn0051205	-11.78	-11.29	-0.7	3.34	0.0011	0.0032	2.95861
FBgn0266489	-11.89	-11.23	-0.94	3.33	0.0011	0.0032	2.95861
FBgn0264721	-12.47	-11.96	-0.75	2.37	0.0011	0.0032	2.95861
FBgn0036330	-10.66	-10.36	-0.42	4.78	0.0011	0.0032	2.95861
FBgn0030859	-12.47	-11.96	-0.73	2.37	0.0011	0.0032	2.95861
FBgn0053914	-10.07	-10.36	0.42	5.21	0.0011	0.0032	2.95861
FBgn0000355	-13.85	-13.06	-1.13	0.68	0.0011	0.0033	2.95861
FBgn0036729	-14.24	-13.43	-1.17	0.16	0.0012	0.0035	2.92082
FBgn0266115	-11.7	-12.19	0.7	2.76	0.0012	0.0035	2.92082
FBgn0267637	-13.38	-12.44	-1.36	1.48	0.0012	0.0036	2.92082
FBgn0038612	-8.81	-8.61	-0.29	7.37	0.0013	0.0037	2.88606
FBgn0037846	-10.63	-10.35	-0.41	4.81	0.0013	0.0038	2.88606
FBgn0035168	-9.6	-9.84	0.34	5.92	0.0014	0.0041	2.85387
FBgn0037151	-11.37	-10.92	-0.64	3.9	0.0015	0.0042	2.82391
FBgn0050187	-11.78	-11.23	-0.8	3.39	0.0015	0.0043	2.82391
FBgn0267585	-12.42	-13.04	0.89	1.67	0.0015	0.0044	2.82391
FBgn0036689	-11.51	-11.09	-0.61	3.67	0.0017	0.0048	2.76955
FBgn0037023	-14.34	-13.48	-1.24	0.07	0.0018	0.005	2.74473
FBgn0051141	-12.18	-11.62	-0.81	2.83	0.0018	0.005	2.74473
FBgn0039848	-11.11	-10.63	-0.69	4.29	0.0018	0.0051	2.74473
FBgn0265630	-8.86	-8.63	-0.33	7.33	0.0018	0.0051	2.74473
FBgn0035034	-14.39	-13.59	-1.16	-0.06	0.0019	0.0052	2.72125
FBgn0036196	-9.95	-9.71	-0.34	5.77	0.0019	0.0054	2.72125
FBgn0033192	-9.44	-9.12	-0.46	6.56	0.002	0.0056	2.69897
FBgn0036687	-10.1	-10.37	0.39	5.18	0.0021	0.0058	2.67778
FBgn0034411	-13.42	-12.76	-0.96	1.15	0.0022	0.006	2.65758
FBgn0032533	-13.91	-13.21	-1	0.51	0.0022	0.0061	2.65758
FBgn0031844	-11.73	-11.31	-0.6	3.34	0.0023	0.0063	2.63827
FBgn0086608	-12.52	-11.99	-0.77	2.32	0.0024	0.0065	2.61979
FBgn0050091	-11.55	-11.12	-0.61	3.62	0.0024	0.0066	2.61979
FBgn0050485	-12.6	-11.86	-1.07	2.4	0.0025	0.0068	2.60206
FBgn0020377	-11.33	-10.99	-0.49	3.86	0.0026	0.007	2.58503
FBgn0261534	-12.24	-12.75	0.74	1.98	0.0026	0.007	2.58503
FBgn0025578	-14.14	-13.42	-1.05	0.22	0.0027	0.0072	2.56864
FBgn0265301	-12.86	-13.51	0.93	1.04	0.0027	0.0073	2.56864
FBgn0026597	-8.31	-8.1	-0.3	8.1	0.0027	0.0073	2.56864
FBgn0035907	-10.94	-10.62	-0.47	4.4	0.0028	0.0074	2.55284
FBgn0260932	-11.03	-10.73	-0.44	4.26	0.0028	0.0075	2.55284
FBgn0024991	-9.85	-9.61	-0.34	5.91	0.0029	0.0076	2.5376
FBgn0034816	-9.74	-9.5	-0.35	6.06	0.0031	0.0081	2.50864
FBgn0262631	-11.15	-11.52	0.53	3.61	0.0031	0.0081	2.50864
FBgn0040837	-12.31	-11.83	-0.7	2.57	0.0031	0.0081	2.50864
FBgn0036995	-10.48	-10.88	0.58	4.55	0.0032	0.0083	2.49485
FBgn0265699	-11.72	-12.19	0.67	2.74	0.0033	0.0085	2.48149
FBgn0266276	-12.61	-13.16	0.8	1.44	0.0033	0.0087	2.48149
FBgn0040658	-12.68	-12.18	-0.73	2.06	0.0035	0.0092	2.45593
FBgn0053017	-10.49	-10.14	-0.5	5.07	0.0036	0.0092	2.4437
FBgn0263446	-12.09	-11.64	-0.66	2.86	0.0037	0.0095	2.4318
FBgn0037921	-10.61	-10.33	-0.4	4.85	0.0038	0.0097	2.42022
FBgn0086898	-10.71	-10.31	-0.57	4.8	0.0038	0.0098	2.42022
FBgn0038243	-10.62	-10.91	0.42	4.42	0.0039	0.0099	2.40894
FBgn0003527	-11.04	-10.68	-0.51	4.29	0.0041	0.01	2.38722
FBgn0034924	-12.84	-12.29	-0.79	1.88	0.0041	0.01	2.38722
FBgn0259112	-11.05	-10.72	-0.48	4.26	0.0043	0.011	2.36653
FBgn0024997	-11.88	-12.33	0.65	2.52	0.0048	0.012	2.31876
FBgn0025726	-6.67	-6.85	0.27	10.18	0.0049	0.012	2.3098
FBgn0262593	-9.17	-9.45	0.4	6.52	0.0049	0.012	2.3098
FBgn0028379	-13.14	-12.48	-0.94	1.55	0.005	0.012	2.30103
FBgn0035409	-12.66	-12.17	-0.71	2.08	0.005	0.012	2.30103
FBgn0037082	-10.02	-9.81	-0.3	5.64	0.0052	0.013	2.284
FBgn0037046	-12.61	-12.16	-0.65	2.12	0.0053	0.013	2.27572
FBgn0034622	-12.08	-12.53	0.64	2.24	0.0053	0.013	2.27572
FBgn0053099	-12.9	-12.34	-0.81	1.8	0.0056	0.014	2.25181
FBgn0029986	-12.75	-12.22	-0.76	1.99	0.0057	0.014	2.24413
FBgn0023515	-9.47	-9.29	-0.27	6.4	0.006	0.015	2.22185
FBgn0040941	-13.89	-13.27	-0.9	0.47	0.0061	0.015	2.21467
FBgn0052783	-10.44	-10.22	-0.32	5.04	0.0062	0.015	2.20761
FBgn0038395	-11.45	-11.08	-0.53	3.71	0.0066	0.016	2.18046
FBgn0036997	-10.46	-10.22	-0.36	5.03	0.0067	0.016	2.17393
FBgn0029733	-10.61	-10.34	-0.39	4.83	0.0068	0.016	2.16749
FBgn0266752	-12.36	-11.92	-0.63	2.47	0.0068	0.016	2.16749
FBgn0037617	-10.51	-10.29	-0.32	4.94	0.0071	0.017	2.14874
FBgn0261697	-12.47	-11.77	-1.01	2.55	0.0073	0.017	2.13668
FBgn0261683	-12.47	-11.77	-1.01	2.55	0.0073	0.017	2.13668
FBgn0052485	-10.91	-10.62	-0.42	4.42	0.0075	0.018	2.12494
FBgn0261363	-11.02	-10.74	-0.4	4.26	0.0076	0.018	2.11919
FBgn0038252	-12.97	-12.42	-0.8	1.69	0.0079	0.019	2.10237
FBgn0267296	-12.74	-12.25	-0.71	1.97	0.0079	0.019	2.10237
FBgn0265340	-12.53	-12.09	-0.63	2.22	0.0082	0.019	2.08619
FBgn0035955	-12.33	-11.87	-0.66	2.53	0.0083	0.019	2.08092
FBgn0034928	-12.28	-12.72	0.63	1.96	0.0085	0.02	2.07058
FBgn0032744	-10.4	-10.2	-0.29	5.08	0.0086	0.02	2.0655
FBgn0260780	-11.4	-11.1	-0.44	3.73	0.0086	0.02	2.0655
FBgn0025642	-12.5	-12.08	-0.61	2.25	0.0087	0.02	2.06048
FBgn0034687	-12.95	-12.41	-0.78	1.71	0.0089	0.021	2.05061
FBgn0267495	-12.97	-12.46	-0.74	1.66	0.0089	0.021	2.05061
FBgn0038342	-13.17	-13.77	0.86	0.63	0.0094	0.022	2.02687
FBgn0033574	-11.95	-12.53	0.84	2.35	0.0095	0.022	2.02228
FBgn0266042	-11.41	-11.1	-0.46	3.72	0.0096	0.022	2.01773
FBgn0034655	-12.42	-12.01	-0.6	2.35	0.0099	0.023	2.00436
FBgn0032192	-10.82	-10.55	-0.39	4.54	0.0099	0.023	2.00436
FBgn0037896	-12.33	-11.93	-0.59	2.48	0.01	0.023	2
FBgn0259216	-9.75	-9.97	0.32	5.72	0.01	0.023	2
FBgn0028899	-11.46	-11.88	0.6	3.14	0.01	0.023	2
FBgn0029128	-9	-8.83	-0.25	7.07	0.011	0.024	1.95861
FBgn0265533	-11.86	-12.26	0.58	2.58	0.011	0.025	1.95861
FBgn0030432	-11.42	-11.11	-0.45	3.7	0.011	0.025	1.95861
FBgn0261086	-9.76	-9.96	0.28	5.71	0.011	0.025	1.95861
FBgn0264907	-9.17	-9.37	0.29	6.56	0.011	0.026	1.95861
FBgn0033096	-13.11	-12.6	-0.73	1.46	0.012	0.026	1.92082
FBgn0025334	-12.22	-12.65	0.63	2.06	0.012	0.026	1.92082
FBgn0037661	-10.9	-10.66	-0.35	4.4	0.012	0.027	1.92082
FBgn0039118	-11.99	-11.63	-0.52	2.93	0.012	0.027	1.92082
FBgn0037078	-10.77	-10.53	-0.34	4.58	0.012	0.027	1.92082
FBgn0032117	-11.67	-11.34	-0.47	3.36	0.012	0.028	1.92082
FBgn0031952	-9.59	-9.79	0.28	5.96	0.012	0.028	1.92082
FBgn0267456	-12.16	-11.61	-0.79	2.84	0.013	0.028	1.88606
FBgn0028487	-10.08	-9.87	-0.31	5.55	0.013	0.028	1.88606
FBgn0032375	-12.82	-12.28	-0.79	1.9	0.013	0.029	1.88606
FBgn0263378	-12.32	-11.89	-0.62	2.51	0.013	0.029	1.88606
FBgn0031018	-13.13	-12.67	-0.66	1.39	0.013	0.029	1.88606
FBgn0029588	-11.69	-11.37	-0.46	3.32	0.014	0.031	1.85387
FBgn0034717	-14.18	-13.53	-0.93	0.1	0.014	0.031	1.85387
FBgn0032374	-14.08	-13.43	-0.94	0.23	0.014	0.032	1.85387
FBgn0030931	-13.42	-12.9	-0.75	1.04	0.015	0.032	1.82391
FBgn0030725	-13.33	-12.8	-0.77	1.17	0.015	0.033	1.82391
FBgn0265634	-11.87	-11.53	-0.48	3.08	0.015	0.033	1.82391
FBgn0037935	-11.79	-11.45	-0.48	3.19	0.016	0.034	1.79588
FBgn0031715	-12.71	-13.17	0.65	1.35	0.016	0.035	1.79588
FBgn0032726	-11	-10.71	-0.41	4.29	0.017	0.036	1.76955
FBgn0031343	-13.92	-13.26	-0.95	0.46	0.017	0.036	1.76955
FBgn0262970	-12.46	-12.01	-0.64	2.33	0.017	0.036	1.76955
FBgn0052437	-8.44	-8.23	-0.3	7.91	0.017	0.036	1.76955
FBgn0003655	-10.56	-10.77	0.3	4.56	0.017	0.037	1.76955
FBgn0261832	-13.83	-13.3	-0.77	0.47	0.017	0.037	1.76955
FBgn0036583	-11.69	-11.31	-0.55	3.37	0.017	0.037	1.76955
FBgn0039180	-12.23	-11.85	-0.54	2.6	0.018	0.038	1.74473
FBgn0005390	-12.27	-12.78	0.73	1.94	0.018	0.038	1.74473
FBgn0031196	-12.56	-13	0.63	1.56	0.018	0.038	1.74473
FBgn0034267	-11.25	-10.92	-0.47	3.97	0.018	0.039	1.74473
FBgn0032520	-10.49	-10.27	-0.32	4.96	0.018	0.039	1.74473
FBgn0031999	-12.57	-12.05	-0.76	2.23	0.019	0.039	1.72125
FBgn0033963	-13.59	-12.98	-0.88	0.88	0.02	0.042	1.69897
FBgn0037086	-14.32	-13.67	-0.93	-0.09	0.02	0.042	1.69897
FBgn0263235	-12.97	-12.51	-0.67	1.61	0.02	0.042	1.69897
FBgn0037841	-11.68	-11.37	-0.45	3.33	0.022	0.045	1.65758
FBgn0267435	-9.95	-10.15	0.29	5.44	0.022	0.045	1.65758
FBgn0026374	-10.05	-9.89	-0.24	5.55	0.022	0.046	1.65758
FBgn0267073	-13.53	-12.99	-0.78	0.9	0.022	0.046	1.65758
FBgn0040322	-11.21	-10.95	-0.37	3.97	0.023	0.048	1.63827
FBgn0037059	-13.45	-12.95	-0.72	0.97	0.024	0.05	1.61979
FBgn0043578	-14.48	-13.85	-0.91	-0.32	0.025	0.051	1.60206
FBgn0262167	-9.28	-9.08	-0.29	6.7	0.025	0.051	1.60206
FBgn0036810	-13.27	-12.7	-0.83	1.29	0.025	0.051	1.60206
FBgn0052813	-9.61	-9.44	-0.26	6.2	0.026	0.053	1.58503
FBgn0037918	-8.45	-8.28	-0.25	7.87	0.028	0.055	1.55284
FBgn0035724	-12.52	-12.13	-0.56	2.19	0.028	0.057	1.55284
FBgn0034255	-12.34	-11.84	-0.72	2.54	0.028	0.057	1.55284
FBgn0024804	-8.54	-8.39	-0.22	7.73	0.029	0.057	1.5376
FBgn0036480	-9.29	-9.14	-0.22	6.64	0.03	0.06	1.52288
FBgn0036125	-11.48	-11.05	-0.62	3.72	0.03	0.06	1.52288
FBgn0038674	-12.48	-12.12	-0.51	2.22	0.031	0.061	1.50864
FBgn0029977	-11.32	-11.08	-0.35	3.8	0.032	0.063	1.49485
FBgn0038549	-10.9	-10.69	-0.31	4.37	0.033	0.064	1.48149
FBgn0004882	-9.93	-10.11	0.25	5.49	0.033	0.064	1.48149
FBgn0029879	-13.14	-12.72	-0.61	1.34	0.034	0.066	1.46852
FBgn0037742	-10.5	-10.33	-0.24	4.91	0.035	0.068	1.45593
FBgn0037338	-10.06	-9.91	-0.22	5.54	0.035	0.069	1.45593
FBgn0036332	-10.7	-10.52	-0.27	4.63	0.036	0.07	1.4437
FBgn0036206	-10.58	-10.77	0.28	4.54	0.037	0.071	1.4318
FBgn0263445	-11.51	-11.19	-0.46	3.58	0.037	0.071	1.4318
FBgn0036688	-10.44	-10.25	-0.28	5.01	0.037	0.071	1.4318
FBgn0038575	-11.15	-10.91	-0.34	4.04	0.041	0.078	1.38722
FBgn0263975	-12.37	-12.03	-0.5	2.37	0.042	0.08	1.37675
FBgn0265633	-12.29	-11.93	-0.52	2.49	0.042	0.08	1.37675
FBgn0031550	-12.7	-13.11	0.58	1.39	0.043	0.08	1.36653
FBgn0037721	-12.09	-11.77	-0.45	2.75	0.043	0.081	1.36653
FBgn0036186	-10.36	-10.11	-0.36	5.18	0.046	0.085	1.33724
FBgn0036214	-11.82	-12.14	0.46	2.69	0.047	0.086	1.3279
FBgn0037915	-11.49	-11.18	-0.45	3.6	0.047	0.088	1.3279
FBgn0267989	-14.18	-13.66	-0.74	-0.01	0.048	0.089	1.31876
FBgn0052817	-11.88	-11.62	-0.38	3	0.048	0.089	1.31876
FBgn0029518	-13.88	-13.31	-0.82	0.44	0.049	0.091	1.3098
FBgn0037531	-10.65	-10.47	-0.26	4.7	0.05	0.092	1.30103
FBgn0051156	-9.94	-9.8	-0.2	5.7	0.051	0.094	1.29243
FBgn0259849	-12.83	-13.27	0.63	1.19	0.053	0.097	1.27572
FBgn0024366	-11.19	-10.9	-0.41	4.01	0.053	0.097	1.27572
FBgn0052496	-12.36	-12.76	0.57	1.87	0.059	0.11	1.22915
FBgn0038311	-10.49	-10.35	-0.21	4.91	0.059	0.11	1.22915
FBgn0051542	-12.05	-12.39	0.5	2.35	0.06	0.11	1.22185
FBgn0267758	-12.02	-11.67	-0.51	2.87	0.061	0.11	1.21467
FBgn0032660	-14.44	-13.86	-0.84	-0.31	0.061	0.11	1.21467
FBgn0034452	-10.3	-10.44	0.21	4.98	0.063	0.11	1.20066
FBgn0267571	-12.32	-11.96	-0.52	2.46	0.064	0.11	1.19382
FBgn0263447	-12.37	-12.05	-0.46	2.35	0.065	0.12	1.18709
FBgn0260393	-14.04	-13.59	-0.65	0.12	0.066	0.12	1.18046
FBgn0031610	-11.29	-11.06	-0.34	3.83	0.067	0.12	1.17393
FBgn0039503	-12.72	-12.4	-0.46	1.85	0.068	0.12	1.16749
FBgn0031490	-11.25	-11.04	-0.31	3.87	0.068	0.12	1.16749
FBgn0000153	-12.51	-12.97	0.66	1.63	0.068	0.12	1.16749
FBgn0052786	-10.26	-10.11	-0.22	5.24	0.068	0.12	1.16749
FBgn0261610	-9.24	-9.35	0.17	6.53	0.069	0.12	1.16115
FBgn0266243	-12.14	-12.43	0.43	2.25	0.07	0.12	1.1549
FBgn0016974	-11.69	-11.45	-0.35	3.26	0.073	0.13	1.13668
FBgn0039896	-10.67	-10.52	-0.22	4.65	0.075	0.13	1.12494
FBgn0000533	-10.94	-10.76	-0.26	4.29	0.076	0.13	1.11919
FBgn0039501	-11.69	-11.35	-0.49	3.35	0.079	0.14	1.10237
FBgn0050414	-11.04	-10.85	-0.27	4.15	0.079	0.14	1.10237
FBgn0004649	-11.03	-10.78	-0.36	4.21	0.079	0.14	1.10237
FBgn0033921	-10.01	-9.87	-0.19	5.59	0.08	0.14	1.09691
FBgn0039622	-11.82	-11.57	-0.35	3.08	0.08	0.14	1.09691
FBgn0266139	-13.88	-13.47	-0.59	0.3	0.081	0.14	1.09151
FBgn0036208	-9.83	-9.69	-0.2	5.86	0.083	0.14	1.08092
FBgn0052582	-11.98	-12.26	0.41	2.48	0.084	0.14	1.07572
FBgn0038909	-12.6	-12.29	-0.45	2.01	0.087	0.15	1.06048
FBgn0030647	-10.64	-10.3	-0.49	4.85	0.088	0.15	1.05552
FBgn0013773	-11.08	-10.85	-0.33	4.13	0.091	0.15	1.04096
FBgn0028525	-11.71	-11.48	-0.32	3.22	0.093	0.16	1.03152
FBgn0024249	-13.56	-13.16	-0.57	0.74	0.093	0.16	1.03152
FBgn0051860	-13.97	-13.56	-0.6	0.18	0.094	0.16	1.02687
FBgn0030508	-9.15	-9.04	-0.16	6.81	0.097	0.16	1.01323
FBgn0001234	-7.65	-7.86	0.3	8.75	0.098	0.16	1.00877
FBgn0037850	-11.53	-11.31	-0.31	3.47	0.099	0.17	1.00436
FBgn0266719	-9.85	-9.98	0.18	5.63	0.1	0.17	1
FBgn0038784	-13.09	-12.77	-0.46	1.33	0.1	0.17	1
FBgn0036391	-11.25	-11.48	0.33	3.55	0.1	0.17	1
FBgn0028581	-11.95	-11.68	-0.38	2.91	0.11	0.17	0.958607
FBgn0026061	-11.93	-11.68	-0.35	2.92	0.11	0.18	0.958607
FBgn0267776	-11.08	-11.27	0.28	3.82	0.11	0.18	0.958607
FBgn0036479	-11.5	-11.71	0.3	3.21	0.11	0.19	0.958607
FBgn0036331	-11.03	-10.85	-0.26	4.16	0.11	0.19	0.958607
FBgn0051674	-12	-11.78	-0.32	2.8	0.12	0.19	0.920819
FBgn0040305	-9.97	-9.85	-0.16	5.64	0.12	0.19	0.920819
FBgn0037225	-11.78	-12.1	0.46	2.74	0.12	0.19	0.920819
FBgn0260482	-12.69	-12.97	0.41	1.47	0.12	0.19	0.920819
FBgn0031821	-10.79	-10.65	-0.21	4.47	0.12	0.2	0.920819
FBgn0263022	-12.27	-12.04	-0.34	2.42	0.12	0.2	0.920819
FBgn0029606	-11.98	-12.26	0.41	2.48	0.13	0.21	0.886057
FBgn0016034	-11.32	-11.54	0.32	3.46	0.13	0.21	0.886057
FBgn0052557	-10.66	-10.82	0.22	4.45	0.13	0.21	0.886057
FBgn0051161	-12.73	-12.43	-0.43	1.82	0.13	0.21	0.886057
FBgn0061356	-12.45	-12.2	-0.35	2.18	0.13	0.21	0.886057
FBgn0037683	-12.98	-12.66	-0.45	1.49	0.13	0.21	0.886057
FBgn0053792	-13.41	-13.76	0.5	0.43	0.14	0.22	0.853872
FBgn0029720	-10.77	-10.62	-0.23	4.51	0.14	0.23	0.853872
FBgn0034880	-11.6	-11.82	0.33	3.06	0.15	0.23	0.823909
FBgn0030778	-10.4	-10.28	-0.18	5.01	0.15	0.23	0.823909
FBgn0053221	-12.04	-11.79	-0.35	2.77	0.15	0.23	0.823909
FBgn0016036	-13.89	-13.51	-0.54	0.26	0.15	0.24	0.823909
FBgn0034081	-10.44	-10.31	-0.19	4.97	0.16	0.24	0.79588
FBgn0260238	-11.76	-11.57	-0.28	3.12	0.16	0.25	0.79588
FBgn0260766	-11.97	-12.18	0.3	2.53	0.16	0.25	0.79588
FBgn0052071	-13.68	-13.38	-0.44	0.49	0.17	0.26	0.769551
FBgn0034634	-10.74	-10.6	-0.2	4.55	0.17	0.26	0.769551
FBgn0265084	-9.95	-10.09	0.2	5.48	0.18	0.27	0.744727
FBgn0039788	-9.71	-9.8	0.13	5.86	0.18	0.27	0.744727
FBgn0267814	-13.62	-13.32	-0.42	0.58	0.18	0.28	0.744727
FBgn0030085	-9.68	-9.79	0.16	5.89	0.19	0.28	0.721246
FBgn0033131	-11.77	-11.96	0.28	2.83	0.19	0.28	0.721246
FBgn0264904	-13.03	-13.31	0.41	1	0.2	0.29	0.69897
FBgn0050047	-12.32	-12.09	-0.33	2.35	0.21	0.31	0.677781
FBgn0034435	-10.99	-10.81	-0.27	4.22	0.21	0.31	0.677781
FBgn0267815	-13.17	-13.44	0.38	0.81	0.22	0.31	0.657577
FBgn0261262	-7.75	-7.84	0.13	8.68	0.22	0.31	0.657577
FBgn0262095	-12.8	-12.58	-0.32	1.66	0.22	0.32	0.657577
FBgn0266836	-13.13	-12.88	-0.36	1.21	0.22	0.32	0.657577
FBgn0039347	-12.63	-12.37	-0.37	1.93	0.22	0.32	0.657577
FBgn0032907	-10.4	-10.29	-0.16	5.02	0.22	0.32	0.657577
FBgn0030040	-13.51	-13.1	-0.59	0.81	0.23	0.33	0.638272
FBgn0262532	-12.22	-11.99	-0.33	2.49	0.23	0.33	0.638272
FBgn0262993	-12.4	-12.2	-0.3	2.21	0.23	0.33	0.638272
FBgn0040670	-12.81	-12.6	-0.31	1.64	0.23	0.34	0.638272
FBgn0052706	-9.69	-9.78	0.14	5.89	0.23	0.34	0.638272
FBgn0014931	-11.57	-11.42	-0.23	3.36	0.24	0.34	0.619789
FBgn0263088	-13.67	-13.37	-0.43	0.51	0.24	0.34	0.619789
FBgn0265268	-12.87	-13.15	0.4	1.22	0.24	0.34	0.619789
FBgn0000927	-11.3	-11.16	-0.2	3.74	0.24	0.35	0.619789
FBgn0039070	-12.74	-12.46	-0.41	1.79	0.24	0.35	0.619789
FBgn0036906	-10.61	-10.71	0.15	4.56	0.24	0.35	0.619789
FBgn0051626	-12.69	-12.49	-0.29	1.8	0.24	0.35	0.619789
FBgn0051720	-12	-12.19	0.27	2.51	0.25	0.35	0.60206
FBgn0051955	-11.4	-11.55	0.21	3.39	0.25	0.35	0.60206
FBgn0033453	-9.49	-9.57	0.12	6.19	0.25	0.36	0.60206
FBgn0016675	-12.8	-12.5	-0.44	1.72	0.26	0.36	0.585027
FBgn0041225	-13.37	-13.12	-0.37	0.88	0.26	0.37	0.585027
FBgn0267555	-12.43	-12.63	0.29	1.89	0.27	0.37	0.568636
FBgn0052440	-10.36	-10.27	-0.14	5.06	0.27	0.38	0.568636
FBgn0010317	-9.7	-9.62	-0.11	5.99	0.27	0.38	0.568636
FBgn0034966	-11.08	-10.96	-0.17	4.04	0.27	0.38	0.568636
FBgn0040323	-10.03	-9.95	-0.11	5.52	0.28	0.39	0.552842
FBgn0000928	-9.59	-9.51	-0.11	6.16	0.29	0.39	0.537602
FBgn0266632	-11.02	-11.13	0.17	3.96	0.29	0.4	0.537602
FBgn0034417	-11.82	-11.67	-0.22	3	0.29	0.4	0.537602
FBgn0037853	-9.35	-9.27	-0.12	6.51	0.3	0.41	0.522879
FBgn0000146	-9.93	-9.83	-0.14	5.68	0.3	0.41	0.522879
FBgn0030799	-11.22	-11.35	0.18	3.66	0.3	0.41	0.522879
FBgn0029710	-9.47	-9.4	-0.1	6.32	0.31	0.42	0.508638
FBgn0038047	-11.2	-11.08	-0.18	3.87	0.31	0.42	0.508638
FBgn0037727	-12.75	-12.99	0.34	1.42	0.31	0.42	0.508638
FBgn0029821	-13.3	-13.05	-0.35	0.98	0.31	0.42	0.508638
FBgn0031142	-12.81	-12.58	-0.33	1.65	0.31	0.42	0.508638
FBgn0028931	-10.77	-10.86	0.14	4.33	0.31	0.42	0.508638
FBgn0031232	-11.46	-11.6	0.21	3.31	0.32	0.43	0.49485
FBgn0033753	-12.27	-12.11	-0.22	2.36	0.32	0.43	0.49485
FBgn0033481	-13.34	-13.14	-0.3	0.89	0.33	0.44	0.481486
FBgn0031869	-11.9	-12.07	0.24	2.66	0.33	0.44	0.481486
FBgn0032473	-12.62	-12.85	0.33	1.6	0.33	0.44	0.481486
FBgn0051898	-11.81	-11.67	-0.2	3.01	0.33	0.44	0.481486
FBgn0034956	-12.41	-12.25	-0.24	2.17	0.34	0.45	0.468521
FBgn0051477	-11.16	-11.04	-0.17	3.93	0.34	0.45	0.468521
FBgn0036991	-9.73	-9.66	-0.1	5.95	0.34	0.45	0.468521
FBgn0264727	-12.61	-12.79	0.27	1.65	0.34	0.45	0.468521
FBgn0031058	-13.76	-13.52	-0.34	0.34	0.34	0.45	0.468521
FBgn0037845	-13.65	-13.42	-0.33	0.48	0.34	0.46	0.468521
FBgn0039201	-10.96	-10.86	-0.16	4.2	0.35	0.46	0.455932
FBgn0267567	-12.61	-12.45	-0.23	1.88	0.35	0.46	0.455932
FBgn0033128	-12.58	-12.76	0.26	1.69	0.36	0.47	0.443697
FBgn0052755	-12.65	-12.82	0.24	1.6	0.36	0.47	0.443697
FBgn0261397	-9.47	-9.4	-0.09	6.32	0.36	0.48	0.443697
FBgn0264740	-11.83	-11.7	-0.19	2.97	0.37	0.48	0.431798
FBgn0266317	-12.49	-12.64	0.23	1.84	0.38	0.49	0.420216
FBgn0029993	-12.26	-12.09	-0.23	2.39	0.39	0.51	0.408935
FBgn0264446	-11.38	-11.27	-0.15	3.6	0.39	0.51	0.408935
FBgn0053519	-11.3	-11.18	-0.17	3.72	0.4	0.51	0.39794
FBgn0036795	-13.3	-13.49	0.27	0.68	0.4	0.51	0.39794
FBgn0029526	-10.24	-10.3	0.09	5.12	0.4	0.51	0.39794
FBgn0023416	-8.77	-8.68	-0.13	7.34	0.4	0.51	0.39794
FBgn0033785	-10.72	-10.63	-0.12	4.54	0.4	0.51	0.39794
FBgn0051004	-12.42	-12.27	-0.22	2.15	0.4	0.51	0.39794
FBgn0030290	-12.21	-12.08	-0.19	2.43	0.41	0.52	0.387216
FBgn0039069	-11.57	-11.44	-0.19	3.35	0.42	0.53	0.376751
FBgn0051354	-10.07	-9.72	-0.51	5.68	0.42	0.53	0.376751
FBgn0030359	-11.94	-11.8	-0.21	2.83	0.43	0.54	0.366532
FBgn0267551	-13.29	-13.11	-0.26	0.94	0.43	0.55	0.366532
FBgn0262149	-12.23	-12.1	-0.18	2.4	0.44	0.55	0.356547
FBgn0033388	-13	-13.16	0.23	1.12	0.44	0.56	0.356547
FBgn0030207	-11.54	-11.43	-0.16	3.37	0.46	0.57	0.337242
FBgn0052679	-12.94	-12.79	-0.21	1.41	0.46	0.57	0.337242
FBgn0265691	-12.38	-12.51	0.18	2.01	0.46	0.57	0.337242
FBgn0033274	-11.07	-11.16	0.13	3.91	0.46	0.57	0.337242
FBgn0032779	-10.46	-10.53	0.1	4.8	0.46	0.57	0.337242
FBgn0053978	-9.1	-9.16	0.09	6.76	0.47	0.58	0.327902
FBgn0032402	-10.41	-10.35	-0.09	4.95	0.47	0.58	0.327902
FBgn0030723	-10.36	-10.29	-0.09	5.04	0.47	0.58	0.327902
FBgn0267028	-13.64	-13.47	-0.25	0.45	0.48	0.59	0.318759
FBgn0036910	-12.41	-12.52	0.17	1.97	0.48	0.59	0.318759
FBgn0033598	-13.29	-13.62	0.48	0.61	0.48	0.59	0.318759
FBgn0036796	-13.41	-13.58	0.25	0.54	0.49	0.6	0.309804
FBgn0039048	-11.36	-11.2	-0.23	3.67	0.49	0.6	0.309804
FBgn0031214	-12.5	-12.62	0.18	1.84	0.49	0.6	0.309804
FBgn0039525	-10.91	-10.83	-0.12	4.25	0.5	0.6	0.30103
FBgn0031547	-13.46	-13.3	-0.24	0.69	0.5	0.61	0.30103
FBgn0030420	-9.99	-9.94	-0.07	5.56	0.51	0.62	0.29243
FBgn0037076	-9.96	-10.01	0.07	5.53	0.51	0.62	0.29243
FBgn0035241	-11.81	-11.94	0.19	2.82	0.52	0.63	0.283997
FBgn0037950	-10.84	-10.77	-0.1	4.35	0.52	0.63	0.283997
FBgn0053289	-13.33	-13.47	0.2	0.67	0.52	0.63	0.283997
FBgn0036369	-11.11	-11.03	-0.11	3.97	0.53	0.63	0.275724
FBgn0029987	-13.33	-13.2	-0.19	0.85	0.53	0.64	0.275724
FBgn0033020	-13.22	-13.35	0.2	0.83	0.53	0.64	0.275724
FBgn0038051	-11.3	-11.22	-0.12	3.69	0.54	0.64	0.267606
FBgn0051248	-11.98	-11.89	-0.14	2.73	0.54	0.65	0.267606
FBgn0052476	-10.86	-10.8	-0.09	4.31	0.55	0.65	0.259637
FBgn0014342	-10.02	-9.98	-0.06	5.51	0.56	0.66	0.251812
FBgn0030880	-11.22	-11.14	-0.11	3.81	0.56	0.66	0.251812
FBgn0050484	-11.96	-11.86	-0.14	2.76	0.57	0.67	0.244125
FBgn0046756	-13.13	-13.26	0.19	0.95	0.57	0.67	0.244125
FBgn0039277	-10.05	-10.1	0.07	5.4	0.58	0.68	0.236572
FBgn0036992	-11.36	-11.27	-0.12	3.62	0.58	0.68	0.236572
FBgn0052201	-13.23	-13.09	-0.2	0.99	0.58	0.68	0.236572
FBgn0037898	-11.75	-11.82	0.11	2.94	0.58	0.68	0.236572
FBgn0013278	-9.98	-9.73	-0.35	5.73	0.58	0.68	0.236572
FBgn0034972	-11.71	-11.78	0.11	3	0.58	0.68	0.236572
FBgn0264741	-11.54	-11.44	-0.13	3.36	0.59	0.69	0.229148
FBgn0034075	-9.92	-9.86	-0.08	5.66	0.59	0.69	0.229148
FBgn0260874	-10.11	-10.15	0.07	5.32	0.6	0.7	0.221849
FBgn0014019	-13.5	-13.62	0.18	0.44	0.61	0.71	0.21467
FBgn0266577	-13.16	-13.04	-0.17	1.08	0.62	0.72	0.207608
FBgn0037031	-10.49	-10.45	-0.06	4.83	0.62	0.72	0.207608
FBgn0038681	-11.29	-11.36	0.09	3.6	0.63	0.72	0.200659
FBgn0036970	-13.55	-13.68	0.18	0.37	0.63	0.73	0.200659
FBgn0015558	-7.82	-7.79	-0.04	8.67	0.64	0.74	0.19382
FBgn0052181	-12.53	-12.44	-0.13	1.94	0.64	0.74	0.19382
FBgn0002709	-9.79	-9.75	-0.05	5.84	0.66	0.75	0.180456
FBgn0266705	-11.58	-11.51	-0.09	3.28	0.66	0.75	0.180456
FBgn0036714	-9.65	-9.62	-0.04	6.03	0.66	0.75	0.180456
FBgn0035359	-11.49	-11.56	0.1	3.32	0.66	0.75	0.180456
FBgn0035587	-12.62	-12.7	0.11	1.7	0.67	0.76	0.173925
FBgn0264862	-10.82	-10.87	0.07	4.29	0.67	0.76	0.173925
FBgn0037944	-8.91	-8.96	0.06	7.04	0.67	0.76	0.173925
FBgn0085384	-8.32	-8.35	0.04	7.91	0.68	0.77	0.167491
FBgn0261574	-7.86	-7.84	-0.04	8.61	0.68	0.77	0.167491
FBgn0034628	-10.7	-10.74	0.06	4.48	0.69	0.77	0.161151
FBgn0050285	-11.16	-11.21	0.07	3.8	0.7	0.78	0.154902
FBgn0013276	-8.59	-8.38	-0.3	7.7	0.7	0.78	0.154902
FBgn0263384	-13.55	-13.64	0.13	0.39	0.7	0.79	0.154902
FBgn0030455	-11.4	-11.46	0.08	3.45	0.7	0.79	0.154902
FBgn0000351	-11.41	-11.36	-0.07	3.52	0.71	0.79	0.148742
FBgn0050054	-11.47	-11.52	0.07	3.35	0.71	0.79	0.148742
FBgn0023525	-10.83	-10.87	0.06	4.28	0.71	0.8	0.148742
FBgn0035358	-13.01	-12.93	-0.11	1.26	0.71	0.8	0.148742
FBgn0052110	-13	-12.92	-0.11	1.28	0.72	0.8	0.142668
FBgn0267613	-11.75	-11.8	0.07	2.96	0.73	0.81	0.136677
FBgn0051897	-11.7	-11.75	0.07	3.03	0.73	0.81	0.136677
FBgn0028952	-10.88	-10.92	0.05	4.21	0.73	0.81	0.136677
FBgn0034106	-10.37	-10.34	-0.04	5	0.73	0.81	0.136677
FBgn0033491	-10.26	-10.21	-0.07	5.17	0.74	0.82	0.130768
FBgn0264821	-9.38	-9.41	0.04	6.38	0.75	0.82	0.124939
FBgn0036139	-13.34	-13.26	-0.12	0.8	0.75	0.82	0.124939
FBgn0267996	-12.92	-12.99	0.1	1.28	0.76	0.83	0.119186
FBgn0263619	-12.01	-12.06	0.08	2.59	0.76	0.83	0.119186
FBgn0053260	-11.63	-11.59	-0.06	3.19	0.76	0.83	0.119186
FBgn0035957	-12.52	-12.59	0.09	1.84	0.77	0.84	0.113509
FBgn0263093	-11.19	-11.22	0.05	3.77	0.78	0.85	0.107905
FBgn0031760	-10.17	-10.15	-0.03	5.28	0.79	0.85	0.102373
FBgn0037562	-13.5	-13.43	-0.1	0.57	0.79	0.85	0.102373
FBgn0265651	-12.66	-12.71	0.08	1.66	0.79	0.85	0.102373
FBgn0260431	-11.73	-11.69	-0.06	3.05	0.79	0.85	0.102373
FBgn0000551	-13.59	-13.66	0.1	0.35	0.79	0.85	0.102373
FBgn0030722	-12.37	-12.42	0.08	2.07	0.8	0.86	0.09691
FBgn0052580	-8.43	-8.41	-0.03	7.79	0.8	0.86	0.09691
FBgn0011293	-10.73	-10.71	-0.04	4.47	0.81	0.87	0.091515
FBgn0031548	-13.45	-13.52	0.1	0.55	0.82	0.87	0.0861861
FBgn0263234	-12.14	-12.1	-0.05	2.47	0.82	0.88	0.0861861
FBgn0266898	-11.75	-11.7	-0.07	3.03	0.82	0.88	0.0861861
FBgn0039251	-11.64	-11.67	0.04	3.13	0.83	0.88	0.0809219
FBgn0038144	-12.89	-12.84	-0.06	1.41	0.83	0.88	0.0809219
FBgn0263988	-10.91	-10.89	-0.03	4.21	0.83	0.88	0.0809219
FBgn0051200	-13.96	-13.9	-0.08	-0.06	0.83	0.88	0.0809219
FBgn0036793	-10.61	-10.58	-0.04	4.65	0.84	0.89	0.0757207
FBgn0031255	-10.49	-10.51	0.03	4.79	0.84	0.89	0.0757207
FBgn0050104	-10.33	-10.31	-0.03	5.05	0.85	0.9	0.0705811
FBgn0037646	-11.27	-11.24	-0.03	3.7	0.85	0.9	0.0705811
FBgn0261429	-11.03	-11.06	0.04	4.01	0.85	0.9	0.0705811
FBgn0032213	-8.7	-8.69	-0.02	7.39	0.86	0.9	0.0655015
FBgn0034446	-13.69	-13.74	0.08	0.23	0.86	0.91	0.0655015
FBgn0031630	-12.83	-12.87	0.05	1.43	0.87	0.91	0.0604807
FBgn0033749	-10.12	-10.14	0.03	5.31	0.87	0.91	0.0604807
FBgn0030347	-10.88	-10.86	-0.02	4.26	0.88	0.92	0.0555173
FBgn0033685	-12.53	-12.5	-0.04	1.91	0.88	0.92	0.0555173
FBgn0034942	-12.2	-12.23	0.04	2.33	0.88	0.92	0.0555173
FBgn0030691	-11.8	-11.78	-0.03	2.93	0.88	0.92	0.0555173
FBgn0028856	-13.31	-13.26	-0.07	0.83	0.88	0.92	0.0555173
FBgn0034642	-12.9	-12.94	0.05	1.33	0.88	0.92	0.0555173
FBgn0264745	-10.76	-10.74	-0.02	4.43	0.89	0.92	0.05061
FBgn0038431	-10.65	-10.64	-0.02	4.58	0.89	0.92	0.05061
FBgn0262820	-11.13	-11.15	0.03	3.87	0.89	0.92	0.05061
FBgn0264426	-13.13	-13.1	-0.04	1.06	0.91	0.94	0.0409586
FBgn0085434	-8.66	-8.65	-0.01	7.44	0.92	0.95	0.0362122
FBgn0030721	-11.69	-11.68	-0.02	3.08	0.93	0.95	0.0315171
FBgn0039879	-12.74	-12.72	-0.03	1.6	0.93	0.95	0.0315171
FBgn0032032	-10.71	-10.7	-0.01	4.49	0.93	0.95	0.0315171
FBgn0052199	-13.18	-13.2	0.04	0.95	0.93	0.95	0.0315171
FBgn0052037	-12.46	-12.48	0.03	1.96	0.94	0.96	0.0268721
FBgn0039856	-12.51	-12.49	-0.02	1.92	0.95	0.97	0.0222764
FBgn0033257	-12.69	-12.7	0.02	1.65	0.95	0.97	0.0222764
FBgn0267652	-11.13	-11.14	0.01	3.87	0.96	0.97	0.0177288
FBgn0053554	-7.67	-7.67	0	8.87	0.96	0.98	0.0177288
FBgn0034965	-9.89	-9.89	0	5.66	0.97	0.98	0.0132283
FBgn0043043	-12.06	-12.06	0.01	2.55	0.98	0.99	0.00877392
FBgn0052313	-11.05	-11.05	0	4	0.99	0.99	0.00436481
FBgn0000384	-8.69	-8.69	0	7.4	0.99	0.99	0.00436481
FBgn0266359	-12.05	-12.05	0	2.56	0.99	1	0.00436481
FBgn0039855	-12.95	-12.95	0	1.29	1	1	0

## Sheet: README
edgeR.cpm1.n2.paired.cpmlenTMMf sheet contains all raw data of the DE analysis with edgeR and includes all genes.
mMBTS sheet contains all raw data of the DE analysis with edgeR and includes the male MBT genes. A column with the -log10(p value) is included for the Volcano plots.
