# Supplementary material for: TrxT and dhd are dispensable for Drosophila brain development but essential for l(3)mbt brain tumour growth
Source: EMBO Rep. 2024 May 15;25(7):6. doi: 10.1038/s44319-024-00154-1 (PMC11239866; doi:10.1038/s44319-024-00154-1)
Supplement: Supplementary file 4 — Source data Fig. 3 [file 44319_2024_154_MOESM4_ESM.zip › 3A-C/edgeR.cpm1.n2.paired.cpmlenTMMfilter.male.Genotype.dhd_ts1_ts1.xlsx]

## Sheet: edgeR.cpm1.n2.paired.cpmlenTMMf
	dhd_ts1	ts1	logFC	logCPM	PValue	FDR
FBgn0058469	-15.28	-7.37	-11.4	8.3	0	0
FBgn0011761	-14.09	-9.25	-6.98	5.6	0	0
FBgn0052581	-19.27	-9.76	-13.71	4.85	0	4.3e-306
FBgn0036934	-10.47	-19.27	12.69	3.84	3.4e-139	7.9e-136
FBgn0052572	-15.61	-10.43	-7.47	3.89	5e-129	9.2e-126
FBgn0032763	-10.65	-19.27	12.43	3.58	2.2e-117	3.3e-114
FBgn0050428	-10.79	-19.27	12.23	3.39	7.1e-105	9.3e-102
FBgn0062565	-10.78	-19.27	12.24	3.4	1.4e-102	1.7e-99
FBgn0029689	-19.27	-10.9	-12.07	3.2	3.5e-100	3.5e-97
FBgn0031268	-19.27	-10.94	-12.01	3.14	6.7e-97	6.1e-94
FBgn0267651	-19.27	-10.84	-12.15	3.28	1.3e-96	1.1e-93
FBgn0052640	-10.95	-19.27	11.99	3.15	2.3e-95	1.8e-92
FBgn0035171	-19.27	-10.83	-12.18	3.31	2e-92	1.5e-89
FBgn0039702	-11	-19.27	11.92	3.08	3.1e-92	2e-89
FBgn0021738	-15.61	-10.78	-6.96	3.38	1.5e-90	9.4e-88
FBgn0029523	-11.04	-19.27	11.87	3.03	1e-85	6e-83
FBgn0262101	-12.5	-10.16	-3.37	4.4	1.2e-85	6.5e-83
FBgn0052823	-11.43	-19.27	11.3	2.47	1e-69	5.3e-67
FBgn0015714	-19.27	-11.33	-11.45	2.59	1.3e-63	6.2e-61
FBgn0028664	-19.27	-11.63	-11.03	2.16	7.2e-63	3.3e-60
FBgn0031419	-11.65	-19.27	10.99	2.17	5.9e-61	2.6e-58
FBgn0029676	-9.18	-7.91	-1.83	7.88	2.3e-59	9.8e-57
FBgn0260484	-7.5	-8.73	1.78	8.48	4.6e-59	1.9e-56
FBgn0265575	-10.65	-9.43	-1.75	5.7	3.7e-52	1.4e-49
FBgn0052786	-11.63	-10.12	-2.18	4.62	1.3e-51	4.6e-49
FBgn0266202	-11.87	-19.27	10.67	1.86	2e-51	7.2e-49
FBgn0034126	-11.97	-19.27	10.53	1.73	3e-51	1e-48
FBgn0053995	-19.27	-12.05	-10.41	1.55	1.2e-49	3.8e-47
FBgn0052641	-12.8	-10.41	-3.44	4.03	4.8e-49	1.5e-46
FBgn0002564	-19.27	-11.53	-11.17	2.3	4.1e-48	1.3e-45
FBgn0053497	-12.1	-19.27	10.34	1.54	6.1e-48	1.8e-45
FBgn0052687	-11.67	-19.27	10.96	2.14	6.2e-48	1.8e-45
FBgn0030994	-10.7	-9.49	-1.74	5.62	3.4e-47	9.5e-45
FBgn0052010	-10.9	-13.47	3.72	3.33	4.5e-43	1.2e-40
FBgn0265533	-19.27	-12.27	-10.09	1.23	3.4e-42	9e-40
FBgn0043069	-11.11	-19.27	11.77	2.93	3.5e-41	8.9e-39
FBgn0083960	-10.28	-12.22	2.81	4.31	8.3e-39	2.1e-36
FBgn0024184	-11.01	-19.27	11.91	3.07	2e-38	4.9e-36
FBgn0032850	-12.47	-19.27	9.81	1.03	2.2e-36	5.1e-34
FBgn0030756	-15.14	-11.84	-4.77	1.9	7.1e-34	1.6e-31
FBgn0263219	-8.21	-9.03	1.18	7.62	9.6e-32	2.2e-29
FBgn0266869	-11.15	-9.98	-1.69	4.92	2.5e-31	5.5e-29
FBgn0031086	-12.86	-19.27	9.25	0.5	1.2e-30	2.5e-28
FBgn0040743	-11.81	-19.27	10.75	1.94	2.4e-30	5e-28
FBgn0023520	-10.72	-12.31	2.29	3.74	4.5e-30	9.2e-28
FBgn0260986	-10.96	-10	-1.39	4.98	9.9e-30	2e-27
FBgn0038294	-12.88	-19.27	9.22	0.47	7.1e-29	1.4e-26
FBgn0031734	-13.62	-11.31	-3.33	2.75	1.7e-28	3.2e-26
FBgn0013672	-5.69	-6.6	1.32	11.21	1.9e-28	3.5e-26
FBgn0013275	-12.23	-19.27	10.15	1.36	8.1e-27	1.5e-24
FBgn0000024	-8.14	-9.06	1.33	7.67	1.1e-26	1.9e-24
FBgn0033500	-10.16	-11.13	1.4	4.75	3.8e-26	6.7e-24
FBgn0264823	-19.27	-12.49	-9.78	0.91	2.4e-25	4.3e-23
FBgn0083123	-10.21	-9.36	-1.23	5.95	7.8e-25	1.3e-22
FBgn0040718	-10.77	-9.7	-1.54	5.37	8.9e-25	1.5e-22
FBgn0052706	-10.7	-9.79	-1.31	5.29	1.4e-24	2.4e-22
FBgn0266731	-10.66	-9.12	-2.22	6.05	3.3e-24	5.4e-22
FBgn0029903	-7.16	-7.85	1	9.19	5.8e-24	9.2e-22
FBgn0002868	-9.31	-8.45	-1.24	7.25	6.7e-24	1.1e-21
FBgn0031307	-9.03	-8.36	-0.97	7.47	7e-24	1.1e-21
FBgn0039257	-8.17	-8.97	1.15	7.68	2.7e-23	4.1e-21
FBgn0259677	-9.61	-10.65	1.51	5.51	3.5e-23	5.2e-21
FBgn0003082	-10.09	-8.92	-1.69	6.46	5e-23	7.2e-21
FBgn0010482	-10.26	-9.36	-1.31	5.92	9.6e-22	1.4e-19
FBgn0001149	-8.77	-7.96	-1.16	7.98	1.6e-21	2.3e-19
FBgn0262945	-11.86	-10.58	-1.85	4.03	9.2e-21	1.3e-18
FBgn0028369	-10.09	-10.92	1.19	4.9	9.3e-21	1.3e-18
FBgn0034335	-10.6	-9.73	-1.25	5.39	1.5e-20	2.1e-18
FBgn0260793	-8.36	-9.03	0.97	7.47	1.7e-20	2.2e-18
FBgn0050009	-9.67	-10.5	1.2	5.51	2e-20	2.7e-18
FBgn0051274	-12.54	-19.27	9.71	0.94	2.1e-20	2.7e-18
FBgn0024294	-10.24	-13.35	4.49	4.23	2.8e-20	3.6e-18
FBgn0051740	-19.27	-13.37	-8.5	-0.31	5.4e-20	6.8e-18
FBgn0031313	-9.73	-8.94	-1.13	6.57	1.1e-19	1.3e-17
FBgn0267006	-13.56	-19.27	8.23	-0.45	1.4e-19	1.7e-17
FBgn0029766	-10.05	-9.29	-1.09	6.08	1.5e-19	1.9e-17
FBgn0012036	-9.16	-8.26	-1.29	7.51	1.8e-19	2.1e-17
FBgn0030501	-9.46	-8.81	-0.94	6.83	3e-19	3.5e-17
FBgn0085420	-10.18	-10.98	1.16	4.79	3.8e-19	4.4e-17
FBgn0034638	-11.11	-10.24	-1.25	4.66	4.6e-19	5.3e-17
FBgn0013432	-10.74	-10.01	-1.05	5.05	5.6e-19	6.3e-17
FBgn0003435	-7.62	-8.33	1.03	8.52	1e-18	1.1e-16
FBgn0023521	-11.01	-12.45	2.09	3.38	1.2e-18	1.3e-16
FBgn0033926	-7.47	-6.83	-0.92	9.69	1.7e-18	1.9e-16
FBgn0038202	-9.46	-10.14	0.99	5.88	2.1e-18	2.3e-16
FBgn0034390	-10.77	-9.61	-1.67	5.46	3.4e-18	3.6e-16
FBgn0260658	-9.54	-10.24	1.01	5.76	3.6e-18	3.8e-16
FBgn0262737	-6.94	-7.57	0.91	9.53	3.7e-18	3.8e-16
FBgn0030551	-11.72	-10.57	-1.66	4.08	4e-18	4.2e-16
FBgn0040296	-11.2	-10.1	-1.59	4.78	4.8e-18	4.9e-16
FBgn0016075	-9.99	-9.16	-1.2	6.24	5.2e-18	5.3e-16
FBgn0000299	-9.57	-8.73	-1.22	6.86	5.7e-18	5.7e-16
FBgn0001254	-10.38	-19.27	12.82	3.97	5.9e-18	5.9e-16
FBgn0259245	-10.16	-10.96	1.14	4.81	9e-18	8.9e-16
FBgn0262730	-7.82	-8.44	0.9	8.28	1.2e-17	1.2e-15
FBgn0032022	-10.87	-12.91	2.95	3.45	1.8e-17	1.7e-15
FBgn0038020	-10.26	-9.58	-0.98	5.7	2e-17	1.9e-15
FBgn0260943	-6.7	-7.3	0.87	9.9	3.6e-17	3.4e-15
FBgn0014343	-9.97	-10.76	1.15	5.09	4.7e-17	4.4e-15
FBgn0063494	-11.64	-10.63	-1.45	4.05	4.8e-17	4.4e-15
FBgn0004650	-11.12	-10.21	-1.32	4.69	5e-17	4.6e-15
FBgn0033598	-19.27	-13.63	-8.13	-0.64	5.5e-17	5e-15
FBgn0034438	-9.75	-12.29	3.65	4.98	6.3e-17	5.6e-15
FBgn0035699	-9.2	-9.9	1.01	6.25	6.7e-17	6e-15
FBgn0264562	-9.95	-12.37	3.49	4.71	6.8e-17	6e-15
FBgn0032899	-10.89	-10.01	-1.27	5	8.1e-17	7e-15
FBgn0015776	-9.37	-10.42	1.51	5.85	1.4e-16	1.2e-14
FBgn0039938	-9.58	-10.28	1	5.69	1.8e-16	1.5e-14
FBgn0034103	-10.54	-11.64	1.59	4.15	2.1e-16	1.8e-14
FBgn0034761	-14.02	-11.72	-3.31	2.15	3.8e-16	3.2e-14
FBgn0028473	-6.78	-6.22	-0.82	10.61	4.4e-16	3.6e-14
FBgn0267001	-7.31	-7.96	0.94	9	4.8e-16	3.9e-14
FBgn0032731	-8.39	-9.13	1.06	7.39	1.1e-15	8.8e-14
FBgn0002917	-8.64	-9.18	0.78	7.13	1.5e-15	1.2e-13
FBgn0040809	-13.69	-11.99	-2.45	1.87	2.6e-15	2.1e-13
FBgn0025382	-10.87	-10.09	-1.13	4.92	2.7e-15	2.1e-13
FBgn0023178	-11.71	-10.69	-1.48	3.96	3.1e-15	2.5e-13
FBgn0035325	-13.66	-19.27	8.09	-0.57	3.2e-15	2.5e-13
FBgn0262598	-9.59	-10.23	0.93	5.71	4.8e-15	3.7e-13
FBgn0030593	-13.77	-12.03	-2.5	1.81	5.3e-15	4.1e-13
FBgn0044050	-11.95	-13.91	2.82	1.93	5.7e-15	4.4e-13
FBgn0040259	-11.53	-10.57	-1.4	4.15	6.6e-15	5e-13
FBgn0000567	-8.91	-9.73	1.18	6.6	7.4e-15	5.6e-13
FBgn0261046	-8.89	-9.5	0.88	6.73	1e-14	7.7e-13
FBgn0030667	-12.18	-13.91	2.49	1.65	1.2e-14	8.5e-13
FBgn0032264	-9.35	-10.37	1.47	5.89	1.2e-14	8.5e-13
FBgn0036816	-9.58	-10.47	1.29	5.61	1.3e-14	9.6e-13
FBgn0033159	-7.39	-7.94	0.8	8.92	2.6e-14	1.9e-12
FBgn0020637	-19.27	-13.76	-7.95	-0.82	2.7e-14	2e-12
FBgn0001253	-8.81	-10.31	2.17	6.52	3.3e-14	2.3e-12
FBgn0033108	-8.61	-9.24	0.91	7.12	3.7e-14	2.6e-12
FBgn0028491	-11.53	-10.62	-1.31	4.1	3.9e-14	2.7e-12
FBgn0267910	-6.38	-6.91	0.78	10.4	3.9e-14	2.7e-12
FBgn0004629	-10.03	-9.42	-0.87	5.97	4.1e-14	2.8e-12
FBgn0259822	-9.44	-9.99	0.79	5.97	4.3e-14	2.9e-12
FBgn0051038	-10.01	-10.8	1.15	5.04	5.1e-14	3.4e-12
FBgn0031118	-8.04	-8.57	0.75	8	1.1e-13	7.2e-12
FBgn0011293	-11.77	-10.72	-1.52	3.9	1.1e-13	7.3e-12
FBgn0015245	-7.75	-7.27	-0.69	9.14	1.1e-13	7.4e-12
FBgn0261990	-14.75	-12.21	-3.66	1.42	1.1e-13	7.5e-12
FBgn0011837	-9.33	-8.66	-0.97	7.03	1.1e-13	7.5e-12
FBgn0015040	-9.92	-9.18	-1.07	6.24	1.5e-13	9.9e-12
FBgn0261788	-6.59	-7.08	0.7	10.12	1.7e-13	1.1e-11
FBgn0024238	-8.27	-8.84	0.82	7.65	1.8e-13	1.1e-11
FBgn0025525	-9.14	-9.72	0.84	6.39	2.4e-13	1.5e-11
FBgn0263111	-8	-7.45	-0.79	8.84	2.6e-13	1.7e-11
FBgn0031975	-11.97	-10.83	-1.65	3.71	3.1e-13	1.9e-11
FBgn0024912	-10.66	-9.92	-1.06	5.18	3.3e-13	2e-11
FBgn0085446	-8.95	-8.35	-0.87	7.52	3.5e-13	2.1e-11
FBgn0004003	-13.29	-19.27	8.62	-0.1	4.5e-13	2.8e-11
FBgn0024179	-9.26	-9.8	0.78	6.23	4.5e-13	2.8e-11
FBgn0039590	-8.46	-8.95	0.71	7.42	4.8e-13	2.9e-11
FBgn0034128	-9.2	-10.02	1.18	6.19	5.1e-13	3.1e-11
FBgn0038526	-14.62	-12.68	-2.79	0.85	5.2e-13	3.1e-11
FBgn0283437	-14.5	-11.56	-4.24	2.31	5.5e-13	3.2e-11
FBgn0028940	-11.8	-10.12	-2.42	4.58	5.6e-13	3.3e-11
FBgn0010039	-10.62	-10.03	-0.85	5.09	5.7e-13	3.3e-11
FBgn0026602	-9.64	-10.53	1.28	5.52	6.2e-13	3.6e-11
FBgn0000042	-5.09	-5.6	0.73	12.27	7.5e-13	4.4e-11
FBgn0026438	-8.66	-9.2	0.78	7.1	8.1e-13	4.7e-11
FBgn0032297	-8.05	-9.07	1.47	7.76	8.5e-13	4.9e-11
FBgn0062928	-10.19	-9.61	-0.83	5.71	8.5e-13	4.9e-11
FBgn0261113	-7.84	-7.36	-0.68	9.01	8.9e-13	5e-11
FBgn0000658	-9.89	-8.75	-1.65	6.71	9.6e-13	5.4e-11
FBgn0052207	-9.44	-8.84	-0.88	6.81	9.9e-13	5.5e-11
FBgn0039530	-9.48	-10.07	0.85	5.89	1.1e-12	5.9e-11
FBgn0031150	-9.5	-10.03	0.76	5.89	1.1e-12	5.9e-11
FBgn0003374	-13.32	-19.27	8.58	-0.14	1.1e-12	6e-11
FBgn0030309	-11.07	-10.34	-1.06	4.58	1.1e-12	6.1e-11
FBgn0266801	-9.07	-9.6	0.76	6.51	1.2e-12	6.5e-11
FBgn0267408	-11.33	-9.91	-2.04	4.94	1.2e-12	6.6e-11
FBgn0085399	-9.05	-9.53	0.7	6.57	1.3e-12	6.8e-11
FBgn0261514	-9.34	-10.41	1.55	5.89	1.7e-12	9e-11
FBgn0083950	-9.16	-9.68	0.76	6.39	2e-12	1e-10
FBgn0024189	-8.93	-9.44	0.73	6.73	2.6e-12	1.4e-10
FBgn0000557	-6.31	-6.89	0.83	10.47	2.7e-12	1.4e-10
FBgn0004108	-6.82	-7.34	0.75	9.76	2.7e-12	1.4e-10
FBgn0036485	-10.01	-10.58	0.83	5.14	2.8e-12	1.4e-10
FBgn0267964	-10.23	-10.86	0.9	4.79	3e-12	1.5e-10
FBgn0265873	-11.77	-13.2	2.07	2.29	3.4e-12	1.7e-10
FBgn0086355	-8.8	-8.28	-0.75	7.66	3.5e-12	1.8e-10
FBgn0036202	-7.74	-8.25	0.73	8.44	3.6e-12	1.8e-10
FBgn0035209	-10.55	-9.97	-0.85	5.19	4e-12	2e-10
FBgn0033443	-12.46	-14.64	3.15	1.18	4.6e-12	2.3e-10
FBgn0034997	-9.68	-10.77	1.57	5.39	5e-12	2.5e-10
FBgn0045038	-9.74	-8.77	-1.41	6.75	5.1e-12	2.5e-10
FBgn0013763	-9.57	-8.66	-1.32	6.92	5.7e-12	2.8e-10
FBgn0015609	-6.77	-7.25	0.69	9.86	5.8e-12	2.9e-10
FBgn0003386	-9.56	-10.11	0.81	5.8	7.3e-12	3.6e-10
FBgn0015524	-10.42	-11.2	1.12	4.45	8.1e-12	3.9e-10
FBgn0083124	-10.59	-10.03	-0.81	5.12	8.4e-12	4e-10
FBgn0005658	-9.45	-10.25	1.16	5.83	8.4e-12	4e-10
FBgn0001145	-9.42	-8.21	-1.74	7.46	9.7e-12	4.6e-10
FBgn0050359	-9.66	-10.73	1.56	5.43	9.7e-12	4.6e-10
FBgn0014869	-8.96	-8.49	-0.68	7.39	1e-11	4.7e-10
FBgn0031081	-9.06	-9.6	0.79	6.53	1e-11	4.9e-10
FBgn0033054	-9.65	-10.14	0.72	5.7	1.1e-11	5.3e-10
FBgn0000639	-7.86	-19.27	16.45	7.59	1.2e-11	5.4e-10
FBgn0045800	-10.61	-9.94	-0.97	5.19	1.2e-11	5.4e-10
FBgn0040650	-12.22	-11.18	-1.49	3.24	1.2e-11	5.5e-10
FBgn0010549	-11.54	-10.66	-1.28	4.05	1.2e-11	5.6e-10
FBgn0040813	-15.91	-12.74	-4.57	0.61	1.2e-11	5.6e-10
FBgn0033446	-10.04	-9.51	-0.77	5.88	1.3e-11	5.8e-10
FBgn0004198	-7.57	-8.13	0.8	8.67	1.4e-11	6.6e-10
FBgn0002735	-10.22	-9.54	-0.98	5.76	1.6e-11	7e-10
FBgn0003076	-9.46	-8.93	-0.76	6.72	1.6e-11	7e-10
FBgn0015591	-10.66	-9.85	-1.16	5.25	1.6e-11	7.1e-10
FBgn0034070	-8.52	-8.99	0.68	7.34	1.7e-11	7.5e-10
FBgn0267078	-12.98	-15.22	3.23	0.46	1.7e-11	7.5e-10
FBgn0013433	-9.83	-10.39	0.8	5.4	1.7e-11	7.5e-10
FBgn0038815	-9.06	-9.59	0.76	6.53	1.8e-11	8e-10
FBgn0052082	-10.99	-10.24	-1.08	4.71	1.8e-11	8e-10
FBgn0011653	-9.74	-9.07	-0.97	6.45	2e-11	8.7e-10
FBgn0039282	-9.55	-10.05	0.73	5.84	2e-11	8.7e-10
FBgn0020269	-8.56	-9.12	0.81	7.24	2.2e-11	9.3e-10
FBgn0001227	-7.85	-8.55	1	8.19	2.2e-11	9.3e-10
FBgn0031263	-9.29	-8.82	-0.68	6.91	2.2e-11	9.3e-10
FBgn0031678	-9.93	-9.18	-1.09	6.25	2.6e-11	1.1e-09
FBgn0001258	-9.09	-8.39	-1.01	7.4	2.6e-11	1.1e-09
FBgn0038107	-10.34	-9.78	-0.81	5.48	2.7e-11	1.1e-09
FBgn0265083	-10.34	-9.78	-0.81	5.48	2.7e-11	1.1e-09
FBgn0033214	-12.32	-11.27	-1.52	3.11	2.8e-11	1.2e-09
FBgn0063127	-7.04	-8.23	1.72	9.16	2.8e-11	1.2e-09
FBgn0263240	-10.3	-9.57	-1.05	5.7	2.9e-11	1.2e-09
FBgn0032123	-9.86	-10.47	0.87	5.34	2.9e-11	1.2e-09
FBgn0038156	-9.23	-9.84	0.88	6.24	3.2e-11	1.3e-09
FBgn0030882	-9.23	-9.8	0.82	6.27	3.3e-11	1.3e-09
FBgn0052521	-8.31	-8.79	0.69	7.64	3.3e-11	1.3e-09
FBgn0052495	-9.23	-9.8	0.82	6.27	3.4e-11	1.3e-09
FBgn0259163	-8.54	-8.99	0.65	7.32	3.5e-11	1.4e-09
FBgn0031360	-10.68	-10.14	-0.78	4.97	3.6e-11	1.4e-09
FBgn0028481	-8.44	-8.91	0.68	7.46	3.8e-11	1.5e-09
FBgn0264490	-7.57	-8.59	1.47	8.45	3.8e-11	1.5e-09
FBgn0029814	-8.74	-9.24	0.72	7	4.4e-11	1.8e-09
FBgn0033205	-10.49	-9.92	-0.83	5.27	5.5e-11	2.1e-09
FBgn0034067	-10.02	-9.4	-0.89	5.99	5.5e-11	2.2e-09
FBgn0263256	-9.76	-9.01	-1.08	6.49	5.9e-11	2.3e-09
FBgn0250907	-9.07	-9.84	1.12	6.4	6.3e-11	2.4e-09
FBgn0004606	-9.36	-9.89	0.76	6.1	6.7e-11	2.6e-09
FBgn0000064	-7.86	-7.09	-1.12	9.25	6.8e-11	2.6e-09
FBgn0014163	-5.33	-5.87	0.78	11.9	6.8e-11	2.6e-09
FBgn0035499	-9.41	-8.76	-0.94	6.9	6.9e-11	2.6e-09
FBgn0002734	-11.61	-10.79	-1.19	3.89	7e-11	2.7e-09
FBgn0264502	-8.71	-9.23	0.76	7.04	7.9e-11	3e-09
FBgn0010114	-8.92	-8.41	-0.74	7.48	7.9e-11	3e-09
FBgn0023511	-9.99	-9.47	-0.75	5.95	8.1e-11	3e-09
FBgn0051665	-8.79	-9.24	0.65	6.96	9.1e-11	3.4e-09
FBgn0086675	-6.19	-6.89	1	10.58	9.3e-11	3.4e-09
FBgn0029746	-8.57	-9.04	0.67	7.27	1e-10	3.8e-09
FBgn0031488	-10.38	-9.75	-0.91	5.48	1.1e-10	3.9e-09
FBgn0032343	-9.8	-10.41	0.89	5.43	1.1e-10	3.9e-09
FBgn0035541	-9.64	-9.17	-0.68	6.4	1.1e-10	3.9e-09
FBgn0037130	-8.86	-9.36	0.73	6.84	1.1e-10	3.9e-09
FBgn0029694	-14.1	-12.61	-2.14	1.05	1.2e-10	4.3e-09
FBgn0003373	-13.29	-19.27	8.62	-0.1	1.2e-10	4.3e-09
FBgn0035813	-13.6	-11.53	-2.98	2.46	1.2e-10	4.4e-09
FBgn0027660	-9.77	-9.19	-0.84	6.32	1.3e-10	4.5e-09
FBgn0259994	-7.06	-7.51	0.65	9.45	1.3e-10	4.5e-09
FBgn0024293	-12.53	-11.15	-1.98	3.17	1.3e-10	4.6e-09
FBgn0024920	-9.87	-9.35	-0.74	6.11	1.4e-10	5e-09
FBgn0030805	-10.62	-10.09	-0.76	5.05	1.4e-10	5.1e-09
FBgn0042696	-9.07	-9.62	0.79	6.5	1.6e-10	5.5e-09
FBgn0003380	-7.13	-7.7	0.82	9.29	1.6e-10	5.6e-09
FBgn0031489	-9.45	-9.97	0.75	5.98	1.6e-10	5.6e-09
FBgn0039094	-11.97	-10.95	-1.48	3.58	1.6e-10	5.6e-09
FBgn0005677	-9.31	-9.98	0.96	6.09	1.7e-10	5.9e-09
FBgn0003250	-11.12	-10.44	-0.98	4.46	1.7e-10	5.9e-09
FBgn0037754	-9.01	-9.47	0.66	6.64	1.8e-10	6.1e-09
FBgn0262620	-11.04	-10.42	-0.9	4.52	1.8e-10	6.2e-09
FBgn0053087	-7.84	-8.31	0.68	8.32	2.1e-10	7e-09
FBgn0259849	-11.04	-13.28	3.23	3.17	2.2e-10	7.4e-09
FBgn0028411	-10.05	-9.59	-0.67	5.8	2.2e-10	7.4e-09
FBgn0262636	-8.42	-8.96	0.78	7.44	2.3e-10	7.6e-09
FBgn0086680	-8.71	-9.24	0.77	7.03	2.3e-10	7.7e-09
FBgn0031955	-9.57	-10.18	0.87	5.75	2.5e-10	8.3e-09
FBgn0031414	-9.39	-9.98	0.86	6.03	2.6e-10	8.5e-09
FBgn0003517	-5.61	-5.17	-0.63	12.19	2.6e-10	8.5e-09
FBgn0034724	-9.63	-9.1	-0.75	6.47	2.6e-10	8.6e-09
FBgn0035430	-13.49	-19.27	8.34	-0.36	2.6e-10	8.6e-09
FBgn0025777	-8.92	-9.38	0.66	6.76	2.7e-10	9e-09
FBgn0039927	-8.02	-8.48	0.66	8.06	2.8e-10	9.2e-09
FBgn0033791	-9.37	-9.9	0.76	6.09	2.9e-10	9.5e-09
FBgn0004865	-10.91	-13.17	3.26	3.35	2.9e-10	9.6e-09
FBgn0087002	-7.52	-8.22	1.01	8.67	3e-10	9.6e-09
FBgn0039993	-9.83	-9.35	-0.68	6.14	3e-10	9.7e-09
FBgn0034756	-13.35	-11.9	-2.1	2.07	3e-10	9.7e-09
FBgn0024320	-8.24	-8.83	0.86	7.68	3.1e-10	9.9e-09
FBgn0000216	-10.37	-9.85	-0.75	5.39	3.2e-10	1e-08
FBgn0037973	-10.68	-10.16	-0.76	4.95	3.2e-10	1e-08
FBgn0029804	-11.41	-13.33	2.76	2.7	3.5e-10	1.1e-08
FBgn0027334	-10.18	-9.68	-0.73	5.65	3.5e-10	1.1e-08
FBgn0024836	-7.4	-7.79	0.57	9	3.8e-10	1.2e-08
FBgn0030529	-9.19	-8.74	-0.64	7.03	3.9e-10	1.2e-08
FBgn0032752	-10.58	-10.04	-0.77	5.11	4.1e-10	1.3e-08
FBgn0000636	-9.18	-8.6	-0.83	7.16	4.1e-10	1.3e-08
FBgn0037107	-9.09	-9.6	0.73	6.5	4.6e-10	1.4e-08
FBgn0000719	-10.03	-11.04	1.46	4.91	4.7e-10	1.5e-08
FBgn0005612	-9.97	-10.97	1.45	5.01	4.8e-10	1.5e-08
FBgn0000635	-8.04	-8.56	0.75	8	4.9e-10	1.5e-08
FBgn0038498	-9.7	-10.23	0.76	5.6	5.4e-10	1.7e-08
FBgn0003074	-8.43	-7.96	-0.68	8.15	5.4e-10	1.7e-08
FBgn0014388	-8.62	-8.15	-0.67	7.87	5.5e-10	1.7e-08
FBgn0051864	-10.4	-9.88	-0.75	5.35	5.5e-10	1.7e-08
FBgn0266518	-9.04	-8.59	-0.65	7.25	5.7e-10	1.7e-08
FBgn0016797	-7.79	-8.31	0.74	8.37	5.7e-10	1.7e-08
FBgn0032633	-8.38	-8.83	0.65	7.56	5.8e-10	1.8e-08
FBgn0032006	-10.1	-9.48	-0.89	5.87	6.3e-10	1.9e-08
FBgn0026189	-7.42	-7.81	0.56	8.97	6.7e-10	2e-08
FBgn0039665	-10.63	-10.09	-0.78	5.04	6.9e-10	2.1e-08
FBgn0052783	-9.75	-10.23	0.69	5.56	7e-10	2.1e-08
FBgn0010583	-8.03	-8.48	0.65	8.06	7.3e-10	2.2e-08
FBgn0039617	-9.91	-10.52	0.88	5.26	7.5e-10	2.2e-08
FBgn0028418	-11.17	-10.43	-1.07	4.45	7.8e-10	2.3e-08
FBgn0004507	-7.95	-7.4	-0.8	8.91	7.8e-10	2.3e-08
FBgn0030887	-9.81	-10.32	0.74	5.46	8e-10	2.3e-08
FBgn0025878	-9.33	-9.9	0.83	6.12	8.3e-10	2.4e-08
FBgn0041723	-8.6	-9.04	0.64	7.24	9.2e-10	2.7e-08
FBgn0016930	-8.49	-8.9	0.59	7.42	9.5e-10	2.8e-08
FBgn0004595	-5.31	-5.79	0.7	11.97	9.9e-10	2.8e-08
FBgn0043362	-8.89	-9.34	0.66	6.82	1e-09	2.9e-08
FBgn0028622	-10.57	-10.05	-0.76	5.11	1e-09	2.9e-08
FBgn0263117	-8.33	-9.63	1.88	7.27	1e-09	2.9e-08
FBgn0052423	-6.12	-6.58	0.66	10.81	1e-09	2.9e-08
FBgn0035625	-12.61	-15.72	4.48	0.88	1e-09	2.9e-08
FBgn0032506	-8.87	-9.32	0.64	6.85	1.1e-09	3.1e-08
FBgn0267385	-7.93	-7.43	-0.72	8.89	1.1e-09	3.2e-08
FBgn0034935	-9.81	-9.34	-0.68	6.15	1.2e-09	3.3e-08
FBgn0264089	-7.16	-7.57	0.59	9.34	1.2e-09	3.4e-08
FBgn0063449	-11.33	-10.65	-0.99	4.16	1.3e-09	3.6e-08
FBgn0028490	-8.71	-8.26	-0.65	7.73	1.3e-09	3.6e-08
FBgn0052944	-9.69	-10.24	0.79	5.61	1.4e-09	3.9e-08
FBgn0259246	-7.49	-7.93	0.63	8.84	1.4e-09	3.9e-08
FBgn0003377	-13.69	-19.27	8.05	-0.62	1.4e-09	3.9e-08
FBgn0039075	-9.61	-10.12	0.73	5.74	1.4e-09	3.9e-08
FBgn0003062	-8.7	-8.25	-0.65	7.74	1.5e-09	4e-08
FBgn0039024	-11.13	-10.4	-1.05	4.49	1.5e-09	4.1e-08
FBgn0264950	-11.04	-12.07	1.48	3.46	1.5e-09	4.1e-08
FBgn0000409	-8.79	-8.36	-0.62	7.59	1.5e-09	4.2e-08
FBgn0262870	-9.27	-9.78	0.73	6.24	1.5e-09	4.2e-08
FBgn0024558	-9.44	-8.97	-0.69	6.69	1.5e-09	4.2e-08
FBgn0267278	-12.61	-14.39	2.57	1.04	1.5e-09	4.2e-08
FBgn0260634	-7.22	-7.61	0.56	9.26	1.6e-09	4.2e-08
FBgn0030114	-9.19	-9.76	0.82	6.32	1.7e-09	4.6e-08
FBgn0029885	-10.29	-9.8	-0.71	5.48	1.8e-09	4.8e-08
FBgn0035710	-8.89	-8.3	-0.85	7.59	1.8e-09	4.8e-08
FBgn0030990	-9.94	-9.48	-0.68	5.96	1.8e-09	4.9e-08
FBgn0030710	-9.05	-9.48	0.61	6.6	1.9e-09	5e-08
FBgn0014417	-9.83	-10.36	0.76	5.42	1.9e-09	5e-08
FBgn0037167	-10.93	-12.39	2.1	3.48	1.9e-09	5e-08
FBgn0020248	-10.42	-11.12	1	4.49	1.9e-09	5.1e-08
FBgn0030757	-9.6	-10.05	0.66	5.8	2.2e-09	5.9e-08
FBgn0040324	-8.11	-8.51	0.59	7.97	2.3e-09	6e-08
FBgn0014179	-10.64	-11.58	1.36	4.07	2.3e-09	6.1e-08
FBgn0016975	-8.72	-9.18	0.66	7.06	2.4e-09	6.1e-08
FBgn0016976	-8.72	-9.18	0.66	7.06	2.4e-09	6.1e-08
FBgn0265767	-8.97	-9.45	0.69	6.69	2.5e-09	6.4e-08
FBgn0030358	-9.67	-10.13	0.67	5.69	2.5e-09	6.4e-08
FBgn0259110	-7.61	-8.09	0.69	8.65	2.6e-09	6.7e-08
FBgn0037935	-12.58	-11.46	-1.62	2.81	2.7e-09	6.8e-08
FBgn0020647	-8.82	-9.24	0.61	6.94	2.7e-09	6.9e-08
FBgn0033548	-10.54	-10.03	-0.73	5.14	2.7e-09	6.9e-08
FBgn0036732	-8.59	-7.85	-1.07	8.17	2.8e-09	7e-08
FBgn0029791	-10.36	-9.86	-0.72	5.39	2.8e-09	7.2e-08
FBgn0023023	-8.51	-8.92	0.59	7.39	2.9e-09	7.4e-08
FBgn0030251	-10.28	-9.73	-0.78	5.55	3.2e-09	8.1e-08
FBgn0031866	-9.33	-9.78	0.64	6.18	3.3e-09	8.2e-08
FBgn0086782	-12.07	-13.46	2.01	1.89	3.3e-09	8.4e-08
FBgn0031068	-10.43	-9.97	-0.66	5.25	3.4e-09	8.4e-08
FBgn0000579	-7.63	-7.21	-0.61	9.26	3.4e-09	8.6e-08
FBgn0085414	-8.72	-9.13	0.58	7.09	3.6e-09	8.9e-08
FBgn0264372	-12.26	-13.5	1.8	1.66	3.6e-09	9e-08
FBgn0040487	-13.75	-12.48	-1.84	1.31	3.8e-09	9.3e-08
FBgn0035028	-9.36	-10.1	1.07	5.99	4e-09	9.8e-08
FBgn0039594	-10.73	-10.07	-0.94	5	4e-09	9.9e-08
FBgn0050104	-10.92	-10.32	-0.86	4.68	4e-09	9.9e-08
FBgn0030583	-15.28	-13.43	-2.66	-0.17	4.4e-09	1.1e-07
FBgn0038716	-12.26	-13.95	2.43	1.54	4.4e-09	1.1e-07
FBgn0023001	-10.93	-10	-1.34	4.99	4.4e-09	1.1e-07
FBgn0036547	-10.12	-9.68	-0.63	5.69	4.4e-09	1.1e-07
FBgn0259150	-8.93	-9.39	0.66	6.75	4.6e-09	1.1e-07
FBgn0016076	-9.06	-9.7	0.92	6.47	4.7e-09	1.1e-07
FBgn0262169	-9.07	-8.56	-0.73	7.26	4.7e-09	1.1e-07
FBgn0028480	-9.41	-9.86	0.64	6.07	4.7e-09	1.1e-07
FBgn0034356	-11.53	-13.55	2.91	2.51	4.7e-09	1.1e-07
FBgn0038693	-9.33	-9.81	0.68	6.17	4.7e-09	1.1e-07
FBgn0037949	-9.14	-9.57	0.62	6.47	4.8e-09	1.1e-07
FBgn0017590	-8.52	-9.01	0.71	7.33	5e-09	1.2e-07
FBgn0034636	-9.72	-10.3	0.83	5.55	5.1e-09	1.2e-07
FBgn0266421	-9.57	-9.15	-0.6	6.46	5.2e-09	1.2e-07
FBgn0033529	-9.28	-8.86	-0.61	6.88	5.3e-09	1.2e-07
FBgn0050196	-14.02	-12.48	-2.22	1.22	5.3e-09	1.3e-07
FBgn0034879	-9.57	-9.12	-0.64	6.48	5.4e-09	1.3e-07
FBgn0015946	-9.64	-10.16	0.75	5.7	5.5e-09	1.3e-07
FBgn0028644	-10.25	-10.8	0.8	4.81	5.7e-09	1.3e-07
FBgn0033943	-12.49	-11.44	-1.52	2.86	5.8e-09	1.4e-07
FBgn0027111	-7.4	-7.77	0.55	9.02	6.2e-09	1.4e-07
FBgn0032895	-11.46	-10.49	-1.4	4.26	6.2e-09	1.4e-07
FBgn0014391	-9.44	-8.99	-0.65	6.68	6.4e-09	1.5e-07
FBgn0033717	-8.28	-8.98	1.01	7.57	6.8e-09	1.6e-07
FBgn0034755	-14.15	-12.38	-2.56	1.31	7.3e-09	1.7e-07
FBgn0052318	-10.67	-10.19	-0.69	4.93	7.3e-09	1.7e-07
FBgn0032782	-11.97	-11.07	-1.29	3.46	7.6e-09	1.7e-07
FBgn0034718	-9.83	-9.35	-0.7	6.14	7.8e-09	1.8e-07
FBgn0001125	-9.55	-9.12	-0.62	6.5	8.1e-09	1.8e-07
FBgn0022355	-8.44	-7.67	-1.11	8.42	8.1e-09	1.9e-07
FBgn0010905	-7.66	-8.08	0.61	8.62	8.3e-09	1.9e-07
FBgn0030484	-11.43	-10.72	-1.03	4.05	8.8e-09	2e-07
FBgn0052227	-8.35	-8.78	0.61	7.61	8.9e-09	2e-07
FBgn0265296	-7.5	-7.97	0.68	8.81	9e-09	2e-07
FBgn0039178	-9.81	-10.32	0.74	5.46	9.4e-09	2.1e-07
FBgn0030499	-9.64	-10.07	0.62	5.75	9.5e-09	2.1e-07
FBgn0037844	-8.97	-8.58	-0.55	7.3	9.9e-09	2.2e-07
FBgn0039089	-9.55	-10.01	0.67	5.86	1e-08	2.3e-07
FBgn0034793	-9.79	-9.38	-0.6	6.13	1e-08	2.3e-07
FBgn0025687	-10.16	-10.79	0.91	4.9	1e-08	2.3e-07
FBgn0013681	-8.66	-8.13	-0.76	7.87	1e-08	2.3e-07
FBgn0003463	-10.49	-9.71	-1.11	5.47	1e-08	2.3e-07
FBgn0051361	-10.3	-10.79	0.7	4.76	1.1e-08	2.4e-07
FBgn0035695	-12.1	-10.72	-2	3.79	1.1e-08	2.4e-07
FBgn0033997	-13.24	-14.82	2.28	0.22	1.1e-08	2.4e-07
FBgn0040602	-9.82	-9.39	-0.61	6.1	1.1e-08	2.4e-07
FBgn0263031	-13.12	-12	-1.61	2.03	1.1e-08	2.4e-07
FBgn0086687	-7.96	-7.49	-0.67	8.83	1.1e-08	2.4e-07
FBgn0032013	-9.94	-10.5	0.8	5.25	1.1e-08	2.4e-07
FBgn0035016	-7.86	-8.26	0.57	8.33	1.1e-08	2.4e-07
FBgn0085376	-9.07	-9.57	0.71	6.53	1.2e-08	2.5e-07
FBgn0025741	-7.38	-7.78	0.58	9.02	1.2e-08	2.6e-07
FBgn0267601	-11.8	-10.96	-1.21	3.64	1.2e-08	2.6e-07
FBgn0010497	-10.58	-10.12	-0.67	5.04	1.2e-08	2.6e-07
FBgn0022359	-10.79	-10.25	-0.78	4.81	1.2e-08	2.6e-07
FBgn0085397	-9.63	-10.05	0.6	5.77	1.3e-08	2.7e-07
FBgn0038320	-8.23	-8.62	0.55	7.81	1.3e-08	2.8e-07
FBgn0032485	-9	-9.41	0.58	6.68	1.3e-08	2.8e-07
FBgn0037607	-7.86	-7.42	-0.63	8.94	1.3e-08	2.8e-07
FBgn0265413	-10.25	-9.8	-0.65	5.51	1.3e-08	2.8e-07
FBgn0003016	-9.88	-10.37	0.7	5.37	1.4e-08	2.9e-07
FBgn0004456	-10.01	-9.39	-0.9	6	1.4e-08	3e-07
FBgn0029854	-10.35	-9.9	-0.66	5.36	1.4e-08	3e-07
FBgn0030261	-11.49	-10.75	-1.07	3.98	1.5e-08	3.1e-07
FBgn0265191	-10.25	-10.83	0.85	4.79	1.5e-08	3.1e-07
FBgn0001229	-9.84	-11.09	1.81	5.1	1.5e-08	3.1e-07
FBgn0037323	-12.71	-14.97	3.26	0.82	1.6e-08	3.3e-07
FBgn0035086	-9.52	-9.95	0.63	5.92	1.6e-08	3.3e-07
FBgn0261840	-12.91	-14.42	2.18	0.68	1.6e-08	3.3e-07
FBgn0036821	-10.27	-10.91	0.92	4.73	1.6e-08	3.3e-07
FBgn0267073	-14.48	-13	-2.13	0.51	1.6e-08	3.4e-07
FBgn0034931	-10.84	-10.2	-0.93	4.83	1.6e-08	3.4e-07
FBgn0036890	-9.21	-9.66	0.66	6.36	1.6e-08	3.4e-07
FBgn0038180	-11.53	-13.71	3.14	2.48	1.7e-08	3.5e-07
FBgn0028996	-7.88	-8.3	0.6	8.29	1.8e-08	3.6e-07
FBgn0262733	-8.26	-8.66	0.58	7.76	1.8e-08	3.6e-07
FBgn0030870	-10.59	-9.93	-0.95	5.21	1.8e-08	3.7e-07
FBgn0023215	-8.96	-9.38	0.59	6.73	1.8e-08	3.7e-07
FBgn0011638	-8.63	-8.2	-0.63	7.83	1.9e-08	3.9e-07
FBgn0085474	-13.26	-11.92	-1.92	2.07	2e-08	4e-07
FBgn0264324	-8.58	-9.01	0.62	7.28	2e-08	4e-07
FBgn0260400	-6.61	-7.03	0.61	10.13	2.1e-08	4.1e-07
FBgn0085432	-7.47	-7.89	0.61	8.88	2.1e-08	4.1e-07
FBgn0014007	-8.16	-8.54	0.55	7.91	2.1e-08	4.3e-07
FBgn0020224	-8.23	-8.62	0.55	7.8	2.2e-08	4.4e-07
FBgn0263995	-8.23	-8.63	0.58	7.8	2.5e-08	4.9e-07
FBgn0040351	-9.34	-9.8	0.66	6.16	2.5e-08	4.9e-07
FBgn0035112	-13.15	-11.97	-1.7	2.06	2.5e-08	5e-07
FBgn0039297	-12.95	-11.79	-1.67	2.32	2.5e-08	5e-07
FBgn0033212	-8.49	-8.9	0.58	7.42	2.6e-08	5.2e-07
FBgn0023081	-8.59	-8.96	0.53	7.3	2.6e-08	5.2e-07
FBgn0030339	-13.85	-12.54	-1.89	1.2	2.6e-08	5.2e-07
FBgn0033879	-9.35	-8.95	-0.58	6.76	2.6e-08	5.2e-07
FBgn0267041	-11.42	-12.46	1.5	2.91	2.7e-08	5.2e-07
FBgn0264503	-9.48	-10.08	0.87	5.89	2.7e-08	5.2e-07
FBgn0021967	-9.73	-9.3	-0.63	6.24	2.8e-08	5.4e-07
FBgn0265595	-10.22	-10.86	0.92	4.8	2.8e-08	5.5e-07
FBgn0005655	-8.34	-7.93	-0.58	8.22	2.9e-08	5.6e-07
FBgn0033980	-13.07	-12.01	-1.53	2.05	3e-08	5.9e-07
FBgn0083949	-9.39	-9.8	0.6	6.12	3.1e-08	6e-07
FBgn0259700	-9.35	-9.75	0.57	6.18	3.2e-08	6.2e-07
FBgn0038799	-10.08	-8.86	-1.76	6.52	3.2e-08	6.2e-07
FBgn0010278	-7.76	-7.41	-0.5	9.01	3.2e-08	6.2e-07
FBgn0031609	-10.64	-10.18	-0.67	4.96	3.4e-08	6.5e-07
FBgn0262848	-11.36	-10.66	-1.01	4.13	3.4e-08	6.6e-07
FBgn0262871	-9.11	-9.48	0.53	6.55	3.4e-08	6.6e-07
FBgn0028523	-9.5	-10.08	0.84	5.86	3.5e-08	6.7e-07
FBgn0260985	-9.16	-8.77	-0.56	7.02	3.5e-08	6.7e-07
FBgn0264273	-8.73	-9.14	0.59	7.07	3.6e-08	6.9e-07
FBgn0037503	-13.41	-15.27	2.69	-0.06	3.7e-08	7e-07
FBgn0015766	-8	-7.47	-0.77	8.82	3.8e-08	7.1e-07
FBgn0028888	-10.53	-11.13	0.86	4.38	3.8e-08	7.2e-07
FBgn0001122	-7.48	-7.9	0.61	8.87	3.9e-08	7.4e-07
FBgn0261673	-9.73	-10.26	0.76	5.56	3.9e-08	7.4e-07
FBgn0035501	-12.22	-10.93	-1.86	3.51	4e-08	7.5e-07
FBgn0029720	-11.57	-10.62	-1.37	4.08	4e-08	7.5e-07
FBgn0259735	-8.99	-9.39	0.57	6.7	4.2e-08	7.8e-07
FBgn0024806	-7.84	-8.22	0.55	8.37	4.2e-08	7.9e-07
FBgn0039465	-8.56	-8.93	0.54	7.34	4.3e-08	8.1e-07
FBgn0035968	-9.95	-10.66	1.03	5.15	4.6e-08	8.5e-07
FBgn0011710	-8.64	-9.03	0.56	7.21	4.6e-08	8.5e-07
FBgn0022702	-9.73	-9.32	-0.6	6.22	4.8e-08	9e-07
FBgn0011576	-10.43	-9.94	-0.71	5.29	5e-08	9.2e-07
FBgn0039758	-12.16	-13.79	2.35	1.7	5e-08	9.2e-07
FBgn0050410	-9.23	-8.82	-0.59	6.94	5.1e-08	9.4e-07
FBgn0037472	-8.73	-9.17	0.64	7.06	5.1e-08	9.4e-07
FBgn0004435	-8	-8.39	0.55	8.13	5.1e-08	9.4e-07
FBgn0085732	-9.86	-10.47	0.88	5.34	5.3e-08	9.7e-07
FBgn0027610	-10.11	-9.6	-0.73	5.76	5.3e-08	9.7e-07
FBgn0259936	-12.1	-11.23	-1.25	3.24	5.4e-08	9.9e-07
FBgn0011259	-7.71	-8.12	0.59	8.54	5.5e-08	1e-06
FBgn0037354	-10.46	-10.02	-0.63	5.19	5.6e-08	1e-06
FBgn0004449	-7.69	-8.14	0.65	8.54	5.9e-08	1.1e-06
FBgn0002561	-11.08	-10.48	-0.86	4.45	6.2e-08	1.1e-06
FBgn0030993	-12.87	-11.62	-1.79	2.53	6.5e-08	1.2e-06
FBgn0040001	-11.65	-13.27	2.35	2.42	6.5e-08	1.2e-06
FBgn0010314	-9.47	-8.99	-0.69	6.66	6.6e-08	1.2e-06
FBgn0000464	-7.84	-8.23	0.56	8.36	6.7e-08	1.2e-06
FBgn0001981	-9.49	-9.03	-0.66	6.61	6.7e-08	1.2e-06
FBgn0264542	-8.42	-8.81	0.56	7.53	6.8e-08	1.2e-06
FBgn0259818	-9.76	-10.22	0.66	5.56	6.8e-08	1.2e-06
FBgn0086347	-10.13	-9.63	-0.73	5.73	7e-08	1.2e-06
FBgn0261839	-13.03	-14.42	2	0.54	7.5e-08	1.3e-06
FBgn0034399	-10.38	-9.92	-0.66	5.33	7.6e-08	1.4e-06
FBgn0031903	-11.38	-12.33	1.36	3	7.7e-08	1.4e-06
FBgn0260450	-9.85	-9.39	-0.67	6.09	7.7e-08	1.4e-06
FBgn0003375	-13.1	-19.27	8.9	0.16	7.8e-08	1.4e-06
FBgn0034194	-12.38	-11.28	-1.59	3.08	7.9e-08	1.4e-06
FBgn0026086	-8.34	-8.72	0.55	7.66	8e-08	1.4e-06
FBgn0010438	-10.1	-9.68	-0.61	5.69	8e-08	1.4e-06
FBgn0038837	-8.83	-9.21	0.54	6.94	8.1e-08	1.4e-06
FBgn0051721	-9.59	-10.05	0.67	5.81	8.4e-08	1.5e-06
FBgn0015393	-9.28	-8.84	-0.65	6.9	8.5e-08	1.5e-06
FBgn0037736	-8.59	-8.98	0.56	7.28	8.8e-08	1.5e-06
FBgn0031216	-7.88	-8.25	0.54	8.32	8.8e-08	1.5e-06
FBgn0024250	-9.49	-9.04	-0.64	6.6	8.9e-08	1.5e-06
FBgn0263072	-7.95	-8.47	0.75	8.13	8.9e-08	1.6e-06
FBgn0050069	-9.52	-8.99	-0.77	6.63	9e-08	1.6e-06
FBgn0038037	-9.83	-9.43	-0.58	6.07	9.1e-08	1.6e-06
FBgn0004369	-8.03	-8.41	0.55	8.1	9.5e-08	1.6e-06
FBgn0050159	-9.97	-9.52	-0.64	5.91	9.5e-08	1.6e-06
FBgn0261671	-8.17	-8.54	0.54	7.91	1e-07	1.7e-06
FBgn0001089	-10.55	-11.62	1.55	4.15	1e-07	1.8e-06
FBgn0266175	-13.45	-19.27	8.39	-0.29	1e-07	1.8e-06
FBgn0262509	-9.51	-9.95	0.65	5.93	1e-07	1.8e-06
FBgn0003071	-8.14	-7.77	-0.54	8.48	1e-07	1.8e-06
FBgn0039756	-12.03	-10.83	-1.73	3.68	1.1e-07	1.8e-06
FBgn0003118	-9.47	-9.04	-0.61	6.61	1.1e-07	1.8e-06
FBgn0043001	-10.24	-9.8	-0.63	5.51	1.1e-07	1.8e-06
FBgn0029898	-11.15	-11.99	1.21	3.38	1.1e-07	1.9e-06
FBgn0033725	-10.89	-14.16	4.72	3.29	1.1e-07	1.9e-06
FBgn0051676	-11.03	-12.14	1.6	3.44	1.1e-07	1.9e-06
FBgn0264942	-14.89	-13.31	-2.29	0.05	1.3e-07	2.2e-06
FBgn0019968	-8.13	-8.51	0.55	7.95	1.3e-07	2.2e-06
FBgn0041605	-7.28	-7.66	0.54	9.18	1.5e-07	2.5e-06
FBgn0004513	-8.85	-8.28	-0.82	7.64	1.5e-07	2.5e-06
FBgn0010194	-8.69	-9.04	0.52	7.16	1.7e-07	2.8e-06
FBgn0036334	-8.94	-8.58	-0.51	7.32	1.7e-07	2.8e-06
FBgn0033484	-7.87	-8.25	0.55	8.33	1.7e-07	2.9e-06
FBgn0030040	-14.74	-13.11	-2.36	0.32	1.8e-07	3e-06
FBgn0033761	-10.21	-9.81	-0.58	5.52	1.8e-07	3e-06
FBgn0000039	-9.53	-9.94	0.59	5.92	1.9e-07	3.1e-06
FBgn0032864	-9.25	-8.88	-0.53	6.88	1.9e-07	3.1e-06
FBgn0015919	-10.67	-11.41	1.07	4.11	1.9e-07	3.1e-06
FBgn0032010	-10.9	-10.35	-0.8	4.66	1.9e-07	3.2e-06
FBgn0038113	-13.57	-12.5	-1.56	1.34	1.9e-07	3.2e-06
FBgn0036448	-8.53	-8.89	0.52	7.39	2e-07	3.3e-06
FBgn0035083	-8.81	-8.45	-0.51	7.5	2e-07	3.3e-06
FBgn0038150	-12.86	-11.28	-2.27	2.93	2e-07	3.3e-06
FBgn0004237	-7.63	-8.07	0.65	8.64	2.1e-07	3.4e-06
FBgn0035089	-10.61	-9.76	-1.23	5.37	2.1e-07	3.4e-06
FBgn0031977	-8.91	-8.54	-0.53	7.37	2.1e-07	3.4e-06
FBgn0033367	-12.09	-10.92	-1.69	3.57	2.2e-07	3.6e-06
FBgn0021800	-7.76	-8.15	0.56	8.49	2.3e-07	3.8e-06
FBgn0264908	-10.75	-11.36	0.88	4.05	2.3e-07	3.8e-06
FBgn0013685	-10.76	-9.92	-1.22	5.14	2.4e-07	3.8e-06
FBgn0000273	-7.6	-7.98	0.55	8.72	2.4e-07	3.9e-06
FBgn0037989	-9.07	-9.52	0.65	6.56	2.4e-07	3.9e-06
FBgn0043070	-8.5	-8.85	0.51	7.44	2.6e-07	4.1e-06
FBgn0037521	-9.13	-9.55	0.61	6.49	2.6e-07	4.2e-06
FBgn0034976	-9.11	-9.47	0.52	6.56	2.7e-07	4.3e-06
FBgn0032225	-9.44	-9.84	0.57	6.06	2.7e-07	4.3e-06
FBgn0031725	-10.03	-10.44	0.59	5.2	2.7e-07	4.3e-06
FBgn0027493	-9.15	-8.78	-0.53	7.02	2.7e-07	4.3e-06
FBgn0031008	-10.38	-9.97	-0.6	5.28	2.7e-07	4.3e-06
FBgn0010611	-9.56	-9.15	-0.58	6.47	2.7e-07	4.4e-06
FBgn0034361	-10.76	-10.3	-0.67	4.78	2.8e-07	4.4e-06
FBgn0013997	-7.76	-8.11	0.51	8.51	2.8e-07	4.4e-06
FBgn0038826	-5.95	-6.37	0.6	11.07	2.9e-07	4.5e-06
FBgn0035868	-10.16	-9.76	-0.58	5.59	2.9e-07	4.6e-06
FBgn0050446	-12.64	-11.67	-1.4	2.56	2.9e-07	4.6e-06
FBgn0025625	-8.37	-8.78	0.59	7.59	3.1e-07	4.8e-06
FBgn0011236	-10.21	-9.79	-0.61	5.54	3.1e-07	4.9e-06
FBgn0034897	-10.19	-10.84	0.93	4.84	3.2e-07	5e-06
FBgn0086408	-12.32	-14.22	2.74	1.41	3.2e-07	5.1e-06
FBgn0029723	-11.48	-10.62	-1.25	4.12	3.3e-07	5.2e-06
FBgn0004569	-9.44	-9.03	-0.6	6.64	3.3e-07	5.2e-06
FBgn0028482	-10.63	-10.18	-0.66	4.96	3.4e-07	5.2e-06
FBgn0264078	-8.41	-8.76	0.51	7.57	3.5e-07	5.4e-06
FBgn0037290	-10.63	-9.82	-1.17	5.3	3.5e-07	5.4e-06
FBgn0052625	-10.4	-9.99	-0.59	5.25	3.5e-07	5.4e-06
FBgn0265623	-9.2	-9.61	0.59	6.39	3.5e-07	5.5e-06
FBgn0052801	-11.72	-12.62	1.31	2.54	3.6e-07	5.5e-06
FBgn0035676	-9.84	-10.33	0.71	5.42	3.6e-07	5.6e-06
FBgn0266937	-8.43	-8.8	0.54	7.53	3.8e-07	5.8e-06
FBgn0010397	-11.51	-10.77	-1.07	3.96	3.9e-07	6e-06
FBgn0030479	-7.87	-8.26	0.56	8.32	3.9e-07	6e-06
FBgn0016054	-11.19	-10.64	-0.81	4.24	3.9e-07	6e-06
FBgn0002719	-8.85	-8.47	-0.54	7.47	4e-07	6.2e-06
FBgn0039637	-9.49	-10.03	0.78	5.9	4.1e-07	6.2e-06
FBgn0030938	-12.79	-11.84	-1.37	2.33	4.1e-07	6.2e-06
FBgn0000633	-8.92	-9.33	0.6	6.8	4.1e-07	6.2e-06
FBgn0004649	-10.09	-10.79	1.02	4.96	4.1e-07	6.3e-06
FBgn0000416	-7.14	-7.48	0.49	9.4	4.1e-07	6.3e-06
FBgn0011771	-8.72	-9.07	0.51	7.12	4.2e-07	6.3e-06
FBgn0025186	-9.13	-9.51	0.56	6.52	4.3e-07	6.4e-06
FBgn0050382	-8.93	-8.47	-0.67	7.42	4.3e-07	6.4e-06
FBgn0052204	-10.3	-10.75	0.65	4.79	4.3e-07	6.4e-06
FBgn0002643	-7.96	-8.37	0.59	8.18	4.3e-07	6.5e-06
FBgn0039099	-11.91	-13.7	2.58	2.01	4.3e-07	6.5e-06
FBgn0004919	-9.53	-10.01	0.69	5.88	4.4e-07	6.6e-06
FBgn0003028	-10.31	-9.85	-0.66	5.43	4.4e-07	6.6e-06
FBgn0044323	-7.86	-8.22	0.51	8.36	4.5e-07	6.7e-06
FBgn0032524	-9.23	-9.63	0.57	6.36	4.5e-07	6.8e-06
FBgn0003447	-7.76	-8.2	0.63	8.45	4.6e-07	6.8e-06
FBgn0058002	-10.54	-10.1	-0.63	5.08	4.6e-07	6.9e-06
FBgn0083120	-12.65	-11.73	-1.32	2.49	4.7e-07	7e-06
FBgn0263046	-13.49	-12.35	-1.64	1.53	4.7e-07	7e-06
FBgn0262533	-12.94	-14.47	2.21	0.64	4.8e-07	7e-06
FBgn0023388	-8.58	-8.93	0.49	7.32	4.9e-07	7.2e-06
FBgn0052677	-8.41	-8.78	0.54	7.56	4.9e-07	7.2e-06
FBgn0035702	-10.4	-10.86	0.66	4.64	4.9e-07	7.2e-06
FBgn0039862	-9.05	-9.44	0.56	6.62	4.9e-07	7.2e-06
FBgn0262735	-7.09	-6.5	-0.86	10.19	4.9e-07	7.2e-06
FBgn0043002	-10.16	-9.78	-0.55	5.57	4.9e-07	7.2e-06
FBgn0031629	-13.73	-12	-2.49	1.86	4.9e-07	7.2e-06
FBgn0036997	-11.04	-10.22	-1.18	4.71	5.1e-07	7.5e-06
FBgn0001090	-8.3	-8.66	0.52	7.73	5.2e-07	7.6e-06
FBgn0034081	-10.77	-10.32	-0.65	4.75	5.2e-07	7.6e-06
FBgn0036152	-12.23	-11.32	-1.31	3.09	5.2e-07	7.6e-06
FBgn0031187	-7.92	-8.3	0.55	8.26	5.2e-07	7.6e-06
FBgn0030912	-12.59	-11.68	-1.31	2.58	5.2e-07	7.6e-06
FBgn0020272	-10.64	-10.15	-0.7	4.98	5.2e-07	7.6e-06
FBgn0039915	-9.26	-8.66	-0.87	7.07	5.3e-07	7.6e-06
FBgn0026320	-9.64	-9.15	-0.71	6.42	5.3e-07	7.6e-06
FBgn0015372	-9.5	-10.01	0.74	5.91	5.3e-07	7.6e-06
FBgn0266487	-9.88	-10.29	0.6	5.42	5.4e-07	7.7e-06
FBgn0035231	-11.27	-10.61	-0.96	4.23	5.4e-07	7.7e-06
FBgn0085391	-7.86	-8.25	0.58	8.34	5.6e-07	8e-06
FBgn0039226	-12.69	-11.34	-1.95	2.9	5.6e-07	8e-06
FBgn0040842	-13.45	-14.97	2.18	-0.06	5.8e-07	8.2e-06
FBgn0261258	-8.73	-8.33	-0.58	7.65	5.9e-07	8.4e-06
FBgn0004622	-10.58	-11.13	0.79	4.33	5.9e-07	8.4e-06
FBgn0036846	-9.74	-10.34	0.86	5.51	6.1e-07	8.6e-06
FBgn0028421	-9.02	-9.37	0.5	6.7	6.1e-07	8.6e-06
FBgn0015589	-8.25	-8.59	0.5	7.8	6.1e-07	8.7e-06
FBgn0260660	-9.96	-10.38	0.61	5.3	6.3e-07	8.9e-06
FBgn0032079	-11.22	-11.98	1.1	3.31	6.5e-07	9.1e-06
FBgn0032876	-8.88	-9.23	0.5	6.89	6.6e-07	9.3e-06
FBgn0029003	-9.11	-9.67	0.8	6.44	6.6e-07	9.3e-06
FBgn0033268	-5.57	-6.03	0.67	11.6	6.6e-07	9.3e-06
FBgn0020251	-9.41	-9.78	0.53	6.12	6.7e-07	9.4e-06
FBgn0040765	-9.68	-10.13	0.65	5.68	6.7e-07	9.4e-06
FBgn0261386	-12.31	-11.45	-1.24	2.93	6.7e-07	9.4e-06
FBgn0262699	-9.04	-9.46	0.61	6.62	6.8e-07	9.4e-06
FBgn0085428	-11.64	-10.8	-1.21	3.87	6.8e-07	9.5e-06
FBgn0030834	-10.33	-9.92	-0.59	5.36	6.8e-07	9.5e-06
FBgn0263391	-7.27	-7.59	0.46	9.23	7.1e-07	9.9e-06
FBgn0000017	-7.82	-8.18	0.52	8.42	7.3e-07	1e-05
FBgn0039054	-8.27	-8.62	0.52	7.77	7.3e-07	1e-05
FBgn0010620	-9.63	-8.97	-0.95	6.59	7.4e-07	1e-05
FBgn0040346	-9.77	-9.43	-0.5	6.1	7.5e-07	1e-05
FBgn0250837	-8.24	-7.88	-0.52	8.32	7.6e-07	1e-05
FBgn0262139	-10.49	-11.33	1.21	4.32	7.7e-07	1.1e-05
FBgn0030851	-10.61	-10.18	-0.62	4.97	7.8e-07	1.1e-05
FBgn0035481	-7.76	-8.2	0.63	8.45	7.8e-07	1.1e-05
FBgn0036576	-7.96	-8.37	0.59	8.19	8e-07	1.1e-05
FBgn0031762	-8.89	-9.3	0.6	6.85	8.1e-07	1.1e-05
FBgn0003301	-8.78	-9.16	0.54	7.02	8.1e-07	1.1e-05
FBgn0052205	-11.89	-11.07	-1.18	3.49	8.1e-07	1.1e-05
FBgn0010300	-5.94	-6.27	0.48	11.14	8.3e-07	1.1e-05
FBgn0041186	-9.68	-9.31	-0.53	6.25	8.7e-07	1.2e-05
FBgn0266490	-10.51	-10.1	-0.59	5.1	8.8e-07	1.2e-05
FBgn0086254	-8.66	-8.33	-0.47	7.7	9e-07	1.2e-05
FBgn0011824	-9.69	-9.32	-0.53	6.24	9.2e-07	1.2e-05
FBgn0034915	-9.43	-9.04	-0.57	6.63	9.3e-07	1.3e-05
FBgn0052686	-13.56	-12.49	-1.54	1.35	9.3e-07	1.3e-05
FBgn0031910	-12.15	-13.16	1.46	1.89	9.4e-07	1.3e-05
FBgn0026084	-6.75	-7.13	0.56	9.95	9.4e-07	1.3e-05
FBgn0004396	-10.61	-11.23	0.89	4.25	9.8e-07	1.3e-05
FBgn0031952	-9.42	-9.79	0.54	6.1	9.9e-07	1.3e-05
FBgn0015400	-8.92	-9.31	0.56	6.81	1e-06	1.3e-05
FBgn0265819	-14.93	-13.53	-2.02	-0.19	1e-06	1.4e-05
FBgn0051708	-10.99	-11.65	0.96	3.69	1.1e-06	1.4e-05
FBgn0027611	-9	-9.42	0.6	6.68	1.1e-06	1.4e-05
FBgn0026411	-9.94	-10.43	0.7	5.28	1.1e-06	1.5e-05
FBgn0038115	-12.22	-11.41	-1.17	3.01	1.1e-06	1.5e-05
FBgn0030195	-14.22	-13	-1.76	0.59	1.1e-06	1.5e-05
FBgn0022800	-11	-10.46	-0.77	4.5	1.1e-06	1.5e-05
FBgn0038337	-11.6	-12.55	1.37	2.69	1.1e-06	1.5e-05
FBgn0020440	-8.72	-9.05	0.48	7.13	1.1e-06	1.5e-05
FBgn0028979	-10.24	-10.73	0.71	4.86	1.2e-06	1.5e-05
FBgn0029993	-13.03	-12.1	-1.33	1.97	1.2e-06	1.5e-05
FBgn0000568	-7.22	-7.66	0.62	9.23	1.2e-06	1.6e-05
FBgn0029789	-9.67	-10.04	0.53	5.74	1.2e-06	1.6e-05
FBgn0029834	-9.18	-9.6	0.61	6.42	1.2e-06	1.6e-05
FBgn0260933	-9.96	-9.59	-0.53	5.85	1.3e-06	1.6e-05
FBgn0262742	-7.4	-7.73	0.49	9.04	1.3e-06	1.7e-05
FBgn0037999	-10.1	-9.75	-0.51	5.64	1.3e-06	1.7e-05
FBgn0034606	-10.45	-9.9	-0.79	5.31	1.3e-06	1.7e-05
FBgn0029971	-10.47	-10.07	-0.58	5.15	1.3e-06	1.7e-05
FBgn0261703	-9.92	-10.34	0.6	5.35	1.3e-06	1.7e-05
FBgn0039415	-10.82	-12.03	1.74	3.71	1.3e-06	1.7e-05
FBgn0011603	-11	-10.45	-0.8	4.52	1.4e-06	1.8e-05
FBgn0053558	-7.93	-8.27	0.5	8.27	1.4e-06	1.8e-05
FBgn0026616	-9.25	-9.61	0.52	6.35	1.4e-06	1.8e-05
FBgn0030703	-8.75	-9.19	0.64	7.03	1.4e-06	1.8e-05
FBgn0025391	-11.2	-11.96	1.08	3.34	1.4e-06	1.8e-05
FBgn0004901	-9.99	-9.59	-0.58	5.84	1.4e-06	1.8e-05
FBgn0038087	-10.39	-10.85	0.65	4.65	1.4e-06	1.9e-05
FBgn0053653	-7.34	-7.68	0.49	9.12	1.5e-06	1.9e-05
FBgn0000157	-10.97	-11.62	0.94	3.72	1.5e-06	1.9e-05
FBgn0040333	-11.67	-10.98	-0.99	3.68	1.5e-06	1.9e-05
FBgn0028407	-10.35	-10.79	0.64	4.72	1.5e-06	1.9e-05
FBgn0013323	-12.23	-11.48	-1.09	2.94	1.5e-06	1.9e-05
FBgn0261995	-9.9	-9.55	-0.51	5.92	1.5e-06	1.9e-05
FBgn0035431	-12.75	-11.33	-2.05	2.9	1.5e-06	2e-05
FBgn0264894	-11.62	-10.96	-0.96	3.72	1.5e-06	2e-05
FBgn0085430	-7.52	-7.88	0.52	8.85	1.5e-06	2e-05
FBgn0032230	-10.33	-9.89	-0.63	5.39	1.6e-06	2e-05
FBgn0004509	-9.04	-9.41	0.53	6.65	1.6e-06	2e-05
FBgn0250906	-8.54	-8.2	-0.48	7.87	1.6e-06	2e-05
FBgn0004242	-7.82	-8.18	0.52	8.42	1.6e-06	2e-05
FBgn0024995	-11.76	-11.09	-0.97	3.54	1.6e-06	2e-05
FBgn0063493	-13.14	-12.18	-1.37	1.84	1.6e-06	2e-05
FBgn0034567	-10.42	-10.91	0.71	4.59	1.6e-06	2.1e-05
FBgn0003310	-8.5	-8.17	-0.48	7.93	1.7e-06	2.1e-05
FBgn0027341	-11.19	-12.16	1.41	3.27	1.7e-06	2.1e-05
FBgn0053307	-14.8	-13.38	-2.05	0	1.7e-06	2.1e-05
FBgn0015924	-9.19	-9.53	0.49	6.45	1.7e-06	2.1e-05
FBgn0038755	-9.15	-9.48	0.48	6.52	1.7e-06	2.2e-05
FBgn0013973	-9.96	-10.34	0.56	5.32	1.8e-06	2.2e-05
FBgn0000055	-11.55	-13.01	2.11	2.6	1.8e-06	2.2e-05
FBgn0036926	-8.82	-9.21	0.56	6.96	1.8e-06	2.2e-05
FBgn0001091	-8.07	-7.72	-0.51	8.57	1.8e-06	2.2e-05
FBgn0050484	-11.16	-11.87	1.02	3.42	1.8e-06	2.2e-05
FBgn0030816	-10.23	-10.76	0.76	4.85	1.9e-06	2.3e-05
FBgn0032136	-9.85	-10.3	0.65	5.44	1.9e-06	2.3e-05
FBgn0039108	-14.31	-13.03	-1.85	0.53	1.9e-06	2.3e-05
FBgn0052529	-8.03	-8.38	0.5	8.11	1.9e-06	2.3e-05
FBgn0038296	-9.42	-9.85	0.61	6.07	1.9e-06	2.4e-05
FBgn0037548	-10.98	-10.44	-0.78	4.53	1.9e-06	2.4e-05
FBgn0028424	-10.75	-10.22	-0.76	4.86	2e-06	2.4e-05
FBgn0041097	-8.37	-8.69	0.46	7.65	2e-06	2.5e-05
FBgn0031424	-8.27	-8.59	0.47	7.79	2e-06	2.5e-05
FBgn0030208	-7.73	-8.1	0.53	8.54	2.1e-06	2.6e-05
FBgn0267511	-12.12	-10.7	-2.04	3.8	2.2e-06	2.6e-05
FBgn0036454	-9.52	-9.87	0.51	5.97	2.2e-06	2.7e-05
FBgn0266750	-10.28	-10.7	0.6	4.83	2.2e-06	2.7e-05
FBgn0262740	-8.43	-8.75	0.47	7.56	2.2e-06	2.7e-05
FBgn0030796	-10.86	-11.44	0.84	3.91	2.2e-06	2.7e-05
FBgn0014427	-10.74	-11.83	1.57	3.87	2.2e-06	2.7e-05
FBgn0264494	-10.41	-10.97	0.81	4.57	2.3e-06	2.8e-05
FBgn0033113	-10.91	-10.4	-0.73	4.61	2.3e-06	2.8e-05
FBgn0261260	-8.52	-8.92	0.57	7.38	2.3e-06	2.8e-05
FBgn0028400	-7.76	-8.1	0.5	8.52	2.3e-06	2.8e-05
FBgn0031275	-10.18	-10.59	0.6	4.99	2.3e-06	2.8e-05
FBgn0037760	-8.37	-8.7	0.48	7.64	2.4e-06	2.9e-05
FBgn0264001	-7.53	-7.95	0.61	8.79	2.4e-06	2.9e-05
FBgn0037637	-10.05	-9.7	-0.5	5.71	2.4e-06	2.9e-05
FBgn0004652	-9.18	-8.61	-0.82	7.15	2.4e-06	2.9e-05
FBgn0032419	-13.36	-15.04	2.42	0.03	2.4e-06	2.9e-05
FBgn0033413	-9.68	-9.36	-0.47	6.22	2.5e-06	3e-05
FBgn0038725	-9.16	-9.48	0.46	6.51	2.5e-06	3e-05
FBgn0030272	-9.96	-10.73	1.11	5.11	2.6e-06	3.1e-05
FBgn0032393	-9.71	-9.36	-0.51	6.19	2.6e-06	3.1e-05
FBgn0083121	-13.3	-12.36	-1.35	1.59	2.6e-06	3.1e-05
FBgn0034396	-10.1	-10.68	0.85	5.01	2.6e-06	3.1e-05
FBgn0062440	-10.34	-9.97	-0.54	5.3	2.6e-06	3.1e-05
FBgn0000036	-8.68	-9.06	0.54	7.17	2.7e-06	3.2e-05
FBgn0031643	-9.23	-8.89	-0.5	6.88	2.7e-06	3.2e-05
FBgn0040388	-9.59	-9.17	-0.61	6.43	2.7e-06	3.2e-05
FBgn0264489	-11.54	-10.83	-1.03	3.89	2.7e-06	3.2e-05
FBgn0014380	-11.12	-11.98	1.24	3.41	2.7e-06	3.2e-05
FBgn0001255	-12.18	-13.74	2.25	1.68	2.7e-06	3.2e-05
FBgn0039564	-11.38	-10.82	-0.8	3.97	2.7e-06	3.2e-05
FBgn0010246	-10.35	-9.88	-0.68	5.38	2.8e-06	3.3e-05
FBgn0259789	-7.77	-7.37	-0.58	9.04	2.8e-06	3.3e-05
FBgn0264607	-7.34	-7.66	0.46	9.13	2.9e-06	3.4e-05
FBgn0261563	-9.91	-9.49	-0.6	5.97	2.9e-06	3.5e-05
FBgn0262473	-8.66	-8.31	-0.5	7.72	2.9e-06	3.5e-05
FBgn0051163	-8.57	-8.91	0.49	7.34	3e-06	3.5e-05
FBgn0264303	-10.52	-10.06	-0.66	5.12	3e-06	3.5e-05
FBgn0264302	-10.52	-10.06	-0.66	5.12	3e-06	3.5e-05
FBgn0031957	-11.5	-13.32	2.63	2.59	3.1e-06	3.6e-05
FBgn0020545	-10.38	-10.01	-0.54	5.24	3.2e-06	3.7e-05
FBgn0031530	-9.52	-9.93	0.59	5.94	3.2e-06	3.7e-05
FBgn0267912	-8	-8.35	0.5	8.16	3.2e-06	3.7e-05
FBgn0004619	-10.05	-10.42	0.54	5.19	3.2e-06	3.7e-05
FBgn0266777	-11.06	-10.56	-0.73	4.38	3.2e-06	3.8e-05
FBgn0001186	-8.49	-8.18	-0.45	7.92	3.2e-06	3.8e-05
FBgn0032409	-9.41	-9.76	0.5	6.13	3.3e-06	3.8e-05
FBgn0025712	-8.81	-9.34	0.77	6.89	3.4e-06	3.9e-05
FBgn0038080	-10.05	-9.68	-0.53	5.72	3.4e-06	3.9e-05
FBgn0039920	-7.49	-7.84	0.5	8.9	3.5e-06	4e-05
FBgn0031948	-10.71	-11.31	0.85	4.12	3.5e-06	4e-05
FBgn0266489	-12.27	-11.24	-1.48	3.16	3.5e-06	4e-05
FBgn0013799	-8.5	-8.84	0.48	7.44	3.6e-06	4.1e-05
FBgn0038110	-10.38	-10.86	0.69	4.66	3.6e-06	4.1e-05
FBgn0037296	-12.48	-11.68	-1.15	2.62	3.6e-06	4.1e-05
FBgn0037565	-11.64	-12.7	1.53	2.59	3.6e-06	4.1e-05
FBgn0019982	-10.26	-9.91	-0.51	5.41	3.6e-06	4.1e-05
FBgn0020445	-11.7	-13.44	2.51	2.31	3.6e-06	4.1e-05
FBgn0028737	-7.41	-7.09	-0.46	9.5	3.6e-06	4.2e-05
FBgn0051279	-14.26	-13.06	-1.72	0.51	3.7e-06	4.2e-05
FBgn0015834	-7.92	-7.58	-0.49	8.78	3.7e-06	4.2e-05
FBgn0085229	-10.23	-9.88	-0.51	5.45	3.7e-06	4.2e-05
FBgn0031824	-11.66	-11.03	-0.9	3.64	3.7e-06	4.2e-05
FBgn0050296	-9.1	-9.44	0.5	6.58	3.7e-06	4.2e-05
FBgn0023407	-8.32	-8.65	0.47	7.71	3.8e-06	4.3e-05
FBgn0259937	-8.2	-7.85	-0.5	8.38	3.9e-06	4.4e-05
FBgn0016081	-8.73	-9.05	0.45	7.13	3.9e-06	4.4e-05
FBgn0038425	-10.08	-9.74	-0.5	5.66	3.9e-06	4.4e-05
FBgn0032956	-8.09	-7.75	-0.48	8.53	3.9e-06	4.4e-05
FBgn0038400	-9.44	-9.06	-0.54	6.61	4e-06	4.4e-05
FBgn0026063	-8.96	-8.59	-0.53	7.3	4e-06	4.5e-05
FBgn0250869	-10.6	-11.25	0.93	4.25	4e-06	4.5e-05
FBgn0010786	-9.48	-9.12	-0.51	6.54	4.1e-06	4.6e-05
FBgn0259168	-8.33	-8.65	0.47	7.7	4.1e-06	4.6e-05
FBgn0051781	-11.36	-12.13	1.12	3.11	4.1e-06	4.6e-05
FBgn0032681	-9.54	-9.93	0.56	5.92	4.1e-06	4.6e-05
FBgn0034986	-10.78	-10.38	-0.58	4.7	4.2e-06	4.6e-05
FBgn0265299	-10.41	-9.91	-0.72	5.32	4.2e-06	4.6e-05
FBgn0264574	-8.19	-8.54	0.51	7.89	4.2e-06	4.6e-05
FBgn0032224	-9.88	-9.51	-0.54	5.97	4.2e-06	4.7e-05
FBgn0031254	-10.89	-10.41	-0.68	4.61	4.2e-06	4.7e-05
FBgn0083986	-10.89	-10.43	-0.66	4.6	4.2e-06	4.7e-05
FBgn0031695	-13.36	-11.99	-1.98	1.96	4.2e-06	4.7e-05
FBgn0027279	-8.44	-8.75	0.45	7.55	4.3e-06	4.7e-05
FBgn0053494	-10.52	-11.08	0.8	4.41	4.3e-06	4.7e-05
FBgn0039064	-8.14	-8.52	0.54	7.94	4.3e-06	4.8e-05
FBgn0038881	-7.51	-7.84	0.48	8.88	4.3e-06	4.8e-05
FBgn0000576	-10.96	-11.91	1.38	3.61	4.4e-06	4.8e-05
FBgn0052220	-11.12	-10.49	-0.9	4.42	4.5e-06	4.9e-05
FBgn0014028	-9	-8.68	-0.47	7.2	4.5e-06	4.9e-05
FBgn0010263	-10.38	-10.9	0.76	4.64	4.5e-06	4.9e-05
FBgn0000071	-8.09	-8.53	0.63	7.98	4.5e-06	4.9e-05
FBgn0032601	-11.88	-13.09	1.74	2.2	4.6e-06	5e-05
FBgn0029950	-12.31	-11.07	-1.79	3.33	4.6e-06	5e-05
FBgn0033374	-9.34	-9.7	0.53	6.22	4.6e-06	5e-05
FBgn0260499	-8.46	-8.8	0.49	7.51	4.6e-06	5e-05
FBgn0002938	-11.59	-12.34	1.08	2.79	4.6e-06	5e-05
FBgn0005631	-8.5	-8.82	0.46	7.45	4.6e-06	5e-05
FBgn0028550	-10.39	-9.95	-0.63	5.29	4.7e-06	5.1e-05
FBgn0051373	-11.52	-10.92	-0.87	3.81	4.7e-06	5.1e-05
FBgn0026376	-9.3	-9.65	0.49	6.29	4.7e-06	5.1e-05
FBgn0038197	-10.47	-10.05	-0.6	5.16	4.8e-06	5.2e-05
FBgn0036560	-11.2	-10.39	-1.18	4.48	4.8e-06	5.2e-05
FBgn0052016	-8.51	-8.81	0.43	7.46	4.9e-06	5.3e-05
FBgn0020379	-9.17	-9.61	0.63	6.42	4.9e-06	5.3e-05
FBgn0039709	-10.07	-9.58	-0.71	5.8	4.9e-06	5.3e-05
FBgn0031549	-9.32	-9.71	0.57	6.24	5e-06	5.3e-05
FBgn0037298	-9.26	-8.9	-0.52	6.86	5.1e-06	5.4e-05
FBgn0263392	-6.68	-6.99	0.45	10.09	5.1e-06	5.5e-05
FBgn0000414	-7.89	-8.22	0.47	8.33	5.2e-06	5.5e-05
FBgn0037375	-9.86	-10.28	0.61	5.44	5.2e-06	5.5e-05
FBgn0037057	-10.24	-9.88	-0.52	5.45	5.2e-06	5.6e-05
FBgn0040505	-7.93	-8.25	0.47	8.28	5.3e-06	5.7e-05
FBgn0265084	-9.69	-10.1	0.59	5.69	5.3e-06	5.7e-05
FBgn0037513	-10.77	-10.36	-0.6	4.73	5.4e-06	5.7e-05
FBgn0034387	-13.07	-12.06	-1.46	1.99	5.4e-06	5.8e-05
FBgn0033519	-13.4	-12.37	-1.48	1.54	5.5e-06	5.8e-05
FBgn0031505	-9.91	-9.55	-0.51	5.92	5.5e-06	5.8e-05
FBgn0025366	-8.11	-7.78	-0.48	8.49	5.5e-06	5.9e-05
FBgn0029584	-10.2	-10.71	0.73	4.9	5.6e-06	5.9e-05
FBgn0005278	-7.68	-7.33	-0.5	9.13	5.6e-06	5.9e-05
FBgn0027836	-9.04	-8.71	-0.48	7.14	5.6e-06	5.9e-05
FBgn0032629	-10.1	-10.5	0.58	5.1	5.8e-06	6.1e-05
FBgn0263077	-10.13	-10.56	0.61	5.05	5.9e-06	6.2e-05
FBgn0037623	-8.89	-9.24	0.5	6.88	5.9e-06	6.2e-05
FBgn0003257	-9.75	-9.36	-0.56	6.18	5.9e-06	6.3e-05
FBgn0051235	-10.3	-10.74	0.65	4.8	6e-06	6.3e-05
FBgn0044826	-8.62	-8.93	0.46	7.29	6.1e-06	6.4e-05
FBgn0034398	-8.18	-7.87	-0.45	8.37	6.2e-06	6.5e-05
FBgn0035410	-9.86	-9.52	-0.49	5.98	6.2e-06	6.5e-05
FBgn0085383	-9.95	-10.36	0.58	5.31	6.2e-06	6.5e-05
FBgn0263118	-13.15	-12.08	-1.55	1.94	6.4e-06	6.7e-05
FBgn0000449	-11.17	-12.62	2.09	3.13	6.4e-06	6.7e-05
FBgn0038535	-7.96	-8.33	0.54	8.21	6.5e-06	6.8e-05
FBgn0029866	-13.09	-14.36	1.83	0.49	6.6e-06	6.8e-05
FBgn0266632	-11.86	-11.14	-1.03	3.44	6.6e-06	6.9e-05
FBgn0259239	-10	-10.41	0.6	5.24	6.7e-06	7e-05
FBgn0020653	-7.95	-7.63	-0.46	8.71	6.8e-06	7e-05
FBgn0002930	-12.55	-11.69	-1.25	2.59	6.8e-06	7e-05
FBgn0031717	-10.02	-10.43	0.59	5.22	6.8e-06	7.1e-05
FBgn0085423	-8.67	-8.99	0.46	7.21	6.8e-06	7.1e-05
FBgn0264984	-13.19	-12.32	-1.26	1.68	6.9e-06	7.1e-05
FBgn0003896	-9.15	-9.54	0.57	6.48	6.9e-06	7.1e-05
FBgn0036290	-8.96	-8.65	-0.44	7.24	6.9e-06	7.1e-05
FBgn0000150	-7.1	-6.78	-0.47	9.94	6.9e-06	7.1e-05
FBgn0034223	-9.65	-9.34	-0.46	6.25	7e-06	7.2e-05
FBgn0086655	-7.63	-7.98	0.5	8.7	7e-06	7.2e-05
FBgn0020391	-8.35	-8.65	0.44	7.68	7e-06	7.2e-05
FBgn0039487	-9.02	-9.36	0.48	6.7	7e-06	7.2e-05
FBgn0028370	-10.22	-10.59	0.54	4.95	7.1e-06	7.3e-05
FBgn0051646	-10.66	-11.15	0.7	4.25	7.2e-06	7.4e-05
FBgn0004380	-9.3	-9.66	0.52	6.28	7.2e-06	7.4e-05
FBgn0033244	-8.72	-9.02	0.44	7.15	7.3e-06	7.4e-05
FBgn0032395	-9.5	-9.84	0.49	6	7.4e-06	7.6e-05
FBgn0038938	-13.14	-11.64	-2.16	2.43	7.5e-06	7.6e-05
FBgn0263660	-15.03	-13.64	-2.01	-0.34	7.5e-06	7.6e-05
FBgn0030706	-8.51	-8.84	0.47	7.43	7.5e-06	7.6e-05
FBgn0036179	-10.79	-11.32	0.77	4.04	7.5e-06	7.6e-05
FBgn0037690	-9.67	-10.07	0.58	5.73	7.6e-06	7.7e-05
FBgn0003870	-9.78	-10.23	0.65	5.54	7.6e-06	7.7e-05
FBgn0038980	-10.09	-10.44	0.52	5.15	7.6e-06	7.7e-05
FBgn0027359	-10.14	-9.79	-0.51	5.58	7.8e-06	7.9e-05
FBgn0030961	-10.07	-10.43	0.51	5.17	7.9e-06	8e-05
FBgn0266346	-10.28	-10.7	0.62	4.83	8.1e-06	8.2e-05
FBgn0263231	-7.27	-7.57	0.42	9.24	8.1e-06	8.2e-05
FBgn0040336	-11.48	-10.92	-0.81	3.83	8.1e-06	8.2e-05
FBgn0052407	-11.44	-12.43	1.42	2.9	8.3e-06	8.3e-05
FBgn0085421	-9.7	-10.05	0.51	5.71	8.3e-06	8.4e-05
FBgn0034985	-10.21	-10.59	0.55	4.96	8.3e-06	8.4e-05
FBgn0263354	-9.31	-9.71	0.58	6.25	8.4e-06	8.4e-05
FBgn0037117	-9.81	-10.17	0.51	5.54	8.4e-06	8.4e-05
FBgn0036319	-10.36	-10.74	0.56	4.74	8.5e-06	8.5e-05
FBgn0050499	-10.06	-9.71	-0.51	5.69	8.8e-06	8.8e-05
FBgn0031306	-9.34	-8.92	-0.6	6.79	8.9e-06	8.9e-05
FBgn0011836	-8.7	-9.07	0.52	7.14	9.1e-06	9e-05
FBgn0263934	-8.74	-9.08	0.49	7.09	9.1e-06	9e-05
FBgn0262353	-13.08	-12.19	-1.28	1.85	9.1e-06	9.1e-05
FBgn0030451	-10.81	-10.37	-0.63	4.69	9.1e-06	9.1e-05
FBgn0034286	-10.31	-10.7	0.56	4.81	9.1e-06	9.1e-05
FBgn0010238	-7.99	-8.35	0.51	8.17	9.2e-06	9.1e-05
FBgn0004554	-14.26	-13.12	-1.65	0.45	9.2e-06	9.1e-05
FBgn0040070	-8.54	-8.22	-0.46	7.87	9.2e-06	9.1e-05
FBgn0034012	-12.44	-11.6	-1.21	2.72	9.3e-06	9.2e-05
FBgn0040395	-8.17	-8.5	0.48	7.93	9.4e-06	9.3e-05
FBgn0038151	-12.37	-11.21	-1.67	3.16	9.4e-06	9.3e-05
FBgn0034072	-7.36	-7.67	0.44	9.11	9.5e-06	9.3e-05
FBgn0004839	-7.83	-8.18	0.5	8.41	9.6e-06	9.4e-05
FBgn0262972	-4.87	-5.37	0.72	12.59	9.7e-06	9.5e-05
FBgn0038747	-9.64	-10	0.51	5.79	9.7e-06	9.6e-05
FBgn0030680	-9.21	-9.52	0.45	6.44	9.8e-06	9.6e-05
FBgn0266268	-9.6	-9.27	-0.47	6.34	9.8e-06	9.6e-05
FBgn0052681	-12.78	-11.92	-1.24	2.25	1e-05	9.7e-05
FBgn0020513	-9.26	-8.93	-0.47	6.83	1e-05	9.8e-05
FBgn0260749	-8.34	-8.65	0.44	7.69	1e-05	0.0001
FBgn0002031	-8.61	-8.31	-0.43	7.74	1e-05	0.0001
FBgn0010452	-8.13	-7.77	-0.51	8.49	1e-05	0.0001
FBgn0040752	-8.16	-8.47	0.45	7.96	1e-05	0.0001
FBgn0033751	-9.3	-8.93	-0.54	6.81	1.1e-05	0.0001
FBgn0051548	-10.88	-10.42	-0.66	4.61	1.1e-05	0.00011
FBgn0037135	-7.79	-7.5	-0.43	8.92	1.1e-05	0.00011
FBgn0266557	-6.33	-6.63	0.44	10.6	1.1e-05	0.00011
FBgn0000352	-8.85	-9.19	0.48	6.94	1.1e-05	0.00011
FBgn0034797	-10.98	-10.49	-0.71	4.5	1.1e-05	0.00011
FBgn0033174	-10.51	-10.05	-0.67	5.14	1.1e-05	0.00011
FBgn0032390	-10.08	-9.74	-0.48	5.66	1.1e-05	0.00011
FBgn0030745	-10.23	-9.86	-0.52	5.46	1.1e-05	0.00011
FBgn0043783	-13.36	-12.46	-1.3	1.46	1.1e-05	0.00011
FBgn0031220	-11.16	-12.19	1.49	3.29	1.1e-05	0.00011
FBgn0038321	-9.23	-9.7	0.67	6.32	1.2e-05	0.00011
FBgn0028734	-7.61	-7.95	0.48	8.73	1.2e-05	0.00011
FBgn0029932	-13.02	-14.12	1.59	0.65	1.2e-05	0.00011
FBgn0003360	-7.14	-6.85	-0.41	9.86	1.2e-05	0.00011
FBgn0030294	-9.58	-9.13	-0.65	6.48	1.2e-05	0.00011
FBgn0035687	-12.63	-13.83	1.73	1.15	1.2e-05	0.00011
FBgn0042127	-11.06	-11.79	1.05	3.56	1.2e-05	0.00011
FBgn0261988	-8.53	-8.85	0.46	7.41	1.2e-05	0.00011
FBgn0025702	-8.48	-8.79	0.44	7.49	1.2e-05	0.00012
FBgn0033438	-9.08	-9.51	0.62	6.56	1.3e-05	0.00012
FBgn0262656	-7.98	-7.62	-0.51	8.7	1.3e-05	0.00012
FBgn0026869	-7.9	-8.22	0.47	8.32	1.3e-05	0.00012
FBgn0040011	-8.58	-8.87	0.41	7.36	1.3e-05	0.00013
FBgn0003371	-8.23	-8.53	0.44	7.86	1.4e-05	0.00013
FBgn0263832	-8.7	-8.36	-0.5	7.64	1.4e-05	0.00013
FBgn0031100	-11.34	-12.01	0.97	3.19	1.4e-05	0.00013
FBgn0002773	-11.83	-10.94	-1.28	3.65	1.4e-05	0.00013
FBgn0086904	-7.11	-6.81	-0.43	9.91	1.4e-05	0.00013
FBgn0041182	-9.17	-9.63	0.67	6.41	1.5e-05	0.00014
FBgn0020300	-12.54	-13.79	1.8	1.26	1.5e-05	0.00014
FBgn0029768	-11.14	-11.77	0.92	3.49	1.5e-05	0.00014
FBgn0266124	-10.56	-10.21	-0.5	4.97	1.5e-05	0.00014
FBgn0031981	-9.46	-9.78	0.46	6.07	1.5e-05	0.00014
FBgn0053509	-10.66	-10.08	-0.83	5.03	1.5e-05	0.00014
FBgn0027547	-9.78	-9.44	-0.49	6.09	1.5e-05	0.00014
FBgn0034162	-11.54	-10.92	-0.89	3.8	1.5e-05	0.00014
FBgn0032140	-11.43	-12.47	1.5	2.9	1.5e-05	0.00014
FBgn0262103	-9.36	-9.67	0.45	6.22	1.5e-05	0.00014
FBgn0052170	-14.4	-13.22	-1.71	0.3	1.5e-05	0.00014
FBgn0030792	-9.48	-9.15	-0.48	6.52	1.5e-05	0.00014
FBgn0038271	-8.3	-8	-0.42	8.19	1.6e-05	0.00015
FBgn0010470	-10.01	-10.52	0.73	5.17	1.6e-05	0.00015
FBgn0051619	-8.77	-9.08	0.44	7.08	1.6e-05	0.00015
FBgn0028875	-8.52	-8.89	0.54	7.4	1.6e-05	0.00015
FBgn0028372	-9.67	-9.99	0.47	5.77	1.6e-05	0.00015
FBgn0035452	-11.4	-10.85	-0.79	3.94	1.6e-05	0.00015
FBgn0051224	-8.42	-8.74	0.46	7.57	1.7e-05	0.00015
FBgn0000108	-6.64	-6.96	0.46	10.14	1.7e-05	0.00015
FBgn0027528	-9.22	-8.89	-0.48	6.89	1.7e-05	0.00016
FBgn0036566	-8.86	-9.17	0.44	6.94	1.7e-05	0.00016
FBgn0027596	-9.57	-8.97	-0.88	6.62	1.7e-05	0.00016
FBgn0027585	-11.23	-10.2	-1.49	4.65	1.7e-05	0.00016
FBgn0039563	-10.13	-9.8	-0.47	5.58	1.8e-05	0.00016
FBgn0040373	-9.7	-9.37	-0.48	6.19	1.8e-05	0.00016
FBgn0031759	-7.31	-7.58	0.39	9.21	1.8e-05	0.00016
FBgn0024187	-8.94	-9.25	0.45	6.83	1.8e-05	0.00016
FBgn0000179	-9.05	-8.74	-0.45	7.12	1.8e-05	0.00016
FBgn0260799	-8.21	-8.5	0.42	7.89	1.8e-05	0.00016
FBgn0033162	-9.8	-9.46	-0.49	6.06	1.8e-05	0.00016
FBgn0033250	-8.68	-8.97	0.42	7.21	1.8e-05	0.00016
FBgn0051075	-9.7	-10.16	0.66	5.65	1.8e-05	0.00016
FBgn0030433	-10.42	-10.06	-0.52	5.19	1.8e-05	0.00016
FBgn0037895	-10.97	-10.3	-0.97	4.67	1.8e-05	0.00017
FBgn0026718	-10.73	-10.34	-0.56	4.77	1.8e-05	0.00017
FBgn0032798	-8.62	-8.96	0.5	7.27	1.9e-05	0.00017
FBgn0037153	-8.58	-8.93	0.51	7.33	1.9e-05	0.00017
FBgn0037028	-8.36	-8.65	0.43	7.68	1.9e-05	0.00017
FBgn0261552	-9.29	-8.81	-0.7	6.92	1.9e-05	0.00017
FBgn0082582	-8.34	-8.62	0.41	7.72	1.9e-05	0.00017
FBgn0265464	-9.92	-10.27	0.5	5.4	1.9e-05	0.00017
FBgn0026064	-9.34	-8.99	-0.51	6.73	1.9e-05	0.00017
FBgn0004087	-10.74	-10.35	-0.56	4.75	1.9e-05	0.00017
FBgn0025631	-9.98	-9.66	-0.47	5.79	1.9e-05	0.00017
FBgn0039704	-11.88	-12.81	1.34	2.31	1.9e-05	0.00017
FBgn0034940	-10.75	-10.36	-0.56	4.73	1.9e-05	0.00017
FBgn0069969	-9.18	-9.54	0.52	6.46	1.9e-05	0.00018
FBgn0039928	-7.76	-8.06	0.44	8.53	2e-05	0.00018
FBgn0050089	-9.56	-9.93	0.54	5.9	2e-05	0.00018
FBgn0016762	-10.56	-10.19	-0.53	4.99	2e-05	0.00018
FBgn0039969	-9.7	-9.39	-0.45	6.18	2e-05	0.00018
FBgn0051549	-10.15	-9.79	-0.52	5.57	2e-05	0.00018
FBgn0002526	-8.9	-8.47	-0.63	7.43	2.1e-05	0.00018
FBgn0038092	-10.62	-11.12	0.73	4.3	2.1e-05	0.00018
FBgn0052445	-13.58	-12.65	-1.33	1.18	2.1e-05	0.00018
FBgn0039748	-14.33	-13.14	-1.71	0.39	2.1e-05	0.00018
FBgn0028991	-8.41	-8.69	0.41	7.61	2.1e-05	0.00019
FBgn0039916	-10.65	-11.3	0.93	4.18	2.1e-05	0.00019
FBgn0001092	-7.49	-7.16	-0.49	9.38	2.1e-05	0.00019
FBgn0036494	-9.13	-9.48	0.51	6.53	2.1e-05	0.00019
FBgn0027590	-9.84	-9.52	-0.47	5.99	2.1e-05	0.00019
FBgn0264255	-8.5	-8.11	-0.57	7.98	2.1e-05	0.00019
FBgn0001224	-6.43	-6.99	0.81	10.3	2.2e-05	0.00019
FBgn0032348	-8.67	-8.96	0.41	7.23	2.2e-05	0.00019
FBgn0000114	-9.22	-9.63	0.58	6.36	2.2e-05	0.00019
FBgn0031461	-10.62	-11.21	0.85	4.26	2.2e-05	0.00019
FBgn0052496	-11.98	-12.77	1.13	2.21	2.2e-05	0.0002
FBgn0264822	-12.19	-11.48	-1.03	2.95	2.3e-05	0.0002
FBgn0000181	-6.91	-6.63	-0.4	10.18	2.3e-05	0.0002
FBgn0267060	-12.77	-13.74	1.4	1.04	2.3e-05	0.0002
FBgn0031791	-12.04	-13.03	1.42	2.05	2.3e-05	0.0002
FBgn0263705	-10.74	-10.21	-0.76	4.87	2.3e-05	0.00021
FBgn0027339	-6.41	-6.72	0.45	10.48	2.4e-05	0.00021
FBgn0004860	-8.41	-8.69	0.4	7.62	2.4e-05	0.00021
FBgn0038149	-9.35	-9.01	-0.5	6.71	2.4e-05	0.00021
FBgn0266100	-8.35	-8.7	0.51	7.66	2.4e-05	0.00021
FBgn0026199	-8.72	-9.08	0.52	7.12	2.4e-05	0.00021
FBgn0053003	-13.38	-12.48	-1.3	1.43	2.4e-05	0.00021
FBgn0051414	-11.87	-11.24	-0.92	3.34	2.4e-05	0.00021
FBgn0262890	-13.21	-12.35	-1.24	1.64	2.5e-05	0.00021
FBgn0262867	-9.53	-9.86	0.48	5.96	2.5e-05	0.00021
FBgn0265598	-9.86	-10.2	0.5	5.49	2.5e-05	0.00021
FBgn0033192	-9.6	-9.13	-0.69	6.46	2.5e-05	0.00021
FBgn0260223	-9.81	-9.5	-0.45	6.02	2.5e-05	0.00022
FBgn0250839	-11.71	-13.31	2.31	2.33	2.5e-05	0.00022
FBgn0027101	-8.55	-8.83	0.4	7.41	2.5e-05	0.00022
FBgn0015268	-7.34	-7.07	-0.4	9.55	2.5e-05	0.00022
FBgn0260768	-14.72	-13.29	-2.06	0.11	2.6e-05	0.00022
FBgn0039233	-10.57	-10.22	-0.52	4.96	2.6e-05	0.00022
FBgn0263994	-8.38	-8.68	0.43	7.64	2.6e-05	0.00022
FBgn0032906	-9.51	-9.2	-0.45	6.45	2.6e-05	0.00022
FBgn0002609	-11.4	-10.84	-0.81	3.95	2.6e-05	0.00023
FBgn0004381	-9.31	-9.65	0.49	6.28	2.6e-05	0.00023
FBgn0261885	-7.11	-7.39	0.39	9.49	2.6e-05	0.00023
FBgn0019809	-11.91	-12.9	1.43	2.24	2.7e-05	0.00023
FBgn0030642	-11.36	-10.82	-0.77	3.98	2.7e-05	0.00023
FBgn0039584	-9.73	-10.08	0.49	5.67	2.7e-05	0.00024
FBgn0011787	-9.64	-9.34	-0.42	6.26	2.7e-05	0.00024
FBgn0010501	-9.23	-9.53	0.43	6.42	2.8e-05	0.00024
FBgn0033658	-14.84	-13.5	-1.92	-0.14	2.8e-05	0.00024
FBgn0034031	-14.03	-12.93	-1.58	0.72	2.8e-05	0.00024
FBgn0051108	-9.08	-9.38	0.44	6.64	2.9e-05	0.00024
FBgn0033919	-10.25	-9.79	-0.66	5.51	2.9e-05	0.00025
FBgn0039908	-8.03	-8.32	0.42	8.16	2.9e-05	0.00025
FBgn0011774	-10.26	-9.92	-0.49	5.39	2.9e-05	0.00025
FBgn0086778	-8.76	-9.11	0.5	7.06	2.9e-05	0.00025
FBgn0035187	-11.03	-10.39	-0.92	4.55	3e-05	0.00025
FBgn0024804	-8.67	-8.39	-0.4	7.64	3e-05	0.00025
FBgn0004575	-8.53	-8.86	0.47	7.4	3e-05	0.00026
FBgn0023537	-9.41	-9.1	-0.45	6.59	3e-05	0.00026
FBgn0013949	-11.69	-11.09	-0.87	3.56	3e-05	0.00026
FBgn0030955	-9.83	-9.46	-0.53	6.04	3e-05	0.00026
FBgn0029708	-7.84	-8.16	0.46	8.4	3.1e-05	0.00026
FBgn0036684	-8.68	-9.01	0.48	7.19	3.1e-05	0.00026
FBgn0037819	-14.19	-13.09	-1.6	0.51	3.1e-05	0.00026
FBgn0005564	-9.48	-9.79	0.45	6.05	3.1e-05	0.00026
FBgn0000463	-8.95	-8.58	-0.54	7.31	3.2e-05	0.00027
FBgn0038552	-10.09	-9.77	-0.47	5.62	3.2e-05	0.00027
FBgn0024913	-9.24	-9.58	0.49	6.38	3.2e-05	0.00027
FBgn0030183	-9.42	-9.99	0.82	6	3.2e-05	0.00027
FBgn0039321	-12.37	-11.59	-1.13	2.76	3.3e-05	0.00028
FBgn0053207	-9.45	-9.76	0.45	6.1	3.3e-05	0.00028
FBgn0260451	-9.93	-10.32	0.56	5.35	3.3e-05	0.00028
FBgn0040918	-9.08	-9.38	0.44	6.63	3.4e-05	0.00028
FBgn0036774	-10.24	-9.9	-0.49	5.42	3.4e-05	0.00028
FBgn0052267	-10.32	-10	-0.47	5.29	3.4e-05	0.00028
FBgn0030600	-8.08	-8.36	0.4	8.08	3.4e-05	0.00028
FBgn0037719	-9.83	-9.53	-0.44	5.98	3.4e-05	0.00028
FBgn0037270	-7.63	-7.36	-0.39	9.13	3.4e-05	0.00029
FBgn0015360	-10.04	-10.37	0.47	5.23	3.5e-05	0.00029
FBgn0031174	-9.12	-9.4	0.4	6.59	3.5e-05	0.00029
FBgn0000053	-9.02	-8.73	-0.43	7.14	3.5e-05	0.00029
FBgn0004133	-10.21	-9.88	-0.47	5.46	3.5e-05	0.00029
FBgn0000319	-7.23	-7.5	0.39	9.32	3.6e-05	0.0003
FBgn0000447	-8.95	-8.66	-0.42	7.25	3.6e-05	0.0003
FBgn0020270	-9.45	-9.11	-0.5	6.57	3.6e-05	0.0003
FBgn0030417	-11.72	-11.13	-0.85	3.52	3.6e-05	0.0003
FBgn0264075	-8.85	-9.14	0.43	6.97	3.7e-05	0.0003
FBgn0030718	-9.44	-9.15	-0.42	6.53	3.7e-05	0.0003
FBgn0033483	-9.02	-9.36	0.5	6.7	3.7e-05	0.0003
FBgn0032233	-9.54	-9.85	0.45	5.96	3.7e-05	0.0003
FBgn0046704	-8.55	-8.83	0.41	7.41	3.7e-05	0.00031
FBgn0032666	-8.24	-8.54	0.43	7.84	3.7e-05	0.00031
FBgn0036624	-8.72	-9	0.4	7.16	3.7e-05	0.00031
FBgn0036882	-9.59	-9.98	0.55	5.84	3.8e-05	0.00031
FBgn0260794	-7.34	-7.62	0.41	9.16	3.8e-05	0.00031
FBgn0000659	-9.6	-9.92	0.46	5.87	3.8e-05	0.00031
FBgn0039265	-8.93	-8.65	-0.41	7.27	3.9e-05	0.00032
FBgn0038407	-11.08	-10.62	-0.66	4.32	3.9e-05	0.00032
FBgn0034800	-10.58	-10.17	-0.59	4.99	4e-05	0.00032
FBgn0266654	-12.69	-11.9	-1.14	2.32	4e-05	0.00033
FBgn0002645	-7.6	-7.92	0.45	8.75	4e-05	0.00033
FBgn0260003	-8.4	-8.73	0.47	7.6	4e-05	0.00033
FBgn0250788	-6.74	-7	0.37	10.03	4.3e-05	0.00035
FBgn0013717	-9.28	-9.6	0.47	6.33	4.3e-05	0.00035
FBgn0264953	-9.48	-9.86	0.55	6.01	4.4e-05	0.00036
FBgn0259977	-13.38	-12.14	-1.78	1.79	4.4e-05	0.00036
FBgn0035237	-7.98	-8.27	0.42	8.23	4.4e-05	0.00036
FBgn0051017	-13.1	-14.25	1.65	0.52	4.5e-05	0.00036
FBgn0028703	-8.78	-9.05	0.4	7.09	4.5e-05	0.00037
FBgn0264895	-8.8	-9.12	0.46	7.03	4.5e-05	0.00037
FBgn0010612	-9.15	-8.85	-0.43	6.97	4.6e-05	0.00037
FBgn0051324	-10.93	-11.61	0.98	3.77	4.6e-05	0.00037
FBgn0270928	-8.53	-8.8	0.39	7.44	4.7e-05	0.00038
FBgn0036534	-7.4	-7.68	0.4	9.06	4.7e-05	0.00038
FBgn0052017	-8.46	-8.74	0.41	7.54	4.8e-05	0.00038
FBgn0020618	-6.19	-5.92	-0.38	11.21	4.9e-05	0.00039
FBgn0260470	-9.64	-10.07	0.62	5.75	4.9e-05	0.00039
FBgn0267322	-12.97	-13.95	1.41	0.75	4.9e-05	0.0004
FBgn0003449	-9.01	-8.71	-0.43	7.16	4.9e-05	0.0004
FBgn0038869	-10.38	-10.04	-0.49	5.22	5e-05	0.0004
FBgn0023095	-8.81	-9.08	0.39	7.04	5e-05	0.0004
FBgn0034261	-9.92	-10.25	0.47	5.4	5e-05	0.0004
FBgn0030493	-11.9	-12.82	1.32	2.28	5.1e-05	0.0004
FBgn0004009	-12.2	-11.48	-1.03	2.95	5.1e-05	0.00041
FBgn0011592	-7.87	-8.17	0.45	8.38	5.1e-05	0.00041
FBgn0037515	-10.28	-10.71	0.62	4.83	5.1e-05	0.00041
FBgn0035309	-12.64	-11.89	-1.09	2.34	5.1e-05	0.00041
FBgn0264746	-11.87	-12.76	1.3	2.33	5.2e-05	0.00041
FBgn0015797	-8.91	-9.23	0.45	6.86	5.3e-05	0.00042
FBgn0033775	-13.45	-12.58	-1.26	1.31	5.3e-05	0.00042
FBgn0027791	-9.99	-9.68	-0.45	5.76	5.3e-05	0.00042
FBgn0032249	-9.71	-10.04	0.48	5.71	5.4e-05	0.00043
FBgn0033232	-10.57	-10.22	-0.51	4.96	5.4e-05	0.00043
FBgn0263456	-9.25	-9.54	0.43	6.4	5.4e-05	0.00043
FBgn0262508	-9.43	-9.78	0.5	6.1	5.4e-05	0.00043
FBgn0004861	-7.81	-8.12	0.45	8.46	5.5e-05	0.00043
FBgn0000116	-6.5	-6.76	0.39	10.38	5.5e-05	0.00044
FBgn0051675	-14.48	-13.3	-1.71	0.19	5.6e-05	0.00044
FBgn0261041	-8.8	-9.09	0.42	7.04	5.6e-05	0.00044
FBgn0039623	-9.84	-10.15	0.44	5.53	5.6e-05	0.00044
FBgn0031645	-9.45	-10.02	0.82	5.95	5.6e-05	0.00044
FBgn0019952	-10.34	-11.02	0.98	4.61	5.7e-05	0.00045
FBgn0017418	-9.29	-9.6	0.45	6.33	5.7e-05	0.00045
FBgn0032202	-9.71	-9.39	-0.47	6.18	5.7e-05	0.00045
FBgn0051673	-10.27	-9.95	-0.46	5.36	5.7e-05	0.00045
FBgn0013981	-7.07	-6.81	-0.38	9.93	5.8e-05	0.00045
FBgn0266549	-9.75	-10.11	0.52	5.63	5.8e-05	0.00045
FBgn0031142	-11.82	-12.59	1.12	2.46	5.8e-05	0.00045
FBgn0028863	-9.11	-9.41	0.42	6.59	5.8e-05	0.00045
FBgn0039770	-10.94	-10.44	-0.71	4.55	5.8e-05	0.00046
FBgn0043806	-9.05	-9.47	0.6	6.6	5.9e-05	0.00046
FBgn0038681	-12.24	-11.36	-1.26	3.04	5.9e-05	0.00046
FBgn0010473	-7.87	-8.16	0.42	8.38	5.9e-05	0.00046
FBgn0031040	-10.92	-10.52	-0.58	4.5	5.9e-05	0.00046
FBgn0004364	-9.85	-10.19	0.5	5.5	5.9e-05	0.00046
FBgn0037142	-8.81	-9.09	0.41	7.03	6e-05	0.00047
FBgn0040496	-14.77	-13.51	-1.81	-0.13	6e-05	0.00047
FBgn0034405	-9.11	-8.82	-0.41	7.01	6e-05	0.00047
FBgn0031418	-9.98	-9.67	-0.45	5.77	6.2e-05	0.00048
FBgn0036728	-9.53	-9.23	-0.45	6.42	6.2e-05	0.00048
FBgn0038053	-10.12	-10.5	0.54	5.09	6.2e-05	0.00048
FBgn0083991	-10.77	-11.29	0.75	4.08	6.2e-05	0.00048
FBgn0261239	-9.35	-9.69	0.49	6.22	6.2e-05	0.00048
FBgn0025549	-8.92	-9.21	0.42	6.87	6.3e-05	0.00049
FBgn0029830	-10.75	-11.23	0.7	4.13	6.3e-05	0.00049
FBgn0033051	-10.53	-11.19	0.95	4.35	6.3e-05	0.00049
FBgn0041629	-9.19	-9.49	0.44	6.48	6.3e-05	0.00049
FBgn0263776	-9.63	-9.22	-0.59	6.37	6.3e-05	0.00049
FBgn0030243	-8.4	-8.68	0.4	7.63	6.4e-05	0.00049
FBgn0040309	-7.61	-7.35	-0.38	9.15	6.4e-05	0.00049
FBgn0011230	-7.19	-7.47	0.4	9.37	6.5e-05	0.0005
FBgn0022960	-8.37	-8.64	0.39	7.67	6.5e-05	0.0005
FBgn0035996	-11.77	-11.19	-0.84	3.43	6.5e-05	0.0005
FBgn0266420	-9.31	-9.01	-0.43	6.73	6.5e-05	0.0005
FBgn0011758	-11.98	-12.77	1.15	2.22	6.6e-05	0.0005
FBgn0030590	-11.92	-12.75	1.19	2.28	6.6e-05	0.00051
FBgn0026197	-6.23	-5.96	-0.39	11.15	6.6e-05	0.00051
FBgn0034500	-11.04	-10.57	-0.68	4.38	6.9e-05	0.00052
FBgn0259242	-10.36	-10.04	-0.47	5.24	6.9e-05	0.00053
FBgn0036208	-10.16	-9.7	-0.66	5.65	7e-05	0.00053
FBgn0030245	-8.97	-9.25	0.4	6.8	7e-05	0.00053
FBgn0035264	-11.1	-10.61	-0.7	4.32	7e-05	0.00053
FBgn0038291	-13.73	-12.61	-1.62	1.16	7.1e-05	0.00054
FBgn0052483	-10.9	-10.48	-0.61	4.54	7.1e-05	0.00054
FBgn0014455	-8.59	-8.3	-0.42	7.77	7.2e-05	0.00054
FBgn0038421	-8.87	-8.59	-0.41	7.35	7.3e-05	0.00055
FBgn0031888	-11.48	-10.91	-0.82	3.84	7.3e-05	0.00056
FBgn0025574	-8.7	-8.99	0.42	7.18	7.3e-05	0.00056
FBgn0037098	-8.78	-9.06	0.4	7.07	7.4e-05	0.00056
FBgn0005586	-8.72	-9	0.4	7.17	7.4e-05	0.00056
FBgn0025936	-7.73	-8	0.4	8.6	7.4e-05	0.00056
FBgn0004896	-9.82	-10.21	0.56	5.52	7.4e-05	0.00056
FBgn0038250	-11.66	-12.44	1.12	2.67	7.4e-05	0.00056
FBgn0011582	-10.51	-10.92	0.6	4.51	7.4e-05	0.00056
FBgn0034403	-9.95	-9.66	-0.42	5.8	7.4e-05	0.00056
FBgn0035194	-10.96	-10.56	-0.58	4.45	7.5e-05	0.00056
FBgn0031022	-9.82	-10.14	0.46	5.56	7.5e-05	0.00056
FBgn0030336	-8.95	-8.67	-0.4	7.24	7.5e-05	0.00056
FBgn0037166	-10.2	-10.56	0.52	4.99	7.6e-05	0.00057
FBgn0034180	-8.82	-9.08	0.39	7.03	7.6e-05	0.00057
FBgn0000578	-8.22	-8.48	0.38	7.9	7.7e-05	0.00058
FBgn0036887	-10.48	-10.16	-0.46	5.07	7.7e-05	0.00058
FBgn0028572	-9.19	-9.51	0.46	6.46	7.9e-05	0.00059
FBgn0034583	-9.38	-9.07	-0.45	6.65	7.9e-05	0.00059
FBgn0029813	-12.84	-12.06	-1.11	2.09	7.9e-05	0.00059
FBgn0000422	-11.22	-10.7	-0.76	4.18	7.9e-05	0.00059
FBgn0016126	-8.03	-8.32	0.41	8.15	8e-05	0.00059
FBgn0265838	-12.78	-11.99	-1.14	2.19	8e-05	0.0006
FBgn0019890	-8.41	-8.13	-0.4	8.01	8e-05	0.0006
FBgn0035106	-8.47	-8.74	0.39	7.54	8.1e-05	0.0006
FBgn0029823	-8.99	-8.7	-0.42	7.18	8.1e-05	0.0006
FBgn0262601	-8.84	-8.53	-0.43	7.42	8.1e-05	0.0006
FBgn0027491	-8.62	-8.93	0.45	7.29	8.2e-05	0.00061
FBgn0041161	-8.88	-9.17	0.41	6.93	8.3e-05	0.00061
FBgn0015774	-8.13	-8.42	0.42	8.01	8.3e-05	0.00061
FBgn0000158	-9.39	-9.73	0.49	6.16	8.3e-05	0.00061
FBgn0003969	-8.14	-8.41	0.39	8	8.3e-05	0.00062
FBgn0085228	-13.7	-15.05	1.94	-0.34	8.5e-05	0.00063
FBgn0038926	-10.23	-10.57	0.5	4.95	8.5e-05	0.00063
FBgn0030510	-10.99	-10.58	-0.6	4.41	8.5e-05	0.00063
FBgn0000556	-4.56	-4.3	-0.38	13.55	8.5e-05	0.00063
FBgn0010453	-8.7	-9.14	0.63	7.1	8.6e-05	0.00063
FBgn0003888	-8.87	-9.49	0.89	6.76	8.7e-05	0.00064
FBgn0052656	-12.47	-13.71	1.8	1.37	8.7e-05	0.00064
FBgn0037525	-8.21	-8.48	0.39	7.91	8.8e-05	0.00065
FBgn0261797	-7.71	-7.99	0.41	8.62	8.8e-05	0.00065
FBgn0002306	-9.7	-9.05	-0.95	6.48	8.8e-05	0.00065
FBgn0031322	-11.7	-11.1	-0.86	3.55	8.9e-05	0.00065
FBgn0035103	-9.87	-9.5	-0.54	5.98	9e-05	0.00066
FBgn0030933	-13.8	-12.86	-1.35	0.89	9.1e-05	0.00066
FBgn0036259	-11.26	-11.84	0.83	3.34	9.1e-05	0.00067
FBgn0040321	-10.32	-10.01	-0.46	5.29	9.2e-05	0.00067
FBgn0026315	-13.9	-12.61	-1.86	1.1	9.3e-05	0.00068
FBgn0039261	-8.07	-8.34	0.39	8.11	9.4e-05	0.00069
FBgn0025693	-11.29	-12.06	1.11	3.21	9.4e-05	0.00069
FBgn0083975	-10.35	-10.7	0.51	4.77	9.5e-05	0.00069
FBgn0027360	-9.73	-9.44	-0.41	6.12	9.5e-05	0.00069
FBgn0003415	-7.86	-8.15	0.41	8.4	9.5e-05	0.00069
FBgn0037705	-8.05	-8.33	0.41	8.13	9.6e-05	0.0007
FBgn0001235	-7.27	-7.53	0.38	9.26	9.6e-05	0.0007
FBgn0266064	-8.84	-8.55	-0.43	7.4	9.7e-05	0.0007
FBgn0002565	-8.19	-12.42	6.09	7.14	9.7e-05	0.0007
FBgn0000382	-8.24	-8.52	0.42	7.86	9.8e-05	0.00071
FBgn0025697	-10.23	-10.79	0.81	4.84	9.8e-05	0.00071
FBgn0010909	-7.54	-7.84	0.44	8.86	0.0001	0.00074
FBgn0036579	-9.78	-10.07	0.43	5.63	0.0001	0.00074
FBgn0267005	-13.52	-14.93	2.04	-0.12	0.0001	0.00074
FBgn0032689	-8.97	-9.32	0.5	6.76	0.0001	0.00074
FBgn0030586	-12.8	-13.92	1.62	0.94	0.0001	0.00074
FBgn0034902	-9.44	-9.17	-0.39	6.52	0.0001	0.00075
FBgn0015904	-11.49	-12.16	0.97	2.97	0.0001	0.00076
FBgn0003515	-11.17	-12.58	2.03	3.15	0.00011	0.00076
FBgn0027575	-8.67	-8.94	0.38	7.24	0.00011	0.00076
FBgn0051706	-10.29	-9.96	-0.48	5.35	0.00011	0.00076
FBgn0262031	-11.58	-10.97	-0.89	3.74	0.00011	0.00077
FBgn0026702	-10.51	-10.19	-0.46	5.02	0.00011	0.00078
FBgn0053095	-9.19	-9.46	0.39	6.49	0.00011	0.00078
FBgn0050285	-11.79	-11.22	-0.82	3.4	0.00011	0.00079
FBgn0030017	-9.51	-9.82	0.44	6.01	0.00011	0.00079
FBgn0025639	-7.77	-8.04	0.39	8.54	0.00011	0.0008
FBgn0033437	-11.45	-10.96	-0.71	3.81	0.00011	0.0008
FBgn0261461	-10.19	-10.63	0.64	4.95	0.00011	0.00081
FBgn0032704	-9.26	-8.98	-0.4	6.79	0.00011	0.00081
FBgn0040832	-13.39	-12.52	-1.25	1.39	0.00011	0.00081
FBgn0003068	-11.27	-11.91	0.93	3.3	0.00011	0.00081
FBgn0033340	-10.5	-10.2	-0.44	5.02	0.00011	0.00081
FBgn0260722	-9.63	-9.27	-0.52	6.33	0.00011	0.00082
FBgn0032338	-10.98	-11.51	0.77	3.77	0.00012	0.00082
FBgn0035542	-9.83	-10.15	0.45	5.54	0.00012	0.00082
FBgn0263981	-12.49	-13.35	1.24	1.47	0.00012	0.00082
FBgn0267035	-11.03	-10.51	-0.75	4.44	0.00012	0.00082
FBgn0086356	-8.72	-8.44	-0.4	7.57	0.00012	0.00083
FBgn0039904	-7.68	-7.95	0.38	8.67	0.00012	0.00083
FBgn0030218	-11.5	-10.99	-0.73	3.76	0.00012	0.00083
FBgn0012034	-9.32	-8.97	-0.51	6.76	0.00012	0.00084
FBgn0039896	-10.91	-10.53	-0.54	4.5	0.00012	0.00084
FBgn0020238	-5.84	-6.09	0.37	11.34	0.00012	0.00084
FBgn0030559	-10.48	-10.95	0.68	4.52	0.00012	0.00085
FBgn0038878	-12.72	-12.02	-1.01	2.18	0.00012	0.00085
FBgn0031939	-12.27	-13.32	1.51	1.7	0.00012	0.00085
FBgn0034720	-8.25	-8.54	0.41	7.83	0.00012	0.00086
FBgn0259699	-10.31	-10.65	0.48	4.84	0.00012	0.00087
FBgn0035035	-10.34	-10.03	-0.45	5.26	0.00012	0.00087
FBgn0039349	-9.47	-9.17	-0.44	6.5	0.00012	0.00087
FBgn0051638	-8.74	-9.01	0.39	7.14	0.00012	0.00088
FBgn0030038	-8.77	-9.06	0.41	7.09	0.00013	0.00089
FBgn0037815	-10.69	-10.35	-0.49	4.77	0.00013	0.00089
FBgn0025629	-10.2	-9.9	-0.43	5.45	0.00013	0.00089
FBgn0034069	-11.78	-11.16	-0.89	3.46	0.00013	0.00089
FBgn0027581	-9.41	-8.99	-0.6	6.69	0.00013	0.0009
FBgn0085407	-10.01	-10.44	0.62	5.22	0.00013	0.0009
FBgn0052654	-8.9	-9.18	0.4	6.91	0.00013	0.0009
FBgn0052368	-12.06	-11.43	-0.91	3.07	0.00013	0.00091
FBgn0033636	-7.14	-7.41	0.38	9.45	0.00013	0.00091
FBgn0000541	-7.26	-7.52	0.39	9.28	0.00013	0.00091
FBgn0031784	-12.92	-14.38	2.11	0.68	0.00013	0.00091
FBgn0053138	-10.15	-9.81	-0.48	5.55	0.00013	0.00091
FBgn0035692	-8.12	-8.43	0.45	8.01	0.00013	0.00092
FBgn0260222	-11.01	-10.6	-0.58	4.38	0.00014	0.00094
FBgn0050290	-11.01	-10.6	-0.58	4.38	0.00014	0.00094
FBgn0031878	-9.01	-8.72	-0.41	7.16	0.00014	0.00096
FBgn0053062	-11.79	-11.23	-0.8	3.39	0.00014	0.00096
FBgn0260460	-10.59	-10.27	-0.47	4.91	0.00014	0.00098
FBgn0053096	-9.09	-9.37	0.39	6.63	0.00014	0.00098
FBgn0036145	-9.8	-9.37	-0.63	6.14	0.00014	0.00099
FBgn0038402	-10.64	-11.04	0.59	4.33	0.00014	0.00099
FBgn0266369	-9.56	-9.85	0.41	5.95	0.00014	0.001
FBgn0030048	-11.33	-10.88	-0.65	3.96	0.00015	0.001
FBgn0033918	-9.13	-8.87	-0.37	6.96	0.00015	0.001
FBgn0031660	-9.57	-9.29	-0.4	6.34	0.00015	0.001
FBgn0040837	-12.52	-11.84	-0.99	2.45	0.00015	0.001
FBgn0015298	-10.17	-9.87	-0.45	5.49	0.00015	0.001
FBgn0050424	-10.92	-11.39	0.68	3.89	0.00015	0.001
FBgn0028506	-9.34	-9.03	-0.44	6.7	0.00015	0.001
FBgn0037475	-10.34	-10.83	0.71	4.71	0.00015	0.001
FBgn0004638	-8.2	-8.47	0.39	7.92	0.00015	0.001
FBgn0038172	-11.42	-12.12	1.02	3.06	0.00015	0.001
FBgn0037727	-12.19	-13	1.16	1.92	0.00015	0.001
FBgn0052843	-10.67	-11.12	0.64	4.25	0.00015	0.0011
FBgn0036678	-12.96	-14.28	1.9	0.66	0.00016	0.0011
FBgn0001075	-8.87	-8.27	-0.87	7.63	0.00016	0.0011
FBgn0035033	-9.47	-9.74	0.39	6.1	0.00016	0.0011
FBgn0262524	-10.78	-10.44	-0.49	4.65	0.00016	0.0011
FBgn0033480	-10.74	-10.38	-0.51	4.72	0.00016	0.0011
FBgn0029105	-9.08	-9.35	0.38	6.65	0.00016	0.0011
FBgn0003248	-14.59	-13.56	-1.49	-0.12	0.00016	0.0011
FBgn0001624	-7.94	-8.21	0.39	8.29	0.00016	0.0011
FBgn0023519	-9.89	-9.62	-0.4	5.87	0.00017	0.0011
FBgn0027544	-10.08	-10.4	0.46	5.18	0.00017	0.0011
FBgn0032149	-10.34	-10.04	-0.44	5.25	0.00017	0.0011
FBgn0029990	-11.24	-13.63	3.45	2.87	0.00017	0.0012
FBgn0039685	-9.23	-13.26	5.82	5.64	0.00017	0.0012
FBgn0039728	-11.68	-12.49	1.16	2.64	0.00017	0.0012
FBgn0086899	-7.63	-7.9	0.39	8.75	0.00017	0.0012
FBgn0035640	-9.97	-9.69	-0.39	5.76	0.00017	0.0012
FBgn0050022	-10.96	-10.58	-0.55	4.42	0.00017	0.0012
FBgn0033093	-12.16	-11.47	-0.99	2.97	0.00017	0.0012
FBgn0033154	-14.78	-12.88	-2.74	0.57	0.00017	0.0012
FBgn0036503	-13.66	-12.83	-1.2	0.97	0.00017	0.0012
FBgn0004868	-7.56	-7.85	0.41	8.83	0.00017	0.0012
FBgn0032221	-9.58	-9.91	0.48	5.89	0.00017	0.0012
FBgn0031968	-10.19	-10.54	0.51	5	0.00017	0.0012
FBgn0052702	-9.94	-10.24	0.44	5.4	0.00018	0.0012
FBgn0031023	-8.53	-8.78	0.36	7.46	0.00018	0.0012
FBgn0259244	-8.07	-8.32	0.37	8.12	0.00018	0.0012
FBgn0029730	-13.52	-14.58	1.52	-0.03	0.00018	0.0012
FBgn0267665	-9.09	-8.55	-0.77	7.26	0.00018	0.0012
FBgn0261791	-9.25	-8.96	-0.41	6.81	0.00018	0.0012
FBgn0263998	-7.99	-8.24	0.37	8.23	0.00018	0.0012
FBgn0037001	-8.95	-8.7	-0.37	7.22	0.00018	0.0012
FBgn0036141	-8.61	-8.87	0.37	7.33	0.00018	0.0012
FBgn0028371	-9.88	-9.48	-0.57	6	0.00018	0.0012
FBgn0263237	-10.14	-9.83	-0.46	5.55	0.00018	0.0012
FBgn0037934	-13.73	-12.84	-1.28	0.93	0.00018	0.0012
FBgn0027499	-8.35	-8.6	0.37	7.72	0.00018	0.0012
FBgn0037443	-8.6	-8.86	0.37	7.35	0.00018	0.0012
FBgn0045980	-11.03	-10.63	-0.57	4.34	0.00019	0.0012
FBgn0028978	-9.63	-9.33	-0.44	6.27	0.00019	0.0012
FBgn0037213	-9.45	-9.09	-0.52	6.58	0.00019	0.0012
FBgn0037975	-12.34	-11.65	-0.99	2.72	0.00019	0.0013
FBgn0032405	-12.87	-13.97	1.59	0.85	0.00019	0.0013
FBgn0035165	-8.8	-8.55	-0.36	7.43	0.00019	0.0013
FBgn0010041	-14.65	-13.54	-1.6	-0.11	0.00019	0.0013
FBgn0260468	-10.34	-10.03	-0.45	5.26	0.00019	0.0013
FBgn0267668	-8.59	-9.08	0.71	7.23	0.00019	0.0013
FBgn0038858	-10.75	-10.41	-0.49	4.69	0.00019	0.0013
FBgn0259214	-7.2	-7.44	0.35	9.38	0.00019	0.0013
FBgn0028856	-14.71	-13.27	-2.08	0.16	0.00019	0.0013
FBgn0039870	-10.08	-9.8	-0.41	5.6	0.00019	0.0013
FBgn0032154	-10.45	-10.15	-0.44	5.09	0.00019	0.0013
FBgn0037408	-11.28	-11.82	0.78	3.33	0.00019	0.0013
FBgn0031515	-12.12	-12.94	1.2	2.01	0.0002	0.0013
FBgn0259823	-9.41	-9.79	0.55	6.1	0.0002	0.0013
FBgn0037846	-10.7	-10.36	-0.5	4.76	0.0002	0.0013
FBgn0040931	-10.74	-10.4	-0.5	4.71	0.0002	0.0013
FBgn0266696	-7.87	-8.16	0.41	8.38	0.0002	0.0013
FBgn0038224	-9.01	-8.76	-0.37	7.13	0.0002	0.0013
FBgn0033988	-9.16	-8.89	-0.4	6.93	0.0002	0.0013
FBgn0038964	-8.56	-8.28	-0.4	7.8	0.0002	0.0013
FBgn0030258	-11.48	-10.95	-0.76	3.8	0.0002	0.0013
FBgn0051323	-10.9	-11.38	0.68	3.91	0.0002	0.0013
FBgn0267054	-13.66	-12.84	-1.19	0.97	0.0002	0.0013
FBgn0267051	-13.66	-12.84	-1.19	0.97	0.0002	0.0013
FBgn0267053	-13.66	-12.84	-1.19	0.97	0.00021	0.0013
FBgn0030607	-10.68	-11.08	0.59	4.27	0.00021	0.0013
FBgn0035039	-10.54	-10.19	-0.51	5	0.00021	0.0013
FBgn0051728	-12.45	-13.64	1.71	1.4	0.00021	0.0013
FBgn0034788	-9.84	-10.18	0.49	5.51	0.00021	0.0014
FBgn0026737	-10.35	-10.04	-0.44	5.24	0.00021	0.0014
FBgn0000286	-9.58	-9.86	0.42	5.93	0.00021	0.0014
FBgn0265276	-6.32	-6.56	0.34	10.65	0.00021	0.0014
FBgn0031897	-9.76	-10.05	0.41	5.66	0.00021	0.0014
FBgn0015520	-8.88	-9.16	0.41	6.94	0.00021	0.0014
FBgn0038326	-10.33	-10.03	-0.44	5.26	0.00021	0.0014
FBgn0035639	-10.02	-9.75	-0.4	5.68	0.00021	0.0014
FBgn0024491	-9.41	-9.14	-0.38	6.56	0.00021	0.0014
FBgn0039152	-11.67	-12.29	0.89	2.73	0.00021	0.0014
FBgn0039776	-9.08	-9.38	0.43	6.63	0.00022	0.0014
FBgn0030966	-10.63	-10.3	-0.47	4.85	0.00022	0.0014
FBgn0036544	-8.56	-8.87	0.44	7.38	0.00022	0.0014
FBgn0085468	-10.42	-10.12	-0.43	5.14	0.00022	0.0014
FBgn0030613	-9.5	-9.79	0.41	6.04	0.00022	0.0014
FBgn0085387	-10.04	-10.45	0.59	5.19	0.00022	0.0014
FBgn0051076	-12.55	-14.29	2.51	1.12	0.00022	0.0014
FBgn0261555	-9.83	-10.15	0.47	5.54	0.00022	0.0014
FBgn0053208	-8.02	-8.3	0.4	8.17	0.00022	0.0014
FBgn0266808	-13.94	-13.04	-1.31	0.65	0.00022	0.0014
FBgn0051663	-9.98	-10.31	0.48	5.32	0.00022	0.0014
FBgn0041781	-8.84	-9.11	0.39	6.99	0.00022	0.0014
FBgn0036488	-10.78	-10.44	-0.49	4.65	0.00023	0.0014
FBgn0028886	-14.13	-13.05	-1.56	0.56	0.00023	0.0015
FBgn0000566	-9.66	-9.37	-0.42	6.22	0.00023	0.0015
FBgn0039131	-12.02	-13.16	1.63	2.03	0.00023	0.0015
FBgn0261862	-9.9	-10.23	0.47	5.43	0.00023	0.0015
FBgn0010389	-10.54	-10.93	0.56	4.47	0.00023	0.0015
FBgn0005771	-8.05	-8.33	0.41	8.13	0.00023	0.0015
FBgn0051658	-11.59	-11.09	-0.72	3.62	0.00023	0.0015
FBgn0030931	-13.77	-12.9	-1.26	0.85	0.00023	0.0015
FBgn0038808	-10.51	-10.21	-0.44	5	0.00023	0.0015
FBgn0030455	-10.92	-11.47	0.78	3.84	0.00023	0.0015
FBgn0035082	-10.26	-9.95	-0.45	5.37	0.00023	0.0015
FBgn0033983	-9.49	-9.76	0.4	6.06	0.00023	0.0015
FBgn0266275	-13.14	-14.1	1.37	0.53	0.00024	0.0015
FBgn0011740	-8.99	-9.25	0.37	6.79	0.00024	0.0015
FBgn0032048	-10.76	-10.32	-0.64	4.76	0.00024	0.0015
FBgn0030159	-12.29	-13.2	1.31	1.73	0.00024	0.0015
FBgn0031194	-9.22	-9.48	0.37	6.46	0.00024	0.0015
FBgn0051116	-10.07	-10.41	0.5	5.18	0.00024	0.0015
FBgn0026196	-8.47	-8.17	-0.42	7.94	0.00024	0.0015
FBgn0052580	-8.1	-8.42	0.45	8.03	0.00024	0.0015
FBgn0039118	-12.31	-11.63	-0.97	2.75	0.00024	0.0015
FBgn0033357	-9.63	-9.33	-0.43	6.27	0.00024	0.0015
FBgn0035677	-8.24	-8.52	0.4	7.86	0.00025	0.0015
FBgn0030350	-10.04	-9.77	-0.39	5.66	0.00025	0.0016
FBgn0262559	-8.89	-8.64	-0.36	7.29	0.00025	0.0016
FBgn0051866	-10.78	-10.45	-0.48	4.64	0.00025	0.0016
FBgn0031457	-10.37	-10.73	0.51	4.74	0.00025	0.0016
FBgn0032869	-13	-12.29	-1.03	1.79	0.00025	0.0016
FBgn0031146	-11.64	-12.71	1.54	2.59	0.00025	0.0016
FBgn0051092	-9.94	-10.32	0.56	5.35	0.00025	0.0016
FBgn0030555	-10.27	-9.99	-0.41	5.33	0.00025	0.0016
FBgn0260442	-7.32	-7.57	0.35	9.2	0.00025	0.0016
FBgn0010762	-8.55	-8.8	0.36	7.43	0.00025	0.0016
FBgn0011769	-11.43	-10.97	-0.66	3.82	0.00025	0.0016
FBgn0040658	-12.9	-12.19	-1.02	1.94	0.00025	0.0016
FBgn0029176	-6.15	-5.91	-0.35	11.24	0.00026	0.0016
FBgn0030406	-9.72	-10.03	0.45	5.71	0.00026	0.0016
FBgn0032785	-12.33	-14.14	2.61	1.41	0.00026	0.0016
FBgn0051755	-10.38	-10.76	0.55	4.72	0.00026	0.0016
FBgn0013984	-8.37	-8.65	0.4	7.67	0.00026	0.0016
FBgn0035317	-12.67	-11.95	-1.04	2.28	0.00026	0.0016
FBgn0029969	-10.42	-10.09	-0.47	5.16	0.00026	0.0016
FBgn0086912	-9.79	-9.52	-0.39	6.01	0.00026	0.0016
FBgn0051158	-8.55	-8.8	0.35	7.43	0.00026	0.0016
FBgn0034786	-9.9	-10.18	0.41	5.46	0.00027	0.0016
FBgn0010240	-9.36	-9.62	0.38	6.26	0.00027	0.0017
FBgn0259193	-12.48	-14	2.19	1.27	0.00027	0.0017
FBgn0033755	-8.86	-9.11	0.36	6.98	0.00027	0.0017
FBgn0028904	-11.22	-11.9	0.98	3.35	0.00027	0.0017
FBgn0033134	-11.87	-11.32	-0.8	3.27	0.00027	0.0017
FBgn0033356	-10.38	-10.08	-0.44	5.19	0.00027	0.0017
FBgn0034264	-10.55	-10.19	-0.51	5	0.00027	0.0017
FBgn0037011	-10.68	-10.36	-0.46	4.77	0.00027	0.0017
FBgn0027588	-7.63	-7.9	0.38	8.74	0.00027	0.0017
FBgn0027498	-9	-9.28	0.4	6.76	0.00028	0.0017
FBgn0030666	-10.56	-11	0.64	4.42	0.00028	0.0017
FBgn0032800	-9.45	-9.71	0.37	6.13	0.00028	0.0017
FBgn0031030	-7.83	-8.09	0.38	8.46	0.00028	0.0017
FBgn0029148	-9.62	-9.35	-0.4	6.26	0.00028	0.0017
FBgn0264307	-9.78	-10.05	0.4	5.64	0.00028	0.0017
FBgn0039073	-10.24	-11.11	1.26	4.67	0.00028	0.0017
FBgn0011581	-10.42	-10.08	-0.49	5.17	0.00029	0.0018
FBgn0051729	-8.7	-8.96	0.37	7.21	0.00029	0.0018
FBgn0029131	-10.55	-10.24	-0.45	4.95	0.00029	0.0018
FBgn0000119	-9.03	-9.3	0.39	6.72	0.00029	0.0018
FBgn0040726	-10.45	-10.79	0.49	4.63	0.00029	0.0018
FBgn0001218	-6.89	-7.15	0.37	9.82	0.00029	0.0018
FBgn0037336	-7.7	-7.96	0.37	8.64	0.0003	0.0018
FBgn0039151	-12.81	-14.24	2.06	0.83	0.0003	0.0018
FBgn0033431	-10.79	-10.44	-0.5	4.64	0.0003	0.0018
FBgn0264005	-9.41	-9.7	0.41	6.16	0.0003	0.0019
FBgn0031005	-10.31	-10.69	0.55	4.81	0.00031	0.0019
FBgn0041630	-9.62	-9.34	-0.41	6.27	0.00031	0.0019
FBgn0051821	-14.68	-12.88	-2.6	0.6	0.00031	0.0019
FBgn0032805	-11.83	-11.27	-0.82	3.33	0.00031	0.0019
FBgn0031497	-8.63	-8.38	-0.36	7.67	0.00031	0.0019
FBgn0034570	-8.66	-8.91	0.36	7.26	0.00031	0.0019
FBgn0000180	-10.2	-10.62	0.6	4.95	0.00031	0.0019
FBgn0264006	-8.58	-8.85	0.38	7.37	0.00032	0.0019
FBgn0267439	-11.77	-11.07	-1	3.54	0.00032	0.0019
FBgn0261444	-7.77	-8.03	0.37	8.54	0.00032	0.0019
FBgn0263197	-8.29	-8.53	0.35	7.81	0.00032	0.0019
FBgn0038761	-13.23	-12.44	-1.14	1.54	0.00032	0.002
FBgn0266361	-10.76	-10.41	-0.5	4.69	0.00032	0.002
FBgn0000320	-9.03	-8.78	-0.36	7.09	0.00032	0.002
FBgn0032783	-12.31	-11.71	-0.86	2.67	0.00033	0.002
FBgn0038989	-9.8	-9.5	-0.43	6.03	0.00033	0.002
FBgn0031703	-12.05	-11.11	-1.36	3.38	0.00033	0.002
FBgn0053508	-10.33	-9.82	-0.73	5.44	0.00033	0.002
FBgn0003312	-9.15	-10.19	1.5	6.17	0.00033	0.002
FBgn0262160	-9.43	-9.73	0.45	6.13	0.00033	0.002
FBgn0032683	-11.29	-12.22	1.34	3.14	0.00033	0.002
FBgn0013771	-12.72	-11.59	-1.63	2.62	0.00034	0.002
FBgn0030778	-10.61	-10.29	-0.46	4.88	0.00034	0.0021
FBgn0085475	-13.54	-12.72	-1.19	1.14	0.00034	0.0021
FBgn0038302	-12.27	-11.67	-0.87	2.73	0.00034	0.0021
FBgn0040260	-15	-13.59	-2.04	-0.29	0.00035	0.0021
FBgn0261109	-9.88	-9.61	-0.39	5.89	0.00035	0.0021
FBgn0038893	-10.85	-10.51	-0.49	4.55	0.00035	0.0021
FBgn0036463	-10.13	-10.43	0.45	5.12	0.00035	0.0021
FBgn0041171	-8.37	-8.62	0.37	7.69	0.00035	0.0021
FBgn0024963	-8.5	-8.77	0.4	7.49	0.00035	0.0021
FBgn0038173	-13.42	-12.57	-1.23	1.34	0.00035	0.0021
FBgn0039907	-8.29	-8.54	0.35	7.8	0.00036	0.0021
FBgn0033911	-9.62	-9.87	0.37	5.89	0.00036	0.0021
FBgn0036360	-9.91	-10.22	0.45	5.43	0.00036	0.0021
FBgn0028899	-11.25	-11.89	0.92	3.32	0.00036	0.0021
FBgn0264959	-8.07	-8.32	0.36	8.12	0.00036	0.0022
FBgn0010215	-7.96	-8.2	0.36	8.29	0.00036	0.0022
FBgn0267002	-7.88	-8.15	0.39	8.38	0.00036	0.0022
FBgn0034299	-10.07	-9.78	-0.41	5.63	0.00037	0.0022
FBgn0040717	-13.01	-11.02	-2.88	3.21	0.00037	0.0022
FBgn0015247	-9.62	-9.37	-0.37	6.24	0.00037	0.0022
FBgn0025582	-7.75	-7.52	-0.33	8.92	0.00037	0.0022
FBgn0031066	-8.82	-8.58	-0.36	7.39	0.00037	0.0022
FBgn0027363	-8.89	-9.16	0.4	6.93	0.00037	0.0022
FBgn0036116	-11.43	-10.69	-1.07	4.08	0.00037	0.0022
FBgn0262782	-9.45	-9.2	-0.36	6.49	0.00037	0.0022
FBgn0027945	-10.24	-9.97	-0.4	5.37	0.00038	0.0022
FBgn0031858	-10.73	-11.14	0.59	4.2	0.00038	0.0022
FBgn0003731	-9.62	-9.32	-0.43	6.28	0.00038	0.0023
FBgn0267656	-13.3	-12.56	-1.07	1.4	0.00038	0.0023
FBgn0033507	-10.58	-10.24	-0.49	4.94	0.00039	0.0023
FBgn0034493	-11.61	-11.1	-0.74	3.6	0.00039	0.0023
FBgn0004034	-13.72	-12.81	-1.32	0.96	0.00039	0.0023
FBgn0001226	-6.57	-6.92	0.5	10.22	0.0004	0.0023
FBgn0031107	-8.25	-8.5	0.35	7.86	0.0004	0.0023
FBgn0032774	-11.47	-10.91	-0.81	3.85	0.0004	0.0023
FBgn0017581	-6.51	-6.27	-0.35	10.72	0.0004	0.0024
FBgn0013272	-8.06	-7.76	-0.43	8.54	0.0004	0.0024
FBgn0032957	-8.12	-8.37	0.36	8.05	0.0004	0.0024
FBgn0024277	-8.05	-8.3	0.35	8.15	0.00041	0.0024
FBgn0022708	-9.09	-8.83	-0.38	7.02	0.00041	0.0024
FBgn0003328	-10.25	-10.61	0.53	4.91	0.00041	0.0024
FBgn0014930	-10.59	-10.29	-0.44	4.89	0.00041	0.0024
FBgn0034877	-8.78	-8.52	-0.38	7.46	0.00042	0.0024
FBgn0039218	-10.23	-9.96	-0.4	5.38	0.00042	0.0024
FBgn0036277	-10.4	-10.09	-0.44	5.17	0.00042	0.0025
FBgn0033351	-9.74	-9.48	-0.37	6.08	0.00042	0.0025
FBgn0034534	-9.61	-9.32	-0.42	6.29	0.00042	0.0025
FBgn0038814	-11.32	-11.95	0.91	3.23	0.00042	0.0025
FBgn0035959	-9.28	-9.57	0.42	6.35	0.00043	0.0025
FBgn0038465	-9.33	-9.05	-0.4	6.69	0.00043	0.0025
FBgn0036670	-11.11	-10.69	-0.62	4.24	0.00043	0.0025
FBgn0003087	-10.31	-10.02	-0.42	5.28	0.00043	0.0025
FBgn0011655	-8.56	-8.8	0.35	7.42	0.00043	0.0025
FBgn0260742	-9.18	-9.43	0.37	6.52	0.00043	0.0025
FBgn0038877	-9.86	-9.59	-0.39	5.92	0.00043	0.0025
FBgn0261612	-11.66	-12.41	1.08	2.69	0.00043	0.0025
FBgn0038890	-8.88	-9.13	0.36	6.96	0.00043	0.0025
FBgn0050001	-10.72	-10.41	-0.45	4.71	0.00044	0.0025
FBgn0260964	-9.54	-8.99	-0.8	6.62	0.00044	0.0025
FBgn0037205	-11.9	-12.57	0.97	2.38	0.00045	0.0026
FBgn0053156	-10.18	-9.9	-0.4	5.46	0.00045	0.0026
FBgn0051998	-8.09	-8.34	0.36	8.09	0.00045	0.0026
FBgn0038114	-12	-11.35	-0.94	3.17	0.00045	0.0026
FBgn0260991	-8.45	-8.2	-0.36	7.94	0.00045	0.0026
FBgn0033000	-9.36	-9.1	-0.38	6.63	0.00045	0.0026
FBgn0261068	-9.28	-9	-0.4	6.76	0.00045	0.0026
FBgn0036622	-11.04	-10.67	-0.55	4.3	0.00045	0.0026
FBgn0038839	-9.65	-9.91	0.38	5.83	0.00046	0.0026
FBgn0027578	-12.25	-13.99	2.51	1.54	0.00046	0.0026
FBgn0004924	-8	-8.25	0.36	8.22	0.00046	0.0026
FBgn0002641	-10.59	-10.26	-0.48	4.91	0.00046	0.0027
FBgn0032702	-10.24	-9.94	-0.43	5.4	0.00046	0.0027
FBgn0039848	-11.17	-10.64	-0.77	4.25	0.00047	0.0027
FBgn0032467	-8.55	-8.78	0.34	7.44	0.00047	0.0027
FBgn0262714	-8.51	-8.76	0.35	7.49	0.00047	0.0027
FBgn0035032	-8.85	-8.6	-0.36	7.36	0.00047	0.0027
FBgn0263241	-10.89	-10.5	-0.56	4.53	0.00047	0.0027
FBgn0266624	-12.03	-12.86	1.2	2.13	0.00047	0.0027
FBgn0025683	-8.41	-8.66	0.35	7.63	0.00047	0.0027
FBgn0050485	-12.49	-11.86	-0.9	2.44	0.00048	0.0027
FBgn0259145	-9.47	-9.78	0.45	6.07	0.00048	0.0028
FBgn0031632	-7.7	-7.95	0.37	8.66	0.00049	0.0028
FBgn0032138	-7.74	-7.52	-0.33	8.93	0.00049	0.0028
FBgn0030237	-9.86	-9.55	-0.44	5.95	0.00049	0.0028
FBgn0035283	-9.7	-9.97	0.39	5.76	0.00049	0.0028
FBgn0038118	-10.07	-9.79	-0.41	5.62	0.00049	0.0028
FBgn0063368	-10.58	-10.2	-0.55	4.97	0.00049	0.0028
FBgn0053054	-11.79	-11.26	-0.77	3.36	0.00049	0.0028
FBgn0031227	-10.73	-11.12	0.57	4.2	0.0005	0.0028
FBgn0002629	-10.61	-10.23	-0.54	4.93	0.0005	0.0028
FBgn0036814	-9.29	-9.53	0.36	6.37	0.0005	0.0028
FBgn0015558	-7.55	-7.8	0.36	8.87	0.0005	0.0028
FBgn0029663	-10.17	-10.47	0.44	5.06	0.0005	0.0029
FBgn0035390	-9.7	-9.41	-0.42	6.16	0.0005	0.0029
FBgn0036986	-9.58	-9.85	0.39	5.93	0.00051	0.0029
FBgn0034400	-9.26	-9.53	0.39	6.39	0.00051	0.0029
FBgn0035805	-10.74	-10.43	-0.45	4.69	0.00051	0.0029
FBgn0028539	-8.33	-8.56	0.34	7.76	0.00051	0.0029
FBgn0261625	-9.36	-9.05	-0.45	6.67	0.00051	0.0029
FBgn0034741	-12.96	-11.81	-1.66	2.29	0.00051	0.0029
FBgn0003205	-8.2	-8.44	0.35	7.94	0.00051	0.0029
FBgn0033236	-9.33	-9.59	0.38	6.3	0.00052	0.0029
FBgn0037560	-13.34	-12.57	-1.11	1.36	0.00052	0.0029
FBgn0039630	-12.35	-11.74	-0.88	2.63	0.00052	0.0029
FBgn0002592	-12.16	-11.58	-0.84	2.87	0.00052	0.003
FBgn0029686	-9.74	-9.99	0.36	5.71	0.00052	0.003
FBgn0030647	-10.66	-10.3	-0.51	4.83	0.00053	0.003
FBgn0029821	-12.39	-13.06	0.97	1.69	0.00053	0.003
FBgn0003165	-7.1	-7.35	0.36	9.52	0.00053	0.003
FBgn0031170	-9.58	-9.85	0.39	5.93	0.00053	0.003
FBgn0024227	-9.51	-9.24	-0.39	6.42	0.00054	0.003
FBgn0052100	-10.72	-11.1	0.55	4.22	0.00054	0.003
FBgn0058263	-9.7	-9.99	0.43	5.75	0.00055	0.0031
FBgn0035334	-10.49	-10.2	-0.42	5.02	0.00055	0.0031
FBgn0032350	-9.63	-10.01	0.55	5.79	0.00055	0.0031
FBgn0250838	-9.25	-9	-0.36	6.78	0.00056	0.0031
FBgn0034267	-11.41	-10.92	-0.7	3.87	0.00057	0.0032
FBgn0031516	-10.4	-10.76	0.51	4.7	0.00057	0.0032
FBgn0033341	-10.47	-10.18	-0.42	5.05	0.00058	0.0032
FBgn0023525	-11.32	-10.88	-0.64	3.96	0.00058	0.0032
FBgn0020279	-6.75	-6.98	0.34	10.04	0.00058	0.0032
FBgn0261859	-9.94	-10.23	0.41	5.4	0.00059	0.0033
FBgn0040207	-9.59	-9.33	-0.37	6.29	0.00059	0.0033
FBgn0035517	-10.69	-10.37	-0.45	4.76	0.00059	0.0033
FBgn0266582	-9.22	-8.97	-0.37	6.82	0.00059	0.0033
FBgn0025628	-10.01	-9.71	-0.43	5.72	0.00059	0.0033
FBgn0000640	-10.48	-14.06	5.17	3.87	0.0006	0.0033
FBgn0040890	-10.9	-10.56	-0.49	4.47	0.0006	0.0033
FBgn0004876	-8.66	-8.89	0.34	7.28	0.0006	0.0033
FBgn0265089	-13.77	-14.78	1.46	-0.34	0.0006	0.0033
FBgn0267126	-13.43	-12.68	-1.08	1.23	0.0006	0.0033
FBgn0030160	-11.12	-10.67	-0.66	4.25	0.0006	0.0034
FBgn0086917	-9.65	-10.67	1.48	5.46	0.00061	0.0034
FBgn0033638	-9.29	-9.59	0.43	6.33	0.00061	0.0034
FBgn0031464	-10.52	-10.16	-0.52	5.04	0.00061	0.0034
FBgn0267390	-8.5	-8.74	0.34	7.5	0.00061	0.0034
FBgn0003710	-9.88	-10.17	0.42	5.49	0.00062	0.0034
FBgn0033226	-9.82	-9.56	-0.37	5.97	0.00062	0.0034
FBgn0010516	-9.35	-9.11	-0.35	6.63	0.00062	0.0034
FBgn0014133	-7.79	-8.03	0.35	8.52	0.00062	0.0034
FBgn0024977	-11.29	-10.87	-0.61	3.98	0.00062	0.0034
FBgn0016119	-9.02	-8.78	-0.35	7.1	0.00063	0.0035
FBgn0031034	-12.37	-11.51	-1.25	2.84	0.00063	0.0035
FBgn0010551	-8.43	-8.19	-0.35	7.95	0.00063	0.0035
FBgn0262531	-11.2	-10.72	-0.7	4.17	0.00064	0.0035
FBgn0033274	-10.74	-11.17	0.61	4.16	0.00064	0.0035
FBgn0013759	-7.9	-8.15	0.36	8.36	0.00065	0.0035
FBgn0052675	-9.15	-9.38	0.33	6.57	0.00065	0.0036
FBgn0027903	-10.31	-10.03	-0.42	5.28	0.00065	0.0036
FBgn0034436	-9.38	-9.12	-0.37	6.61	0.00065	0.0036
FBgn0038585	-9.95	-9.69	-0.37	5.77	0.00065	0.0036
FBgn0034501	-8.41	-8.63	0.33	7.65	0.00065	0.0036
FBgn0052333	-10.32	-10.62	0.43	4.85	0.00066	0.0036
FBgn0259170	-9.1	-9.34	0.35	6.64	0.00066	0.0036
FBgn0263232	-9.14	-9.57	0.62	6.47	0.00066	0.0036
FBgn0029962	-10.31	-10.6	0.42	4.87	0.00066	0.0036
FBgn0261790	-9.14	-8.88	-0.37	6.95	0.00066	0.0036
FBgn0036714	-9.38	-9.63	0.36	6.24	0.00066	0.0036
FBgn0004882	-9.82	-10.11	0.42	5.57	0.00066	0.0036
FBgn0031882	-10.37	-10.67	0.43	4.78	0.00066	0.0036
FBgn0039734	-8.6	-8.85	0.36	7.35	0.00067	0.0036
FBgn0019686	-9.63	-9.37	-0.37	6.24	0.00067	0.0036
FBgn0040281	-8.84	-9.09	0.36	7.01	0.00067	0.0036
FBgn0036342	-10.76	-10.43	-0.48	4.67	0.00068	0.0037
FBgn0053547	-8.24	-8.52	0.4	7.86	0.00068	0.0037
FBgn0029868	-9.29	-9.04	-0.36	6.72	0.00068	0.0037
FBgn0040666	-10.83	-10.49	-0.49	4.58	0.00068	0.0037
FBgn0042112	-10.81	-10.48	-0.48	4.6	0.00068	0.0037
FBgn0261584	-12.38	-13.08	1.02	1.69	0.00068	0.0037
FBgn0250911	-9.56	-9.83	0.4	5.96	0.00069	0.0037
FBgn0033883	-10.22	-9.95	-0.39	5.4	0.00069	0.0037
FBgn0038816	-9.42	-9.67	0.35	6.17	0.00069	0.0038
FBgn0250814	-8.88	-8.65	-0.33	7.29	0.0007	0.0038
FBgn0034009	-8.99	-9.26	0.38	6.78	0.0007	0.0038
FBgn0040773	-9.65	-9.39	-0.38	6.21	0.0007	0.0038
FBgn0004880	-7.45	-7.69	0.35	9.02	0.0007	0.0038
FBgn0027512	-9.04	-9.28	0.35	6.72	0.00071	0.0038
FBgn0050419	-10.06	-10.36	0.43	5.22	0.00072	0.0039
FBgn0036032	-8.93	-9.17	0.34	6.88	0.00072	0.0039
FBgn0037723	-10	-9.73	-0.39	5.71	0.00072	0.0039
FBgn0032378	-8.64	-8.87	0.34	7.31	0.00072	0.0039
FBgn0034274	-13.13	-13.96	1.21	0.59	0.00073	0.0039
FBgn0041150	-10.12	-9.75	-0.54	5.62	0.00073	0.0039
FBgn0001142	-9.4	-9.72	0.47	6.16	0.00073	0.0039
FBgn0028743	-8.61	-8.86	0.35	7.34	0.00073	0.0039
FBgn0250819	-10.11	-9.85	-0.37	5.55	0.00073	0.0039
FBgn0262954	-10.1	-9.83	-0.4	5.57	0.00074	0.004
FBgn0069923	-10.05	-9.76	-0.41	5.66	0.00074	0.004
FBgn0003390	-10.64	-10.33	-0.45	4.83	0.00074	0.004
FBgn0033928	-11.05	-10.6	-0.65	4.35	0.00074	0.004
FBgn0083961	-11.17	-10.77	-0.58	4.14	0.00074	0.004
FBgn0032891	-11.54	-11.09	-0.65	3.65	0.00074	0.004
FBgn0033627	-9.44	-9.73	0.41	6.12	0.00075	0.004
FBgn0038545	-10.65	-10.35	-0.43	4.8	0.00075	0.004
FBgn0004432	-7.05	-6.83	-0.32	9.93	0.00075	0.004
FBgn0050373	-11.23	-10.84	-0.56	4.05	0.00076	0.004
FBgn0034588	-11.78	-11.16	-0.89	3.46	0.00076	0.004
FBgn0086359	-9.34	-9.6	0.37	6.28	0.00076	0.0041
FBgn0010329	-10.73	-10.33	-0.58	4.77	0.00077	0.0041
FBgn0266566	-11.97	-11.38	-0.86	3.16	0.00077	0.0041
FBgn0027932	-6.38	-6.65	0.39	10.55	0.00077	0.0041
FBgn0266599	-5.31	-5.1	-0.31	12.43	0.00077	0.0041
FBgn0259112	-11.09	-10.72	-0.53	4.22	0.00077	0.0041
FBgn0011746	-11.49	-10.69	-1.16	4.04	0.00077	0.0041
FBgn0263076	-11.69	-12.34	0.94	2.69	0.00078	0.0041
FBgn0266758	-10.48	-10.19	-0.42	5.04	0.00078	0.0041
FBgn0034576	-9.86	-9.62	-0.36	5.89	0.00078	0.0041
FBgn0032448	-12.55	-13.23	0.99	1.47	0.00078	0.0041
FBgn0021796	-8.63	-8.86	0.33	7.33	0.00078	0.0041
FBgn0031062	-10.09	-9.83	-0.37	5.57	0.00078	0.0041
FBgn0038948	-9.45	-9.22	-0.34	6.48	0.00078	0.0041
FBgn0039126	-10.65	-10.35	-0.43	4.8	0.00079	0.0042
FBgn0260655	-9.7	-9.98	0.4	5.75	0.00079	0.0042
FBgn0031896	-8.96	-9.2	0.34	6.84	0.0008	0.0042
FBgn0263143	-10.34	-10.04	-0.42	5.25	0.0008	0.0042
FBgn0044028	-12.01	-11.44	-0.82	3.08	0.00081	0.0043
FBgn0033183	-9.33	-9.09	-0.35	6.65	0.00081	0.0043
FBgn0035831	-10.53	-10.24	-0.42	4.97	0.00081	0.0043
FBgn0003206	-9.52	-9.28	-0.35	6.38	0.00081	0.0043
FBgn0052133	-8.68	-8.92	0.34	7.24	0.00082	0.0043
FBgn0263116	-10.91	-11.33	0.6	3.92	0.00082	0.0043
FBgn0051637	-9.92	-10.19	0.38	5.44	0.00083	0.0044
FBgn0025740	-7.56	-7.79	0.34	8.87	0.00083	0.0044
FBgn0037061	-10.68	-10.38	-0.43	4.76	0.00083	0.0044
FBgn0030871	-9.91	-9.66	-0.36	5.82	0.00084	0.0044
FBgn0032346	-10.38	-10.11	-0.4	5.17	0.00085	0.0044
FBgn0047178	-10.98	-10.64	-0.5	4.36	0.00085	0.0045
FBgn0063923	-12.04	-11.46	-0.83	3.05	0.00086	0.0045
FBgn0026753	-9.14	-8.9	-0.34	6.93	0.00086	0.0045
FBgn0030067	-10.09	-9.82	-0.38	5.59	0.00086	0.0045
FBgn0015615	-8.6	-8.83	0.33	7.37	0.00086	0.0045
FBgn0039043	-12.3	-11.75	-0.8	2.64	0.00087	0.0046
FBgn0259984	-8.08	-8.33	0.37	8.11	0.00088	0.0046
FBgn0259740	-9.34	-9.1	-0.35	6.64	0.00088	0.0046
FBgn0032919	-8.92	-8.7	-0.32	7.23	0.00088	0.0046
FBgn0085236	-13.73	-12.97	-1.1	0.81	0.00088	0.0046
FBgn0051855	-9.6	-9.86	0.38	5.91	0.00089	0.0046
FBgn0035229	-8.71	-8.94	0.33	7.21	0.00089	0.0047
FBgn0039723	-12.1	-13.02	1.32	1.99	0.0009	0.0047
FBgn0035995	-9.64	-9.88	0.35	5.87	0.0009	0.0047
FBgn0053002	-10.65	-10.36	-0.43	4.79	0.00091	0.0047
FBgn0050109	-11.07	-10.7	-0.53	4.25	0.00091	0.0047
FBgn0034967	-6.59	-6.37	-0.31	10.59	0.00093	0.0048
FBgn0032877	-10.32	-10.05	-0.39	5.26	0.00093	0.0048
FBgn0011703	-8.56	-8.33	-0.34	7.76	0.00094	0.0049
FBgn0261241	-9.28	-9.51	0.34	6.39	0.00094	0.0049
FBgn0019985	-9.41	-9.71	0.44	6.16	0.00095	0.0049
FBgn0085346	-10.76	-10.46	-0.44	4.65	0.00095	0.0049
FBgn0031627	-10.21	-10.6	0.57	4.96	0.00095	0.0049
FBgn0262114	-8.34	-8.57	0.33	7.75	0.00096	0.005
FBgn0034406	-11.11	-10.71	-0.57	4.22	0.00096	0.005
FBgn0034117	-9.83	-10.1	0.39	5.57	0.00097	0.005
FBgn0034725	-10.59	-10.21	-0.55	4.95	0.00097	0.005
FBgn0016070	-9.29	-9.52	0.34	6.38	0.00097	0.005
FBgn0033688	-7.46	-7.69	0.33	9.01	0.00097	0.005
FBgn0261545	-9.09	-9.36	0.4	6.64	0.00098	0.005
FBgn0004581	-9.94	-9.64	-0.43	5.83	0.00098	0.0051
FBgn0013469	-9.23	-8.94	-0.43	6.84	0.00098	0.0051
FBgn0034789	-8.64	-8.93	0.42	7.27	0.00099	0.0051
FBgn0263773	-9.05	-8.79	-0.37	7.07	0.00099	0.0051
FBgn0034540	-10.46	-10.1	-0.52	5.13	0.00099	0.0051
FBgn0033663	-7.22	-7.44	0.32	9.37	0.00099	0.0051
FBgn0039849	-9.98	-9.71	-0.39	5.74	0.001	0.0051
FBgn0036551	-12.45	-11.86	-0.86	2.47	0.001	0.0051
FBgn0036196	-9.97	-9.71	-0.37	5.75	0.001	0.0051
FBgn0015299	-9.58	-9.32	-0.37	6.31	0.001	0.0051
FBgn0035879	-8.91	-9.14	0.33	6.92	0.001	0.0051
FBgn0031961	-11.39	-10.87	-0.76	3.93	0.001	0.0051
FBgn0039528	-9.18	-9.4	0.33	6.54	0.001	0.0051
FBgn0069913	-13.39	-14.33	1.36	0.19	0.001	0.0051
FBgn0027601	-9.78	-10.1	0.47	5.61	0.001	0.0052
FBgn0051869	-10.08	-10.38	0.42	5.19	0.001	0.0052
FBgn0085417	-11.31	-10.86	-0.64	3.98	0.001	0.0053
FBgn0010379	-8.21	-8.43	0.32	7.94	0.001	0.0053
FBgn0040230	-8.92	-9.14	0.33	6.92	0.001	0.0053
FBgn0016122	-9.57	-9.83	0.37	5.95	0.001	0.0053
FBgn0013676	-5.63	-5.39	-0.34	12	0.001	0.0053
FBgn0032726	-11.27	-10.72	-0.79	4.13	0.001	0.0053
FBgn0030828	-14.07	-12.5	-2.28	1.19	0.0011	0.0054
FBgn0026375	-7.14	-7.36	0.32	9.48	0.0011	0.0054
FBgn0264748	-13.13	-14.02	1.28	0.57	0.0011	0.0054
FBgn0035936	-9.33	-9.6	0.39	6.29	0.0011	0.0054
FBgn0259935	-10.21	-10.55	0.49	4.98	0.0011	0.0054
FBgn0015031	-9.53	-9.3	-0.34	6.36	0.0011	0.0054
FBgn0022023	-7.54	-7.32	-0.32	9.22	0.0011	0.0054
FBgn0014141	-8.98	-8.6	-0.56	7.28	0.0011	0.0054
FBgn0038349	-10.51	-10.21	-0.43	5	0.0011	0.0054
FBgn0050389	-8.17	-8.39	0.32	7.99	0.0011	0.0055
FBgn0035246	-6.99	-7.21	0.32	9.7	0.0011	0.0055
FBgn0051122	-8.52	-8.74	0.32	7.49	0.0011	0.0055
FBgn0034248	-10.58	-10.3	-0.41	4.88	0.0011	0.0055
FBgn0014009	-8.4	-8.62	0.33	7.66	0.0011	0.0055
FBgn0039683	-8.44	-8.2	-0.35	7.94	0.0011	0.0055
FBgn0005775	-8.94	-9.18	0.35	6.87	0.0011	0.0055
FBgn0032229	-9.92	-9.68	-0.35	5.8	0.0011	0.0055
FBgn0264493	-8.78	-9.01	0.33	7.11	0.0011	0.0056
FBgn0032533	-14.76	-13.22	-2.23	0.19	0.0011	0.0056
FBgn0038223	-9.66	-9.9	0.34	5.84	0.0011	0.0056
FBgn0029761	-9.13	-9.43	0.44	6.56	0.0011	0.0056
FBgn0035335	-10.57	-10.28	-0.42	4.9	0.0011	0.0056
FBgn0030641	-9.41	-9.19	-0.31	6.52	0.0011	0.0057
FBgn0267181	-11.54	-12.16	0.9	2.92	0.0011	0.0057
FBgn0040793	-9.79	-9.55	-0.34	5.99	0.0011	0.0057
FBgn0053481	-8.95	-9.19	0.35	6.86	0.0011	0.0057
FBgn0261588	-8.55	-8.77	0.31	7.45	0.0011	0.0057
FBgn0267468	-12.66	-12.03	-0.91	2.2	0.0011	0.0057
FBgn0259685	-9.73	-9.33	-0.59	6.21	0.0011	0.0058
FBgn0051386	-11.3	-11.84	0.78	3.3	0.0012	0.0058
FBgn0259916	-11.77	-11.26	-0.72	3.37	0.0012	0.0058
FBgn0266181	-8.48	-8.74	0.37	7.52	0.0012	0.0058
FBgn0038045	-10.49	-10.23	-0.38	5.01	0.0012	0.0058
FBgn0029685	-9.41	-9.64	0.33	6.2	0.0012	0.0058
FBgn0037852	-9.82	-9.58	-0.34	5.95	0.0012	0.0058
FBgn0022027	-10.3	-10.03	-0.39	5.28	0.0012	0.0058
FBgn0023214	-10.28	-9.92	-0.52	5.38	0.0012	0.0058
FBgn0053978	-9.5	-9.17	-0.47	6.48	0.0012	0.0059
FBgn0027930	-10.47	-10.86	0.56	4.58	0.0012	0.0059
FBgn0010488	-6.84	-7.07	0.33	9.9	0.0012	0.0059
FBgn0028582	-8.42	-8.66	0.34	7.62	0.0012	0.0059
FBgn0031675	-9.94	-10.19	0.36	5.43	0.0012	0.0059
FBgn0038307	-10.44	-10.17	-0.39	5.08	0.0012	0.0059
FBgn0002069	-8.55	-8.33	-0.31	7.76	0.0012	0.0059
FBgn0030930	-9.29	-9.52	0.33	6.38	0.0012	0.006
FBgn0050467	-9.67	-9.91	0.34	5.82	0.0012	0.006
FBgn0026577	-7.83	-8.07	0.34	8.47	0.0012	0.006
FBgn0037759	-10.6	-10.31	-0.41	4.87	0.0012	0.006
FBgn0053513	-9.29	-9.53	0.35	6.37	0.0012	0.006
FBgn0004885	-8.67	-8.92	0.35	7.26	0.0012	0.006
FBgn0011817	-7.45	-7.65	0.3	9.05	0.0012	0.0061
FBgn0050187	-11.82	-11.24	-0.85	3.36	0.0012	0.0061
FBgn0030257	-12.51	-11.84	-0.97	2.46	0.0012	0.0061
FBgn0034646	-9.42	-9.19	-0.33	6.51	0.0012	0.0062
FBgn0084017	-11.7	-11.23	-0.67	3.44	0.0012	0.0062
FBgn0041588	-9.62	-9.34	-0.4	6.27	0.0013	0.0062
FBgn0029662	-11.71	-11.15	-0.8	3.5	0.0013	0.0062
FBgn0262519	-7.22	-7.43	0.31	9.37	0.0013	0.0062
FBgn0034644	-8.04	-8.37	0.47	8.11	0.0013	0.0062
FBgn0019643	-10.28	-10.61	0.48	4.89	0.0013	0.0063
FBgn0260938	-7.99	-8.22	0.32	8.25	0.0013	0.0063
FBgn0033184	-10.3	-10.04	-0.38	5.27	0.0013	0.0063
FBgn0266098	-7.4	-7.62	0.32	9.11	0.0013	0.0063
FBgn0052655	-13.29	-14.11	1.18	0.37	0.0013	0.0063
FBgn0027865	-9.02	-9.26	0.34	6.76	0.0013	0.0063
FBgn0028999	-7.2	-7.49	0.42	9.35	0.0013	0.0063
FBgn0262518	-8.64	-8.85	0.31	7.33	0.0013	0.0064
FBgn0035833	-9.73	-9.97	0.35	5.73	0.0013	0.0064
FBgn0086679	-8.98	-9.21	0.32	6.82	0.0013	0.0064
FBgn0001989	-9.81	-9.57	-0.35	5.96	0.0013	0.0064
FBgn0029895	-9.75	-10.01	0.38	5.69	0.0013	0.0064
FBgn0029894	-9.23	-9.49	0.37	6.44	0.0013	0.0064
FBgn0005640	-9.12	-9.35	0.33	6.62	0.0013	0.0064
FBgn0031651	-10.28	-10.02	-0.37	5.3	0.0013	0.0064
FBgn0053774	-11.68	-11.12	-0.81	3.55	0.0013	0.0064
FBgn0025720	-9.72	-9.49	-0.33	6.08	0.0013	0.0064
FBgn0034365	-11.38	-10.97	-0.59	3.84	0.0013	0.0065
FBgn0030716	-8.6	-8.81	0.31	7.38	0.0013	0.0065
FBgn0034135	-10.6	-10.98	0.55	4.39	0.0013	0.0065
FBgn0032422	-14.39	-13.45	-1.35	0.07	0.0013	0.0065
FBgn0085451	-8.46	-8.68	0.33	7.58	0.0013	0.0065
FBgn0034885	-13.51	-14.84	1.93	-0.09	0.0013	0.0065
FBgn0034936	-9.66	-9.44	-0.32	6.16	0.0013	0.0065
FBgn0260945	-8.67	-8.89	0.32	7.28	0.0013	0.0065
FBgn0037835	-10.81	-11.58	1.11	3.89	0.0013	0.0066
FBgn0039882	-10.31	-10.05	-0.37	5.26	0.0014	0.0066
FBgn0051528	-12.74	-13.49	1.07	1.16	0.0014	0.0066
FBgn0037552	-10.56	-10.26	-0.43	4.93	0.0014	0.0066
FBgn0037536	-9.22	-8.98	-0.34	6.81	0.0014	0.0066
FBgn0038381	-10.69	-10.34	-0.5	4.79	0.0014	0.0067
FBgn0042175	-9.42	-9.65	0.33	6.18	0.0014	0.0067
FBgn0035423	-8.33	-8.12	-0.31	8.08	0.0014	0.0067
FBgn0032135	-9.93	-10.18	0.36	5.43	0.0014	0.0067
FBgn0029935	-9.97	-10.24	0.38	5.37	0.0014	0.0067
FBgn0050154	-14.66	-13.72	-1.36	-0.3	0.0014	0.0067
FBgn0040377	-11.79	-12.4	0.88	2.57	0.0014	0.0067
FBgn0261789	-8.81	-8.58	-0.33	7.4	0.0014	0.0067
FBgn0264855	-8.17	-8.4	0.33	7.99	0.0014	0.0068
FBgn0085400	-8.67	-8.96	0.41	7.23	0.0014	0.0068
FBgn0263706	-8.36	-8.59	0.34	7.71	0.0014	0.0068
FBgn0046258	-10.67	-11.08	0.6	4.28	0.0014	0.0068
FBgn0035203	-10	-9.76	-0.34	5.69	0.0014	0.0068
FBgn0037709	-11.71	-11.24	-0.67	3.42	0.0014	0.0068
FBgn0024555	-7.71	-7.93	0.32	8.66	0.0014	0.0068
FBgn0031451	-10.35	-10.62	0.39	4.82	0.0014	0.0069
FBgn0023000	-10.04	-10.32	0.4	5.26	0.0014	0.0069
FBgn0037633	-9.64	-9.41	-0.34	6.2	0.0014	0.0069
FBgn0259146	-10.02	-10.29	0.39	5.3	0.0014	0.0069
FBgn0031459	-8.74	-8.51	-0.33	7.5	0.0014	0.007
FBgn0035630	-7.61	-7.4	-0.3	9.11	0.0014	0.007
FBgn0052409	-9.75	-9.51	-0.34	6.05	0.0015	0.007
FBgn0000146	-9.56	-9.84	0.4	5.95	0.0015	0.007
FBgn0039305	-10.33	-10.06	-0.38	5.24	0.0015	0.007
FBgn0038720	-11.24	-11.74	0.72	3.41	0.0015	0.007
FBgn0030109	-8.95	-9.17	0.32	6.88	0.0015	0.007
FBgn0085195	-10.86	-13.94	4.44	3.34	0.0015	0.007
FBgn0025621	-9.46	-9.23	-0.33	6.47	0.0015	0.0071
FBgn0036519	-9.83	-10.1	0.39	5.57	0.0015	0.0071
FBgn0026313	-8.04	-8.3	0.36	8.16	0.0015	0.0071
FBgn0037541	-8.67	-8.89	0.32	7.28	0.0015	0.0071
FBgn0260934	-7.49	-7.69	0.3	8.99	0.0015	0.0071
FBgn0266203	-10.61	-10.33	-0.4	4.84	0.0015	0.0071
FBgn0264816	-9.91	-9.67	-0.34	5.82	0.0015	0.0071
FBgn0027608	-10.79	-10.42	-0.52	4.66	0.0015	0.0071
FBgn0039112	-9.92	-9.67	-0.35	5.81	0.0015	0.0071
FBgn0036733	-9.37	-9.63	0.37	6.24	0.0015	0.0071
FBgn0032660	-12.98	-13.86	1.28	0.78	0.0015	0.0072
FBgn0040212	-10.22	-10.48	0.38	5.02	0.0015	0.0072
FBgn0038974	-11.12	-10.76	-0.52	4.18	0.0015	0.0072
FBgn0037848	-9.62	-9.85	0.33	5.9	0.0015	0.0073
FBgn0029939	-8.85	-9.14	0.42	6.97	0.0015	0.0073
FBgn0035101	-8.11	-8.32	0.31	8.09	0.0015	0.0073
FBgn0039555	-9.95	-9.71	-0.35	5.76	0.0015	0.0073
FBgn0001078	-9.62	-9.3	-0.46	6.3	0.0015	0.0073
FBgn0003638	-7.35	-7.55	0.3	9.19	0.0016	0.0074
FBgn0038206	-10.08	-10.34	0.37	5.21	0.0016	0.0074
FBgn0262828	-13.79	-14.79	1.44	-0.36	0.0016	0.0074
FBgn0261697	-11.06	-11.78	1.04	3.56	0.0016	0.0075
FBgn0261683	-11.06	-11.78	1.04	3.56	0.0016	0.0075
FBgn0030929	-13.37	-12.7	-0.96	1.23	0.0016	0.0075
FBgn0036126	-11.25	-10.86	-0.57	4.01	0.0016	0.0075
FBgn0052264	-7.95	-8.18	0.33	8.31	0.0016	0.0075
FBgn0036436	-11.95	-13.22	1.84	2.08	0.0016	0.0076
FBgn0030090	-9.4	-9.66	0.37	6.2	0.0016	0.0076
FBgn0030486	-8.72	-8.93	0.3	7.21	0.0016	0.0076
FBgn0267788	-14.02	-13.25	-1.11	0.42	0.0016	0.0076
FBgn0052666	-9.36	-9.13	-0.33	6.6	0.0016	0.0076
FBgn0027287	-10.04	-10.3	0.38	5.27	0.0016	0.0076
FBgn0050115	-9.94	-10.21	0.39	5.41	0.0016	0.0076
FBgn0085810	-10.58	-10.31	-0.38	4.88	0.0016	0.0076
FBgn0033624	-9.45	-9.22	-0.32	6.47	0.0016	0.0076
FBgn0000370	-6.85	-6.63	-0.31	10.21	0.0016	0.0077
FBgn0051992	-7.21	-7.42	0.3	9.38	0.0016	0.0077
FBgn0043884	-7.17	-7.4	0.32	9.43	0.0016	0.0077
FBgn0050480	-13.39	-14.23	1.22	0.23	0.0016	0.0077
FBgn0035113	-10.53	-10.25	-0.4	4.96	0.0016	0.0077
FBgn0035145	-8.6	-8.81	0.3	7.38	0.0017	0.0078
FBgn0039932	-11.61	-11.16	-0.65	3.54	0.0017	0.0078
FBgn0032819	-10.37	-10.09	-0.4	5.19	0.0017	0.0078
FBgn0000542	-9.44	-9.1	-0.49	6.58	0.0017	0.0079
FBgn0004583	-8.91	-8.61	-0.44	7.31	0.0017	0.0079
FBgn0010222	-10.55	-10.28	-0.38	4.92	0.0017	0.0079
FBgn0032130	-10.63	-10.32	-0.45	4.84	0.0017	0.0079
FBgn0085408	-10.51	-10.23	-0.4	4.99	0.0017	0.0079
FBgn0033261	-10.05	-9.8	-0.37	5.63	0.0017	0.0079
FBgn0034860	-13.27	-12.62	-0.94	1.35	0.0017	0.008
FBgn0029863	-12.82	-13.67	1.23	1.01	0.0017	0.008
FBgn0037955	-9.87	-9.62	-0.36	5.89	0.0017	0.008
FBgn0028341	-8.46	-8.68	0.32	7.58	0.0017	0.008
FBgn0261928	-9.98	-10.27	0.42	5.34	0.0017	0.008
FBgn0039186	-8.07	-8.3	0.33	8.13	0.0017	0.0081
FBgn0031374	-8.9	-9.13	0.34	6.94	0.0017	0.0081
FBgn0028387	-9.66	-9.88	0.32	5.85	0.0017	0.0081
FBgn0031239	-9.46	-9.74	0.41	6.1	0.0017	0.0081
FBgn0034692	-13.01	-12.33	-0.99	1.75	0.0017	0.0081
FBgn0034142	-10.43	-10.14	-0.41	5.11	0.0018	0.0081
FBgn0010316	-8.79	-9.03	0.35	7.08	0.0018	0.0082
FBgn0002732	-11.06	-10.62	-0.63	4.33	0.0018	0.0082
FBgn0028990	-10.24	-10.51	0.39	4.99	0.0018	0.0083
FBgn0003683	-11.97	-12.54	0.83	2.34	0.0018	0.0083
FBgn0033021	-7.97	-8.19	0.31	8.28	0.0018	0.0084
FBgn0030311	-10.14	-9.9	-0.35	5.49	0.0018	0.0084
FBgn0266756	-8.82	-8.57	-0.36	7.39	0.0018	0.0085
FBgn0031359	-10.27	-10.03	-0.35	5.3	0.0018	0.0085
FBgn0030316	-10.17	-9.91	-0.37	5.46	0.0018	0.0085
FBgn0001098	-7.84	-7.52	-0.46	8.87	0.0018	0.0085
FBgn0039923	-8.14	-8.36	0.32	8.04	0.0018	0.0085
FBgn0034245	-9.8	-9.57	-0.34	5.97	0.0019	0.0086
FBgn0263617	-12.37	-13.22	1.23	1.64	0.0019	0.0086
FBgn0261953	-10.1	-10.4	0.43	5.16	0.0019	0.0086
[truncated: 7,221 more rows]

## Sheet: mMBTS
	dhd_ts1	ts1	logFC	logCPM	PValue	FDR	-log10(p value)
FBgn0058469	-15.28	-7.37	-11.4	8.3	0	0	#NUM!
FBgn0011761	-14.09	-9.25	-6.98	5.6	0	0	#NUM!
FBgn0052572	-15.61	-10.43	-7.47	3.89	5e-129	9.2e-126	128.301
FBgn0021738	-15.61	-10.78	-6.96	3.38	1.5e-90	9.4e-88	89.8239
FBgn0029523	-11.04	-19.27	11.87	3.03	1e-85	6e-83	85
FBgn0262101	-12.5	-10.16	-3.37	4.4	1.2e-85	6.5e-83	84.9208
FBgn0052786	-11.63	-10.12	-2.18	4.62	1.3e-51	4.6e-49	50.8861
FBgn0030994	-10.7	-9.49	-1.74	5.62	3.4e-47	9.5e-45	46.4685
FBgn0265533	-19.27	-12.27	-10.09	1.23	3.4e-42	9e-40	41.4685
FBgn0083960	-10.28	-12.22	2.81	4.31	8.3e-39	2.1e-36	38.0809
FBgn0030756	-15.14	-11.84	-4.77	1.9	7.1e-34	1.6e-31	33.1487
FBgn0260986	-10.96	-10	-1.39	4.98	9.9e-30	2e-27	29.0044
FBgn0031734	-13.62	-11.31	-3.33	2.75	1.7e-28	3.2e-26	27.7696
FBgn0052706	-10.7	-9.79	-1.31	5.29	1.4e-24	2.4e-22	23.8539
FBgn0010482	-10.26	-9.36	-1.31	5.92	9.6e-22	1.4e-19	21.0177
FBgn0051740	-19.27	-13.37	-8.5	-0.31	5.4e-20	6.8e-18	19.2676
FBgn0030501	-9.46	-8.81	-0.94	6.83	3e-19	3.5e-17	18.5229
FBgn0030551	-11.72	-10.57	-1.66	4.08	4e-18	4.2e-16	17.3979
FBgn0040296	-11.2	-10.1	-1.59	4.78	4.8e-18	4.9e-16	17.3188
FBgn0038020	-10.26	-9.58	-0.98	5.7	2e-17	1.9e-15	16.699
FBgn0063494	-11.64	-10.63	-1.45	4.05	4.8e-17	4.4e-15	16.3188
FBgn0004650	-11.12	-10.21	-1.32	4.69	5e-17	4.6e-15	16.301
FBgn0033598	-19.27	-13.63	-8.13	-0.64	5.5e-17	5e-15	16.2596
FBgn0040809	-13.69	-11.99	-2.45	1.87	2.6e-15	2.1e-13	14.585
FBgn0025382	-10.87	-10.09	-1.13	4.92	2.7e-15	2.1e-13	14.5686
FBgn0262598	-9.59	-10.23	0.93	5.71	4.8e-15	3.7e-13	14.3188
FBgn0040259	-11.53	-10.57	-1.4	4.15	6.6e-15	5e-13	14.1805
FBgn0020637	-19.27	-13.76	-7.95	-0.82	2.7e-14	2e-12	13.5686
FBgn0028491	-11.53	-10.62	-1.31	4.1	3.9e-14	2.7e-12	13.4089
FBgn0011293	-11.77	-10.72	-1.52	3.9	1.1e-13	7.3e-12	12.9586
FBgn0261990	-14.75	-12.21	-3.66	1.42	1.1e-13	7.5e-12	12.9586
FBgn0024912	-10.66	-9.92	-1.06	5.18	3.3e-13	2e-11	12.4815
FBgn0038526	-14.62	-12.68	-2.79	0.85	5.2e-13	3.1e-11	12.284
FBgn0000658	-9.89	-8.75	-1.65	6.71	9.6e-13	5.4e-11	12.0177
FBgn0052207	-9.44	-8.84	-0.88	6.81	9.9e-13	5.5e-11	12.0044
FBgn0265873	-11.77	-13.2	2.07	2.29	3.4e-12	1.7e-10	11.4685
FBgn0010549	-11.54	-10.66	-1.28	4.05	1.2e-11	5.6e-10	10.9208
FBgn0011653	-9.74	-9.07	-0.97	6.45	2e-11	8.7e-10	10.699
FBgn0031678	-9.93	-9.18	-1.09	6.25	2.6e-11	1.1e-09	10.585
FBgn0033214	-12.32	-11.27	-1.52	3.11	2.8e-11	1.2e-09	10.5528
FBgn0033205	-10.49	-9.92	-0.83	5.27	5.5e-11	2.1e-09	10.2596
FBgn0034067	-10.02	-9.4	-0.89	5.99	5.5e-11	2.2e-09	10.2596
FBgn0263256	-9.76	-9.01	-1.08	6.49	5.9e-11	2.3e-09	10.2291
FBgn0010114	-8.92	-8.41	-0.74	7.48	7.9e-11	3e-09	10.1024
FBgn0029694	-14.1	-12.61	-2.14	1.05	1.2e-10	4.3e-09	9.92082
FBgn0030805	-10.62	-10.09	-0.76	5.05	1.4e-10	5.1e-09	9.85387
FBgn0031489	-9.45	-9.97	0.75	5.98	1.6e-10	5.6e-09	9.79588
FBgn0003250	-11.12	-10.44	-0.98	4.46	1.7e-10	5.9e-09	9.76955
FBgn0262620	-11.04	-10.42	-0.9	4.52	1.8e-10	6.2e-09	9.74473
FBgn0259849	-11.04	-13.28	3.23	3.17	2.2e-10	7.4e-09	9.65758
FBgn0034756	-13.35	-11.9	-2.1	2.07	3e-10	9.7e-09	9.52288
FBgn0000216	-10.37	-9.85	-0.75	5.39	3.2e-10	1e-08	9.49485
FBgn0051864	-10.4	-9.88	-0.75	5.35	5.5e-10	1.7e-08	9.25964
FBgn0052783	-9.75	-10.23	0.69	5.56	7e-10	2.1e-08	9.1549
FBgn0035710	-8.89	-8.3	-0.85	7.59	1.8e-09	4.8e-08	8.74473
FBgn0037935	-12.58	-11.46	-1.62	2.81	2.7e-09	6.8e-08	8.56864
FBgn0050104	-10.92	-10.32	-0.86	4.68	4e-09	9.9e-08	8.39794
FBgn0023001	-10.93	-10	-1.34	4.99	4.4e-09	1.1e-07	8.35655
FBgn0262169	-9.07	-8.56	-0.73	7.26	4.7e-09	1.1e-07	8.3279
FBgn0015946	-9.64	-10.16	0.75	5.7	5.5e-09	1.3e-07	8.25964
FBgn0052318	-10.67	-10.19	-0.69	4.93	7.3e-09	1.7e-07	8.13668
FBgn0040602	-9.82	-9.39	-0.61	6.1	1.1e-08	2.4e-07	7.95861
FBgn0267073	-14.48	-13	-2.13	0.51	1.6e-08	3.4e-07	7.79588
FBgn0030339	-13.85	-12.54	-1.89	1.2	2.6e-08	5.2e-07	7.58503
FBgn0033980	-13.07	-12.01	-1.53	2.05	3e-08	5.9e-07	7.52288
FBgn0029720	-11.57	-10.62	-1.37	4.08	4e-08	7.5e-07	7.39794
FBgn0002561	-11.08	-10.48	-0.86	4.45	6.2e-08	1.1e-06	7.20761
FBgn0001981	-9.49	-9.03	-0.66	6.61	6.7e-08	1.2e-06	7.17393
FBgn0264542	-8.42	-8.81	0.56	7.53	6.8e-08	1.2e-06	7.16749
FBgn0259818	-9.76	-10.22	0.66	5.56	6.8e-08	1.2e-06	7.16749
FBgn0034399	-10.38	-9.92	-0.66	5.33	7.6e-08	1.4e-06	7.11919
FBgn0260450	-9.85	-9.39	-0.67	6.09	7.7e-08	1.4e-06	7.11351
FBgn0264942	-14.89	-13.31	-2.29	0.05	1.3e-07	2.2e-06	6.88606
FBgn0030040	-14.74	-13.11	-2.36	0.32	1.8e-07	3e-06	6.74473
FBgn0038150	-12.86	-11.28	-2.27	2.93	2e-07	3.3e-06	6.69897
FBgn0035089	-10.61	-9.76	-1.23	5.37	2.1e-07	3.4e-06	6.67778
FBgn0035868	-10.16	-9.76	-0.58	5.59	2.9e-07	4.6e-06	6.5376
FBgn0011236	-10.21	-9.79	-0.61	5.54	3.1e-07	4.9e-06	6.50864
FBgn0004569	-9.44	-9.03	-0.6	6.64	3.3e-07	5.2e-06	6.48149
FBgn0037290	-10.63	-9.82	-1.17	5.3	3.5e-07	5.4e-06	6.45593
FBgn0052625	-10.4	-9.99	-0.59	5.25	3.5e-07	5.4e-06	6.45593
FBgn0016054	-11.19	-10.64	-0.81	4.24	3.9e-07	6e-06	6.40894
FBgn0030938	-12.79	-11.84	-1.37	2.33	4.1e-07	6.2e-06	6.38722
FBgn0004649	-10.09	-10.79	1.02	4.96	4.1e-07	6.3e-06	6.38722
FBgn0036997	-11.04	-10.22	-1.18	4.71	5.1e-07	7.5e-06	6.29243
FBgn0034081	-10.77	-10.32	-0.65	4.75	5.2e-07	7.6e-06	6.284
FBgn0036152	-12.23	-11.32	-1.31	3.09	5.2e-07	7.6e-06	6.284
FBgn0030912	-12.59	-11.68	-1.31	2.58	5.2e-07	7.6e-06	6.284
FBgn0085428	-11.64	-10.8	-1.21	3.87	6.8e-07	9.5e-06	6.16749
FBgn0010620	-9.63	-8.97	-0.95	6.59	7.4e-07	1e-05	6.13077
FBgn0030851	-10.61	-10.18	-0.62	4.97	7.8e-07	1.1e-05	6.10791
FBgn0052205	-11.89	-11.07	-1.18	3.49	8.1e-07	1.1e-05	6.09151
FBgn0052686	-13.56	-12.49	-1.54	1.35	9.3e-07	1.3e-05	6.03152
FBgn0031910	-12.15	-13.16	1.46	1.89	9.4e-07	1.3e-05	6.02687
FBgn0031952	-9.42	-9.79	0.54	6.1	9.9e-07	1.3e-05	6.00436
FBgn0030195	-14.22	-13	-1.76	0.59	1.1e-06	1.5e-05	5.95861
FBgn0029993	-13.03	-12.1	-1.33	1.97	1.2e-06	1.5e-05	5.92082
FBgn0029834	-9.18	-9.6	0.61	6.42	1.2e-06	1.6e-05	5.92082
FBgn0260933	-9.96	-9.59	-0.53	5.85	1.3e-06	1.6e-05	5.88606
FBgn0040333	-11.67	-10.98	-0.99	3.68	1.5e-06	1.9e-05	5.82391
FBgn0035431	-12.75	-11.33	-2.05	2.9	1.5e-06	2e-05	5.82391
FBgn0063493	-13.14	-12.18	-1.37	1.84	1.6e-06	2e-05	5.79588
FBgn0003310	-8.5	-8.17	-0.48	7.93	1.7e-06	2.1e-05	5.76955
FBgn0050484	-11.16	-11.87	1.02	3.42	1.8e-06	2.2e-05	5.74473
FBgn0037548	-10.98	-10.44	-0.78	4.53	1.9e-06	2.4e-05	5.72125
FBgn0028424	-10.75	-10.22	-0.76	4.86	2e-06	2.4e-05	5.69897
FBgn0033113	-10.91	-10.4	-0.73	4.61	2.3e-06	2.8e-05	5.63827
FBgn0083121	-13.3	-12.36	-1.35	1.59	2.6e-06	3.1e-05	5.58503
FBgn0039564	-11.38	-10.82	-0.8	3.97	2.7e-06	3.2e-05	5.56864
FBgn0010246	-10.35	-9.88	-0.68	5.38	2.8e-06	3.3e-05	5.55284
FBgn0039920	-7.49	-7.84	0.5	8.9	3.5e-06	4e-05	5.45593
FBgn0266489	-12.27	-11.24	-1.48	3.16	3.5e-06	4e-05	5.45593
FBgn0037296	-12.48	-11.68	-1.15	2.62	3.6e-06	4.1e-05	5.4437
FBgn0051279	-14.26	-13.06	-1.72	0.51	3.7e-06	4.2e-05	5.4318
FBgn0032956	-8.09	-7.75	-0.48	8.53	3.9e-06	4.4e-05	5.40894
FBgn0026063	-8.96	-8.59	-0.53	7.3	4e-06	4.5e-05	5.39794
FBgn0010786	-9.48	-9.12	-0.51	6.54	4.1e-06	4.6e-05	5.38722
FBgn0031254	-10.89	-10.41	-0.68	4.61	4.2e-06	4.7e-05	5.37675
FBgn0033374	-9.34	-9.7	0.53	6.22	4.6e-06	5e-05	5.33724
FBgn0051373	-11.52	-10.92	-0.87	3.81	4.7e-06	5.1e-05	5.3279
FBgn0265084	-9.69	-10.1	0.59	5.69	5.3e-06	5.7e-05	5.27572
FBgn0035410	-9.86	-9.52	-0.49	5.98	6.2e-06	6.5e-05	5.20761
FBgn0266632	-11.86	-11.14	-1.03	3.44	6.6e-06	6.9e-05	5.18046
FBgn0264984	-13.19	-12.32	-1.26	1.68	6.9e-06	7.1e-05	5.16115
FBgn0263660	-15.03	-13.64	-2.01	-0.34	7.5e-06	7.6e-05	5.12494
FBgn0052681	-12.78	-11.92	-1.24	2.25	1e-05	9.7e-05	5
FBgn0033174	-10.51	-10.05	-0.67	5.14	1.1e-05	0.00011	4.95861
FBgn0030745	-10.23	-9.86	-0.52	5.46	1.1e-05	0.00011	4.95861
FBgn0043783	-13.36	-12.46	-1.3	1.46	1.1e-05	0.00011	4.95861
FBgn0053509	-10.66	-10.08	-0.83	5.03	1.5e-05	0.00014	4.82391
FBgn0040373	-9.7	-9.37	-0.48	6.19	1.8e-05	0.00016	4.74473
FBgn0026064	-9.34	-8.99	-0.51	6.73	1.9e-05	0.00017	4.72125
FBgn0052445	-13.58	-12.65	-1.33	1.18	2.1e-05	0.00018	4.67778
FBgn0039916	-10.65	-11.3	0.93	4.18	2.1e-05	0.00019	4.67778
FBgn0052496	-11.98	-12.77	1.13	2.21	2.2e-05	0.0002	4.65758
FBgn0053003	-13.38	-12.48	-1.3	1.43	2.4e-05	0.00021	4.61979
FBgn0033192	-9.6	-9.13	-0.69	6.46	2.5e-05	0.00021	4.60206
FBgn0039908	-8.03	-8.32	0.42	8.16	2.9e-05	0.00025	4.5376
FBgn0024804	-8.67	-8.39	-0.4	7.64	3e-05	0.00025	4.52288
FBgn0037719	-9.83	-9.53	-0.44	5.98	3.4e-05	0.00028	4.46852
FBgn0259977	-13.38	-12.14	-1.78	1.79	4.4e-05	0.00036	4.35655
FBgn0035309	-12.64	-11.89	-1.09	2.34	5.1e-05	0.00041	4.29243
FBgn0262508	-9.43	-9.78	0.5	6.1	5.4e-05	0.00043	4.26761
FBgn0031142	-11.82	-12.59	1.12	2.46	5.8e-05	0.00045	4.23657
FBgn0038681	-12.24	-11.36	-1.26	3.04	5.9e-05	0.00046	4.22915
FBgn0033051	-10.53	-11.19	0.95	4.35	6.3e-05	0.00049	4.20066
FBgn0035996	-11.77	-11.19	-0.84	3.43	6.5e-05	0.0005	4.18709
FBgn0036208	-10.16	-9.7	-0.66	5.65	7e-05	0.00053	4.1549
FBgn0038291	-13.73	-12.61	-1.62	1.16	7.1e-05	0.00054	4.14874
FBgn0052483	-10.9	-10.48	-0.61	4.54	7.1e-05	0.00054	4.14874
FBgn0031888	-11.48	-10.91	-0.82	3.84	7.3e-05	0.00056	4.13668
FBgn0034403	-9.95	-9.66	-0.42	5.8	7.4e-05	0.00056	4.13077
FBgn0000158	-9.39	-9.73	0.49	6.16	8.3e-05	0.00061	4.08092
FBgn0030510	-10.99	-10.58	-0.6	4.41	8.5e-05	0.00063	4.07058
FBgn0002306	-9.7	-9.05	-0.95	6.48	8.8e-05	0.00065	4.05552
FBgn0262031	-11.58	-10.97	-0.89	3.74	0.00011	0.00077	3.95861
FBgn0050285	-11.79	-11.22	-0.82	3.4	0.00011	0.00079	3.95861
FBgn0260722	-9.63	-9.27	-0.52	6.33	0.00011	0.00082	3.95861
FBgn0012034	-9.32	-8.97	-0.51	6.76	0.00012	0.00084	3.92082
FBgn0039896	-10.91	-10.53	-0.54	4.5	0.00012	0.00084	3.92082
FBgn0027581	-9.41	-8.99	-0.6	6.69	0.00013	0.0009	3.88606
FBgn0053062	-11.79	-11.23	-0.8	3.39	0.00014	0.00096	3.85387
FBgn0040837	-12.52	-11.84	-0.99	2.45	0.00015	0.001	3.82391
FBgn0037727	-12.19	-13	1.16	1.92	0.00015	0.001	3.82391
FBgn0001075	-8.87	-8.27	-0.87	7.63	0.00016	0.0011	3.79588
FBgn0037934	-13.73	-12.84	-1.28	0.93	0.00018	0.0012	3.74473
FBgn0045980	-11.03	-10.63	-0.57	4.34	0.00019	0.0012	3.72125
FBgn0037975	-12.34	-11.65	-0.99	2.72	0.00019	0.0013	3.72125
FBgn0010041	-14.65	-13.54	-1.6	-0.11	0.00019	0.0013	3.72125
FBgn0028856	-14.71	-13.27	-2.08	0.16	0.00019	0.0013	3.72125
FBgn0032154	-10.45	-10.15	-0.44	5.09	0.00019	0.0013	3.72125
FBgn0037846	-10.7	-10.36	-0.5	4.76	0.0002	0.0013	3.69897
FBgn0030607	-10.68	-11.08	0.59	4.27	0.00021	0.0013	3.67778
FBgn0266808	-13.94	-13.04	-1.31	0.65	0.00022	0.0014	3.65758
FBgn0051658	-11.59	-11.09	-0.72	3.62	0.00023	0.0015	3.63827
FBgn0030931	-13.77	-12.9	-1.26	0.85	0.00023	0.0015	3.63827
FBgn0030455	-10.92	-11.47	0.78	3.84	0.00023	0.0015	3.63827
FBgn0052580	-8.1	-8.42	0.45	8.03	0.00024	0.0015	3.61979
FBgn0039118	-12.31	-11.63	-0.97	2.75	0.00024	0.0015	3.61979
FBgn0032869	-13	-12.29	-1.03	1.79	0.00025	0.0016	3.60206
FBgn0040658	-12.9	-12.19	-1.02	1.94	0.00025	0.0016	3.60206
FBgn0051755	-10.38	-10.76	0.55	4.72	0.00026	0.0016	3.58503
FBgn0035317	-12.67	-11.95	-1.04	2.28	0.00026	0.0016	3.58503
FBgn0051821	-14.68	-12.88	-2.6	0.6	0.00031	0.0019	3.50864
FBgn0267439	-11.77	-11.07	-1	3.54	0.00032	0.0019	3.49485
FBgn0000320	-9.03	-8.78	-0.36	7.09	0.00032	0.002	3.49485
FBgn0053508	-10.33	-9.82	-0.73	5.44	0.00033	0.002	3.48149
FBgn0013771	-12.72	-11.59	-1.63	2.62	0.00034	0.002	3.46852
FBgn0030778	-10.61	-10.29	-0.46	4.88	0.00034	0.0021	3.46852
FBgn0028899	-11.25	-11.89	0.92	3.32	0.00036	0.0021	3.4437
FBgn0034493	-11.61	-11.1	-0.74	3.6	0.00039	0.0023	3.40894
FBgn0036670	-11.11	-10.69	-0.62	4.24	0.00043	0.0025	3.36653
FBgn0003087	-10.31	-10.02	-0.42	5.28	0.00043	0.0025	3.36653
FBgn0050001	-10.72	-10.41	-0.45	4.71	0.00044	0.0025	3.35655
FBgn0036622	-11.04	-10.67	-0.55	4.3	0.00045	0.0026	3.34679
FBgn0039848	-11.17	-10.64	-0.77	4.25	0.00047	0.0027	3.3279
FBgn0263241	-10.89	-10.5	-0.56	4.53	0.00047	0.0027	3.3279
FBgn0050485	-12.49	-11.86	-0.9	2.44	0.00048	0.0027	3.31876
FBgn0015558	-7.55	-7.8	0.36	8.87	0.0005	0.0028	3.30103
FBgn0039630	-12.35	-11.74	-0.88	2.63	0.00052	0.0029	3.284
FBgn0030647	-10.66	-10.3	-0.51	4.83	0.00053	0.003	3.27572
FBgn0029821	-12.39	-13.06	0.97	1.69	0.00053	0.003	3.27572
FBgn0034267	-11.41	-10.92	-0.7	3.87	0.00057	0.0032	3.24413
FBgn0023525	-11.32	-10.88	-0.64	3.96	0.00058	0.0032	3.23657
FBgn0267126	-13.43	-12.68	-1.08	1.23	0.0006	0.0033	3.22185
FBgn0033274	-10.74	-11.17	0.61	4.16	0.00064	0.0035	3.19382
FBgn0263232	-9.14	-9.57	0.62	6.47	0.00066	0.0036	3.18046
FBgn0036714	-9.38	-9.63	0.36	6.24	0.00066	0.0036	3.18046
FBgn0004882	-9.82	-10.11	0.42	5.57	0.00066	0.0036	3.18046
FBgn0019686	-9.63	-9.37	-0.37	6.24	0.00067	0.0036	3.17393
FBgn0250819	-10.11	-9.85	-0.37	5.55	0.00073	0.0039	3.13668
FBgn0032891	-11.54	-11.09	-0.65	3.65	0.00074	0.004	3.13077
FBgn0266566	-11.97	-11.38	-0.86	3.16	0.00077	0.0041	3.11351
FBgn0259112	-11.09	-10.72	-0.53	4.22	0.00077	0.0041	3.11351
FBgn0263143	-10.34	-10.04	-0.42	5.25	0.0008	0.0042	3.09691
FBgn0004581	-9.94	-9.64	-0.43	5.83	0.00098	0.0051	3.00877
FBgn0034540	-10.46	-10.1	-0.52	5.13	0.00099	0.0051	3.00436
FBgn0036196	-9.97	-9.71	-0.37	5.75	0.001	0.0051	3
FBgn0032726	-11.27	-10.72	-0.79	4.13	0.001	0.0053	3
FBgn0039683	-8.44	-8.2	-0.35	7.94	0.0011	0.0055	2.95861
FBgn0032533	-14.76	-13.22	-2.23	0.19	0.0011	0.0056	2.95861
FBgn0038045	-10.49	-10.23	-0.38	5.01	0.0012	0.0058	2.92082
FBgn0053978	-9.5	-9.17	-0.47	6.48	0.0012	0.0059	2.92082
FBgn0037759	-10.6	-10.31	-0.41	4.87	0.0012	0.006	2.92082
FBgn0050187	-11.82	-11.24	-0.85	3.36	0.0012	0.0061	2.92082
FBgn0031451	-10.35	-10.62	0.39	4.82	0.0014	0.0069	2.85387
FBgn0000146	-9.56	-9.84	0.4	5.95	0.0015	0.007	2.82391
FBgn0032660	-12.98	-13.86	1.28	0.78	0.0015	0.0072	2.82391
FBgn0001078	-9.62	-9.3	-0.46	6.3	0.0015	0.0073	2.82391
FBgn0261697	-11.06	-11.78	1.04	3.56	0.0016	0.0075	2.79588
FBgn0261683	-11.06	-11.78	1.04	3.56	0.0016	0.0075	2.79588
FBgn0267788	-14.02	-13.25	-1.11	0.42	0.0016	0.0076	2.79588
FBgn0035113	-10.53	-10.25	-0.4	4.96	0.0016	0.0077	2.79588
FBgn0034692	-13.01	-12.33	-0.99	1.75	0.0017	0.0081	2.76955
FBgn0003683	-11.97	-12.54	0.83	2.34	0.0018	0.0083	2.74473
FBgn0041627	-9.88	-9.64	-0.35	5.86	0.0019	0.0088	2.72125
FBgn0261832	-14.07	-13.31	-1.1	0.34	0.0019	0.0089	2.72125
FBgn0002891	-9.69	-9.44	-0.36	6.15	0.002	0.0089	2.69897
FBgn0265362	-11.18	-10.81	-0.53	4.1	0.002	0.009	2.69897
FBgn0000533	-11.12	-10.77	-0.51	4.17	0.0021	0.0094	2.67778
FBgn0031435	-11.39	-10.98	-0.59	3.83	0.0021	0.0094	2.67778
FBgn0052029	-12.82	-12.19	-0.9	1.97	0.0021	0.0095	2.67778
FBgn0039711	-10.3	-10.06	-0.36	5.26	0.0024	0.011	2.61979
FBgn0050339	-13.39	-12.71	-0.98	1.22	0.0024	0.011	2.61979
FBgn0037683	-13.31	-12.67	-0.93	1.29	0.0024	0.011	2.61979
FBgn0000615	-10.76	-10.47	-0.43	4.64	0.0024	0.011	2.61979
FBgn0263112	-9.61	-9.37	-0.34	6.25	0.0024	0.011	2.61979
FBgn0267967	-10.15	-9.91	-0.34	5.47	0.0027	0.012	2.56864
FBgn0036368	-10.63	-10.34	-0.41	4.82	0.0027	0.012	2.56864
FBgn0033773	-12.23	-11.65	-0.85	2.78	0.0027	0.012	2.56864
FBgn0037751	-10.67	-10.36	-0.45	4.78	0.0027	0.012	2.56864
FBgn0038311	-10.62	-10.35	-0.39	4.82	0.0029	0.012	2.5376
FBgn0030795	-10.92	-11.3	0.55	3.93	0.003	0.013	2.52288
FBgn0086608	-12.55	-11.99	-0.8	2.29	0.003	0.013	2.52288
FBgn0052485	-10.97	-10.63	-0.49	4.38	0.003	0.013	2.52288
FBgn0264740	-12.2	-11.71	-0.71	2.74	0.003	0.013	2.52288
FBgn0025726	-6.66	-6.86	0.29	10.18	0.0031	0.013	2.50864
FBgn0040524	-10.63	-10.39	-0.35	4.78	0.0037	0.015	2.4318
FBgn0050380	-11.06	-10.71	-0.51	4.26	0.0037	0.015	2.4318
FBgn0000052	-8.88	-8.68	-0.28	7.27	0.0038	0.016	2.42022
FBgn0267637	-13.1	-12.45	-0.94	1.59	0.0038	0.016	2.42022
FBgn0035512	-11.01	-11.79	1.12	3.6	0.0039	0.016	2.40894
FBgn0030207	-11.89	-11.44	-0.64	3.15	0.0039	0.016	2.40894
FBgn0036584	-13.86	-12.97	-1.29	0.75	0.0043	0.017	2.36653
FBgn0033574	-13.27	-12.54	-1.05	1.43	0.0043	0.017	2.36653
FBgn0034728	-8.78	-8.56	-0.32	7.44	0.0043	0.017	2.36653
FBgn0034075	-9.63	-9.87	0.35	5.88	0.0046	0.018	2.33724
FBgn0035770	-9.33	-9.12	-0.29	6.63	0.0046	0.018	2.33724
FBgn0038470	-9.43	-9.22	-0.29	6.48	0.0047	0.018	2.3279
FBgn0034655	-12.5	-12.01	-0.71	2.3	0.0049	0.019	2.3098
FBgn0051205	-11.75	-11.3	-0.65	3.35	0.005	0.019	2.30103
FBgn0051974	-12.99	-12.34	-0.95	1.75	0.0051	0.02	2.29243
FBgn0043550	-11.96	-11.33	-0.91	3.2	0.0053	0.02	2.27572
FBgn0265725	-11.36	-11.01	-0.51	3.82	0.0053	0.02	2.27572
FBgn0265104	-12.25	-11.63	-0.89	2.79	0.0054	0.021	2.26761
FBgn0262987	-12.06	-11.6	-0.67	2.91	0.0056	0.021	2.25181
FBgn0035476	-13.87	-13.14	-1.05	0.59	0.0057	0.021	2.24413
FBgn0261574	-7.64	-7.84	0.3	8.77	0.0057	0.022	2.24413
FBgn0038601	-9.49	-9.27	-0.31	6.41	0.0059	0.022	2.22915
FBgn0032399	-11.51	-11.13	-0.55	3.63	0.006	0.023	2.22185
FBgn0003448	-9.37	-9.09	-0.39	6.63	0.0062	0.023	2.20761
FBgn0262970	-12.58	-12.02	-0.81	2.25	0.0063	0.023	2.20066
FBgn0034417	-12.12	-11.68	-0.64	2.81	0.0065	0.024	2.18709
FBgn0025578	-14.15	-13.42	-1.04	0.2	0.0065	0.024	2.18709
FBgn0015926	-10.71	-10.45	-0.36	4.68	0.0068	0.025	2.16749
FBgn0034687	-12.98	-12.42	-0.82	1.69	0.0071	0.026	2.14874
FBgn0029588	-11.77	-11.38	-0.56	3.27	0.0073	0.026	2.13668
FBgn0261610	-9.18	-9.36	0.27	6.57	0.0076	0.027	2.11919
FBgn0036583	-11.76	-11.32	-0.63	3.32	0.0077	0.027	2.11351
FBgn0264821	-9.21	-9.41	0.3	6.51	0.0078	0.028	2.10791
FBgn0010395	-12.04	-12.53	0.71	2.28	0.0078	0.028	2.10791
FBgn0050147	-10.4	-10.14	-0.37	5.13	0.008	0.028	2.09691
FBgn0004118	-9.04	-9.23	0.27	6.76	0.008	0.028	2.09691
FBgn0041102	-13.3	-12.74	-0.81	1.23	0.008	0.028	2.09691
FBgn0263445	-11.58	-11.2	-0.55	3.53	0.0082	0.029	2.08619
FBgn0267969	-12.52	-11.94	-0.83	2.35	0.0082	0.029	2.08619
FBgn0261429	-11.4	-11.06	-0.49	3.75	0.0083	0.029	2.08092
FBgn0034446	-14.53	-13.75	-1.12	-0.26	0.0083	0.029	2.08092
FBgn0036369	-11.41	-11.04	-0.54	3.77	0.0096	0.033	2.01773
FBgn0031191	-9.96	-9.76	-0.3	5.71	0.01	0.035	2
FBgn0039644	-10.28	-10.01	-0.39	5.31	0.01	0.035	2
FBgn0266898	-12.32	-11.7	-0.89	2.68	0.011	0.035	1.95861
FBgn0265340	-12.55	-12.1	-0.66	2.2	0.011	0.036	1.95861
FBgn0000355	-13.8	-13.07	-1.05	0.69	0.011	0.036	1.95861
FBgn0029752	-10.21	-10.01	-0.29	5.36	0.011	0.036	1.95861
FBgn0038674	-12.58	-12.13	-0.65	2.15	0.012	0.038	1.92082
FBgn0034972	-12.29	-11.79	-0.72	2.62	0.012	0.038	1.92082
FBgn0026176	-9.86	-9.67	-0.27	5.86	0.012	0.039	1.92082
FBgn0032598	-11.35	-11.01	-0.49	3.83	0.012	0.04	1.92082
FBgn0036791	-11.45	-11.86	0.6	3.16	0.012	0.04	1.92082
FBgn0038105	-12.24	-11.82	-0.6	2.62	0.013	0.041	1.88606
FBgn0005390	-12.21	-12.78	0.83	1.99	0.013	0.042	1.88606
FBgn0031869	-11.48	-12.08	0.87	3.02	0.013	0.042	1.88606
FBgn0052392	-11.54	-11.07	-0.68	3.67	0.013	0.042	1.88606
FBgn0050466	-10.39	-10.62	0.34	4.79	0.013	0.043	1.88606
FBgn0267814	-13.93	-13.33	-0.86	0.39	0.014	0.043	1.85387
FBgn0264741	-11.88	-11.45	-0.62	3.14	0.014	0.043	1.85387
FBgn0015376	-10.18	-9.98	-0.29	5.39	0.014	0.046	1.85387
FBgn0002872	-9.23	-9.05	-0.26	6.75	0.015	0.046	1.82391
FBgn0266042	-11.48	-11.1	-0.55	3.67	0.015	0.047	1.82391
FBgn0036786	-9.37	-9.57	0.29	6.28	0.015	0.047	1.82391
FBgn0035907	-10.91	-10.62	-0.41	4.42	0.015	0.047	1.82391
FBgn0053221	-11.43	-11.8	0.54	3.22	0.015	0.047	1.82391
FBgn0037078	-10.77	-10.54	-0.33	4.57	0.015	0.047	1.82391
FBgn0263088	-12.81	-13.38	0.82	1.15	0.015	0.048	1.82391
FBgn0265345	-12.49	-12	-0.7	2.33	0.016	0.049	1.79588
FBgn0050016	-12.55	-12.12	-0.63	2.18	0.017	0.051	1.76955
FBgn0037853	-9.46	-9.27	-0.27	6.43	0.018	0.055	1.74473
FBgn0262095	-13.09	-12.58	-0.73	1.48	0.018	0.055	1.74473
FBgn0036125	-11.39	-11.06	-0.49	3.76	0.019	0.057	1.72125
FBgn0032520	-10.47	-10.28	-0.27	4.97	0.019	0.058	1.72125
FBgn0032192	-10.82	-10.55	-0.38	4.53	0.02	0.059	1.69897
FBgn0005427	-7.85	-8.02	0.25	8.5	0.02	0.059	1.69897
FBgn0031630	-13.37	-12.87	-0.72	1.08	0.02	0.059	1.69897
FBgn0030691	-12.19	-11.79	-0.58	2.68	0.02	0.059	1.69897
FBgn0266139	-14.1	-13.48	-0.9	0.17	0.021	0.061	1.67778
FBgn0004872	-8.69	-8.53	-0.23	7.52	0.021	0.062	1.67778
FBgn0036793	-10.19	-10.58	0.56	4.97	0.021	0.063	1.67778
FBgn0003719	-9.99	-9.79	-0.29	5.67	0.022	0.063	1.65758
FBgn0263967	-13.12	-12.55	-0.81	1.49	0.022	0.065	1.65758
FBgn0050383	-10.81	-10.59	-0.32	4.51	0.023	0.067	1.63827
FBgn0030998	-13.27	-12.79	-0.69	1.21	0.024	0.069	1.61979
FBgn0024222	-10.24	-10.05	-0.27	5.3	0.024	0.069	1.61979
FBgn0032815	-9.02	-8.85	-0.25	7.04	0.024	0.069	1.61979
FBgn0259140	-8.94	-8.75	-0.28	7.18	0.025	0.07	1.60206
FBgn0038953	-9.49	-9.32	-0.24	6.36	0.025	0.07	1.60206
FBgn0035922	-8.75	-8.56	-0.28	7.45	0.025	0.07	1.60206
FBgn0266347	-9.17	-9.38	0.29	6.56	0.025	0.07	1.60206
FBgn0036795	-12.98	-13.5	0.74	0.94	0.025	0.071	1.60206
FBgn0034850	-12.63	-12.21	-0.61	2.07	0.025	0.071	1.60206
FBgn0263444	-11.17	-10.89	-0.4	4.04	0.025	0.072	1.60206
FBgn0037617	-10.48	-10.29	-0.27	4.95	0.026	0.072	1.58503
FBgn0026257	-10.12	-9.94	-0.26	5.47	0.026	0.073	1.58503
FBgn0262526	-8.59	-8.44	-0.22	7.65	0.026	0.074	1.58503
FBgn0035240	-10.12	-10.4	0.4	5.14	0.027	0.075	1.56864
FBgn0265268	-12.61	-13.15	0.78	1.44	0.027	0.076	1.56864
FBgn0032907	-10.49	-10.3	-0.29	4.95	0.027	0.076	1.56864
FBgn0025642	-12.49	-12.08	-0.59	2.25	0.029	0.08	1.5376
FBgn0029754	-7.83	-7.65	-0.26	8.77	0.029	0.08	1.5376
FBgn0051897	-11.42	-11.76	0.48	3.24	0.031	0.083	1.50864
FBgn0052088	-9.89	-9.71	-0.26	5.8	0.031	0.084	1.50864
FBgn0036331	-11.12	-10.85	-0.38	4.1	0.031	0.085	1.50864
FBgn0266836	-13.38	-12.89	-0.7	1.06	0.031	0.085	1.50864
FBgn0030725	-13.29	-12.8	-0.71	1.18	0.031	0.085	1.50864
FBgn0264862	-10.62	-10.88	0.38	4.44	0.033	0.087	1.48149
FBgn0034452	-10.28	-10.45	0.25	4.99	0.033	0.088	1.48149
FBgn0033096	-13.04	-12.61	-0.61	1.49	0.033	0.089	1.48149
FBgn0032213	-8.84	-8.69	-0.22	7.29	0.033	0.089	1.48149
FBgn0029128	-8.67	-8.84	0.24	7.31	0.034	0.091	1.46852
FBgn0266276	-12.73	-13.17	0.63	1.33	0.035	0.091	1.45593
FBgn0033978	-12.24	-11.89	-0.51	2.56	0.035	0.093	1.45593
FBgn0003527	-10.94	-10.69	-0.37	4.34	0.035	0.093	1.45593
FBgn0037950	-11.03	-10.78	-0.37	4.21	0.036	0.094	1.4437
FBgn0031343	-12.67	-13.27	0.86	1.33	0.036	0.095	1.4437
FBgn0010051	-9.51	-9.32	-0.27	6.35	0.036	0.095	1.4437
FBgn0033885	-12.12	-12.61	0.72	2.16	0.037	0.096	1.4318
FBgn0266577	-12.59	-13.05	0.66	1.52	0.037	0.097	1.4318
FBgn0085384	-8.21	-8.36	0.21	7.99	0.038	0.098	1.42022
FBgn0033128	-13.25	-12.77	-0.7	1.23	0.039	0.1	1.40894
FBgn0266752	-12.27	-11.93	-0.5	2.51	0.04	0.1	1.39794
FBgn0052199	-12.71	-13.21	0.72	1.32	0.04	0.1	1.39794
FBgn0031760	-9.99	-10.15	0.24	5.41	0.04	0.1	1.39794
FBgn0030432	-11.41	-11.12	-0.42	3.71	0.04	0.1	1.39794
FBgn0036689	-11.36	-11.1	-0.39	3.75	0.04	0.1	1.39794
FBgn0033131	-12.33	-11.97	-0.53	2.44	0.041	0.1	1.38722
FBgn0029507	-12.63	-12.19	-0.63	2.08	0.041	0.1	1.38722
FBgn0051231	-12.55	-12.17	-0.56	2.15	0.041	0.1	1.38722
FBgn0030722	-12.83	-12.43	-0.57	1.76	0.041	0.1	1.38722
FBgn0032744	-10.38	-10.21	-0.24	5.09	0.041	0.1	1.38722
FBgn0035151	-11.49	-11.19	-0.43	3.59	0.041	0.1	1.38722
FBgn0051248	-11.55	-11.89	0.49	3.05	0.042	0.11	1.37675
FBgn0011706	-9.8	-9.58	-0.32	5.96	0.043	0.11	1.36653
FBgn0053289	-13.03	-13.48	0.64	0.9	0.044	0.11	1.35655
FBgn0033809	-11.93	-11.62	-0.45	2.97	0.044	0.11	1.35655
FBgn0260399	-9.8	-9.64	-0.23	5.91	0.045	0.11	1.34679
FBgn0036206	-10.58	-10.78	0.28	4.53	0.045	0.11	1.34679
FBgn0034187	-10.67	-10.46	-0.29	4.7	0.046	0.11	1.33724
FBgn0266525	-9.81	-9.64	-0.24	5.91	0.047	0.12	1.3279
FBgn0033095	-9.81	-9.64	-0.24	5.91	0.047	0.12	1.3279
FBgn0039879	-12.35	-12.72	0.54	1.9	0.047	0.12	1.3279
FBgn0028487	-10.04	-9.87	-0.25	5.57	0.048	0.12	1.31876
FBgn0033749	-10.33	-10.15	-0.26	5.17	0.049	0.12	1.3098
FBgn0085222	-13.25	-12.71	-0.78	1.28	0.05	0.12	1.30103
FBgn0011674	-9.23	-9.4	0.24	6.5	0.051	0.12	1.29243
FBgn0037896	-11.61	-11.93	0.46	2.98	0.052	0.12	1.284
FBgn0033388	-12.76	-13.17	0.58	1.3	0.052	0.13	1.284
FBgn0259195	-10.8	-10.61	-0.28	4.5	0.053	0.13	1.27572
FBgn0050091	-10.83	-11.13	0.44	4.12	0.054	0.13	1.26761
FBgn0037944	-8.79	-8.97	0.25	7.13	0.055	0.13	1.25964
FBgn0051674	-12.09	-11.78	-0.44	2.74	0.055	0.13	1.25964
FBgn0031296	-12.51	-13.01	0.72	1.61	0.055	0.13	1.25964
FBgn0038978	-13.75	-13.3	-0.65	0.51	0.055	0.13	1.25964
FBgn0040322	-11.19	-10.96	-0.33	3.97	0.056	0.13	1.25181
FBgn0025836	-7.59	-7.73	0.19	8.89	0.056	0.13	1.25181
FBgn0037850	-11.61	-11.32	-0.42	3.41	0.057	0.13	1.24413
FBgn0036186	-10.34	-10.12	-0.32	5.18	0.058	0.13	1.23657
FBgn0039048	-11.54	-11.21	-0.47	3.55	0.058	0.14	1.23657
FBgn0026061	-11.99	-11.69	-0.43	2.87	0.06	0.14	1.22185
FBgn0035168	-9.7	-9.84	0.21	5.84	0.06	0.14	1.22185
FBgn0265651	-13.12	-12.72	-0.57	1.35	0.06	0.14	1.22185
FBgn0000808	-11.34	-11.06	-0.41	3.79	0.061	0.14	1.21467
FBgn0039525	-11.07	-10.84	-0.34	4.14	0.061	0.14	1.21467
FBgn0053554	-7.55	-7.68	0.19	8.95	0.061	0.14	1.21467
FBgn0267567	-12.81	-12.46	-0.51	1.75	0.063	0.14	1.20066
FBgn0031196	-13.42	-13.01	-0.59	0.94	0.066	0.15	1.18046
FBgn0039431	-8.56	-8.4	-0.23	7.71	0.066	0.15	1.18046
FBgn0003963	-9.67	-9.53	-0.2	6.09	0.066	0.15	1.18046
FBgn0039501	-11.69	-11.35	-0.48	3.34	0.067	0.15	1.17393
FBgn0028581	-11.39	-11.69	0.44	3.31	0.067	0.15	1.17393
FBgn0037151	-11.2	-10.93	-0.39	3.99	0.068	0.15	1.16749
FBgn0031677	-11.76	-11.49	-0.39	3.18	0.069	0.15	1.16115
FBgn0085245	-11.91	-11.6	-0.44	3	0.07	0.16	1.1549
FBgn0265691	-12.16	-12.51	0.51	2.18	0.072	0.16	1.14267
FBgn0052037	-12.84	-12.49	-0.5	1.71	0.073	0.16	1.13668
FBgn0028379	-12.84	-12.49	-0.51	1.7	0.073	0.16	1.13668
FBgn0267456	-12.13	-11.62	-0.74	2.85	0.075	0.16	1.12494
FBgn0266705	-11.8	-11.52	-0.4	3.13	0.076	0.17	1.11919
FBgn0263772	-8.52	-8.34	-0.26	7.77	0.077	0.17	1.11351
FBgn0039925	-10.44	-10.64	0.29	4.73	0.077	0.17	1.11351
FBgn0031091	-9.65	-9.52	-0.18	6.11	0.078	0.17	1.10791
FBgn0262149	-11.81	-12.11	0.43	2.71	0.08	0.17	1.09691
FBgn0035727	-12.33	-12.01	-0.46	2.4	0.08	0.17	1.09691
FBgn0038575	-11.12	-10.92	-0.3	4.05	0.08	0.17	1.09691
FBgn0261086	-9.83	-9.97	0.21	5.66	0.081	0.17	1.09151
FBgn0033354	-9.68	-9.53	-0.22	6.08	0.081	0.17	1.09151
FBgn0036688	-10.4	-10.26	-0.21	5.03	0.083	0.18	1.08092
FBgn0028952	-10.74	-10.93	0.28	4.32	0.084	0.18	1.07572
FBgn0260482	-12.64	-12.98	0.49	1.51	0.085	0.18	1.07058
FBgn0010097	-10.51	-10.35	-0.24	4.89	0.085	0.18	1.07058
FBgn0034942	-12.58	-12.24	-0.5	2.07	0.086	0.18	1.0655
FBgn0052201	-12.63	-13.09	0.68	1.46	0.087	0.18	1.06048
FBgn0033686	-11.13	-10.92	-0.29	4.04	0.087	0.18	1.06048
FBgn0016034	-11.29	-11.55	0.38	3.48	0.088	0.18	1.05552
FBgn0267037	-10.97	-10.73	-0.35	4.3	0.088	0.18	1.05552
FBgn0052817	-11.9	-11.63	-0.39	2.98	0.091	0.19	1.04096
FBgn0024177	-9.66	-9.86	0.29	5.86	0.092	0.19	1.03621
FBgn0264554	-12.62	-12.31	-0.45	1.99	0.095	0.19	1.02228
FBgn0000163	-8.9	-8.76	-0.21	7.2	0.096	0.2	1.01773
FBgn0034965	-10.03	-9.9	-0.19	5.56	0.098	0.2	1.00877
FBgn0267977	-10.29	-10.16	-0.19	5.18	0.099	0.2	1.00436
FBgn0003733	-10.09	-10.24	0.21	5.27	0.1	0.2	1
FBgn0264727	-13.16	-12.8	-0.52	1.26	0.1	0.2	1
FBgn0263022	-12.33	-12.05	-0.41	2.38	0.1	0.2	1
FBgn0052557	-11.03	-10.82	-0.29	4.18	0.1	0.2	1
FBgn0036796	-13.11	-13.59	0.69	0.78	0.1	0.2	1
FBgn0044872	-12.39	-12.08	-0.45	2.31	0.1	0.21	1
FBgn0032374	-13.87	-13.44	-0.62	0.33	0.1	0.21	1
FBgn0086898	-10.49	-10.32	-0.25	4.93	0.1	0.21	1
FBgn0031490	-11.25	-11.04	-0.3	3.86	0.1	0.21	1
FBgn0051542	-12.07	-12.4	0.47	2.32	0.1	0.21	1
FBgn0029733	-10.51	-10.35	-0.24	4.89	0.1	0.21	1
FBgn0039058	-14.02	-13.59	-0.61	0.12	0.11	0.21	0.958607
FBgn0029977	-11.29	-11.08	-0.3	3.81	0.11	0.21	0.958607
FBgn0037046	-12.46	-12.17	-0.43	2.2	0.11	0.21	0.958607
FBgn0036640	-9.84	-9.72	-0.17	5.82	0.11	0.22	0.958607
FBgn0033889	-8.93	-8.82	-0.16	7.14	0.11	0.22	0.958607
FBgn0265966	-13.31	-12.94	-0.54	1.05	0.11	0.22	0.958607
FBgn0037750	-11.94	-11.69	-0.36	2.9	0.11	0.22	0.958607
FBgn0034634	-10.76	-10.6	-0.23	4.53	0.12	0.22	0.920819
FBgn0032032	-10.87	-10.71	-0.24	4.37	0.12	0.23	0.920819
FBgn0030723	-10.45	-10.3	-0.21	4.97	0.12	0.23	0.920819
FBgn0035409	-12.46	-12.18	-0.41	2.19	0.12	0.23	0.920819
FBgn0036183	-12.59	-12.91	0.46	1.6	0.12	0.24	0.920819
FBgn0004859	-8.47	-8.31	-0.24	7.83	0.12	0.24	0.920819
FBgn0002709	-9.63	-9.76	0.19	5.95	0.13	0.24	0.886057
FBgn0032428	-11.39	-11.65	0.37	3.33	0.13	0.24	0.886057
FBgn0267726	-14.14	-13.75	-0.57	-0.07	0.13	0.24	0.886057
FBgn0031829	-10.35	-10.22	-0.19	5.1	0.13	0.24	0.886057
FBgn0051660	-8.04	-7.91	-0.19	8.44	0.13	0.24	0.886057
FBgn0051161	-12.74	-12.44	-0.43	1.8	0.13	0.25	0.886057
FBgn0039277	-10.26	-10.11	-0.22	5.24	0.13	0.25	0.886057
FBgn0037082	-9.93	-9.82	-0.16	5.69	0.13	0.25	0.886057
FBgn0053017	-10.03	-10.15	0.18	5.38	0.13	0.25	0.886057
FBgn0037059	-13.31	-12.96	-0.5	1.04	0.14	0.25	0.853872
FBgn0031116	-9.73	-9.84	0.17	5.82	0.14	0.26	0.853872
FBgn0003655	-10.64	-10.78	0.21	4.49	0.14	0.26	0.853872
FBgn0037225	-12.44	-12.1	-0.48	2.26	0.14	0.26	0.853872
FBgn0000246	-9.12	-9.02	-0.15	6.85	0.14	0.26	0.853872
FBgn0034106	-10.22	-10.35	0.18	5.1	0.15	0.27	0.823909
FBgn0036690	-12.81	-12.41	-0.59	1.79	0.15	0.27	0.823909
FBgn0032294	-14.03	-13.62	-0.59	0.1	0.15	0.27	0.823909
FBgn0001120	-11.42	-11.23	-0.28	3.61	0.15	0.27	0.823909
FBgn0036729	-13.82	-13.44	-0.54	0.36	0.15	0.27	0.823909
FBgn0266282	-9.37	-9.27	-0.15	6.49	0.15	0.27	0.823909
FBgn0038395	-11.28	-11.09	-0.27	3.81	0.15	0.27	0.823909
FBgn0087040	-11.22	-11.45	0.33	3.6	0.15	0.28	0.823909
FBgn0035627	-10.77	-10.63	-0.2	4.5	0.16	0.28	0.79588
FBgn0025837	-13.51	-13.17	-0.48	0.75	0.16	0.28	0.79588
FBgn0020377	-11.17	-10.99	-0.26	3.95	0.16	0.28	0.79588
FBgn0263975	-12.29	-12.04	-0.37	2.41	0.16	0.28	0.79588
FBgn0052436	-9.81	-9.68	-0.19	5.88	0.16	0.28	0.79588
FBgn0036332	-10.65	-10.53	-0.18	4.66	0.16	0.29	0.79588
FBgn0039347	-12.69	-12.38	-0.45	1.88	0.16	0.29	0.79588
FBgn0052679	-13.1	-12.8	-0.43	1.3	0.16	0.29	0.79588
FBgn0035847	-13.36	-13.05	-0.45	0.94	0.17	0.3	0.769551
FBgn0039044	-9.8	-9.7	-0.15	5.87	0.17	0.3	0.769551
FBgn0029518	-13.01	-13.32	0.45	1.01	0.17	0.3	0.769551
FBgn0050047	-11.87	-12.1	0.33	2.67	0.17	0.3	0.769551
FBgn0037742	-10.46	-10.34	-0.17	4.93	0.17	0.3	0.769551
FBgn0262820	-11.34	-11.16	-0.27	3.72	0.17	0.3	0.769551
FBgn0016675	-12.08	-12.5	0.62	2.26	0.17	0.3	0.769551
FBgn0034816	-9.61	-9.51	-0.14	6.15	0.17	0.3	0.769551
FBgn0265301	-13.19	-13.51	0.47	0.75	0.18	0.31	0.744727
FBgn0052110	-12.65	-12.93	0.4	1.53	0.18	0.31	0.744727
FBgn0261397	-9.31	-9.41	0.14	6.43	0.18	0.32	0.744727
FBgn0038243	-11.09	-10.92	-0.24	4.06	0.19	0.32	0.721246
FBgn0035955	-11.65	-11.88	0.33	2.99	0.19	0.32	0.721246
FBgn0037898	-12.05	-11.83	-0.31	2.73	0.19	0.33	0.721246
FBgn0037841	-11.57	-11.37	-0.28	3.4	0.19	0.33	0.721246
FBgn0024366	-10.75	-10.91	0.23	4.31	0.19	0.33	0.721246
FBgn0039755	-13.23	-12.94	-0.42	1.1	0.19	0.33	0.721246
FBgn0052313	-11.21	-11.05	-0.23	3.88	0.19	0.33	0.721246
FBgn0039238	-11.73	-11.49	-0.33	3.2	0.2	0.33	0.69897
FBgn0000351	-11.55	-11.36	-0.27	3.42	0.2	0.33	0.69897
FBgn0265634	-11.76	-11.54	-0.32	3.14	0.2	0.34	0.69897
FBgn0267296	-12.5	-12.25	-0.36	2.1	0.2	0.34	0.69897
FBgn0085434	-8.56	-8.66	0.14	7.51	0.2	0.34	0.69897
FBgn0260238	-11.8	-11.58	-0.32	3.09	0.2	0.34	0.69897
FBgn0038191	-8.47	-8.38	-0.14	7.78	0.2	0.34	0.69897
FBgn0035034	-13.93	-13.6	-0.47	0.17	0.21	0.34	0.677781
FBgn0264721	-12.18	-11.96	-0.32	2.54	0.21	0.34	0.677781
FBgn0265633	-12.17	-11.94	-0.33	2.56	0.21	0.35	0.677781
FBgn0030028	-11.3	-11.13	-0.25	3.76	0.21	0.35	0.677781
FBgn0051955	-11.76	-11.56	-0.28	3.13	0.21	0.35	0.677781
FBgn0031302	-12.79	-13.13	0.48	1.3	0.22	0.35	0.657577
FBgn0262993	-12.44	-12.21	-0.33	2.18	0.22	0.36	0.657577
FBgn0037921	-10.45	-10.33	-0.17	4.95	0.22	0.36	0.657577
FBgn0053914	-10.49	-10.37	-0.17	4.89	0.22	0.36	0.657577
FBgn0028988	-12.21	-11.98	-0.32	2.51	0.22	0.36	0.657577
FBgn0031255	-10.4	-10.52	0.17	4.85	0.23	0.37	0.638272
FBgn0001234	-8.03	-7.87	-0.23	8.47	0.23	0.37	0.638272
FBgn0003268	-8.9	-8.8	-0.13	7.17	0.23	0.37	0.638272
FBgn0052440	-10.39	-10.27	-0.17	5.03	0.23	0.37	0.638272
FBgn0264785	-9.15	-9.06	-0.12	6.8	0.23	0.37	0.638272
FBgn0260393	-13.92	-13.6	-0.46	0.18	0.23	0.38	0.638272
FBgn0034622	-12.77	-12.54	-0.34	1.71	0.24	0.38	0.619789
FBgn0045035	-8.8	-8.7	-0.14	7.31	0.24	0.38	0.619789
FBgn0034566	-11.42	-11.23	-0.27	3.61	0.24	0.38	0.619789
FBgn0037918	-8.2	-8.28	0.12	8.04	0.24	0.39	0.619789
FBgn0050414	-10.99	-10.86	-0.19	4.18	0.24	0.39	0.619789
FBgn0030395	-12.78	-12.54	-0.35	1.7	0.25	0.39	0.60206
FBgn0023416	-8.81	-8.69	-0.17	7.31	0.25	0.39	0.60206
FBgn0013278	-9.44	-9.74	0.44	6.12	0.25	0.39	0.60206
FBgn0034628	-10.63	-10.74	0.16	4.52	0.25	0.4	0.60206
FBgn0051141	-11.82	-11.62	-0.28	3.04	0.26	0.41	0.585027
FBgn0031690	-11.51	-11.31	-0.29	3.49	0.26	0.41	0.585027
FBgn0035241	-11.77	-11.95	0.26	2.85	0.27	0.41	0.568636
FBgn0038549	-10.81	-10.7	-0.16	4.43	0.27	0.42	0.568636
FBgn0052181	-12.25	-12.45	0.29	2.15	0.27	0.42	0.568636
FBgn0036995	-10.73	-10.89	0.24	4.35	0.27	0.42	0.568636
FBgn0000927	-11.32	-11.17	-0.22	3.72	0.27	0.42	0.568636
FBgn0035358	-12.72	-12.94	0.32	1.47	0.27	0.42	0.568636
FBgn0086251	-9.26	-9.17	-0.13	6.64	0.28	0.43	0.552842
FBgn0036687	-10.27	-10.38	0.16	5.04	0.28	0.43	0.552842
FBgn0030420	-10.03	-9.95	-0.12	5.52	0.28	0.43	0.552842
FBgn0038784	-13	-12.78	-0.32	1.37	0.28	0.43	0.552842
FBgn0267571	-12.18	-11.96	-0.31	2.54	0.28	0.43	0.552842
FBgn0261987	-7.95	-7.87	-0.12	8.52	0.3	0.45	0.522879
FBgn0266211	-11.52	-11.37	-0.23	3.43	0.3	0.45	0.522879
FBgn0034717	-13.83	-13.54	-0.41	0.28	0.3	0.45	0.522879
FBgn0040370	-9.81	-9.9	0.13	5.71	0.3	0.45	0.522879
FBgn0039180	-12.03	-11.86	-0.25	2.72	0.3	0.45	0.522879
FBgn0033408	-12.96	-13.21	0.36	1.11	0.3	0.45	0.522879
FBgn0031018	-12.87	-12.68	-0.29	1.54	0.3	0.45	0.522879
FBgn0250754	-7.68	-7.76	0.11	8.8	0.31	0.46	0.508638
FBgn0038550	-12.34	-12.14	-0.28	2.29	0.31	0.46	0.508638
FBgn0037531	-10.57	-10.48	-0.14	4.75	0.31	0.46	0.508638
FBgn0261363	-10.86	-10.75	-0.16	4.36	0.32	0.47	0.49485
FBgn0033963	-13.22	-12.99	-0.33	1.08	0.32	0.47	0.49485
FBgn0040941	-13.51	-13.28	-0.33	0.67	0.32	0.47	0.49485
FBgn0267435	-10.07	-10.16	0.14	5.35	0.32	0.47	0.49485
FBgn0051860	-13.85	-13.56	-0.41	0.25	0.33	0.48	0.481486
FBgn0266115	-12.37	-12.2	-0.25	2.23	0.33	0.48	0.481486
FBgn0000928	-9.45	-9.52	0.1	6.25	0.33	0.48	0.481486
FBgn0050054	-11.39	-11.53	0.21	3.41	0.33	0.48	0.481486
FBgn0033921	-9.81	-9.88	0.11	5.73	0.33	0.48	0.481486
FBgn0033453	-9.5	-9.57	0.1	6.17	0.34	0.49	0.468521
FBgn0029987	-13.43	-13.21	-0.33	0.78	0.34	0.49	0.468521
FBgn0036479	-11.86	-11.71	-0.22	2.94	0.34	0.49	0.468521
FBgn0031548	-13.26	-13.53	0.38	0.68	0.34	0.49	0.468521
FBgn0266083	-8.46	-8.53	0.1	7.67	0.34	0.5	0.468521
FBgn0267613	-11.97	-11.81	-0.23	2.8	0.35	0.5	0.455932
FBgn0262631	-11.4	-11.53	0.19	3.41	0.35	0.51	0.455932
FBgn0037023	-13.73	-13.49	-0.35	0.37	0.36	0.51	0.443697
FBgn0267028	-13.72	-13.48	-0.36	0.39	0.36	0.51	0.443697
FBgn0034411	-12.97	-12.77	-0.28	1.41	0.36	0.51	0.443697
FBgn0034098	-9.09	-9.02	-0.1	6.87	0.36	0.51	0.443697
FBgn0036391	-11.64	-11.49	-0.22	3.26	0.36	0.51	0.443697
FBgn0039098	-11.76	-11.91	0.22	2.87	0.36	0.51	0.443697
FBgn0000551	-13.93	-13.67	-0.37	0.12	0.37	0.52	0.431798
FBgn0032117	-11.47	-11.35	-0.19	3.48	0.37	0.52	0.431798
FBgn0036194	-9.15	-9.25	0.14	6.66	0.37	0.52	0.431798
FBgn0040323	-10.03	-9.96	-0.11	5.51	0.37	0.52	0.431798
FBgn0031301	-11.84	-12.03	0.28	2.73	0.37	0.52	0.431798
FBgn0032402	-10.44	-10.36	-0.12	4.93	0.37	0.52	0.431798
FBgn0002962	-10.36	-10.26	-0.14	5.07	0.37	0.52	0.431798
FBgn0052006	-11.88	-12.04	0.23	2.7	0.39	0.54	0.408935
FBgn0267776	-11.4	-11.28	-0.17	3.59	0.39	0.54	0.408935
FBgn0030347	-10.96	-10.87	-0.14	4.19	0.39	0.54	0.408935
FBgn0037025	-8.48	-8.54	0.08	7.65	0.39	0.54	0.408935
FBgn0036330	-10.45	-10.37	-0.11	4.92	0.4	0.55	0.39794
FBgn0035724	-12.3	-12.14	-0.23	2.32	0.4	0.55	0.39794
FBgn0031715	-12.99	-13.17	0.27	1.11	0.4	0.55	0.39794
FBgn0040232	-8.5	-8.57	0.09	7.62	0.4	0.55	0.39794
FBgn0039503	-12.58	-12.41	-0.24	1.94	0.4	0.55	0.39794
FBgn0034249	-9.33	-9.27	-0.09	6.52	0.4	0.55	0.39794
FBgn0040372	-8.4	-8.45	0.08	7.78	0.41	0.56	0.387216
FBgn0261534	-12.94	-12.76	-0.26	1.43	0.41	0.56	0.387216
FBgn0037661	-10.74	-10.66	-0.12	4.49	0.41	0.56	0.387216
FBgn0039663	-10.01	-10.08	0.11	5.44	0.41	0.56	0.387216
FBgn0031058	-13.33	-13.53	0.29	0.63	0.42	0.57	0.376751
FBgn0043578	-14.08	-13.85	-0.33	-0.12	0.42	0.57	0.376751
FBgn0031610	-11.17	-11.06	-0.15	3.9	0.42	0.57	0.376751
FBgn0038047	-11.19	-11.09	-0.15	3.87	0.42	0.57	0.376751
FBgn0037076	-9.95	-10.01	0.09	5.53	0.42	0.57	0.376751
FBgn0039070	-12.65	-12.47	-0.26	1.84	0.42	0.57	0.376751
FBgn0032452	-11.24	-11.13	-0.15	3.8	0.43	0.58	0.366532
FBgn0031550	-12.93	-13.11	0.27	1.2	0.43	0.58	0.366532
FBgn0030085	-9.74	-9.8	0.09	5.84	0.43	0.58	0.366532
FBgn0267585	-13.22	-13.04	-0.25	1.03	0.43	0.58	0.366532
FBgn0260766	-12.05	-12.19	0.2	2.47	0.44	0.59	0.356547
FBgn0262532	-12.14	-12	-0.21	2.54	0.44	0.59	0.356547
FBgn0030359	-11.94	-11.8	-0.19	2.82	0.45	0.59	0.346787
FBgn0267989	-13.87	-13.67	-0.29	0.15	0.45	0.6	0.346787
FBgn0037086	-13.5	-13.68	0.26	0.41	0.45	0.6	0.346787
FBgn0037141	-9.75	-9.68	-0.1	5.92	0.46	0.6	0.337242
FBgn0263446	-11.76	-11.64	-0.17	3.06	0.46	0.6	0.337242
FBgn0000153	-12.82	-12.98	0.23	1.37	0.46	0.6	0.337242
FBgn0263378	-11.75	-11.9	0.21	2.89	0.46	0.6	0.337242
FBgn0036449	-10.12	-10.18	0.09	5.29	0.46	0.61	0.337242
FBgn0038431	-10.72	-10.65	-0.1	4.53	0.46	0.61	0.337242
FBgn0034255	-11.67	-11.85	0.27	2.99	0.46	0.61	0.337242
FBgn0266243	-12.31	-12.44	0.19	2.11	0.47	0.61	0.327902
FBgn0051626	-12.63	-12.49	-0.2	1.83	0.47	0.61	0.327902
FBgn0026597	-8.16	-8.11	-0.08	8.19	0.47	0.61	0.327902
FBgn0029753	-12.08	-11.94	-0.2	2.63	0.47	0.61	0.327902
FBgn0036910	-12.67	-12.53	-0.2	1.78	0.47	0.61	0.327902
FBgn0260748	-8.94	-8.99	0.07	7	0.47	0.62	0.327902
FBgn0267495	-12.32	-12.47	0.2	2.08	0.48	0.62	0.318759
FBgn0052755	-12.67	-12.82	0.22	1.58	0.48	0.62	0.318759
FBgn0040305	-9.91	-9.86	-0.08	5.67	0.48	0.62	0.318759
FBgn0031844	-11.42	-11.32	-0.14	3.54	0.48	0.63	0.318759
FBgn0036970	-13.5	-13.68	0.26	0.4	0.49	0.63	0.309804
FBgn0036906	-10.65	-10.72	0.1	4.52	0.49	0.63	0.309804
FBgn0033685	-12.64	-12.5	-0.19	1.82	0.49	0.63	0.309804
FBgn0031821	-10.72	-10.66	-0.1	4.51	0.49	0.64	0.309804
FBgn0032119	-13.5	-13.69	0.27	0.4	0.5	0.64	0.30103
FBgn0003950	-10.57	-10.51	-0.09	4.73	0.5	0.64	0.30103
FBgn0016036	-13.69	-13.52	-0.25	0.38	0.51	0.65	0.29243
FBgn0264426	-12.96	-13.11	0.21	1.18	0.51	0.65	0.29243
FBgn0278604	-8.87	-8.92	0.07	7.1	0.51	0.65	0.29243
FBgn0039622	-11.68	-11.58	-0.15	3.16	0.51	0.65	0.29243
FBgn0051004	-12.15	-12.27	0.19	2.34	0.52	0.66	0.283997
FBgn0266690	-13.76	-13.59	-0.25	0.28	0.52	0.66	0.283997
FBgn0035957	-12.46	-12.6	0.19	1.89	0.53	0.66	0.275724
FBgn0037338	-9.87	-9.91	0.07	5.67	0.53	0.67	0.275724
FBgn0030290	-12.2	-12.09	-0.16	2.43	0.54	0.67	0.267606
FBgn0038342	-13.94	-13.78	-0.24	0.03	0.54	0.67	0.267606
FBgn0052437	-8.3	-8.24	-0.08	8	0.54	0.68	0.267606
FBgn0263234	-11.99	-12.11	0.17	2.57	0.54	0.68	0.267606
FBgn0266317	-12.53	-12.65	0.18	1.8	0.54	0.68	0.267606
FBgn0034956	-12.37	-12.25	-0.16	2.19	0.55	0.68	0.259637
FBgn0034924	-12.41	-12.3	-0.17	2.13	0.55	0.68	0.259637
FBgn0030051	-10.44	-10.38	-0.08	4.92	0.55	0.69	0.259637
FBgn0015550	-8.61	-8.66	0.07	7.47	0.56	0.69	0.251812
FBgn0035359	-11.47	-11.56	0.14	3.33	0.56	0.69	0.251812
FBgn0025334	-12.54	-12.66	0.17	1.79	0.57	0.7	0.244125
FBgn0029526	-10.36	-10.31	-0.07	5.03	0.57	0.7	0.244125
FBgn0029710	-9.37	-9.41	0.06	6.39	0.57	0.7	0.244125
FBgn0031288	-12.94	-13.08	0.21	1.21	0.57	0.7	0.244125
FBgn0263093	-11.31	-11.23	-0.11	3.68	0.57	0.7	0.244125
FBgn0051989	-9.64	-9.6	-0.06	6.05	0.57	0.7	0.244125
FBgn0030799	-11.28	-11.35	0.11	3.62	0.57	0.7	0.244125
FBgn0039788	-9.77	-9.81	0.06	5.81	0.57	0.7	0.244125
FBgn0014931	-11.5	-11.42	-0.12	3.4	0.58	0.71	0.236572
FBgn0010317	-9.67	-9.63	-0.06	6.01	0.58	0.71	0.236572
FBgn0267652	-11.07	-11.15	0.11	3.91	0.58	0.71	0.236572
FBgn0000384	-8.66	-8.7	0.06	7.42	0.58	0.71	0.236572
FBgn0260812	-12.08	-11.99	-0.14	2.58	0.59	0.71	0.229148
FBgn0036810	-12.81	-12.7	-0.16	1.56	0.6	0.72	0.221849
FBgn0003483	-9.56	-9.52	-0.06	6.17	0.6	0.72	0.221849
FBgn0033785	-10.69	-10.64	-0.08	4.55	0.6	0.72	0.221849
FBgn0037879	-13.73	-13.59	-0.2	0.3	0.6	0.73	0.221849
FBgn0263988	-10.96	-10.9	-0.09	4.17	0.6	0.73	0.221849
FBgn0030859	-12.06	-11.97	-0.13	2.62	0.6	0.73	0.221849
FBgn0024997	-12.24	-12.34	0.14	2.22	0.6	0.73	0.221849
FBgn0259216	-9.93	-9.97	0.07	5.58	0.61	0.73	0.21467
FBgn0022981	-10.49	-10.54	0.07	4.76	0.61	0.73	0.21467
FBgn0040233	-9.6	-9.57	-0.05	6.11	0.61	0.73	0.21467
FBgn0030880	-11.21	-11.15	-0.09	3.81	0.61	0.73	0.21467
FBgn0051354	-9.58	-9.73	0.21	6.01	0.61	0.74	0.21467
FBgn0030721	-11.6	-11.68	0.12	3.15	0.61	0.74	0.21467
FBgn0061356	-12.32	-12.21	-0.15	2.26	0.62	0.74	0.207608
FBgn0037646	-11.32	-11.25	-0.1	3.66	0.62	0.74	0.207608
FBgn0264904	-13.18	-13.32	0.19	0.87	0.62	0.75	0.207608
FBgn0267555	-12.53	-12.63	0.15	1.81	0.63	0.75	0.200659
FBgn0000316	-8.78	-8.82	0.05	7.24	0.63	0.75	0.200659
FBgn0031547	-13.45	-13.3	-0.21	0.69	0.63	0.75	0.200659
FBgn0053792	-13.64	-13.77	0.18	0.24	0.63	0.75	0.200659
FBgn0040342	-11.45	-11.38	-0.1	3.47	0.64	0.76	0.19382
FBgn0052476	-10.86	-10.81	-0.07	4.31	0.65	0.76	0.187087
FBgn0037721	-11.86	-11.78	-0.11	2.89	0.65	0.77	0.187087
FBgn0051200	-14.05	-13.91	-0.2	-0.13	0.65	0.77	0.187087
FBgn0033481	-13.24	-13.15	-0.14	0.94	0.66	0.78	0.180456
FBgn0262167	-9.12	-9.09	-0.05	6.8	0.67	0.78	0.173925
FBgn0264446	-11.22	-11.28	0.08	3.71	0.67	0.78	0.173925
FBgn0029606	-12.18	-12.27	0.12	2.31	0.67	0.78	0.173925
FBgn0052582	-12.35	-12.27	-0.12	2.19	0.67	0.78	0.173925
FBgn0030508	-9.02	-9.05	0.04	6.89	0.68	0.79	0.167491
FBgn0031232	-11.54	-11.61	0.09	3.24	0.69	0.8	0.161151
FBgn0031999	-12.15	-12.06	-0.14	2.48	0.69	0.8	0.161151
FBgn0267920	-10.56	-10.6	0.06	4.68	0.7	0.81	0.154902
FBgn0028525	-11.43	-11.49	0.08	3.4	0.7	0.81	0.154902
FBgn0260780	-11.15	-11.1	-0.07	3.88	0.71	0.81	0.148742
FBgn0038144	-12.76	-12.85	0.13	1.49	0.71	0.81	0.148742
FBgn0266719	-10.01	-9.98	-0.04	5.51	0.71	0.81	0.148742
FBgn0033372	-10.53	-10.5	-0.05	4.77	0.72	0.82	0.142668
FBgn0267029	-10.89	-10.85	-0.06	4.25	0.72	0.82	0.142668
FBgn0033020	-13.45	-13.36	-0.13	0.65	0.72	0.82	0.142668
FBgn0052071	-13.3	-13.38	0.12	0.74	0.73	0.83	0.136677
FBgn0267758	-11.73	-11.68	-0.08	3.06	0.73	0.83	0.136677
FBgn0035587	-12.78	-12.71	-0.1	1.58	0.73	0.83	0.136677
FBgn0036480	-9.18	-9.15	-0.03	6.71	0.73	0.83	0.136677
FBgn0035689	-9.77	-9.79	0.04	5.82	0.74	0.84	0.130768
FBgn0051875	-11.34	-11.29	-0.06	3.62	0.75	0.84	0.124939
FBgn0263447	-12	-12.06	0.08	2.6	0.75	0.84	0.124939
FBgn0037031	-10.43	-10.46	0.04	4.87	0.75	0.84	0.124939
FBgn0036991	-9.64	-9.67	0.03	6.01	0.76	0.85	0.119186
FBgn0051477	-11.01	-11.05	0.06	4.03	0.76	0.85	0.119186
FBgn0031986	-11.21	-11.25	0.06	3.74	0.76	0.85	0.119186
FBgn0033491	-10.17	-10.22	0.06	5.23	0.76	0.85	0.119186
FBgn0004400	-10.99	-11.04	0.08	4.04	0.76	0.85	0.119186
FBgn0051898	-11.72	-11.68	-0.07	3.06	0.77	0.86	0.113509
FBgn0051720	-12.14	-12.19	0.08	2.4	0.77	0.86	0.113509
FBgn0024991	-9.64	-9.62	-0.03	6.04	0.78	0.86	0.107905
FBgn0039201	-10.83	-10.86	0.05	4.29	0.78	0.86	0.107905
FBgn0052813	-9.47	-9.44	-0.03	6.29	0.79	0.87	0.102373
FBgn0263384	-13.74	-13.65	-0.13	0.25	0.79	0.87	0.102373
FBgn0037845	-13.5	-13.43	-0.1	0.57	0.79	0.87	0.102373
FBgn0026374	-9.92	-9.9	-0.03	5.64	0.79	0.87	0.102373
FBgn0003023	-11.21	-11.25	0.06	3.74	0.79	0.87	0.102373
FBgn0266359	-12	-12.06	0.07	2.59	0.79	0.87	0.102373
FBgn0014342	-10	-9.98	-0.03	5.52	0.8	0.88	0.09691
FBgn0038252	-12.38	-12.43	0.07	2.06	0.8	0.88	0.09691
FBgn0036568	-12.12	-12.17	0.07	2.43	0.8	0.88	0.09691
FBgn0032473	-12.81	-12.86	0.07	1.45	0.81	0.88	0.091515
FBgn0040670	-12.66	-12.6	-0.07	1.74	0.81	0.89	0.091515
FBgn0033753	-12.08	-12.12	0.06	2.49	0.81	0.89	0.091515
FBgn0267815	-13.51	-13.44	-0.1	0.55	0.82	0.89	0.0861861
FBgn0043043	-12.03	-12.07	0.06	2.56	0.83	0.9	0.0809219
FBgn0263619	-12.03	-12.07	0.06	2.57	0.83	0.9	0.0809219
FBgn0264745	-10.77	-10.75	-0.03	4.41	0.84	0.9	0.0757207
FBgn0034966	-10.99	-10.97	-0.04	4.09	0.84	0.91	0.0757207
FBgn0264907	-9.36	-9.38	0.03	6.41	0.84	0.91	0.0757207
FBgn0036214	-12.11	-12.14	0.05	2.46	0.84	0.91	0.0757207
FBgn0039855	-13.01	-12.96	-0.07	1.24	0.85	0.91	0.0705811
FBgn0032779	-10.52	-10.54	0.03	4.75	0.85	0.91	0.0705811
FBgn0039069	-11.48	-11.45	-0.05	3.4	0.85	0.91	0.0705811
FBgn0032375	-12.24	-12.29	0.07	2.26	0.85	0.91	0.0705811
FBgn0037562	-13.38	-13.44	0.09	0.64	0.85	0.91	0.0705811
FBgn0265630	-8.65	-8.64	-0.02	7.46	0.85	0.91	0.0705811
FBgn0260431	-11.72	-11.7	-0.04	3.05	0.85	0.91	0.0705811
FBgn0034880	-11.8	-11.83	0.04	2.9	0.86	0.92	0.0655015
FBgn0013276	-8.45	-8.39	-0.09	7.79	0.86	0.92	0.0655015
FBgn0038909	-12.26	-12.3	0.05	2.23	0.87	0.92	0.0604807
FBgn0028931	-10.85	-10.87	0.03	4.26	0.87	0.93	0.0604807
FBgn0030307	-13.15	-13.11	-0.06	1.04	0.87	0.93	0.0604807
FBgn0033748	-10.6	-10.62	0.02	4.63	0.89	0.94	0.05061
FBgn0267551	-13.08	-13.12	0.05	1.08	0.9	0.95	0.0457575
FBgn0013773	-10.87	-10.86	-0.02	4.26	0.9	0.95	0.0457575
FBgn0053260	-11.58	-11.6	0.03	3.23	0.9	0.95	0.0457575
FBgn0034928	-12.75	-12.73	-0.04	1.58	0.9	0.95	0.0457575
FBgn0038051	-11.21	-11.23	0.03	3.75	0.9	0.95	0.0457575
FBgn0029986	-12.26	-12.23	-0.04	2.29	0.91	0.95	0.0409586
FBgn0261262	-7.84	-7.85	0.01	8.61	0.91	0.95	0.0409586
FBgn0053099	-12.33	-12.35	0.03	2.15	0.91	0.95	0.0409586
FBgn0023515	-9.3	-9.3	-0.01	6.51	0.91	0.95	0.0409586
FBgn0000392	-9.57	-9.56	-0.01	6.14	0.92	0.96	0.0362122
FBgn0262593	-9.44	-9.45	0.01	6.3	0.93	0.96	0.0315171
FBgn0260874	-10.17	-10.16	-0.01	5.27	0.93	0.97	0.0315171
FBgn0259986	-8.86	-8.85	-0.01	7.15	0.93	0.97	0.0315171
FBgn0035842	-9.69	-9.68	-0.01	5.96	0.93	0.97	0.0315171
FBgn0041225	-13.14	-13.13	-0.03	1.03	0.93	0.97	0.0315171
FBgn0263235	-12.49	-12.52	0.03	1.92	0.93	0.97	0.0315171
FBgn0051156	-9.8	-9.81	0.01	5.79	0.94	0.97	0.0268721
FBgn0032680	-12.27	-12.29	0.03	2.24	0.94	0.97	0.0268721
FBgn0260932	-10.73	-10.73	0.01	4.46	0.94	0.97	0.0268721
FBgn0031214	-12.65	-12.63	-0.03	1.73	0.94	0.97	0.0268721
FBgn0034642	-12.93	-12.94	0.03	1.31	0.95	0.97	0.0222764
FBgn0052438	-8.93	-8.93	-0.01	7.05	0.95	0.97	0.0222764
FBgn0010768	-9.61	-9.6	-0.01	6.08	0.95	0.97	0.0222764
FBgn0032521	-9.24	-9.24	-0.01	6.6	0.95	0.98	0.0222764
FBgn0046756	-13.24	-13.26	0.03	0.86	0.96	0.98	0.0177288
FBgn0034435	-10.82	-10.81	-0.01	4.33	0.96	0.98	0.0177288
FBgn0016974	-11.47	-11.46	-0.01	3.41	0.96	0.98	0.0177288
FBgn0029879	-12.74	-12.73	-0.02	1.59	0.96	0.98	0.0177288
FBgn0085339	-9.25	-9.26	0	6.58	0.96	0.98	0.0177288
FBgn0266916	-8.91	-8.91	0	7.08	0.97	0.98	0.0132283
FBgn0037915	-11.2	-11.19	-0.01	3.79	0.97	0.99	0.0132283
FBgn0038612	-8.62	-8.62	0	7.5	0.97	0.99	0.0132283
FBgn0039856	-12.51	-12.5	-0.01	1.92	0.97	0.99	0.0132283
FBgn0265699	-12.2	-12.19	-0.01	2.35	0.98	0.99	0.00877392
FBgn0036992	-11.27	-11.28	0.01	3.67	0.98	0.99	0.00877392
FBgn0267996	-13	-13	-0.01	1.22	0.98	0.99	0.00877392
FBgn0002023	-9.29	-9.29	0	6.53	0.99	1	0.00436481
FBgn0039251	-11.68	-11.67	0	3.1	0.99	1	0.00436481
FBgn0053519	-11.19	-11.19	0	3.79	0.99	1	0.00436481
FBgn0036139	-13.26	-13.26	0.01	0.85	1	1	0
FBgn0024249	-13.18	-13.17	-0.01	0.97	1	1	0
FBgn0014019	-13.64	-13.63	-0.01	0.34	1	1	0
FBgn0033257	-12.71	-12.71	0.01	1.63	1	1	0

## Sheet: README
edgeR.cpm1.n2.paired.cpmlenTMMf sheet contains all raw data of the DE analysis with edgeR and includes all genes.
mMBTS sheet contains all raw data of the DE analysis with edgeR and includes the male MBT genes. A column with the -log10(p value) is included for the Volcano plots.
