# Supplementary material for: TrxT and dhd are dispensable for Drosophila brain development but essential for l(3)mbt brain tumour growth
Source: EMBO Rep. 2024 May 15;25(7):6. doi: 10.1038/s44319-024-00154-1 (PMC11239866; doi:10.1038/s44319-024-00154-1)
Supplement: Supplementary file 4 — Source data Fig. 3 [file 44319_2024_154_MOESM4_ESM.zip › 3A-C/edgeR.cpm1.n2.paired.cpmlenTMMfilter.male.Genotype.trxT_ts1_ts1.xlsx]

## Sheet: edgeR.cpm1.n2.paired.cpmlenTMMf
	trxT_ts1	ts1	logFC	logCPM	PValue	FDR
FBgn0058469	-14.65	-7.36	-10.51	8.32	0	0
FBgn0052581	-19.2	-9.75	-13.63	4.87	9.9e-269	4.6e-265
FBgn0029752	-14.11	-10	-5.94	4.54	3.3e-144	1e-140
FBgn0052572	-15.87	-10.42	-7.87	3.92	9.8e-127	2.3e-123
FBgn0032763	-10.8	-19.2	12.11	3.36	3.2e-99	6e-96
FBgn0029523	-10.87	-19.2	12.02	3.26	5.3e-95	8.2e-92
FBgn0039525	-19.2	-10.83	-12.08	3.32	2.6e-94	3.4e-91
FBgn0262101	-12.74	-10.15	-3.74	4.4	4.6e-89	5.3e-86
FBgn0039702	-10.98	-19.2	11.85	3.1	3.3e-88	3.4e-85
FBgn0050428	-10.97	-19.2	11.87	3.11	3.8e-88	3.5e-85
FBgn0036934	-10.65	-19.2	12.32	3.57	6.1e-86	5.2e-83
FBgn0052640	-11	-19.2	11.82	3.07	2.3e-85	1.8e-82
FBgn0265575	-10.98	-9.42	-2.25	5.62	2.8e-79	2e-76
FBgn0083228	-16.36	-10.91	-7.86	3.21	2.4e-77	1.6e-74
FBgn0021738	-15.2	-10.77	-6.38	3.42	2.7e-75	1.7e-72
FBgn0030396	-19.2	-11.15	-11.6	2.86	4e-75	2.3e-72
FBgn0039048	-19.2	-11.19	-11.54	2.8	1.5e-72	8.3e-70
FBgn0013672	-5.24	-6.59	1.94	11.7	8.6e-68	4.4e-65
FBgn0029676	-9.26	-7.89	-1.97	7.87	9.9e-65	4.8e-62
FBgn0052641	-12.91	-10.4	-3.62	4.05	1.3e-62	6.2e-60
FBgn0031419	-11.45	-19.2	11.18	2.43	1.7e-62	7.6e-60
FBgn0015714	-19.2	-11.32	-11.37	2.63	4.7e-59	2e-56
FBgn0043069	-11.49	-19.2	11.12	2.38	1.8e-58	7.3e-56
FBgn0267910	-5.64	-6.9	1.82	11.16	4.2e-55	1.6e-52
FBgn0034126	-11.66	-19.2	10.87	2.13	6.8e-53	2.5e-50
FBgn0052687	-10.73	-19.2	12.21	3.45	2.7e-52	9.5e-50
FBgn0266202	-11.93	-19.2	10.49	1.75	2.1e-49	7.4e-47
FBgn0025814	-8.82	-10.06	1.79	6.58	1.5e-44	5e-42
FBgn0052786	-11.78	-10.11	-2.41	4.61	2e-42	6.5e-40
FBgn0030407	-19.2	-12.16	-10.15	1.43	3.5e-42	1.1e-39
FBgn0045800	-11.26	-9.92	-1.92	4.96	2.1e-40	6.3e-38
FBgn0260484	-7.69	-8.72	1.48	8.28	9.6e-40	2.8e-37
FBgn0265533	-19.2	-12.26	-10.01	1.29	1.1e-38	3.2e-36
FBgn0032850	-12.21	-19.2	10.07	1.35	4e-38	1.1e-35
FBgn0031689	-8.78	-9.62	1.22	6.78	3.5e-36	9.4e-34
FBgn0024184	-12.36	-19.2	9.87	1.15	3.8e-36	9.9e-34
FBgn0044011	-12.41	-19.2	9.79	1.08	6.9e-35	1.7e-32
FBgn0083123	-10.73	-9.34	-2	5.78	1.6e-34	3.9e-32
FBgn0032680	-19.2	-12.27	-9.99	1.27	6.2e-34	1.5e-31
FBgn0050156	-19.2	-12.35	-9.88	1.17	7.4e-34	1.7e-31
FBgn0014427	-19.2	-11.81	-10.65	1.92	1.1e-33	2.5e-31
FBgn0038294	-12.31	-19.2	9.94	1.22	1.1e-29	2.3e-27
FBgn0030647	-11.74	-10.29	-2.1	4.39	2.5e-29	5.4e-27
FBgn0028482	-9.21	-10.16	1.38	6.12	3.4e-29	7.2e-27
FBgn0262741	-19.2	-12.53	-9.62	0.91	3.6e-29	7.5e-27
FBgn0266175	-12.26	-19.2	10	1.28	5e-28	1e-25
FBgn0023511	-10.3	-9.45	-1.22	5.81	6.3e-27	1.2e-24
FBgn0028491	-12.09	-10.61	-2.13	3.93	6e-25	1.2e-22
FBgn0023520	-10.82	-12.3	2.13	3.63	1e-24	1.9e-22
FBgn0010258	-19.2	-13.02	-8.91	0.24	1.9e-24	3.6e-22
FBgn0033501	-19.2	-13.03	-8.89	0.23	4.8e-24	8.7e-22
FBgn0259219	-12.18	-15.02	4.1	1.48	1.1e-23	2e-21
FBgn0260658	-9.38	-10.23	1.22	5.92	1.4e-23	2.4e-21
FBgn0051274	-12.24	-19.2	10.03	1.31	6.2e-23	1.1e-20
FBgn0260745	-7.89	-8.75	1.24	8.06	7.2e-23	1.2e-20
FBgn0026415	-7.66	-8.49	1.2	8.4	4.3e-22	7.1e-20
FBgn0030756	-14.25	-11.83	-3.5	2.01	5.2e-22	8.5e-20
FBgn0032956	-8.47	-7.74	-1.05	8.33	9.3e-22	1.5e-19
FBgn0031971	-8.16	-9.08	1.32	7.64	1e-20	1.6e-18
FBgn0267278	-12.11	-14.38	3.28	1.64	2.2e-20	3.3e-18
FBgn0260986	-10.91	-9.98	-1.34	5.01	3e-20	4.6e-18
FBgn0001258	-9.09	-8.38	-1.02	7.42	5.5e-20	8.2e-18
FBgn0011836	-8.36	-9.05	1	7.46	7.9e-20	1.2e-17
FBgn0264942	-19.2	-13.3	-8.51	-0.14	1.2e-19	1.7e-17
FBgn0034709	-8.28	-9	1.03	7.56	2.7e-19	3.8e-17
FBgn0041182	-8.86	-9.62	1.09	6.7	1.3e-18	1.8e-16
FBgn0038126	-19.2	-12.98	-8.97	0.28	2.1e-18	2.9e-16
FBgn0030200	-13.43	-19.2	8.32	-0.31	2.4e-18	3.3e-16
FBgn0025643	-12.4	-19.2	9.81	1.1	2.8e-18	3.8e-16
FBgn0264542	-9.6	-8.8	-1.16	6.78	2.9e-18	3.9e-16
FBgn0034476	-8.51	-7.87	-0.92	8.19	4.9e-18	6.5e-16
FBgn0051740	-19.2	-13.36	-8.42	-0.22	8.1e-18	1.1e-15
FBgn0032264	-9.25	-10.36	1.6	6	1.5e-17	1.9e-15
FBgn0052495	-9.13	-9.78	0.95	6.37	1.9e-17	2.4e-15
FBgn0030882	-9.13	-9.78	0.95	6.37	1.9e-17	2.4e-15
FBgn0004456	-10.02	-9.38	-0.93	6.01	2.7e-17	3.3e-15
FBgn0262945	-11.7	-10.56	-1.64	4.1	3e-17	3.7e-15
FBgn0001981	-9.75	-9.02	-1.05	6.49	4.6e-17	5.5e-15
FBgn0031937	-19.2	-13.54	-8.15	-0.46	5.8e-17	6.8e-15
FBgn0002945	-9.58	-8.93	-0.94	6.66	6.9e-17	8.1e-15
FBgn0046874	-8.35	-9.06	1.02	7.47	1.3e-16	1.5e-14
FBgn0028936	-13.56	-19.2	8.14	-0.48	1.5e-16	1.7e-14
FBgn0266777	-11.61	-10.55	-1.53	4.15	2e-16	2.2e-14
FBgn0010114	-9.02	-8.39	-0.9	7.44	5e-16	5.6e-14
FBgn0050484	-13.71	-11.86	-2.67	2.06	5.3e-16	5.8e-14
FBgn0000639	-9.63	-19.2	13.8	5.04	5.6e-16	6e-14
FBgn0036145	-8.5	-9.35	1.23	7.18	6.1e-16	6.5e-14
FBgn0261015	-8.84	-9.49	0.93	6.78	1e-15	1.1e-13
FBgn0028480	-9.26	-9.84	0.84	6.21	1.7e-15	1.7e-13
FBgn0030501	-9.42	-8.79	-0.9	6.86	2e-15	2e-13
FBgn0004828	-6.41	-5.84	-0.82	11.15	2.5e-15	2.5e-13
FBgn0023521	-11.13	-12.44	1.88	3.22	2.6e-15	2.6e-13
FBgn0039332	-7.9	-8.78	1.26	8.03	3.5e-15	3.5e-13
FBgn0001257	-9.91	-9.31	-0.87	6.13	4e-15	4e-13
FBgn0051038	-9.97	-10.79	1.18	5.08	4.1e-15	4e-13
FBgn0010786	-9.71	-9.11	-0.87	6.42	7.6e-15	7.4e-13
FBgn0003310	-8.77	-8.15	-0.89	7.79	1e-14	9.9e-13
FBgn0050457	-10.87	-19.2	12.01	3.25	3.4e-14	3.2e-12
FBgn0260746	-9.48	-10.42	1.37	5.74	4.6e-14	4.3e-12
FBgn0000527	-10.22	-11.37	1.66	4.59	5.1e-14	4.8e-12
FBgn0001254	-13.56	-19.2	8.13	-0.49	5.3e-14	4.9e-12
FBgn0001253	-9.05	-10.3	1.8	6.24	7.6e-14	6.9e-12
FBgn0029859	-12.03	-13.61	2.28	1.87	9e-14	8.2e-12
FBgn0051864	-10.51	-9.87	-0.93	5.31	9.4e-14	8.4e-12
FBgn0010497	-9.33	-10.1	1.11	6.02	1.4e-13	1.2e-11
FBgn0020299	-9.04	-9.66	0.89	6.51	1.8e-13	1.5e-11
FBgn0038020	-10.29	-9.57	-1.03	5.7	2.3e-13	2e-11
FBgn0030551	-11.43	-10.55	-1.26	4.21	3.6e-13	3.1e-11
FBgn0034804	-10.05	-10.89	1.22	4.96	3.7e-13	3.2e-11
FBgn0085228	-12.53	-15.03	3.61	1.02	3.8e-13	3.2e-11
FBgn0034438	-10.19	-12.27	3.01	4.41	4.7e-13	3.9e-11
FBgn0267078	-12.7	-15.2	3.61	0.77	5.2e-13	4.3e-11
FBgn0263111	-7.99	-7.44	-0.8	8.85	5.3e-13	4.3e-11
FBgn0032629	-9.75	-10.49	1.06	5.43	5.4e-13	4.4e-11
FBgn0262563	-13.87	-19.2	7.68	-0.89	5.5e-13	4.4e-11
FBgn0041087	-10.16	-11.05	1.27	4.77	6.8e-13	5.4e-11
FBgn0038818	-9.08	-9.86	1.13	6.38	7.1e-13	5.6e-11
FBgn0020414	-8.89	-9.41	0.74	6.78	9.7e-13	7.6e-11
FBgn0038172	-10.79	-12.11	1.91	3.72	1.2e-12	9.4e-11
FBgn0051547	-8.9	-9.86	1.38	6.56	1.4e-12	1.1e-10
FBgn0040842	-12.46	-14.95	3.6	1.12	1.5e-12	1.2e-10
FBgn0031918	-12.71	-19.2	9.35	0.65	1.5e-12	1.2e-10
FBgn0030362	-8.98	-9.82	1.21	6.49	2.2e-12	1.6e-10
FBgn0033730	-11.65	-19.2	10.88	2.14	2.6e-12	2e-10
FBgn0259736	-9.67	-10.25	0.84	5.62	2.7e-12	2e-10
FBgn0013432	-10.62	-10	-0.89	5.13	2.8e-12	2.1e-10
FBgn0043841	-8.28	-8.83	0.79	7.64	2.8e-12	2.1e-10
FBgn0029092	-9.28	-9.86	0.84	6.18	2.9e-12	2.1e-10
FBgn0001090	-8	-8.64	0.93	8	3.6e-12	2.6e-10
FBgn0034997	-9.9	-10.75	1.23	5.16	3.6e-12	2.6e-10
FBgn0015776	-9.6	-10.4	1.16	5.62	3.9e-12	2.8e-10
FBgn0267041	-11.15	-12.45	1.88	3.21	4.2e-12	2.9e-10
FBgn0000719	-10.05	-11.03	1.41	4.89	4.5e-12	3.2e-10
FBgn0033446	-8.98	-9.5	0.74	6.65	6.3e-12	4.3e-10
FBgn0010482	-10.03	-9.34	-0.99	6.04	7.5e-12	5.2e-10
FBgn0028369	-10.12	-10.9	1.13	4.88	7.9e-12	5.4e-10
FBgn0032156	-8.93	-9.52	0.85	6.68	8.3e-12	5.6e-10
FBgn0030796	-10.47	-11.43	1.39	4.3	9e-12	6e-10
FBgn0004650	-11.24	-10.2	-1.5	4.66	9.7e-12	6.4e-10
FBgn0267511	-9.15	-10.69	2.22	6.01	1e-11	6.9e-10
FBgn0266869	-10.71	-9.97	-1.07	5.12	1.1e-11	7.3e-10
FBgn0032010	-9.75	-10.33	0.85	5.51	1.2e-11	7.8e-10
FBgn0030237	-8.88	-9.54	0.95	6.72	1.3e-11	8.6e-10
FBgn0036262	-10.56	-14.73	6.02	3.72	1.6e-11	1e-09
FBgn0037513	-9.73	-10.34	0.88	5.52	2.2e-11	1.4e-09
FBgn0034128	-8.99	-10.01	1.46	6.41	2.8e-11	1.8e-09
FBgn0034276	-12.35	-19.2	9.87	1.14	2.9e-11	1.8e-09
FBgn0034897	-10.07	-10.82	1.09	4.97	3e-11	1.9e-09
FBgn0002917	-8.66	-9.17	0.73	7.12	3e-11	1.9e-09
FBgn0036927	-7.53	-8.08	0.79	8.72	3.2e-11	2e-09
FBgn0039178	-9.63	-10.31	0.98	5.63	3.4e-11	2.1e-09
FBgn0052686	-14.15	-12.48	-2.41	1.22	3.5e-11	2.2e-09
FBgn0031816	-9.38	-9.93	0.79	6.06	3.6e-11	2.2e-09
FBgn0004034	-14.8	-12.8	-2.89	0.71	3.8e-11	2.3e-09
FBgn0261673	-9.43	-10.25	1.18	5.86	3.9e-11	2.3e-09
FBgn0024177	-10.54	-9.84	-1.01	5.31	4.8e-11	2.8e-09
FBgn0267439	-12.28	-11.06	-1.76	3.36	5.8e-11	3.4e-09
FBgn0029896	-8.05	-8.91	1.24	7.83	6.3e-11	3.7e-09
FBgn0036194	-9.71	-9.23	-0.68	6.31	6.9e-11	4e-09
FBgn0039022	-13.25	-19.2	8.58	-0.08	8.1e-11	4.7e-09
FBgn0053914	-11.11	-10.36	-1.08	4.55	8.4e-11	4.9e-09
FBgn0053225	-13.04	-19.2	8.88	0.21	1.2e-10	7e-09
FBgn0037817	-9.82	-10.4	0.84	5.41	1.3e-10	7.3e-09
FBgn0032350	-9.25	-10	1.08	6.14	1.5e-10	8.4e-09
FBgn0039798	-12.75	-19.2	9.3	0.6	1.5e-10	8.4e-09
FBgn0030894	-10.3	-9.79	-0.74	5.49	1.5e-10	8.6e-09
FBgn0033725	-11.65	-14.15	3.62	2.26	1.9e-10	1.1e-08
FBgn0034406	-10.06	-10.7	0.93	5.04	2e-10	1.1e-08
FBgn0037166	-9.82	-10.55	1.05	5.34	2.1e-10	1.1e-08
FBgn0043001	-10.34	-9.79	-0.79	5.46	2.2e-10	1.2e-08
FBgn0085428	-11.91	-10.79	-1.61	3.78	2.6e-10	1.4e-08
FBgn0035293	-8.85	-9.7	1.22	6.68	2.6e-10	1.4e-08
FBgn0020415	-9.55	-10.29	1.06	5.72	2.7e-10	1.5e-08
FBgn0031043	-9.78	-9.36	-0.61	6.16	2.9e-10	1.6e-08
FBgn0029990	-9.96	-13.62	5.28	4.6	3.1e-10	1.6e-08
FBgn0054003	-13.32	-19.2	8.47	-0.18	3.1e-10	1.6e-08
FBgn0031645	-9.45	-10.01	0.79	5.95	3.1e-10	1.6e-08
FBgn0052801	-11.47	-12.61	1.64	2.8	3.2e-10	1.6e-08
FBgn0027793	-10.11	-10.9	1.13	4.89	3.4e-10	1.8e-08
FBgn0001224	-6.22	-6.98	1.11	10.51	4e-10	2e-08
FBgn0012036	-8.82	-8.25	-0.83	7.67	4e-10	2e-08
FBgn0014417	-9.77	-10.35	0.82	5.48	4.1e-10	2.1e-08
FBgn0001227	-7.82	-8.53	1.02	8.22	4.2e-10	2.1e-08
FBgn0029898	-10.91	-11.98	1.54	3.62	4.5e-10	2.3e-08
FBgn0040600	-10.52	-11.32	1.15	4.29	5.4e-10	2.7e-08
FBgn0040732	-12.94	-19.2	9.03	0.33	5.9e-10	2.9e-08
FBgn0028526	-12.1	-15.41	4.78	1.55	6.6e-10	3.3e-08
FBgn0261504	-11.59	-10.14	-2.08	4.61	6.7e-10	3.3e-08
FBgn0000003	-11.59	-10.14	-2.08	4.61	6.7e-10	3.3e-08
FBgn0023000	-9.73	-10.31	0.83	5.54	7e-10	3.4e-08
FBgn0027600	-11.62	-12.96	1.92	2.52	7.1e-10	3.4e-08
FBgn0025595	-13.66	-19.2	7.98	-0.63	7.1e-10	3.4e-08
FBgn0028990	-9.98	-10.5	0.74	5.21	7.5e-10	3.6e-08
FBgn0036410	-13.16	-19.2	8.71	0.03	8.7e-10	4.2e-08
FBgn0037989	-8.93	-9.51	0.83	6.69	9e-10	4.3e-08
FBgn0040296	-10.83	-10.08	-1.08	4.94	9.3e-10	4.4e-08
FBgn0265838	-13.61	-11.97	-2.35	1.94	9.6e-10	4.5e-08
FBgn0043806	-8.89	-9.45	0.82	6.76	1e-09	4.8e-08
FBgn0000024	-8.42	-9.05	0.9	7.4	1e-09	4.9e-08
FBgn0033717	-8.09	-8.97	1.27	7.76	1.1e-09	5.1e-08
FBgn0004878	-9.1	-8.38	-1.03	7.42	1.2e-09	5.4e-08
FBgn0002707	-10.01	-9.57	-0.64	5.84	1.2e-09	5.7e-08
FBgn0003963	-10	-9.51	-0.7	5.9	1.3e-09	5.8e-08
FBgn0262620	-11.08	-10.41	-0.96	4.52	1.4e-09	6.3e-08
FBgn0032013	-9.87	-10.48	0.89	5.32	1.4e-09	6.5e-08
FBgn0261563	-9.91	-9.48	-0.62	5.98	1.5e-09	6.6e-08
FBgn0037475	-10.01	-10.81	1.16	5.02	1.6e-09	7e-08
FBgn0033448	-10.08	-10.66	0.83	5.03	1.6e-09	7.3e-08
FBgn0032419	-13.08	-15.02	2.8	0.33	1.6e-09	7.3e-08
FBgn0024912	-10.42	-9.91	-0.74	5.31	1.7e-09	7.4e-08
FBgn0002543	-9.44	-9.01	-0.62	6.66	1.9e-09	8.5e-08
FBgn0025631	-9.17	-9.64	0.68	6.4	2e-09	8.8e-08
FBgn0032775	-9.33	-9.8	0.69	6.17	2.1e-09	9e-08
FBgn0030559	-10.32	-10.94	0.89	4.67	2.1e-09	9e-08
FBgn0023526	-8.74	-8.31	-0.62	7.66	2.1e-09	9.1e-08
FBgn0030052	-8.9	-9.46	0.8	6.75	2.2e-09	9.3e-08
FBgn0027611	-8.94	-9.4	0.67	6.74	2.3e-09	9.7e-08
FBgn0036690	-14	-12.39	-2.33	1.36	2.3e-09	9.8e-08
FBgn0042125	-10.46	-9.97	-0.71	5.24	2.5e-09	1.1e-07
FBgn0001229	-10.21	-11.08	1.26	4.71	2.6e-09	1.1e-07
FBgn0013469	-9.4	-8.92	-0.69	6.75	2.6e-09	1.1e-07
FBgn0041194	-13.38	-19.2	8.39	-0.26	2.8e-09	1.2e-07
FBgn0031734	-12.6	-11.3	-1.88	3	2.9e-09	1.2e-07
FBgn0261429	-11.93	-11.05	-1.27	3.5	2.9e-09	1.2e-07
FBgn0032008	-11.28	-12.76	2.15	2.97	3e-09	1.2e-07
FBgn0266624	-11.27	-12.85	2.29	2.96	3e-09	1.2e-07
FBgn0040968	-10.58	-11.4	1.18	4.2	3e-09	1.2e-07
FBgn0259936	-12.2	-11.22	-1.42	3.22	3e-09	1.2e-07
FBgn0038526	-14.2	-12.67	-2.2	0.99	3.3e-09	1.3e-07
FBgn0036824	-9.46	-9.98	0.75	5.96	3.4e-09	1.4e-07
FBgn0039685	-9	-13.25	6.12	5.96	3.5e-09	1.4e-07
FBgn0031888	-11.74	-10.9	-1.22	3.74	4.1e-09	1.6e-07
FBgn0038256	-10.27	-10.87	0.86	4.75	4.8e-09	1.9e-07
FBgn0020386	-8.82	-8.34	-0.69	7.6	4.9e-09	1.9e-07
FBgn0038202	-9.63	-10.13	0.71	5.72	4.9e-09	1.9e-07
FBgn0027843	-10.14	-10.78	0.92	4.92	5.8e-09	2.3e-07
FBgn0034583	-9.62	-9.05	-0.81	6.52	6e-09	2.4e-07
FBgn0267348	-9.14	-9.57	0.63	6.47	6.1e-09	2.4e-07
FBgn0034985	-9.96	-10.58	0.89	5.18	6.2e-09	2.4e-07
FBgn0262730	-7.91	-8.43	0.75	8.2	6.5e-09	2.5e-07
FBgn0262473	-8.75	-8.3	-0.65	7.68	6.7e-09	2.6e-07
FBgn0004133	-9.42	-9.87	0.65	6.06	6.7e-09	2.6e-07
FBgn0031299	-9.56	-10.16	0.87	5.77	7e-09	2.7e-07
FBgn0038407	-9.92	-10.61	0.99	5.21	7.6e-09	2.9e-07
FBgn0040809	-13.27	-11.98	-1.87	2.02	8.2e-09	3.1e-07
FBgn0030615	-14.51	-12.76	-2.53	0.81	8.7e-09	3.2e-07
FBgn0050015	-8.89	-9.33	0.64	6.83	8.7e-09	3.2e-07
FBgn0086408	-12.52	-14.21	2.44	1.16	8.7e-09	3.2e-07
FBgn0032598	-11.84	-11	-1.21	3.59	8.7e-09	3.3e-07
FBgn0036046	-10.57	-11.35	1.12	4.23	8.8e-09	3.3e-07
FBgn0015550	-9.22	-8.65	-0.82	7.1	8.9e-09	3.3e-07
FBgn0051780	-13.15	-19.2	8.73	0.06	9e-09	3.3e-07
FBgn0028864	-13.15	-19.2	8.73	0.06	9e-09	3.3e-07
FBgn0031461	-9.76	-11.19	2.07	5.16	9.1e-09	3.3e-07
FBgn0031116	-10.39	-9.83	-0.8	5.4	9.2e-09	3.3e-07
FBgn0263256	-9.64	-9	-0.93	6.56	9.3e-09	3.4e-07
FBgn0011701	-8.9	-9.43	0.76	6.76	9.4e-09	3.4e-07
FBgn0038465	-8.51	-9.03	0.76	7.33	1e-08	3.7e-07
FBgn0039084	-12.97	-19.2	8.99	0.3	1e-08	3.8e-07
FBgn0001150	-10.91	-11.96	1.51	3.63	1.1e-08	3.8e-07
FBgn0022774	-9.34	-10.03	0.99	6.05	1.1e-08	3.8e-07
FBgn0031678	-9.66	-9.17	-0.71	6.4	1.2e-08	4.3e-07
FBgn0002563	-6.94	-11.63	6.77	8.93	1.2e-08	4.3e-07
FBgn0031471	-13.86	-19.2	7.7	-0.87	1.2e-08	4.3e-07
FBgn0266758	-9.69	-10.18	0.71	5.65	1.2e-08	4.3e-07
FBgn0029694	-14.03	-12.6	-2.07	1.11	1.3e-08	4.5e-07
FBgn0000565	-9.2	-9.66	0.67	6.37	1.4e-08	4.8e-07
FBgn0265413	-9.39	-9.79	0.58	6.13	1.4e-08	4.8e-07
FBgn0002023	-9.76	-9.27	-0.7	6.24	1.4e-08	4.8e-07
FBgn0000055	-10.93	-13	2.99	3.35	1.5e-08	5.2e-07
FBgn0032774	-9.97	-10.89	1.33	5.03	1.5e-08	5.2e-07
FBgn0002565	-7.46	-12.4	7.13	8.18	1.6e-08	5.3e-07
FBgn0267665	-9.23	-8.54	-1	7.2	1.6e-08	5.5e-07
FBgn0040259	-11.25	-10.55	-1	4.3	1.7e-08	5.9e-07
FBgn0064237	-13.61	-19.2	8.06	-0.56	1.8e-08	6e-07
FBgn0038180	-11.81	-13.7	2.72	2.12	1.8e-08	6e-07
FBgn0003366	-9.15	-9.63	0.7	6.43	1.8e-08	6e-07
FBgn0000183	-9.43	-8.97	-0.67	6.7	2e-08	6.6e-07
FBgn0038752	-10.31	-11.15	1.21	4.58	2.1e-08	6.9e-07
FBgn0016684	-11.95	-13.11	1.67	2.11	2.2e-08	7.4e-07
FBgn0264005	-10.13	-9.68	-0.65	5.68	2.3e-08	7.7e-07
FBgn0045852	-8.95	-8.44	-0.73	7.43	2.4e-08	7.8e-07
FBgn0002562	-8.31	-12.94	6.68	6.96	2.4e-08	7.9e-07
FBgn0050485	-13.28	-11.85	-2.07	2.16	2.6e-08	8.6e-07
FBgn0031627	-10.03	-10.59	0.79	5.11	2.7e-08	8.8e-07
FBgn0087002	-7.49	-8.21	1.04	8.7	2.9e-08	9.3e-07
FBgn0016054	-11.28	-10.62	-0.94	4.22	3e-08	9.7e-07
FBgn0033249	-10.06	-10.67	0.88	5.05	3e-08	9.8e-07
FBgn0050172	-9.27	-9.76	0.71	6.25	3.2e-08	1e-06
FBgn0033408	-14.86	-13.2	-2.4	0.23	3.9e-08	1.2e-06
FBgn0005677	-9.3	-9.97	0.96	6.11	3.9e-08	1.3e-06
FBgn0037144	-14.47	-12.97	-2.16	0.58	4e-08	1.3e-06
FBgn0037387	-11.73	-12.96	1.76	2.39	4.3e-08	1.4e-06
FBgn0001142	-9.24	-9.71	0.68	6.3	4.3e-08	1.4e-06
FBgn0028699	-9.84	-10.49	0.93	5.34	4.6e-08	1.4e-06
FBgn0250869	-10.46	-11.24	1.13	4.39	4.6e-08	1.5e-06
FBgn0030737	-11.1	-12.24	1.65	3.33	4.9e-08	1.5e-06
FBgn0260933	-10.13	-9.58	-0.79	5.77	5e-08	1.6e-06
FBgn0050011	-7.52	-8.04	0.75	8.75	5.1e-08	1.6e-06
FBgn0000567	-9.09	-9.72	0.91	6.44	5.1e-08	1.6e-06
FBgn0038693	-9.15	-9.79	0.92	6.34	5.3e-08	1.6e-06
FBgn0263772	-8.9	-8.33	-0.82	7.56	5.4e-08	1.7e-06
FBgn0030539	-13.75	-19.2	7.85	-0.74	5.7e-08	1.8e-06
FBgn0033710	-9.82	-10.43	0.88	5.39	6e-08	1.8e-06
FBgn0030195	-14.71	-12.99	-2.49	0.51	6.1e-08	1.9e-06
FBgn0026562	-9.58	-10.02	0.63	5.83	6.3e-08	1.9e-06
FBgn0053003	-13.85	-12.47	-1.99	1.3	6.5e-08	2e-06
FBgn0051660	-8.41	-7.89	-0.74	8.22	6.6e-08	2e-06
FBgn0033980	-13.09	-12	-1.57	2.07	6.8e-08	2.1e-06
FBgn0086675	-6.37	-6.88	0.74	10.43	7e-08	2.1e-06
FBgn0034103	-10.83	-11.63	1.14	3.85	7.2e-08	2.1e-06
FBgn0037016	-10	-10.59	0.85	5.15	7.3e-08	2.2e-06
FBgn0036786	-10.1	-9.56	-0.79	5.8	7.4e-08	2.2e-06
FBgn0019952	-10.18	-11.01	1.2	4.77	7.4e-08	2.2e-06
FBgn0026602	-9.99	-10.52	0.75	5.19	7.4e-08	2.2e-06
FBgn0259110	-7.51	-8.07	0.81	8.74	7.4e-08	2.2e-06
FBgn0044050	-12.33	-13.89	2.26	1.45	7.7e-08	2.3e-06
FBgn0029093	-7.52	-7.99	0.68	8.79	8e-08	2.3e-06
FBgn0000406	-12.92	-19.2	9.05	0.36	8.3e-08	2.4e-06
FBgn0032666	-8.03	-8.53	0.71	8.03	8.3e-08	2.4e-06
FBgn0062978	-9.94	-10.47	0.77	5.26	8.5e-08	2.4e-06
FBgn0042127	-10.89	-11.78	1.28	3.73	8.5e-08	2.5e-06
FBgn0032773	-11.1	-14.54	4.98	2.98	8.6e-08	2.5e-06
FBgn0024836	-8.17	-7.78	-0.57	8.45	8.7e-08	2.5e-06
FBgn0011722	-9.91	-10.57	0.96	5.24	9.2e-08	2.6e-06
FBgn0003046	-12.44	-13.67	1.78	1.39	9.5e-08	2.7e-06
FBgn0001297	-8.82	-9.27	0.65	6.92	9.7e-08	2.8e-06
FBgn0030114	-9.32	-9.75	0.62	6.21	9.7e-08	2.8e-06
FBgn0259140	-9.24	-8.73	-0.73	7.01	9.8e-08	2.8e-06
FBgn0261461	-10.11	-10.62	0.74	5.03	9.9e-08	2.8e-06
FBgn0029821	-12.02	-13.05	1.49	2.06	1e-07	2.8e-06
FBgn0027844	-8.66	-9.38	1.04	7.02	1e-07	2.9e-06
FBgn0020272	-10.64	-10.14	-0.72	4.99	1e-07	2.9e-06
FBgn0031397	-10.16	-10.69	0.77	4.95	1e-07	2.9e-06
FBgn0033205	-10.34	-9.9	-0.64	5.36	1.1e-07	2.9e-06
FBgn0027601	-9.46	-10.09	0.9	5.9	1.1e-07	3e-06
FBgn0000042	-5.17	-5.58	0.6	12.2	1.1e-07	3e-06
FBgn0000083	-7.84	-8.27	0.61	8.34	1.1e-07	3e-06
FBgn0016031	-10.63	-9.94	-1	5.18	1.1e-07	3.1e-06
FBgn0003380	-7.15	-7.69	0.78	9.28	1.2e-07	3.2e-06
FBgn0025878	-9.3	-9.89	0.85	6.15	1.2e-07	3.2e-06
FBgn0033268	-5.31	-6.02	1.02	11.84	1.3e-07	3.4e-06
FBgn0027836	-9.09	-8.7	-0.56	7.13	1.3e-07	3.4e-06
FBgn0024294	-11.7	-13.34	2.37	2.33	1.3e-07	3.4e-06
FBgn0004396	-10.55	-11.21	0.96	4.31	1.3e-07	3.5e-06
FBgn0037472	-8.71	-9.16	0.65	7.08	1.3e-07	3.5e-06
FBgn0032835	-13.04	-14.54	2.16	0.47	1.3e-07	3.6e-06
FBgn0035089	-10.84	-9.74	-1.59	5.29	1.3e-07	3.6e-06
FBgn0264986	-11.82	-13	1.7	2.29	1.4e-07	3.7e-06
FBgn0001319	-10.34	-9.89	-0.65	5.38	1.4e-07	3.7e-06
FBgn0039728	-11.39	-12.47	1.56	2.93	1.4e-07	3.7e-06
FBgn0037186	-10.55	-11.15	0.86	4.35	1.4e-07	3.8e-06
FBgn0037181	-9.98	-10.65	0.97	5.13	1.5e-07	3.9e-06
FBgn0031643	-9.26	-8.88	-0.56	6.87	1.5e-07	3.9e-06
FBgn0263746	-11.94	-13.27	1.92	2.07	1.5e-07	4e-06
FBgn0037521	-8.96	-9.54	0.83	6.65	1.6e-07	4.1e-06
FBgn0004569	-9.45	-9.01	-0.63	6.65	1.6e-07	4.1e-06
FBgn0063449	-11.24	-10.63	-0.88	4.22	1.6e-07	4.3e-06
FBgn0000416	-7.04	-7.47	0.62	9.49	1.7e-07	4.5e-06
FBgn0039151	-12.25	-14.23	2.85	1.47	1.9e-07	4.8e-06
FBgn0032287	-13.27	-19.2	8.55	-0.11	2e-07	5e-06
FBgn0000463	-9.02	-8.57	-0.65	7.28	2e-07	5e-06
FBgn0039617	-9.95	-10.51	0.81	5.24	2e-07	5.1e-06
FBgn0010226	-7.82	-8.31	0.71	8.34	2.1e-07	5.4e-06
FBgn0053494	-10.45	-11.06	0.89	4.48	2.2e-07	5.6e-06
FBgn0010434	-7.51	-7.9	0.56	8.85	2.2e-07	5.6e-06
FBgn0036816	-9.84	-10.46	0.9	5.36	2.3e-07	5.7e-06
FBgn0050203	-9.65	-10.37	1.03	5.58	2.4e-07	6.1e-06
FBgn0039109	-10.61	-11.27	0.95	4.23	2.5e-07	6.3e-06
FBgn0015801	-10.39	-11.01	0.9	4.56	2.7e-07	6.8e-06
FBgn0002561	-11.14	-10.47	-0.98	4.43	2.8e-07	7.1e-06
FBgn0039099	-12.14	-13.69	2.24	1.72	2.8e-07	7.1e-06
FBgn0015924	-9.11	-9.52	0.58	6.52	2.9e-07	7.1e-06
FBgn0034909	-10.05	-10.82	1.1	4.98	2.9e-07	7.1e-06
FBgn0036857	-9.85	-10.37	0.76	5.4	3e-07	7.4e-06
FBgn0027654	-9.43	-9.82	0.56	6.08	3e-07	7.4e-06
FBgn0030574	-8.89	-9.34	0.65	6.82	3.2e-07	7.8e-06
FBgn0038114	-10.66	-11.33	0.97	4.15	3.2e-07	7.8e-06
FBgn0027364	-11.78	-12.76	1.41	2.41	3.2e-07	7.8e-06
FBgn0003448	-9.61	-9.08	-0.77	6.5	3.3e-07	7.9e-06
FBgn0030073	-12.23	-13.77	2.22	1.6	3.4e-07	8.2e-06
FBgn0035348	-10.83	-11.54	1.03	3.89	3.4e-07	8.4e-06
FBgn0262970	-13.17	-12.01	-1.68	2.02	3.5e-07	8.4e-06
FBgn0001296	-9.08	-9.53	0.64	6.54	3.5e-07	8.5e-06
FBgn0039131	-11.55	-13.14	2.3	2.55	3.6e-07	8.8e-06
FBgn0029993	-13.16	-12.09	-1.55	1.94	3.7e-07	8.9e-06
FBgn0060296	-9.9	-10.35	0.64	5.36	3.8e-07	9.2e-06
FBgn0031289	-13.62	-15.42	2.6	-0.37	3.9e-07	9.3e-06
FBgn0033639	-9.16	-9.53	0.54	6.47	3.9e-07	9.4e-06
FBgn0000246	-9.38	-9	-0.55	6.7	4e-07	9.5e-06
FBgn0264940	-13.81	-15.79	2.85	-0.65	4e-07	9.5e-06
FBgn0052496	-11.82	-12.75	1.35	2.38	4.1e-07	9.7e-06
FBgn0011704	-8.54	-8.14	-0.57	7.93	4.1e-07	9.7e-06
FBgn0034117	-9.61	-10.09	0.69	5.77	4.2e-07	9.8e-06
FBgn0004620	-12.33	-13.68	1.95	1.5	4.6e-07	1.1e-05
FBgn0030261	-10.23	-10.74	0.73	4.85	4.8e-07	1.1e-05
FBgn0002962	-10.97	-10.24	-1.05	4.72	5.3e-07	1.2e-05
FBgn0052681	-13.05	-11.91	-1.65	2.17	5.3e-07	1.2e-05
FBgn0010382	-9.1	-8.62	-0.69	7.19	5.4e-07	1.2e-05
FBgn0261547	-9.55	-9.96	0.6	5.89	5.4e-07	1.2e-05
FBgn0040382	-8.54	-8.99	0.64	7.32	5.6e-07	1.3e-05
FBgn0037375	-9.79	-10.27	0.69	5.51	5.6e-07	1.3e-05
FBgn0032897	-10.48	-11.16	0.98	4.4	5.8e-07	1.3e-05
FBgn0050359	-9.86	-10.72	1.24	5.22	6.1e-07	1.4e-05
FBgn0033942	-11.4	-12.49	1.58	2.92	6.3e-07	1.5e-05
FBgn0261987	-8.32	-7.86	-0.67	8.3	6.5e-07	1.5e-05
FBgn0053056	-10.07	-10.62	0.79	5.06	6.5e-07	1.5e-05
FBgn0011638	-8.56	-8.18	-0.55	7.88	6.5e-07	1.5e-05
FBgn0034356	-12.03	-13.53	2.17	1.89	6.5e-07	1.5e-05
FBgn0033885	-11.58	-12.6	1.48	2.69	6.8e-07	1.5e-05
FBgn0250871	-10.18	-10.86	0.99	4.84	7.4e-07	1.7e-05
FBgn0000557	-6.39	-6.88	0.7	10.4	7.6e-07	1.7e-05
FBgn0022709	-10	-10.46	0.66	5.21	7.9e-07	1.8e-05
FBgn0036146	-10.21	-10.82	0.89	4.83	8.2e-07	1.8e-05
FBgn0261674	-9.76	-9.34	-0.6	6.19	8.4e-07	1.9e-05
FBgn0036821	-10.31	-10.9	0.86	4.7	8.5e-07	1.9e-05
FBgn0001138	-9.81	-9.37	-0.64	6.13	8.7e-07	1.9e-05
FBgn0010314	-9.38	-8.98	-0.58	6.72	8.8e-07	2e-05
FBgn0038660	-10.83	-11.61	1.13	3.86	8.9e-07	2e-05
FBgn0035968	-9.84	-10.65	1.17	5.27	9.1e-07	2e-05
FBgn0051075	-9.67	-10.14	0.68	5.68	9.2e-07	2e-05
FBgn0085409	-8.05	-7.71	-0.49	8.59	9.2e-07	2e-05
FBgn0038716	-12.54	-13.94	2.01	1.2	9.2e-07	2e-05
FBgn0085195	-10.22	-13.93	5.36	4.23	9.2e-07	2e-05
FBgn0030294	-9.59	-9.11	-0.68	6.48	9.4e-07	2.1e-05
FBgn0040207	-9.67	-9.32	-0.5	6.26	9.5e-07	2.1e-05
FBgn0264270	-8.77	-8.42	-0.5	7.56	9.7e-07	2.1e-05
FBgn0028396	-10.18	-14.25	5.87	4.27	9.7e-07	2.1e-05
FBgn0027578	-12.31	-13.98	2.4	1.45	1.1e-06	2.3e-05
FBgn0030814	-12.84	-14.16	1.9	0.8	1.1e-06	2.3e-05
FBgn0039683	-8.73	-8.18	-0.79	7.78	1.1e-06	2.3e-05
FBgn0039972	-12.51	-11.62	-1.28	2.68	1.1e-06	2.3e-05
FBgn0051235	-10.06	-10.73	0.96	5.01	1.1e-06	2.4e-05
FBgn0265767	-8.97	-9.44	0.67	6.69	1.1e-06	2.4e-05
FBgn0024150	-9.78	-10.26	0.7	5.52	1.2e-06	2.5e-05
FBgn0037146	-12.49	-15.78	4.75	1	1.3e-06	2.7e-05
FBgn0036381	-9.83	-10.45	0.89	5.38	1.3e-06	2.8e-05
FBgn0038198	-10.26	-10.82	0.81	4.78	1.4e-06	2.9e-05
FBgn0264984	-13.34	-12.3	-1.5	1.65	1.4e-06	2.9e-05
FBgn0039682	-11.86	-13.85	2.88	2.03	1.4e-06	2.9e-05
FBgn0260985	-9.11	-8.76	-0.5	7.06	1.4e-06	2.9e-05
FBgn0260450	-9.76	-9.37	-0.56	6.16	1.4e-06	3e-05
FBgn0041707	-8.88	-9.3	0.6	6.85	1.4e-06	3e-05
FBgn0030667	-12.65	-13.89	1.79	1.09	1.6e-06	3.3e-05
FBgn0030257	-11.06	-11.83	1.1	3.53	1.6e-06	3.3e-05
FBgn0036116	-10.19	-10.68	0.71	4.93	1.7e-06	3.5e-05
FBgn0000636	-9.06	-8.59	-0.67	7.24	1.7e-06	3.5e-05
FBgn0000137	-9.78	-9.34	-0.64	6.18	1.7e-06	3.5e-05
FBgn0000320	-9.29	-8.77	-0.75	6.95	1.7e-06	3.5e-05
FBgn0033855	-13.06	-14.54	2.13	0.45	1.8e-06	3.6e-05
FBgn0029123	-7.81	-7.46	-0.52	8.94	1.8e-06	3.7e-05
FBgn0040726	-10.24	-10.78	0.78	4.82	1.8e-06	3.7e-05
FBgn0029804	-11.87	-13.31	2.08	2.13	1.8e-06	3.7e-05
FBgn0037386	-12.21	-15.16	4.25	1.43	1.9e-06	3.8e-05
FBgn0024238	-8.46	-8.83	0.53	7.48	1.9e-06	3.8e-05
FBgn0260005	-10	-10.43	0.62	5.23	2e-06	4e-05
FBgn0266694	-8.49	-8.11	-0.54	7.98	2e-06	4.1e-05
FBgn0033438	-8.92	-9.49	0.83	6.71	2e-06	4.2e-05
FBgn0040091	-10.66	-11.29	0.9	4.17	2.1e-06	4.3e-05
FBgn0039102	-13.87	-15.7	2.64	-0.7	2.1e-06	4.3e-05
FBgn0035410	-10.02	-9.5	-0.74	5.9	2.2e-06	4.4e-05
FBgn0015903	-8.94	-8.56	-0.56	7.33	2.2e-06	4.4e-05
FBgn0029831	-12.72	-15.23	3.61	0.75	2.2e-06	4.4e-05
FBgn0005626	-11.2	-12.34	1.64	3.18	2.2e-06	4.5e-05
FBgn0083124	-10.4	-10.01	-0.56	5.24	2.3e-06	4.6e-05
FBgn0038720	-10.99	-11.72	1.06	3.65	2.3e-06	4.7e-05
FBgn0040333	-11.59	-10.97	-0.9	3.73	2.4e-06	4.8e-05
FBgn0029746	-8.62	-9.03	0.58	7.23	2.4e-06	4.8e-05
FBgn0029766	-9.72	-9.28	-0.63	6.27	2.5e-06	5e-05
FBgn0032949	-7.92	-8.27	0.51	8.28	2.5e-06	5e-05
FBgn0031939	-12.27	-13.31	1.5	1.7	2.5e-06	5e-05
FBgn0032899	-9.57	-9.99	0.61	5.85	2.6e-06	5e-05
FBgn0030941	-10.69	-11.27	0.84	4.16	2.6e-06	5.1e-05
FBgn0033504	-9.3	-9.66	0.53	6.28	2.6e-06	5.2e-05
FBgn0026319	-9.85	-9.46	-0.56	6.03	2.7e-06	5.2e-05
FBgn0037753	-10.36	-10.85	0.71	4.68	2.7e-06	5.2e-05
FBgn0034200	-12.59	-15.63	4.39	0.88	2.7e-06	5.2e-05
FBgn0051769	-13.45	-15.63	3.14	-0.21	2.7e-06	5.3e-05
FBgn0052407	-11.4	-12.41	1.46	2.94	2.7e-06	5.3e-05
FBgn0003016	-9.93	-10.35	0.61	5.33	2.8e-06	5.5e-05
FBgn0039467	-10.31	-10.77	0.67	4.77	2.9e-06	5.6e-05
FBgn0035092	-8.69	-9.31	0.88	7.01	2.9e-06	5.6e-05
FBgn0035969	-8.74	-9.53	1.14	6.87	3e-06	5.8e-05
FBgn0026438	-8.68	-9.19	0.74	7.09	3e-06	5.8e-05
FBgn0031261	-11.98	-11.13	-1.22	3.39	3.1e-06	6e-05
FBgn0024491	-9.47	-9.13	-0.49	6.53	3.2e-06	6.1e-05
FBgn0029903	-7.5	-7.83	0.48	8.89	3.2e-06	6.2e-05
FBgn0034494	-9.3	-9.75	0.65	6.23	3.3e-06	6.2e-05
FBgn0024957	-9.28	-9.66	0.54	6.29	3.3e-06	6.2e-05
FBgn0030593	-12.92	-12.02	-1.3	2.1	3.3e-06	6.2e-05
FBgn0011581	-9.57	-10.06	0.71	5.81	3.3e-06	6.3e-05
FBgn0264908	-10.68	-11.35	0.97	4.12	3.3e-06	6.3e-05
FBgn0030259	-10.49	-11.04	0.81	4.46	3.4e-06	6.3e-05
FBgn0023129	-10.59	-11.23	0.92	4.27	3.5e-06	6.6e-05
FBgn0010247	-9.55	-9.91	0.52	5.92	3.6e-06	6.8e-05
FBgn0036862	-9.01	-9.41	0.58	6.68	3.7e-06	6.9e-05
FBgn0000299	-8.31	-8.71	0.58	7.68	3.7e-06	6.9e-05
FBgn0034915	-9.38	-9.03	-0.5	6.68	3.7e-06	6.9e-05
FBgn0260965	-10.1	-9.73	-0.53	5.65	3.8e-06	7.1e-05
FBgn0027341	-11.25	-12.15	1.3	3.21	3.8e-06	7.1e-05
FBgn0000256	-9.77	-10.2	0.61	5.56	4e-06	7.4e-05
FBgn0039031	-12.4	-16.75	6.28	1.09	4e-06	7.5e-05
FBgn0015946	-10.7	-10.15	-0.8	4.95	4.1e-06	7.7e-05
FBgn0085484	-9.53	-9.87	0.5	5.96	4.3e-06	7.9e-05
FBgn0038074	-12.74	-16.11	4.86	0.66	4.4e-06	8.1e-05
FBgn0051866	-10.91	-10.44	-0.68	4.58	4.4e-06	8.1e-05
FBgn0265048	-8.95	-9.42	0.69	6.72	4.5e-06	8.3e-05
FBgn0016123	-11.62	-12.56	1.36	2.66	4.6e-06	8.4e-05
FBgn0038321	-9.19	-9.68	0.71	6.36	4.6e-06	8.4e-05
FBgn0037719	-9.85	-9.51	-0.48	5.99	4.7e-06	8.5e-05
FBgn0003391	-8.65	-8.23	-0.61	7.79	4.7e-06	8.5e-05
FBgn0264785	-9.37	-9.05	-0.46	6.67	4.9e-06	8.8e-05
FBgn0267033	-6.67	-6.33	-0.48	10.58	5e-06	9e-05
FBgn0043550	-12.45	-11.32	-1.63	3.02	5e-06	9.1e-05
FBgn0039774	-9.76	-10.19	0.61	5.57	5.2e-06	9.3e-05
FBgn0030929	-13.74	-12.69	-1.52	1.11	5.2e-06	9.4e-05
FBgn0011837	-9.09	-8.65	-0.64	7.17	5.2e-06	9.4e-05
FBgn0031488	-10.18	-9.74	-0.64	5.6	5.3e-06	9.5e-05
FBgn0010452	-8.19	-7.76	-0.63	8.46	5.3e-06	9.5e-05
FBgn0028543	-11.52	-13.4	2.71	2.53	5.4e-06	9.6e-05
FBgn0083120	-12.58	-11.72	-1.23	2.55	5.4e-06	9.6e-05
FBgn0051279	-14.33	-13.05	-1.85	0.53	5.5e-06	9.8e-05
FBgn0027109	-10.82	-11.77	1.36	3.8	5.5e-06	9.8e-05
FBgn0033366	-12.66	-14.72	2.97	0.89	5.6e-06	9.9e-05
FBgn0035090	-12.45	-15.31	4.13	1.09	5.8e-06	0.0001
FBgn0050345	-12.65	-13.75	1.57	1.14	5.8e-06	0.0001
FBgn0032428	-10.99	-11.64	0.94	3.7	6.1e-06	0.00011
FBgn0025682	-8.81	-9.17	0.53	6.98	6.3e-06	0.00011
FBgn0028899	-11.07	-11.88	1.16	3.5	6.3e-06	0.00011
FBgn0004872	-8.97	-8.52	-0.65	7.35	6.4e-06	0.00011
FBgn0034290	-11.94	-15.19	4.68	1.78	6.6e-06	0.00011
FBgn0083121	-13.33	-12.35	-1.42	1.61	6.6e-06	0.00011
FBgn0003997	-10	-9.53	-0.68	5.88	6.7e-06	0.00012
FBgn0040496	-14.94	-13.5	-2.08	-0.12	6.8e-06	0.00012
FBgn0031561	-12.81	-15.37	3.7	0.62	6.8e-06	0.00012
FBgn0035612	-11.05	-11.87	1.18	3.53	6.9e-06	0.00012
FBgn0019890	-8.45	-8.12	-0.48	8	7e-06	0.00012
FBgn0002734	-11.42	-10.78	-0.93	4	7e-06	0.00012
FBgn0003048	-9.51	-9.15	-0.53	6.5	7.6e-06	0.00013
FBgn0032400	-7.17	-7.62	0.64	9.3	7.9e-06	0.00014
FBgn0000640	-10.21	-14.05	5.54	4.24	8e-06	0.00014
FBgn0035452	-10.35	-10.84	0.7	4.69	8e-06	0.00014
FBgn0000216	-10.23	-9.84	-0.56	5.49	8.1e-06	0.00014
FBgn0038257	-13.27	-15.2	2.79	0.07	8.3e-06	0.00014
FBgn0035936	-9.19	-9.58	0.57	6.42	8.6e-06	0.00015
FBgn0000140	-8.84	-8.47	-0.53	7.47	9e-06	0.00015
FBgn0266421	-9.48	-9.14	-0.49	6.52	9.1e-06	0.00015
FBgn0031717	-10.04	-10.42	0.54	5.2	9.2e-06	0.00016
FBgn0010387	-10.39	-10.97	0.84	4.59	9.3e-06	0.00016
FBgn0031609	-10.56	-10.16	-0.57	5.02	9.4e-06	0.00016
FBgn0028411	-9.92	-9.58	-0.5	5.89	9.5e-06	0.00016
FBgn0002973	-8.78	-8.41	-0.53	7.56	9.7e-06	0.00016
FBgn0031417	-13.37	-15.43	2.96	-0.09	9.8e-06	0.00016
FBgn0283427	-7.79	-7.43	-0.52	8.98	9.8e-06	0.00017
FBgn0016075	-8.76	-9.14	0.55	7.04	9.9e-06	0.00017
FBgn0038130	-11.42	-12.48	1.54	2.9	9.9e-06	0.00017
FBgn0035611	-12.82	-15.55	3.95	0.6	9.9e-06	0.00017
FBgn0036547	-9.33	-9.66	0.48	6.25	1e-05	0.00017
FBgn0039800	-12.26	-15.72	4.98	1.32	1e-05	0.00017
FBgn0034140	-12.45	-14.49	2.94	1.18	1e-05	0.00017
FBgn0037059	-14.16	-12.95	-1.75	0.69	1.1e-05	0.00018
FBgn0031068	-10.32	-9.96	-0.52	5.33	1.1e-05	0.00018
FBgn0044047	-11.48	-12.27	1.13	2.92	1.1e-05	0.00018
FBgn0262867	-9.49	-9.85	0.51	6	1.1e-05	0.00019
FBgn0030260	-10.08	-10.65	0.83	5.04	1.1e-05	0.00019
FBgn0051728	-12.48	-13.63	1.66	1.36	1.2e-05	0.00019
FBgn0265042	-11.12	-11.76	0.92	3.51	1.2e-05	0.00019
FBgn0014000	-12.93	-15.03	3.04	0.51	1.2e-05	0.0002
FBgn0263088	-14.71	-13.36	-1.94	0.09	1.2e-05	0.0002
FBgn0028991	-9.03	-8.68	-0.51	7.18	1.2e-05	0.0002
FBgn0039024	-9.95	-10.39	0.64	5.3	1.2e-05	0.0002
FBgn0035245	-8.86	-9.31	0.64	6.86	1.2e-05	0.0002
FBgn0030151	-8.39	-8.08	-0.46	8.07	1.2e-05	0.0002
FBgn0003308	-10.59	-11.25	0.95	4.26	1.2e-05	0.0002
FBgn0033484	-7.78	-8.24	0.67	8.42	1.2e-05	0.0002
FBgn0265464	-9.9	-10.25	0.5	5.42	1.2e-05	0.0002
FBgn0027586	-11.29	-12.22	1.34	3.13	1.2e-05	0.0002
FBgn0032022	-11.81	-12.9	1.57	2.33	1.3e-05	0.0002
FBgn0039257	-8.49	-8.96	0.68	7.39	1.3e-05	0.00021
FBgn0031034	-12.3	-11.49	-1.17	2.89	1.3e-05	0.00021
FBgn0000497	-9.6	-9	-0.87	6.58	1.3e-05	0.00021
FBgn0263354	-9.16	-9.69	0.76	6.38	1.3e-05	0.00021
FBgn0034012	-12.41	-11.59	-1.19	2.75	1.4e-05	0.00022
FBgn0030058	-9.83	-9.39	-0.64	6.1	1.4e-05	0.00022
FBgn0025879	-11.6	-12.4	1.15	2.75	1.4e-05	0.00022
FBgn0052311	-9.14	-9.51	0.54	6.5	1.4e-05	0.00022
FBgn0051708	-10.91	-11.64	1.04	3.76	1.4e-05	0.00022
FBgn0031913	-13.1	-14.86	2.55	0.34	1.4e-05	0.00023
FBgn0029837	-10.19	-10.74	0.8	4.89	1.4e-05	0.00023
FBgn0019809	-11.69	-12.89	1.72	2.46	1.4e-05	0.00023
FBgn0015872	-12.8	-14	1.72	0.9	1.5e-05	0.00023
FBgn0005612	-10.43	-10.96	0.77	4.56	1.5e-05	0.00024
FBgn0265104	-12.82	-11.62	-1.74	2.57	1.5e-05	0.00024
FBgn0031995	-8.29	-8.63	0.48	7.75	1.6e-05	0.00024
FBgn0038877	-9.25	-9.58	0.48	6.38	1.6e-05	0.00024
FBgn0261446	-10.32	-10.81	0.7	4.74	1.6e-05	0.00024
FBgn0050392	-10.65	-10.24	-0.6	4.89	1.6e-05	0.00025
FBgn0052354	-8.68	-9.18	0.73	7.09	1.6e-05	0.00025
FBgn0030976	-10.64	-11.25	0.88	4.21	1.6e-05	0.00025
FBgn0259716	-13.28	-15.31	2.92	0.04	1.6e-05	0.00025
FBgn0033519	-13.34	-12.36	-1.42	1.59	1.6e-05	0.00025
FBgn0086254	-8.62	-8.32	-0.44	7.73	1.6e-05	0.00025
FBgn0033631	-9.95	-10.32	0.53	5.34	1.6e-05	0.00025
FBgn0039681	-11.38	-12.12	1.07	3.08	1.7e-05	0.00026
FBgn0259707	-9.6	-10.11	0.74	5.76	1.7e-05	0.00026
FBgn0038344	-9.74	-9.36	-0.55	6.18	1.8e-05	0.00027
FBgn0000658	-9.13	-8.73	-0.58	7.07	1.8e-05	0.00027
FBgn0032638	-10.74	-15.21	6.44	3.46	1.9e-05	0.00029
FBgn0035439	-11.04	-11.66	0.89	3.63	1.9e-05	0.0003
FBgn0027500	-9.32	-8.97	-0.5	6.76	2e-05	0.0003
FBgn0030805	-10.47	-10.08	-0.57	5.14	2.1e-05	0.00031
FBgn0260660	-9.88	-10.36	0.7	5.38	2.1e-05	0.00031
FBgn0033548	-10.36	-10.02	-0.48	5.26	2.1e-05	0.00031
FBgn0052666	-9.42	-9.12	-0.43	6.58	2.1e-05	0.00031
FBgn0259212	-8.8	-8.47	-0.48	7.5	2.1e-05	0.00032
FBgn0020257	-8.64	-8.32	-0.46	7.71	2.1e-05	0.00032
FBgn0264001	-7.49	-7.94	0.65	8.84	2.1e-05	0.00032
FBgn0034602	-10.87	-11.48	0.88	3.88	2.2e-05	0.00032
FBgn0031012	-12.58	-13.71	1.63	1.23	2.2e-05	0.00033
FBgn0050090	-13.18	-14.45	1.83	0.35	2.2e-05	0.00033
FBgn0030745	-10.2	-9.85	-0.5	5.49	2.2e-05	0.00033
FBgn0032297	-8.53	-9.06	0.76	7.29	2.2e-05	0.00033
FBgn0031377	-9.53	-9.21	-0.45	6.43	2.2e-05	0.00033
FBgn0031254	-10.83	-10.4	-0.62	4.65	2.2e-05	0.00033
FBgn0004380	-9.31	-9.64	0.48	6.28	2.3e-05	0.00034
FBgn0032946	-7.08	-7.46	0.54	9.47	2.3e-05	0.00034
FBgn0039927	-8.15	-8.47	0.47	7.96	2.3e-05	0.00034
FBgn0021765	-8.88	-9.18	0.43	6.92	2.3e-05	0.00035
FBgn0023479	-9.84	-10.26	0.61	5.47	2.4e-05	0.00036
FBgn0030425	-12.92	-15.41	3.59	0.46	2.4e-05	0.00036
FBgn0028978	-9.69	-9.32	-0.55	6.25	2.4e-05	0.00036
FBgn0011774	-10.27	-9.91	-0.52	5.4	2.5e-05	0.00036
FBgn0011653	-9.53	-9.05	-0.68	6.57	2.5e-05	0.00036
FBgn0029504	-9.44	-9.79	0.5	6.08	2.5e-05	0.00036
FBgn0030595	-12.85	-13.91	1.53	0.87	2.5e-05	0.00036
FBgn0000287	-9.97	-9.59	-0.55	5.85	2.5e-05	0.00037
FBgn0069969	-9.17	-9.52	0.52	6.47	2.6e-05	0.00037
FBgn0031301	-13.04	-12.02	-1.47	2.06	2.6e-05	0.00037
FBgn0261610	-9.66	-9.35	-0.45	6.24	2.6e-05	0.00038
FBgn0035767	-11.34	-12.06	1.05	3.15	2.6e-05	0.00038
FBgn0052133	-9.19	-8.91	-0.41	6.89	2.7e-05	0.00039
FBgn0086359	-9.24	-9.59	0.51	6.38	2.7e-05	0.00039
FBgn0035162	-8.05	-7.67	-0.54	8.61	2.8e-05	0.00041
FBgn0001089	-10.7	-11.61	1.32	3.99	2.9e-05	0.00041
FBgn0267252	-7.49	-7.9	0.59	8.86	2.9e-05	0.00042
FBgn0038814	-11.28	-11.94	0.95	3.27	2.9e-05	0.00042
FBgn0259242	-10.42	-10.02	-0.57	5.22	3e-05	0.00042
FBgn0035209	-10.33	-9.95	-0.54	5.33	3e-05	0.00042
FBgn0039349	-8.83	-9.16	0.47	6.98	3e-05	0.00044
FBgn0052318	-10.57	-10.18	-0.56	5	3.1e-05	0.00045
FBgn0035802	-9.86	-9.57	-0.42	5.93	3.2e-05	0.00045
FBgn0038071	-9.33	-9.01	-0.47	6.73	3.3e-05	0.00046
FBgn0033250	-8.54	-8.96	0.61	7.34	3.3e-05	0.00047
FBgn0035921	-11.17	-10.52	-0.94	4.37	3.4e-05	0.00048
FBgn0038803	-10.62	-11.13	0.73	4.29	3.5e-05	0.0005
FBgn0040532	-10.32	-10.89	0.82	4.7	3.6e-05	0.0005
FBgn0010389	-10.48	-10.92	0.64	4.54	3.6e-05	0.0005
FBgn0001983	-9	-8.6	-0.57	7.27	3.6e-05	0.00051
FBgn0034741	-13.09	-11.8	-1.86	2.28	3.7e-05	0.00053
FBgn0262782	-8.88	-9.19	0.44	6.91	3.8e-05	0.00054
FBgn0037296	-12.47	-11.67	-1.15	2.65	3.8e-05	0.00054
FBgn0025697	-10.22	-10.77	0.79	4.84	3.9e-05	0.00054
FBgn0262848	-11.16	-10.65	-0.73	4.25	3.9e-05	0.00055
FBgn0010223	-11.22	-12.09	1.25	3.25	3.9e-05	0.00055
FBgn0039580	-9.23	-9.53	0.43	6.41	4e-05	0.00056
FBgn0030851	-10.55	-10.17	-0.54	5.01	4e-05	0.00056
FBgn0266750	-10.11	-10.68	0.83	4.99	4e-05	0.00056
FBgn0051103	-13.7	-15.2	2.17	-0.4	4.1e-05	0.00057
FBgn0004397	-9.28	-9.58	0.43	6.34	4.2e-05	0.00058
FBgn0031530	-9.55	-9.91	0.53	5.92	4.2e-05	0.00058
FBgn0264979	-12.59	-13.59	1.44	1.26	4.2e-05	0.00058
FBgn0031081	-9.24	-9.59	0.51	6.37	4.2e-05	0.00059
FBgn0034588	-10.63	-11.15	0.75	4.28	4.3e-05	0.00059
FBgn0262870	-9.32	-9.77	0.64	6.2	4.4e-05	0.0006
FBgn0000996	-9.18	-8.85	-0.47	6.94	4.4e-05	0.0006
FBgn0259700	-9.46	-9.74	0.4	6.1	4.5e-05	0.00061
FBgn0037290	-10.3	-9.8	-0.72	5.47	4.5e-05	0.00061
FBgn0004107	-9.78	-9.48	-0.44	6.05	4.5e-05	0.00062
FBgn0263660	-14.94	-13.63	-1.9	-0.26	4.6e-05	0.00062
FBgn0262579	-8.83	-9.21	0.55	6.95	4.6e-05	0.00062
FBgn0033949	-13.53	-15.05	2.2	-0.19	4.6e-05	0.00063
FBgn0033358	-10.43	-11.07	0.92	4.5	4.7e-05	0.00064
FBgn0029878	-9.35	-9.07	-0.4	6.66	4.8e-05	0.00065
FBgn0004362	-6.45	-6.1	-0.5	10.9	4.8e-05	0.00065
FBgn0015625	-8.86	-8.54	-0.46	7.4	4.9e-05	0.00066
FBgn0087007	-9.22	-9.57	0.51	6.4	4.9e-05	0.00066
FBgn0011474	-9.14	-8.83	-0.44	6.99	4.9e-05	0.00066
FBgn0263235	-13.47	-12.5	-1.39	1.4	4.9e-05	0.00066
FBgn0036764	-9.93	-10.35	0.6	5.33	5e-05	0.00067
FBgn0030887	-9.94	-10.31	0.54	5.35	5e-05	0.00067
FBgn0036463	-10.03	-10.42	0.56	5.21	5e-05	0.00067
FBgn0043364	-9.62	-10.12	0.72	5.74	5e-05	0.00068
FBgn0003449	-9	-8.7	-0.43	7.18	5.1e-05	0.00068
FBgn0033031	-9.81	-10.21	0.58	5.52	5.2e-05	0.00069
FBgn0035544	-13.36	-14.73	1.98	0.08	5.2e-05	0.00069
FBgn0022355	-7.34	-7.66	0.46	9.13	5.2e-05	0.0007
FBgn0259818	-9.84	-10.21	0.53	5.5	5.2e-05	0.0007
FBgn0087008	-8.44	-8.14	-0.43	7.99	5.3e-05	0.0007
FBgn0035578	-11.07	-11.8	1.06	3.53	5.3e-05	0.00071
FBgn0021979	-7.87	-8.2	0.49	8.36	5.4e-05	0.00072
FBgn0031091	-9.83	-9.51	-0.45	6	5.4e-05	0.00072
FBgn0000071	-8.11	-8.51	0.57	7.97	5.5e-05	0.00072
FBgn0038349	-9.84	-10.2	0.52	5.5	5.5e-05	0.00072
FBgn0052857	-10.18	-9.7	-0.68	5.63	5.6e-05	0.00074
FBgn0028670	-9.3	-9.64	0.49	6.29	5.6e-05	0.00074
FBgn0263968	-8.91	-8.61	-0.43	7.31	5.6e-05	0.00074
FBgn0039152	-11.52	-12.28	1.09	2.87	5.6e-05	0.00074
FBgn0029911	-9.19	-9.48	0.42	6.47	5.9e-05	0.00077
FBgn0052412	-10.51	-10.99	0.68	4.47	5.9e-05	0.00077
FBgn0037754	-9.12	-9.46	0.48	6.55	5.9e-05	0.00077
FBgn0035496	-13.23	-14.7	2.11	0.22	5.9e-05	0.00077
FBgn0027657	-10.41	-10.86	0.64	4.63	5.9e-05	0.00077
FBgn0032706	-10.58	-11.02	0.64	4.39	6e-05	0.00078
FBgn0031558	-12.74	-15.29	3.69	0.71	6e-05	0.00078
FBgn0032601	-12.12	-13.08	1.37	1.94	6.1e-05	0.00079
FBgn0033763	-11.98	-12.84	1.24	2.17	6.1e-05	0.0008
FBgn0037730	-12.84	-13.97	1.63	0.87	6.2e-05	0.0008
FBgn0027660	-9.53	-9.17	-0.52	6.46	6.2e-05	0.0008
FBgn0031414	-9.55	-9.97	0.6	5.89	6.2e-05	0.0008
FBgn0261840	-12.54	-14.41	2.7	1.1	6.3e-05	0.00081
FBgn0029771	-10.89	-11.44	0.8	3.89	6.4e-05	0.00082
FBgn0040233	-9.87	-9.55	-0.45	5.94	6.6e-05	0.00085
FBgn0028993	-9.08	-8.81	-0.4	7.04	6.6e-05	0.00085
FBgn0260812	-12.77	-11.97	-1.14	2.22	6.6e-05	0.00085
FBgn0026199	-8.76	-9.06	0.43	7.09	6.6e-05	0.00085
FBgn0036875	-11.9	-12.78	1.27	2.28	6.7e-05	0.00085
FBgn0013972	-9.71	-10.15	0.62	5.64	6.7e-05	0.00085
FBgn0034219	-10.9	-11.44	0.78	3.87	6.7e-05	0.00086
FBgn0262952	-6.55	-6.84	0.41	10.29	6.7e-05	0.00086
FBgn0262531	-10.14	-10.7	0.81	4.95	6.8e-05	0.00086
FBgn0032123	-10.08	-10.45	0.54	5.15	7e-05	0.00088
FBgn0031999	-11.33	-12.05	1.03	3.17	7e-05	0.00089
FBgn0000244	-10.31	-10.72	0.6	4.79	7.1e-05	0.0009
FBgn0026176	-9.96	-9.65	-0.44	5.8	7.1e-05	0.0009
FBgn0011828	-9.47	-10.22	1.09	5.82	7.3e-05	0.00092
FBgn0015808	-9.45	-9.75	0.43	6.1	7.4e-05	0.00094
FBgn0027111	-7.45	-7.76	0.45	8.98	7.5e-05	0.00094
FBgn0034477	-14.7	-13.3	-2.03	0.15	7.5e-05	0.00094
FBgn0035806	-13.42	-14.65	1.78	0.04	7.6e-05	0.00095
FBgn0002932	-9.13	-8.84	-0.42	6.98	7.6e-05	0.00095
FBgn0030336	-8.94	-8.66	-0.41	7.25	7.6e-05	0.00095
FBgn0032119	-12.76	-13.67	1.32	1.06	7.6e-05	0.00096
FBgn0250848	-7.89	-8.19	0.44	8.35	7.7e-05	0.00096
FBgn0031882	-10.27	-10.65	0.56	4.87	7.7e-05	0.00096
FBgn0030816	-10.33	-10.74	0.6	4.77	7.8e-05	0.00097
FBgn0001208	-12.05	-14.54	3.59	1.68	7.8e-05	0.00097
FBgn0021776	-8.54	-8.18	-0.53	7.9	7.8e-05	0.00097
FBgn0011761	-9.56	-9.23	-0.47	6.39	7.8e-05	0.00097
FBgn0030293	-8.75	-8.44	-0.44	7.55	7.8e-05	0.00097
FBgn0039647	-9.13	-9.5	0.54	6.52	7.9e-05	0.00098
FBgn0086708	-10.12	-10.69	0.82	4.98	8e-05	0.00099
FBgn0038498	-9.74	-10.22	0.69	5.58	8.1e-05	0.001
FBgn0040383	-10.83	-11.32	0.7	4	8.1e-05	0.001
FBgn0052011	-13.66	-12.3	-1.97	1.55	8.2e-05	0.001
FBgn0013680	-8.54	-8.81	0.39	7.43	8.4e-05	0.001
FBgn0037913	-6.59	-7.04	0.64	10.14	8.6e-05	0.0011
FBgn0030183	-9.66	-9.97	0.46	5.79	8.6e-05	0.0011
FBgn0264817	-9.96	-10.37	0.59	5.29	8.7e-05	0.0011
FBgn0051076	-12.93	-14.28	1.95	0.67	8.8e-05	0.0011
FBgn0004009	-12.25	-11.47	-1.13	2.94	8.9e-05	0.0011
FBgn0051706	-9.57	-9.95	0.54	5.88	8.9e-05	0.0011
FBgn0264691	-9.52	-9.25	-0.39	6.4	9.3e-05	0.0011
FBgn0033584	-10.36	-10.8	0.63	4.7	9.4e-05	0.0011
FBgn0031097	-11.2	-12.01	1.18	3.32	9.5e-05	0.0011
FBgn0086778	-8.68	-9.1	0.6	7.14	9.5e-05	0.0012
FBgn0051301	-9.7	-9.41	-0.42	6.16	9.5e-05	0.0012
FBgn0010549	-11.18	-10.65	-0.77	4.24	9.8e-05	0.0012
FBgn0012344	-10.4	-10.86	0.66	4.64	9.9e-05	0.0012
FBgn0052423	-6.17	-6.57	0.57	10.77	9.9e-05	0.0012
FBgn0261836	-6.87	-7.26	0.57	9.77	0.0001	0.0012
FBgn0052512	-10.36	-10.94	0.83	4.63	0.0001	0.0012
FBgn0052027	-12.59	-13.46	1.26	1.32	0.0001	0.0012
FBgn0005655	-8.23	-7.92	-0.45	8.3	0.0001	0.0012
FBgn0039415	-11.14	-12.01	1.27	3.38	0.0001	0.0012
FBgn0034371	-9.59	-9.93	0.48	5.87	0.0001	0.0012
FBgn0011606	-9.13	-8.82	-0.45	7	0.0001	0.0012
FBgn0038980	-10.02	-10.43	0.59	5.21	0.0001	0.0012
FBgn0264385	-13.02	-14.01	1.42	0.67	0.0001	0.0012
FBgn0026064	-9.36	-8.97	-0.56	6.73	0.00011	0.0013
FBgn0086356	-8.76	-8.43	-0.47	7.55	0.00011	0.0013
FBgn0010620	-9.38	-8.96	-0.61	6.74	0.00011	0.0013
FBgn0014010	-8.05	-8.33	0.4	8.14	0.00011	0.0013
FBgn0036782	-13.63	-15.8	3.12	-0.45	0.00011	0.0013
FBgn0266268	-9.53	-9.26	-0.4	6.39	0.00011	0.0013
FBgn0011674	-9.77	-9.38	-0.56	6.14	0.00011	0.0014
FBgn0037130	-9.01	-9.35	0.48	6.71	0.00012	0.0014
FBgn0259171	-8.54	-8.9	0.52	7.38	0.00012	0.0014
FBgn0035996	-11.77	-11.18	-0.86	3.45	0.00012	0.0014
FBgn0003386	-9.65	-10.1	0.65	5.72	0.00012	0.0014
FBgn0030034	-8.65	-8.37	-0.4	7.67	0.00012	0.0014
FBgn0265191	-10.34	-10.82	0.7	4.72	0.00012	0.0014
FBgn0033919	-9.42	-9.78	0.51	6.1	0.00012	0.0014
FBgn0027296	-9.72	-10.06	0.48	5.69	0.00012	0.0014
FBgn0010825	-7.92	-7.65	-0.39	8.72	0.00012	0.0014
FBgn0041629	-9.16	-9.48	0.46	6.5	0.00013	0.0015
FBgn0038243	-10.46	-10.91	0.64	4.55	0.00013	0.0015
FBgn0039680	-8.71	-8.4	-0.44	7.61	0.00013	0.0015
FBgn0010097	-10.73	-10.33	-0.57	4.77	0.00013	0.0015
FBgn0004893	-9.67	-9.35	-0.46	6.24	0.00013	0.0015
FBgn0030607	-10.65	-11.07	0.61	4.3	0.00013	0.0016
FBgn0265595	-10.31	-10.85	0.78	4.73	0.00013	0.0016
FBgn0036627	-11.13	-11.83	1.01	3.47	0.00014	0.0016
FBgn0004647	-8.29	-7.97	-0.46	8.22	0.00014	0.0016
FBgn0037801	-13.51	-14.68	1.69	-0.06	0.00014	0.0016
FBgn0265302	-14.73	-13.49	-1.79	-0.05	0.00014	0.0016
FBgn0033802	-7.84	-7.57	-0.38	8.83	0.00014	0.0016
FBgn0030332	-11.63	-12.34	1.02	2.75	0.00014	0.0016
FBgn0027949	-9.31	-8.99	-0.46	6.75	0.00014	0.0016
FBgn0038815	-9.24	-9.57	0.48	6.38	0.00014	0.0016
FBgn0004618	-11.51	-12.66	1.66	2.74	0.00014	0.0016
FBgn0262532	-12.73	-11.98	-1.07	2.23	0.00014	0.0016
FBgn0038150	-11.97	-11.27	-1.02	3.26	0.00014	0.0016
FBgn0052521	-8.45	-8.77	0.47	7.53	0.00014	0.0016
FBgn0030666	-10.52	-10.99	0.68	4.46	0.00014	0.0016
FBgn0036876	-11.1	-11.63	0.77	3.59	0.00015	0.0017
FBgn0029891	-8.91	-9.18	0.39	6.89	0.00015	0.0017
FBgn0000084	-9.76	-10.13	0.55	5.61	0.00015	0.0017
FBgn0000038	-9.47	-9.83	0.52	6.04	0.00015	0.0017
FBgn0035400	-9	-9.27	0.4	6.77	0.00015	0.0017
FBgn0030605	-9.7	-10.01	0.45	5.73	0.00015	0.0017
FBgn0027556	-11.46	-12.23	1.1	2.96	0.00015	0.0017
FBgn0262808	-13.19	-14.9	2.48	0.23	0.00015	0.0017
FBgn0034723	-9.81	-10.16	0.51	5.55	0.00015	0.0017
FBgn0032485	-9.11	-9.39	0.41	6.6	0.00015	0.0017
FBgn0040850	-10.66	-11.15	0.71	4.25	0.00015	0.0017
FBgn0261555	-9.79	-10.14	0.5	5.58	0.00015	0.0017
FBgn0032731	-8.82	-9.11	0.43	7.01	0.00016	0.0018
FBgn0020385	-10.02	-10.4	0.54	5.23	0.00016	0.0018
FBgn0035812	-10.39	-10.06	-0.47	5.21	0.00016	0.0018
FBgn0039537	-9.18	-9.46	0.4	6.5	0.00016	0.0018
FBgn0040336	-11.38	-10.91	-0.68	3.9	0.00016	0.0018
FBgn0260451	-9.95	-10.31	0.52	5.34	0.00016	0.0018
FBgn0035477	-9.9	-10.27	0.54	5.4	0.00016	0.0018
FBgn0265178	-8.9	-9.16	0.37	6.92	0.00016	0.0018
FBgn0031564	-13.71	-14.94	1.78	-0.35	0.00016	0.0018
FBgn0030479	-7.94	-8.25	0.44	8.27	0.00016	0.0018
FBgn0036846	-9.98	-10.32	0.5	5.31	0.00016	0.0018
FBgn0267519	-15.3	-13.53	-2.55	-0.26	0.00017	0.0018
FBgn0264953	-9.52	-9.84	0.47	5.99	0.00017	0.0018
FBgn0034788	-9.85	-10.17	0.47	5.51	0.00017	0.0019
FBgn0038207	-13.36	-14.95	2.28	0.02	0.00017	0.0019
FBgn0015570	-11.95	-12.69	1.07	2.27	0.00017	0.0019
FBgn0037548	-10.88	-10.43	-0.65	4.6	0.00018	0.0019
FBgn0026411	-10.01	-10.41	0.58	5.23	0.00018	0.0019
FBgn0259150	-8.95	-9.38	0.61	6.75	0.00018	0.0019
FBgn0036290	-8.9	-8.64	-0.38	7.29	0.00018	0.0019
FBgn0050035	-9.56	-9.89	0.49	5.92	0.00018	0.0019
FBgn0001145	-7.78	-8.2	0.61	8.43	0.00018	0.0019
FBgn0004865	-12.2	-13.15	1.38	1.83	0.00018	0.002
FBgn0039809	-11.34	-11.93	0.86	3.22	0.00018	0.002
FBgn0261704	-10.02	-10.42	0.57	5.22	0.00018	0.002
FBgn0267727	-7.54	-7.25	-0.41	9.28	0.00018	0.002
FBgn0040491	-12.01	-12.74	1.05	2.2	0.00018	0.002
FBgn0035087	-9.22	-8.94	-0.4	6.84	0.00018	0.002
FBgn0034223	-9.63	-9.32	-0.44	6.28	0.00018	0.002
FBgn0037788	-9.03	-9.39	0.52	6.66	0.00019	0.002
FBgn0030608	-8.4	-8.85	0.65	7.53	0.00019	0.002
FBgn0034240	-8.76	-8.5	-0.38	7.5	0.00019	0.0021
FBgn0261068	-9.26	-8.99	-0.38	6.78	0.00019	0.0021
FBgn0027552	-9.41	-9.67	0.38	6.18	0.00019	0.0021
FBgn0014343	-10.37	-10.75	0.54	4.72	0.0002	0.0021
FBgn0011571	-8.61	-8.3	-0.46	7.75	0.0002	0.0021
FBgn0039286	-9.8	-9.5	-0.42	6.03	0.0002	0.0021
FBgn0000180	-10.19	-10.61	0.6	4.96	0.0002	0.0022
FBgn0039419	-9.84	-10.21	0.53	5.49	0.0002	0.0022
FBgn0266393	-12.01	-11.43	-0.84	3.1	0.0002	0.0022
FBgn0026371	-9.66	-9.38	-0.41	6.21	0.0002	0.0022
FBgn0041627	-9.92	-9.62	-0.43	5.85	0.0002	0.0022
FBgn0016041	-8.84	-9.1	0.38	7.01	0.00021	0.0022
FBgn0029733	-10.73	-10.34	-0.57	4.77	0.00021	0.0022
FBgn0031520	-11.14	-11.81	0.97	3.47	0.00021	0.0022
FBgn0033075	-10.77	-11.26	0.71	4.09	0.00021	0.0022
FBgn0025391	-11.24	-11.94	1.02	3.31	0.00021	0.0022
FBgn0261703	-9.95	-10.33	0.55	5.33	0.00021	0.0022
FBgn0267073	-13.92	-12.99	-1.34	0.74	0.00021	0.0022
FBgn0004580	-9.38	-9.76	0.55	6.15	0.00021	0.0023
FBgn0038341	-10.44	-10.87	0.61	4.6	0.00022	0.0023
FBgn0010041	-14.64	-13.53	-1.61	-0.06	0.00022	0.0023
FBgn0010768	-9.93	-9.59	-0.49	5.88	0.00022	0.0023
FBgn0030703	-8.92	-9.18	0.38	6.89	0.00022	0.0023
FBgn0260399	-9.95	-9.63	-0.47	5.83	0.00022	0.0024
FBgn0023001	-10.52	-9.98	-0.77	5.19	0.00022	0.0024
FBgn0259215	-11.59	-12.27	0.99	2.82	0.00023	0.0024
FBgn0032495	-11.68	-12.41	1.05	2.67	0.00023	0.0024
FBgn0017558	-9.36	-9.67	0.44	6.22	0.00023	0.0024
FBgn0026576	-9.27	-9.56	0.41	6.36	0.00023	0.0024
FBgn0010039	-10.34	-10.02	-0.47	5.26	0.00024	0.0025
FBgn0030500	-10.05	-9.74	-0.45	5.67	0.00024	0.0025
FBgn0038237	-9.84	-10.27	0.61	5.46	0.00024	0.0025
FBgn0051815	-13.48	-14.62	1.65	-0.01	0.00024	0.0025
FBgn0032382	-10.71	-11.17	0.66	4.19	0.00024	0.0025
FBgn0259682	-11.47	-12.44	1.4	2.87	0.00025	0.0026
FBgn0265819	-14.59	-13.51	-1.56	-0.03	0.00025	0.0026
FBgn0034403	-9.99	-9.65	-0.49	5.79	0.00025	0.0026
FBgn0039611	-13.26	-15.48	3.21	0.04	0.00025	0.0026
FBgn0013684	-6.2	-6.46	0.38	10.81	0.00025	0.0026
FBgn0026320	-9.44	-9.13	-0.44	6.55	0.00026	0.0027
FBgn0035283	-9.67	-9.96	0.41	5.79	0.00027	0.0028
FBgn0264835	-13.76	-12.76	-1.44	1.02	0.00027	0.0028
FBgn0263048	-9.6	-9.34	-0.38	6.28	0.00027	0.0028
FBgn0031952	-9.52	-9.78	0.38	6.03	0.00027	0.0028
FBgn0050460	-9.77	-10.14	0.52	5.59	0.00027	0.0028
FBgn0014028	-8.92	-8.66	-0.37	7.26	0.00027	0.0028
FBgn0032375	-13.09	-12.27	-1.18	1.78	0.00027	0.0028
FBgn0031171	-13.2	-12.21	-1.44	1.8	0.00027	0.0028
FBgn0032683	-11.5	-12.2	1.01	2.93	0.00027	0.0028
FBgn0004575	-8.44	-8.85	0.59	7.49	0.00027	0.0028
FBgn0250785	-9.82	-10.14	0.46	5.55	0.00028	0.0028
FBgn0014380	-11.33	-11.97	0.92	3.21	0.00028	0.0028
FBgn0044028	-12.06	-11.43	-0.92	3.07	0.00029	0.0029
FBgn0034447	-9.96	-9.68	-0.41	5.78	0.00029	0.0029
FBgn0033108	-8.87	-9.23	0.52	6.9	0.00029	0.0029
FBgn0036125	-11.73	-11.04	-0.99	3.6	0.00029	0.003
FBgn0030508	-9.28	-9.04	-0.35	6.73	0.00029	0.003
FBgn0261260	-8.62	-8.9	0.41	7.31	0.00029	0.003
FBgn0023395	-10	-9.7	-0.43	5.74	0.0003	0.003
FBgn0033846	-9.52	-9.24	-0.4	6.41	0.0003	0.003
FBgn0040064	-8.95	-9.27	0.46	6.8	0.0003	0.003
FBgn0036926	-8.91	-9.19	0.4	6.89	0.0003	0.003
FBgn0036759	-11.67	-12.33	0.96	2.71	0.0003	0.003
FBgn0004655	-8.92	-8.67	-0.36	7.25	0.0003	0.003
FBgn0030959	-9.82	-9.56	-0.38	5.96	0.0003	0.003
FBgn0030041	-11.72	-13.04	1.9	2.38	0.0003	0.003
FBgn0026721	-10.25	-10.59	0.49	4.92	0.0003	0.003
FBgn0028875	-8.47	-8.88	0.59	7.45	0.0003	0.003
FBgn0023023	-8.6	-8.9	0.43	7.32	0.00031	0.0031
FBgn0010453	-8.71	-9.12	0.59	7.09	0.00031	0.0031
FBgn0259735	-9.08	-9.38	0.43	6.63	0.00031	0.0031
FBgn0262476	-8.84	-8.53	-0.45	7.42	0.00031	0.0031
FBgn0036398	-8.43	-8.16	-0.4	7.98	0.00031	0.0031
FBgn0270926	-9.21	-9.51	0.43	6.45	0.00031	0.0031
FBgn0267920	-10.21	-10.58	0.54	4.96	0.00031	0.0031
FBgn0263776	-8.88	-9.21	0.48	6.91	0.00031	0.0031
FBgn0032785	-13.12	-14.13	1.45	0.52	0.00032	0.0031
FBgn0259876	-8.69	-8.41	-0.4	7.61	0.00032	0.0031
FBgn0016715	-12.52	-14.54	2.91	1.08	0.00032	0.0032
FBgn0028506	-9.35	-9.02	-0.48	6.7	0.00032	0.0032
FBgn0038110	-10.46	-10.84	0.55	4.59	0.00032	0.0032
FBgn0041789	-9.13	-9.39	0.37	6.59	0.00032	0.0032
FBgn0083991	-10.76	-11.27	0.74	4.09	0.00033	0.0032
FBgn0031251	-13.22	-12.28	-1.36	1.72	0.00033	0.0032
FBgn0046763	-10.71	-11.17	0.66	4.19	0.00033	0.0032
FBgn0267001	-7.63	-7.94	0.45	8.72	0.00033	0.0032
FBgn0004381	-9.34	-9.63	0.42	6.26	0.00033	0.0033
FBgn0264490	-7.98	-8.58	0.87	8.05	0.00033	0.0033
FBgn0266417	-9.73	-10.08	0.5	5.67	0.00033	0.0033
FBgn0035699	-9.47	-9.89	0.6	6	0.00033	0.0033
FBgn0000492	-10.63	-11.14	0.75	4.28	0.00034	0.0033
FBgn0003888	-9.1	-9.48	0.54	6.55	0.00034	0.0033
FBgn0032482	-9.03	-8.79	-0.35	7.09	0.00034	0.0033
FBgn0028379	-13.25	-12.48	-1.11	1.51	0.00034	0.0033
FBgn0005586	-8.67	-8.99	0.46	7.22	0.00034	0.0033
FBgn0014269	-9.39	-9.12	-0.4	6.59	0.00034	0.0033
FBgn0050339	-13.5	-12.69	-1.16	1.2	0.00034	0.0033
FBgn0037812	-13.4	-14.49	1.58	0.11	0.00034	0.0033
FBgn0034931	-10.51	-10.19	-0.47	5.02	0.00034	0.0033
FBgn0004242	-7.81	-8.17	0.52	8.43	0.00035	0.0034
FBgn0033054	-9.79	-10.13	0.5	5.59	0.00035	0.0034
FBgn0261862	-9.93	-10.22	0.42	5.42	0.00035	0.0034
FBgn0039054	-8.21	-8.61	0.57	7.82	0.00035	0.0034
FBgn0003460	-11.08	-11.79	1.02	3.53	0.00035	0.0034
FBgn0030795	-10.84	-11.29	0.65	4.01	0.00035	0.0034
FBgn0011296	-12.76	-13.77	1.45	1.02	0.00036	0.0034
FBgn0031914	-11.69	-12.37	0.99	2.67	0.00036	0.0034
FBgn0031955	-9.82	-10.16	0.5	5.54	0.00036	0.0034
FBgn0029882	-8.6	-8.89	0.41	7.33	0.00036	0.0034
FBgn0264815	-9.43	-9.84	0.6	6.06	0.00036	0.0035
FBgn0031515	-12.09	-12.93	1.22	2.03	0.00036	0.0035
FBgn0032449	-11.24	-11.89	0.94	3.33	0.00037	0.0036
FBgn0266632	-11.62	-11.13	-0.71	3.57	0.00037	0.0036
FBgn0036454	-9.57	-9.86	0.42	5.94	0.00037	0.0036
FBgn0259785	-7.79	-7.52	-0.39	8.9	0.00038	0.0036
FBgn0037924	-9.76	-9.5	-0.36	6.05	0.00038	0.0036
FBgn0034928	-12.05	-12.71	0.96	2.17	0.00038	0.0036
FBgn0040384	-10.08	-9.79	-0.41	5.62	0.00038	0.0036
FBgn0015380	-8.68	-8.34	-0.49	7.67	0.00038	0.0036
FBgn0032021	-8.76	-9.05	0.43	7.1	0.00038	0.0036
FBgn0022702	-9.04	-9.3	0.39	6.72	0.00038	0.0036
FBgn0004360	-11.64	-10.9	-1.06	3.78	0.00038	0.0036
FBgn0027779	-8.95	-9.21	0.37	6.84	0.00038	0.0036
FBgn0035510	-13.17	-14.61	2.08	0.3	0.00039	0.0036
FBgn0033244	-8.74	-9.01	0.39	7.15	0.00039	0.0036
FBgn0022800	-10.93	-10.45	-0.69	4.55	0.00039	0.0037
FBgn0025680	-12.37	-13.23	1.24	1.62	0.00039	0.0037
FBgn0085383	-9.93	-10.35	0.6	5.34	0.00039	0.0037
FBgn0010803	-9.72	-9.47	-0.36	6.1	0.00039	0.0037
FBgn0027544	-10.01	-10.39	0.54	5.24	0.00039	0.0037
FBgn0264308	-8.96	-9.32	0.52	6.77	0.00039	0.0037
FBgn0052207	-9.1	-8.82	-0.4	7.02	0.00039	0.0037
FBgn0028703	-8.77	-9.04	0.39	7.1	0.00039	0.0037
FBgn0023507	-10.11	-10.49	0.54	5.1	0.0004	0.0037
FBgn0083978	-11.07	-10.65	-0.61	4.3	0.0004	0.0037
FBgn0052944	-9.88	-10.22	0.5	5.46	0.0004	0.0037
FBgn0003358	-12.61	-13.38	1.1	1.33	0.0004	0.0037
FBgn0004400	-11.7	-11.03	-0.96	3.62	0.0004	0.0037
FBgn0266227	-9.97	-10.39	0.61	5.28	0.0004	0.0038
FBgn0037852	-9.82	-9.57	-0.36	5.96	0.00041	0.0038
FBgn0010015	-12.2	-12.94	1.07	1.91	0.00041	0.0038
FBgn0053155	-9.55	-9.84	0.41	5.96	0.00041	0.0038
FBgn0002638	-8.35	-8.07	-0.41	8.1	0.00041	0.0038
FBgn0034657	-8.98	-8.68	-0.42	7.21	0.00041	0.0038
FBgn0031968	-10.2	-10.53	0.48	5	0.00041	0.0038
FBgn0043070	-8.52	-8.83	0.45	7.43	0.00042	0.0039
FBgn0030246	-9.5	-9.22	-0.39	6.44	0.00042	0.0039
FBgn0029768	-11.14	-11.76	0.89	3.49	0.00042	0.0039
FBgn0051121	-12.04	-12.78	1.08	2.15	0.00043	0.0039
FBgn0004102	-10.14	-10.51	0.53	5.06	0.00043	0.0039
FBgn0011706	-10.09	-9.57	-0.75	5.81	0.00043	0.004
FBgn0028540	-10.73	-11.15	0.6	4.19	0.00043	0.004
FBgn0053468	-14.07	-13.11	-1.38	0.56	0.00043	0.004
FBgn0000157	-11.06	-11.61	0.79	3.64	0.00043	0.004
FBgn0029719	-12.73	-12.07	-0.95	2.14	0.00043	0.004
FBgn0037137	-8.7	-8.42	-0.41	7.6	0.00044	0.004
FBgn0034567	-10.49	-10.9	0.59	4.53	0.00044	0.004
FBgn0003028	-10.23	-9.83	-0.57	5.49	0.00045	0.0041
FBgn0030262	-12.72	-14.22	2.15	0.91	0.00045	0.0041
FBgn0265045	-9.71	-9.99	0.41	5.74	0.00045	0.0041
FBgn0039644	-10.37	-10	-0.54	5.27	0.00046	0.0042
FBgn0263598	-8.45	-8.72	0.39	7.56	0.00046	0.0042
FBgn0040377	-11.71	-12.39	0.98	2.65	0.00046	0.0042
FBgn0267579	-13.01	-12.08	-1.34	2.01	0.00046	0.0042
FBgn0263748	-13.3	-14.26	1.38	0.29	0.00047	0.0043
FBgn0030420	-10.23	-9.93	-0.44	5.4	0.00047	0.0043
FBgn0266420	-9.25	-9	-0.36	6.78	0.00047	0.0043
FBgn0003475	-9.19	-9.47	0.39	6.49	0.00047	0.0043
FBgn0266916	-9.14	-8.89	-0.36	6.93	0.00048	0.0043
FBgn0261649	-8.25	-7.95	-0.44	8.26	0.00048	0.0043
FBgn0035484	-10.81	-11.35	0.77	4	0.00048	0.0043
FBgn0026753	-8.62	-8.89	0.39	7.32	0.00048	0.0044
FBgn0034443	-10.16	-10.47	0.44	5.07	0.00049	0.0044
FBgn0036501	-10.43	-10.81	0.54	4.64	0.00049	0.0044
FBgn0035816	-11.18	-11.79	0.88	3.43	0.00049	0.0044
FBgn0261549	-8.79	-9.11	0.47	7.04	0.0005	0.0045
FBgn0036428	-10.62	-11.17	0.79	4.27	0.0005	0.0045
FBgn0052029	-12.98	-12.18	-1.15	1.92	0.0005	0.0045
FBgn0002891	-9.73	-9.42	-0.43	6.14	0.0005	0.0045
FBgn0051619	-8.71	-9.06	0.5	7.13	0.0005	0.0045
FBgn0042174	-7.36	-7.64	0.4	9.13	0.00051	0.0045
FBgn0260390	-11.35	-10.84	-0.73	3.98	0.00051	0.0046
FBgn0038839	-9.55	-9.9	0.51	5.93	0.00051	0.0046
FBgn0036288	-11.6	-12.2	0.86	2.84	0.00052	0.0046
FBgn0034795	-9.72	-9.46	-0.37	6.11	0.00052	0.0046
FBgn0027498	-8.98	-9.26	0.41	6.78	0.00052	0.0046
FBgn0265613	-13.79	-15.06	1.82	-0.46	0.00052	0.0046
FBgn0041186	-9.57	-9.3	-0.39	6.33	0.00052	0.0046
FBgn0051665	-8.92	-9.23	0.45	6.86	0.00052	0.0046
FBgn0030588	-13.74	-12.82	-1.33	0.97	0.00052	0.0046
FBgn0086365	-11.06	-11.7	0.92	3.6	0.00052	0.0046
FBgn0036294	-9.53	-9.83	0.43	5.98	0.00052	0.0046
FBgn0266181	-8.42	-8.72	0.44	7.58	0.00053	0.0047
FBgn0038063	-10.23	-10.62	0.57	4.92	0.00054	0.0047
FBgn0263220	-9.25	-9.6	0.51	6.36	0.00054	0.0047
FBgn0063497	-12.21	-12.92	1.03	1.92	0.00055	0.0048
FBgn0011236	-10.11	-9.77	-0.49	5.61	0.00055	0.0049
FBgn0015299	-9.57	-9.31	-0.37	6.33	0.00056	0.0049
FBgn0268063	-9.19	-9.55	0.52	6.44	0.00056	0.0049
FBgn0003495	-10.71	-11.17	0.66	4.2	0.00056	0.0049
FBgn0035610	-11.37	-11.94	0.83	3.19	0.00057	0.005
FBgn0033202	-13.14	-14.07	1.34	0.53	0.00057	0.005
FBgn0040602	-9.65	-9.38	-0.39	6.21	0.00057	0.005
FBgn0035360	-11.47	-12.16	0.99	2.98	0.00057	0.005
FBgn0085387	-10.03	-10.44	0.58	5.2	0.00058	0.0051
FBgn0031005	-10.26	-10.68	0.61	4.86	0.00058	0.0051
FBgn0000615	-10.85	-10.45	-0.57	4.6	0.00059	0.0051
FBgn0034396	-10.29	-10.67	0.55	4.84	0.00059	0.0051
FBgn0027795	-11.33	-11.85	0.75	3.27	0.00059	0.0051
FBgn0266369	-9.59	-9.83	0.36	5.94	0.00059	0.0051
FBgn0000092	-13.09	-13.96	1.26	0.62	0.00059	0.0052
FBgn0034225	-12.9	-13.87	1.4	0.84	0.0006	0.0052
FBgn0003068	-11.36	-11.9	0.77	3.21	0.0006	0.0052
FBgn0002121	-8.35	-8.09	-0.38	8.09	0.0006	0.0052
FBgn0032603	-12.26	-13.05	1.14	1.81	0.0006	0.0052
FBgn0033304	-12.26	-12.96	1.02	1.85	0.0006	0.0052
FBgn0259173	-8.76	-8.51	-0.36	7.49	0.0006	0.0052
FBgn0042106	-13.18	-14.1	1.33	0.47	0.00061	0.0053
FBgn0053182	-9.96	-9.67	-0.42	5.78	0.00061	0.0053
FBgn0000163	-9.05	-8.74	-0.44	7.11	0.00063	0.0054
FBgn0037759	-10.62	-10.3	-0.46	4.86	0.00063	0.0054
FBgn0267035	-10.99	-10.5	-0.71	4.48	0.00063	0.0054
FBgn0262031	-11.53	-10.95	-0.83	3.78	0.00064	0.0055
FBgn0011672	-9.65	-9.91	0.39	5.84	0.00064	0.0055
FBgn0000459	-10.97	-10.5	-0.68	4.48	0.00065	0.0055
FBgn0029002	-9.59	-9.83	0.35	5.94	0.00065	0.0056
FBgn0035016	-7.96	-8.25	0.41	8.26	0.00065	0.0056
FBgn0036550	-12.1	-12.78	0.98	2.09	0.00066	0.0056
FBgn0027590	-9.22	-9.5	0.41	6.44	0.00066	0.0056
FBgn0039856	-11.87	-12.49	0.9	2.45	0.00066	0.0056
FBgn0039584	-9.72	-10.06	0.49	5.68	0.00066	0.0056
FBgn0036043	-9.67	-9.99	0.46	5.77	0.00066	0.0056
FBgn0028743	-8.5	-8.84	0.5	7.45	0.00066	0.0056
FBgn0051549	-10.08	-9.78	-0.43	5.63	0.00067	0.0057
FBgn0042696	-9.3	-9.61	0.44	6.31	0.00068	0.0058
FBgn0020270	-9.38	-9.09	-0.41	6.62	0.00068	0.0058
FBgn0051323	-10.89	-11.37	0.69	3.93	0.00069	0.0059
FBgn0051710	-12.08	-12.73	0.95	2.13	0.00069	0.0059
FBgn0025687	-10.4	-10.78	0.55	4.69	0.0007	0.0059
FBgn0086909	-9.93	-10.22	0.43	5.42	0.0007	0.0059
FBgn0267792	-10.21	-9.87	-0.5	5.47	0.0007	0.0059
FBgn0002924	-8.58	-8.33	-0.36	7.75	0.0007	0.0059
FBgn0263997	-10.72	-11.21	0.7	4.16	0.0007	0.0059
FBgn0051221	-8.17	-8.54	0.54	7.9	0.0007	0.0059
FBgn0035649	-10.68	-11.08	0.57	4.27	0.0007	0.0059
FBgn0034879	-9.36	-9.11	-0.35	6.62	0.00071	0.006
FBgn0040487	-13.35	-12.46	-1.28	1.49	0.00071	0.006
FBgn0052783	-9.93	-10.22	0.41	5.41	0.00071	0.006
FBgn0260943	-6.97	-7.29	0.46	9.66	0.00072	0.0061
FBgn0030121	-10.1	-9.83	-0.39	5.57	0.00072	0.0061
FBgn0262972	-5.7	-5.36	-0.49	11.98	0.00073	0.0061
FBgn0024227	-9.49	-9.23	-0.38	6.44	0.00073	0.0061
FBgn0028984	-8.93	-9.17	0.34	6.88	0.00073	0.0061
FBgn0040718	-9.33	-9.69	0.52	6.24	0.00074	0.0062
FBgn0259822	-9.64	-9.98	0.48	5.8	0.00074	0.0062
FBgn0031791	-12.17	-13.02	1.22	1.91	0.00074	0.0062
FBgn0052758	-9.32	-9.09	-0.33	6.66	0.00074	0.0062
FBgn0040398	-11.77	-13.18	2.02	2.28	0.00074	0.0062
FBgn0039663	-10.38	-10.07	-0.46	5.2	0.00075	0.0062
FBgn0046687	-10.32	-10.69	0.54	4.8	0.00075	0.0062
FBgn0003044	-9.02	-8.77	-0.36	7.11	0.00075	0.0062
FBgn0263832	-8.65	-8.35	-0.43	7.69	0.00075	0.0062
FBgn0002525	-7.34	-7.08	-0.37	9.55	0.00075	0.0062
FBgn0014163	-5.56	-5.86	0.43	11.71	0.00075	0.0062
FBgn0038744	-12.12	-12.77	0.93	2.07	0.00076	0.0063
FBgn0032689	-9.06	-9.31	0.36	6.7	0.00076	0.0063
FBgn0030590	-13.62	-12.73	-1.27	1.11	0.00076	0.0063
FBgn0262477	-8.83	-9.13	0.43	6.99	0.00076	0.0063
FBgn0003091	-10.13	-10.5	0.52	5.08	0.00077	0.0064
FBgn0039678	-7.67	-8.17	0.72	8.54	0.00078	0.0064
FBgn0260748	-9.24	-8.98	-0.37	6.81	0.00078	0.0065
FBgn0033476	-8.79	-9.04	0.36	7.08	0.00079	0.0065
FBgn0262858	-10.61	-11.09	0.69	4.32	0.00079	0.0065
FBgn0259163	-8.68	-8.98	0.43	7.21	0.0008	0.0065
FBgn0028970	-9.73	-10.01	0.4	5.71	0.0008	0.0066
FBgn0038092	-10.62	-11.11	0.71	4.31	0.00081	0.0066
FBgn0086677	-8.49	-8.89	0.58	7.42	0.00082	0.0067
FBgn0035287	-10.07	-10.38	0.44	5.2	0.00083	0.0068
FBgn0038143	-9.65	-9.93	0.4	5.82	0.00084	0.0069
FBgn0000307	-8.58	-8.34	-0.34	7.74	0.00085	0.0069
FBgn0027356	-9.61	-9.87	0.37	5.89	0.00085	0.007
FBgn0036121	-10.16	-10.46	0.43	5.07	0.00086	0.007
FBgn0037025	-8.8	-8.53	-0.39	7.44	0.00086	0.007
FBgn0029755	-9.89	-9.63	-0.38	5.86	0.00087	0.0071
FBgn0015011	-12.89	-13.77	1.26	0.89	0.00087	0.0071
FBgn0031649	-10.53	-10.91	0.54	4.5	0.00088	0.0071
FBgn0003159	-10.6	-10.26	-0.49	4.9	0.00088	0.0071
FBgn0024179	-9.51	-9.79	0.4	6.02	0.00088	0.0071
FBgn0261791	-9.19	-8.95	-0.34	6.86	0.00089	0.0072
FBgn0261834	-13.73	-14.84	1.6	-0.34	0.00089	0.0072
FBgn0031948	-10.82	-11.29	0.68	4.02	0.0009	0.0073
FBgn0000581	-8.16	-7.92	-0.35	8.34	0.00091	0.0073
FBgn0038460	-12.64	-13.41	1.11	1.28	0.00091	0.0073
FBgn0003231	-8.65	-8.89	0.35	7.29	0.00091	0.0074
FBgn0034636	-9.9	-10.29	0.56	5.4	0.00091	0.0074
FBgn0051116	-10.05	-10.4	0.51	5.21	0.00092	0.0074
FBgn0040066	-8.89	-8.66	-0.34	7.28	0.00092	0.0074
FBgn0051634	-11.51	-12.11	0.88	2.97	0.00092	0.0074
FBgn0260942	-11.83	-12.43	0.87	2.51	0.00093	0.0074
FBgn0039465	-8.68	-8.92	0.34	7.24	0.00093	0.0075
FBgn0053116	-9.16	-8.93	-0.33	6.9	0.00093	0.0075
FBgn0031457	-10.38	-10.71	0.48	4.74	0.00093	0.0075
FBgn0031571	-10.64	-11.08	0.64	4.3	0.00094	0.0075
FBgn0004914	-10.48	-10.82	0.5	4.59	0.00094	0.0075
FBgn0036568	-12.92	-12.16	-1.1	1.98	0.00094	0.0075
FBgn0026144	-9.11	-8.83	-0.4	7	0.00094	0.0075
FBgn0051217	-11.06	-11.56	0.73	3.67	0.00095	0.0076
FBgn0025777	-9.14	-9.37	0.33	6.59	0.00095	0.0076
FBgn0030870	-10.31	-9.92	-0.56	5.37	0.00095	0.0076
FBgn0037973	-10.45	-10.14	-0.44	5.1	0.00095	0.0076
FBgn0266375	-10.81	-11.22	0.6	4.07	0.00096	0.0077
FBgn0037021	-9.31	-9.04	-0.38	6.71	0.00097	0.0077
FBgn0002564	-9.75	-11.51	2.55	5.1	0.00097	0.0077
FBgn0032524	-9.36	-9.61	0.37	6.26	0.00098	0.0078
FBgn0032283	-12.96	-14.31	1.94	0.63	0.00098	0.0078
FBgn0011692	-8.65	-8.37	-0.41	7.67	0.001	0.0079
FBgn0263029	-9.42	-9.68	0.38	6.17	0.001	0.0079
FBgn0051321	-12.96	-13.8	1.21	0.8	0.001	0.008
FBgn0053094	-9.11	-9.34	0.33	6.63	0.001	0.008
FBgn0034858	-9.28	-9.06	-0.32	6.72	0.001	0.008
FBgn0014179	-10.99	-11.57	0.85	3.73	0.001	0.008
FBgn0267037	-11.41	-10.71	-1	4.07	0.001	0.008
FBgn0004509	-9.13	-9.4	0.39	6.58	0.001	0.008
FBgn0030960	-10.03	-10.33	0.43	5.27	0.001	0.008
FBgn0028644	-10.36	-10.79	0.62	4.72	0.001	0.008
FBgn0039758	-12.78	-13.77	1.43	0.99	0.001	0.0081
FBgn0029799	-12.05	-12.71	0.96	2.17	0.001	0.0081
FBgn0261514	-9.9	-10.4	0.72	5.34	0.001	0.0081
FBgn0261822	-7.56	-7.82	0.38	8.85	0.001	0.0081
FBgn0000542	-9.39	-9.09	-0.43	6.62	0.001	0.0082
FBgn0038725	-9.2	-9.46	0.39	6.48	0.0011	0.0082
FBgn0015818	-9.42	-9.19	-0.34	6.52	0.0011	0.0082
FBgn0266579	-8.72	-9.04	0.46	7.14	0.0011	0.0082
FBgn0022787	-8.5	-8.26	-0.33	7.85	0.0011	0.0082
FBgn0263392	-7.22	-6.98	-0.35	9.7	0.0011	0.0082
FBgn0051869	-10.03	-10.36	0.48	5.24	0.0011	0.0082
FBgn0261854	-8.56	-8.82	0.37	7.41	0.0011	0.0083
FBgn0030417	-11.63	-11.12	-0.73	3.58	0.0011	0.0083
FBgn0030028	-11.62	-11.12	-0.72	3.58	0.0011	0.0084
FBgn0036183	-12.2	-12.89	1	1.94	0.0011	0.0084
FBgn0005642	-9.35	-9.09	-0.37	6.65	0.0011	0.0084
FBgn0013675	-5.88	-6.12	0.34	11.28	0.0011	0.0084
FBgn0262719	-10.08	-9.75	-0.47	5.65	0.0011	0.0085
FBgn0086655	-8.21	-7.96	-0.35	8.28	0.0011	0.0085
FBgn0266346	-10.32	-10.69	0.53	4.8	0.0011	0.0085
FBgn0024998	-9.75	-9.5	-0.35	6.06	0.0011	0.0086
FBgn0051414	-10.8	-11.23	0.61	4.08	0.0011	0.0086
FBgn0036742	-11.43	-11.96	0.77	3.12	0.0012	0.0089
FBgn0031693	-12.93	-14.33	2.03	0.65	0.0012	0.0091
FBgn0016694	-8.84	-9.14	0.43	6.98	0.0012	0.0093
FBgn0023522	-9.46	-9.23	-0.33	6.46	0.0012	0.0093
FBgn0025620	-12.15	-13.44	1.86	1.77	0.0012	0.0093
FBgn0035157	-9.78	-9.5	-0.4	6.04	0.0012	0.0093
FBgn0036599	-10.37	-10.84	0.68	4.67	0.0012	0.0093
FBgn0031220	-11.55	-12.18	0.9	2.89	0.0012	0.0094
FBgn0039637	-9.73	-10.02	0.41	5.7	0.0012	0.0094
FBgn0020445	-12.6	-13.43	1.19	1.31	0.0012	0.0094
FBgn0029861	-9.72	-9.49	-0.34	6.09	0.0012	0.0094
FBgn0036485	-10.23	-10.57	0.49	4.96	0.0012	0.0094
FBgn0038088	-10.66	-11.14	0.7	4.25	0.0012	0.0094
FBgn0039594	-10.39	-10.06	-0.48	5.2	0.0012	0.0094
FBgn0039430	-10.19	-10.5	0.45	5.03	0.0012	0.0095
FBgn0065098	-15.1	-13.68	-2.04	-0.38	0.0013	0.0096
FBgn0035868	-10.03	-9.75	-0.4	5.68	0.0013	0.0096
FBgn0052447	-12	-12.61	0.88	2.26	0.0013	0.0097
FBgn0036890	-9.39	-9.65	0.38	6.21	0.0013	0.0097
FBgn0002466	-8.39	-8.12	-0.39	8.04	0.0013	0.0097
FBgn0042650	-10.55	-10.14	-0.58	5.04	0.0013	0.0097
FBgn0039530	-9.72	-10.06	0.48	5.68	0.0013	0.0097
FBgn0034031	-13.73	-12.92	-1.17	0.88	0.0013	0.0097
FBgn0019985	-9.36	-9.7	0.49	6.2	0.0013	0.0098
FBgn0035468	-13.61	-14.59	1.42	-0.14	0.0013	0.0098
FBgn0003285	-9.93	-9.62	-0.45	5.85	0.0013	0.01
FBgn0032218	-11.62	-12.2	0.85	2.82	0.0013	0.01
FBgn0014469	-12.62	-13.53	1.31	1.26	0.0013	0.01
FBgn0036211	-8.99	-9.22	0.33	6.8	0.0013	0.01
FBgn0035495	-7.84	-8.14	0.43	8.42	0.0013	0.01
FBgn0267912	-8.05	-8.33	0.41	8.13	0.0013	0.01
FBgn0051793	-10.25	-9.96	-0.42	5.37	0.0013	0.01
FBgn0004644	-12.81	-13.72	1.31	0.99	0.0013	0.01
FBgn0261710	-7.2	-6.97	-0.33	9.72	0.0014	0.01
FBgn0032129	-10.72	-11.19	0.69	4.17	0.0014	0.01
FBgn0003082	-8.66	-8.9	0.36	7.28	0.0014	0.01
FBgn0263995	-8.3	-8.62	0.46	7.74	0.0014	0.01
FBgn0035640	-9.94	-9.68	-0.37	5.79	0.0014	0.01
FBgn0032249	-9.75	-10.03	0.4	5.68	0.0014	0.01
FBgn0040388	-9.44	-9.16	-0.4	6.54	0.0014	0.01
FBgn0033521	-13.08	-13.99	1.31	0.62	0.0014	0.01
FBgn0028888	-10.69	-11.11	0.61	4.24	0.0014	0.01
FBgn0000479	-7.96	-8.23	0.39	8.27	0.0014	0.01
FBgn0026084	-6.85	-7.12	0.39	9.86	0.0014	0.01
FBgn0010435	-10.81	-11.18	0.54	4.1	0.0014	0.01
FBgn0000404	-8.22	-7.95	-0.39	8.28	0.0014	0.011
FBgn0000046	-12.32	-13.11	1.14	1.73	0.0014	0.011
FBgn0000283	-7.9	-7.67	-0.34	8.71	0.0014	0.011
FBgn0267637	-13.23	-12.44	-1.15	1.56	0.0014	0.011
FBgn0038603	-10.15	-10.48	0.47	5.07	0.0014	0.011
FBgn0046685	-9.92	-10.18	0.38	5.45	0.0014	0.011
FBgn0029761	-9.04	-9.42	0.55	6.65	0.0015	0.011
FBgn0037167	-11.56	-12.37	1.17	2.8	0.0015	0.011
FBgn0032456	-9.01	-8.78	-0.34	7.11	0.0015	0.011
FBgn0028527	-11.47	-12.14	0.97	2.99	0.0015	0.011
FBgn0000053	-8.97	-8.72	-0.37	7.19	0.0015	0.011
FBgn0001075	-8.69	-8.26	-0.63	7.74	0.0015	0.011
FBgn0263113	-12.05	-12.71	0.96	2.17	0.0015	0.011
FBgn0267911	-7.79	-8.05	0.38	8.52	0.0015	0.011
FBgn0261697	-12.57	-11.76	-1.16	2.51	0.0015	0.011
FBgn0261683	-12.57	-11.76	-1.16	2.51	0.0015	0.011
FBgn0037315	-9.86	-10.14	0.41	5.53	0.0015	0.011
FBgn0002937	-13.49	-14.45	1.38	0.04	0.0015	0.011
FBgn0030208	-7.83	-8.08	0.37	8.47	0.0015	0.011
FBgn0037844	-8.8	-8.57	-0.34	7.41	0.0015	0.011
FBgn0051313	-12.36	-13.67	1.89	1.48	0.0015	0.011
FBgn0267969	-12.6	-11.93	-0.97	2.33	0.0016	0.011
FBgn0025382	-10.33	-10.07	-0.38	5.23	0.0016	0.011
FBgn0038435	-11.28	-11.76	0.7	3.36	0.0016	0.011
FBgn0051028	-11.75	-12.36	0.87	2.62	0.0016	0.011
FBgn0035431	-11.94	-11.32	-0.9	3.24	0.0016	0.011
FBgn0000644	-11.87	-12.43	0.81	2.47	0.0016	0.011
FBgn0004856	-8.84	-8.59	-0.35	7.37	0.0016	0.011
FBgn0261385	-8.37	-8.11	-0.37	8.06	0.0016	0.012
FBgn0000411	-9.75	-9.48	-0.38	6.07	0.0016	0.012
FBgn0039015	-13.15	-13.98	1.18	0.55	0.0016	0.012
FBgn0004168	-10.04	-10.37	0.47	5.23	0.0016	0.012
FBgn0261839	-13.44	-14.41	1.4	0.1	0.0016	0.012
FBgn0261843	-10.96	-10.6	-0.52	4.4	0.0016	0.012
FBgn0033354	-9.79	-9.52	-0.4	6.02	0.0016	0.012
FBgn0270925	-12.11	-12.72	0.87	2.11	0.0016	0.012
FBgn0261238	-8.29	-8.05	-0.35	8.16	0.0016	0.012
FBgn0000556	-4.52	-4.29	-0.33	13.59	0.0016	0.012
FBgn0031814	-9.14	-9.37	0.33	6.6	0.0016	0.012
FBgn0030245	-9.01	-9.24	0.33	6.78	0.0017	0.012
FBgn0022349	-7.9	-7.65	-0.36	8.73	0.0017	0.012
FBgn0033465	-9.78	-10.06	0.4	5.64	0.0017	0.012
FBgn0022213	-8.65	-8.43	-0.32	7.62	0.0017	0.012
FBgn0038662	-10.57	-10.91	0.49	4.46	0.0017	0.012
FBgn0264502	-8.92	-9.22	0.43	6.87	0.0017	0.012
FBgn0260392	-10.59	-10.3	-0.42	4.88	0.0017	0.012
FBgn0038926	-10.25	-10.56	0.45	4.94	0.0017	0.012
FBgn0021895	-7.86	-7.62	-0.34	8.77	0.0017	0.012
FBgn0085438	-11.51	-12.05	0.78	3	0.0017	0.012
FBgn0037697	-7.73	-7.51	-0.32	8.95	0.0017	0.012
FBgn0260222	-10.93	-10.59	-0.5	4.43	0.0017	0.012
FBgn0050290	-10.93	-10.59	-0.5	4.43	0.0017	0.012
FBgn0039633	-7.95	-7.73	-0.32	8.63	0.0017	0.012
FBgn0032026	-9.54	-9.3	-0.36	6.35	0.0017	0.012
FBgn0032744	-10.47	-10.2	-0.4	5.04	0.0018	0.013
FBgn0040717	-11.67	-11.01	-0.95	3.66	0.0018	0.013
FBgn0031663	-10.05	-10.31	0.37	5.26	0.0018	0.013
FBgn0034885	-13.39	-14.83	2.08	0.02	0.0018	0.013
FBgn0011824	-9.55	-9.31	-0.34	6.34	0.0018	0.013
FBgn0026063	-8.88	-8.58	-0.44	7.36	0.0018	0.013
FBgn0010415	-7.7	-7.93	0.34	8.67	0.0018	0.013
FBgn0033246	-8.74	-8.51	-0.34	7.5	0.0018	0.013
FBgn0052392	-11.61	-11.05	-0.8	3.65	0.0018	0.013
FBgn0032233	-9.6	-9.84	0.34	5.92	0.0018	0.013
FBgn0029940	-12.82	-12.06	-1.11	2.11	0.0018	0.013
FBgn0033875	-10.33	-10.67	0.48	4.81	0.0019	0.013
FBgn0027330	-9.81	-9.55	-0.37	5.98	0.0019	0.013
FBgn0037248	-8.99	-8.73	-0.37	7.16	0.0019	0.013
FBgn0263237	-10.09	-9.81	-0.4	5.59	0.0019	0.013
FBgn0033389	-11.5	-11.08	-0.61	3.68	0.0019	0.013
FBgn0036574	-9.97	-9.69	-0.4	5.76	0.0019	0.014
FBgn0086450	-10.95	-11.37	0.6	3.87	0.0019	0.014
FBgn0003742	-9.69	-9.47	-0.31	6.12	0.002	0.014
FBgn0000392	-9.79	-9.55	-0.35	6	0.002	0.014
FBgn0083971	-10.77	-11.18	0.6	4.14	0.002	0.014
FBgn0034005	-12.75	-14.55	2.6	0.82	0.002	0.014
FBgn0003041	-9.01	-8.76	-0.37	7.13	0.002	0.014
FBgn0031011	-9.86	-10.17	0.45	5.5	0.002	0.014
FBgn0003257	-9.6	-9.34	-0.36	6.28	0.002	0.014
FBgn0040238	-10.51	-10.84	0.48	4.56	0.002	0.014
FBgn0025683	-8.43	-8.65	0.32	7.62	0.002	0.014
FBgn0265901	-10.39	-10.12	-0.39	5.15	0.0021	0.014
FBgn0024244	-11.86	-12.5	0.93	2.45	0.0021	0.014
FBgn0028956	-10.46	-10.81	0.5	4.61	0.0021	0.014
FBgn0264494	-10.6	-10.96	0.51	4.41	0.0021	0.014
FBgn0029830	-10.8	-11.22	0.61	4.09	0.0021	0.014
FBgn0030499	-9.81	-10.06	0.36	5.61	0.0021	0.014
FBgn0036277	-10.34	-10.08	-0.38	5.22	0.0021	0.014
FBgn0028479	-8.38	-8.63	0.35	7.67	0.0021	0.014
FBgn0050195	-11.76	-12.3	0.79	2.65	0.0021	0.014
FBgn0267788	-14.03	-13.23	-1.15	0.45	0.0021	0.014
FBgn0031869	-12.73	-12.07	-0.96	2.14	0.0021	0.014
FBgn0003514	-8.38	-8.6	0.32	7.69	0.0021	0.014
FBgn0034880	-11.33	-11.82	0.7	3.28	0.0021	0.014
FBgn0032390	-9.99	-9.73	-0.38	5.72	0.0021	0.014
FBgn0004919	-9.71	-9.99	0.42	5.74	0.0021	0.014
FBgn0260789	-9	-8.77	-0.33	7.12	0.0021	0.014
FBgn0000273	-7.71	-7.97	0.37	8.63	0.0021	0.014
FBgn0033159	-7.66	-7.93	0.39	8.7	0.0021	0.015
FBgn0010278	-7.63	-7.4	-0.33	9.1	0.0021	0.015
FBgn0033131	-12.52	-11.96	-0.81	2.35	0.0021	0.015
FBgn0259986	-9.1	-8.84	-0.37	7	0.0021	0.015
FBgn0035995	-9.63	-9.86	0.34	5.88	0.0021	0.015
FBgn0028327	-7.81	-8.03	0.31	8.52	0.0022	0.015
FBgn0016693	-9.33	-9.57	0.35	6.31	0.0022	0.015
FBgn0028663	-9.61	-9.83	0.32	5.92	0.0022	0.015
FBgn0040339	-10.26	-10	-0.37	5.33	0.0022	0.015
FBgn0034958	-9.11	-9.33	0.32	6.64	0.0022	0.015
FBgn0031820	-9.14	-8.93	-0.31	6.91	0.0022	0.015
FBgn0051370	-12.51	-13.14	0.91	1.54	0.0022	0.015
FBgn0050020	-9.27	-9.06	-0.3	6.72	0.0022	0.015
FBgn0262515	-8.52	-8.75	0.32	7.48	0.0022	0.015
FBgn0002789	-12.04	-12.82	1.13	2.13	0.0022	0.015
FBgn0023178	-10.24	-10.67	0.63	4.89	0.0022	0.015
FBgn0086768	-9.15	-9.36	0.31	6.59	0.0022	0.015
FBgn0042175	-9.42	-9.64	0.31	6.2	0.0023	0.015
FBgn0003435	-8.03	-8.32	0.42	8.16	0.0023	0.015
FBgn0003732	-7.27	-7.03	-0.35	9.62	0.0023	0.015
FBgn0053926	-11.94	-12.5	0.81	2.38	0.0023	0.015
FBgn0029866	-13.43	-14.35	1.33	0.14	0.0023	0.015
FBgn0259937	-8.07	-7.84	-0.33	8.47	0.0023	0.015
FBgn0263755	-10.27	-9.98	-0.42	5.34	0.0023	0.015
FBgn0028919	-10.77	-10.46	-0.45	4.64	0.0023	0.015
FBgn0267791	-7.61	-7.38	-0.34	9.13	0.0023	0.015
FBgn0051386	-12.46	-11.83	-0.91	2.5	0.0023	0.016
FBgn0000158	-9.99	-9.71	-0.4	5.73	0.0023	0.016
FBgn0063494	-10.97	-10.62	-0.5	4.39	0.0024	0.016
FBgn0030834	-10.16	-9.91	-0.36	5.47	0.0024	0.016
FBgn0266282	-9.49	-9.25	-0.34	6.42	0.0024	0.016
FBgn0000409	-8.56	-8.35	-0.3	7.74	0.0024	0.016
FBgn0001316	-7.9	-7.67	-0.34	8.71	0.0024	0.016
FBgn0261584	-12.4	-13.07	0.97	1.67	0.0024	0.016
FBgn0028999	-7.8	-7.48	-0.47	8.93	0.0024	0.016
FBgn0013673	-13.29	-14.15	1.23	0.35	0.0025	0.016
FBgn0052549	-9	-9.2	0.3	6.81	0.0025	0.017
FBgn0036368	-10.63	-10.33	-0.44	4.83	0.0025	0.017
FBgn0033451	-10.05	-10.3	0.35	5.27	0.0025	0.017
FBgn0062928	-9.82	-9.6	-0.31	5.93	0.0025	0.017
FBgn0032729	-9.85	-10.12	0.39	5.54	0.0025	0.017
FBgn0025360	-10.41	-10.83	0.61	4.65	0.0025	0.017
FBgn0034312	-10.28	-10.04	-0.36	5.29	0.0025	0.017
FBgn0033188	-7.62	-7.86	0.34	8.78	0.0025	0.017
FBgn0037934	-13.66	-12.83	-1.19	1	0.0025	0.017
FBgn0030855	-9.83	-9.61	-0.32	5.92	0.0025	0.017
FBgn0260499	-8.48	-8.78	0.43	7.49	0.0025	0.017
FBgn0000810	-10.12	-9.84	-0.4	5.55	0.0026	0.017
FBgn0035039	-10.48	-10.18	-0.44	5.05	0.0026	0.017
FBgn0041180	-9.35	-9.62	0.39	6.27	0.0026	0.017
FBgn0016926	-9.23	-9.52	0.41	6.43	0.0026	0.017
FBgn0026376	-9.42	-9.63	0.31	6.2	0.0026	0.017
FBgn0005658	-9.86	-10.24	0.56	5.46	0.0026	0.017
FBgn0262057	-10.11	-10.38	0.39	5.17	0.0026	0.017
FBgn0243512	-9.5	-9.27	-0.34	6.4	0.0026	0.017
FBgn0032160	-10	-10.28	0.4	5.32	0.0026	0.017
FBgn0035173	-9.47	-9.78	0.45	6.06	0.0026	0.017
FBgn0037239	-10.15	-10.43	0.41	5.1	0.0026	0.017
FBgn0031055	-12.19	-12.76	0.81	2.02	0.0026	0.017
FBgn0021800	-7.88	-8.13	0.37	8.39	0.0027	0.018
FBgn0038191	-8.66	-8.37	-0.42	7.67	0.0027	0.018
FBgn0041111	-9.16	-8.95	-0.3	6.88	0.0027	0.018
FBgn0037935	-11.04	-11.45	0.59	3.75	0.0027	0.018
FBgn0035076	-11.87	-12.96	1.58	2.25	0.0027	0.018
FBgn0002906	-10.09	-9.82	-0.39	5.58	0.0027	0.018
FBgn0266598	-10.35	-10.09	-0.37	5.2	0.0027	0.018
FBgn0013679	-6.52	-6.73	0.3	10.39	0.0027	0.018
FBgn0003867	-11.32	-11.8	0.69	3.3	0.0027	0.018
FBgn0004244	-8.17	-8.48	0.45	7.94	0.0027	0.018
FBgn0051781	-11.55	-12.12	0.81	2.93	0.0027	0.018
FBgn0031770	-10.21	-10.57	0.53	4.97	0.0027	0.018
FBgn0267733	-10.09	-9.83	-0.38	5.58	0.0027	0.018
FBgn0039709	-9.91	-9.57	-0.49	5.91	0.0027	0.018
FBgn0043456	-8.04	-7.82	-0.32	8.5	0.0027	0.018
FBgn0005386	-9.08	-8.87	-0.3	6.99	0.0027	0.018
FBgn0028473	-6.48	-6.2	-0.4	10.79	0.0027	0.018
FBgn0033155	-9.56	-9.34	-0.32	6.31	0.0028	0.018
FBgn0052528	-9.51	-9.71	0.29	6.08	0.0028	0.018
FBgn0263316	-10.33	-10.64	0.45	4.82	0.0028	0.018
FBgn0038151	-11.77	-11.19	-0.83	3.43	0.0028	0.018
FBgn0261999	-10.57	-10.97	0.57	4.43	0.0028	0.018
FBgn0036208	-9.42	-9.68	0.38	6.16	0.0028	0.018
FBgn0026192	-9.47	-9.26	-0.31	6.43	0.0028	0.018
FBgn0011204	-9.66	-9.45	-0.3	6.16	0.0028	0.018
FBgn0030258	-10.51	-10.94	0.62	4.49	0.0028	0.018
FBgn0001092	-6.93	-7.14	0.31	9.79	0.0028	0.018
FBgn0051092	-9.95	-10.31	0.52	5.34	0.0028	0.018
FBgn0005671	-8.09	-8.32	0.34	8.11	0.0028	0.018
FBgn0029114	-9.87	-9.55	-0.46	5.94	0.0028	0.018
FBgn0039742	-12.18	-12.78	0.86	2.02	0.0028	0.018
FBgn0033543	-10.78	-11.14	0.53	4.15	0.0028	0.018
FBgn0041183	-12.25	-14.31	2.98	1.47	0.0029	0.018
FBgn0033943	-11.02	-11.43	0.59	3.78	0.0029	0.018
FBgn0033431	-10.15	-10.43	0.4	5.1	0.0029	0.018
FBgn0261534	-12.17	-12.75	0.83	2.04	0.0029	0.019
FBgn0263117	-8.99	-9.62	0.91	6.58	0.0029	0.019
FBgn0034095	-11.89	-12.43	0.78	2.46	0.0029	0.019
FBgn0267978	-9.27	-9.03	-0.34	6.74	0.0029	0.019
FBgn0265140	-9.48	-9.7	0.32	6.11	0.0029	0.019
FBgn0261625	-8.71	-9.04	0.47	7.15	0.0029	0.019
FBgn0004374	-9.83	-9.6	-0.33	5.93	0.003	0.019
FBgn0039937	-11.31	-11.77	0.67	3.33	0.003	0.019
FBgn0010228	-7.56	-7.32	-0.35	9.21	0.003	0.019
FBgn0050104	-9.98	-10.3	0.46	5.32	0.003	0.019
FBgn0000097	-9.06	-8.85	-0.31	7.02	0.003	0.019
FBgn0031115	-10.19	-9.94	-0.35	5.42	0.003	0.019
FBgn0024250	-9.3	-9.03	-0.39	6.72	0.0031	0.02
FBgn0000015	-11.11	-11.52	0.6	3.65	0.0031	0.02
FBgn0013987	-9.11	-8.9	-0.3	6.95	0.0031	0.02
FBgn0010225	-8.58	-8.81	0.33	7.4	0.0031	0.02
FBgn0260744	-9.4	-9.63	0.33	6.22	0.0031	0.02
FBgn0001078	-9.59	-9.29	-0.43	6.33	0.0031	0.02
FBgn0261953	-10.1	-10.39	0.42	5.17	0.0031	0.02
FBgn0032906	-9.43	-9.19	-0.35	6.52	0.0032	0.02
FBgn0003124	-8.15	-7.89	-0.38	8.37	0.0032	0.02
FBgn0262026	-9.57	-9.77	0.29	5.99	0.0032	0.02
FBgn0011225	-8.63	-8.39	-0.34	7.66	0.0032	0.02
FBgn0266083	-8.74	-8.52	-0.32	7.49	0.0032	0.02
FBgn0030158	-8.19	-8.49	0.42	7.92	0.0032	0.02
FBgn0019643	-10.24	-10.6	0.51	4.92	0.0032	0.02
FBgn0040351	-9.54	-9.79	0.36	6.01	0.0032	0.02
FBgn0034354	-10.77	-11.12	0.5	4.17	0.0032	0.021
FBgn0001325	-10.81	-10.45	-0.51	4.62	0.0033	0.021
FBgn0260991	-8.42	-8.18	-0.35	7.96	0.0033	0.021
FBgn0031016	-9.11	-8.9	-0.3	6.95	0.0033	0.021
FBgn0000588	-10.53	-10.26	-0.39	4.95	0.0033	0.021
FBgn0085306	-12.3	-12.89	0.86	1.85	0.0033	0.021
FBgn0031602	-10.15	-10.54	0.56	5.04	0.0033	0.021
FBgn0040906	-13.45	-14.31	1.23	0.13	0.0033	0.021
FBgn0036560	-10.12	-10.37	0.37	5.17	0.0033	0.021
FBgn0030089	-8.78	-8.57	-0.3	7.42	0.0033	0.021
FBgn0266000	-7.6	-7.4	-0.29	9.12	0.0033	0.021
FBgn0038516	-13.15	-13.94	1.14	0.56	0.0033	0.021
FBgn0004513	-7.98	-8.27	0.42	8.23	0.0033	0.021
FBgn0004574	-8.84	-9.06	0.32	7.03	0.0033	0.021
FBgn0001197	-7.34	-7.12	-0.32	9.51	0.0034	0.021
FBgn0013263	-8.34	-8.11	-0.33	8.07	0.0034	0.021
FBgn0022160	-10.21	-10.48	0.38	5.02	0.0034	0.021
FBgn0041160	-11.61	-12.21	0.87	2.83	0.0034	0.021
FBgn0034045	-12.69	-13.39	1	1.25	0.0034	0.021
FBgn0038402	-10.7	-11.03	0.48	4.28	0.0034	0.021
FBgn0033766	-8.95	-8.74	-0.3	7.19	0.0034	0.021
FBgn0001321	-11.6	-12.16	0.8	2.86	0.0034	0.021
FBgn0014143	-12.11	-12.78	0.97	2.08	0.0034	0.021
FBgn0026077	-10.66	-11.09	0.63	4.28	0.0034	0.021
FBgn0038115	-10.98	-11.39	0.6	3.83	0.0034	0.021
FBgn0086906	-10.4	-10.83	0.61	4.65	0.0034	0.021
FBgn0026737	-10.27	-10.03	-0.35	5.3	0.0035	0.021
FBgn0042094	-10.21	-10.49	0.39	5.01	0.0035	0.021
FBgn0027503	-9.11	-8.91	-0.28	6.95	0.0035	0.021
FBgn0031306	-8.64	-8.91	0.39	7.29	0.0035	0.021
FBgn0036479	-11.27	-11.7	0.62	3.4	0.0035	0.022
FBgn0038279	-9.89	-10.22	0.48	5.45	0.0035	0.022
FBgn0028665	-8.99	-9.2	0.29	6.82	0.0035	0.022
FBgn0031866	-9.47	-9.76	0.43	6.08	0.0035	0.022
FBgn0033183	-9.28	-9.08	-0.29	6.7	0.0035	0.022
FBgn0259994	-7.26	-7.5	0.35	9.3	0.0035	0.022
FBgn0041092	-8.72	-8.49	-0.34	7.53	0.0035	0.022
FBgn0038420	-12.14	-12.72	0.83	2.08	0.0035	0.022
FBgn0038282	-9.6	-9.89	0.43	5.89	0.0036	0.022
FBgn0085421	-9.71	-10.04	0.47	5.71	0.0036	0.022
FBgn0035086	-9.65	-9.94	0.41	5.82	0.0036	0.022
FBgn0015393	-9.03	-8.82	-0.3	7.06	0.0036	0.022
FBgn0002069	-8.53	-8.32	-0.3	7.79	0.0036	0.022
FBgn0000535	-10.51	-10.2	-0.45	5.01	0.0036	0.022
FBgn0037758	-8.5	-8.76	0.38	7.5	0.0037	0.022
FBgn0037669	-9.89	-9.66	-0.33	5.84	0.0037	0.023
FBgn0010651	-10.21	-10.8	0.86	4.84	0.0037	0.023
FBgn0033137	-11.52	-12.08	0.82	2.98	0.0037	0.023
FBgn0020307	-9.99	-10.26	0.39	5.34	0.0037	0.023
FBgn0035692	-8.19	-8.42	0.32	7.96	0.0037	0.023
FBgn0262976	-9.51	-9.76	0.35	6.04	0.0037	0.023
FBgn0259145	-9.52	-9.77	0.35	6.03	0.0037	0.023
FBgn0261089	-10.41	-10.75	0.49	4.69	0.0037	0.023
FBgn0028675	-11.18	-11.62	0.63	3.53	0.0037	0.023
FBgn0037519	-11.99	-12.59	0.87	2.29	0.0037	0.023
FBgn0032911	-11.72	-12.25	0.77	2.7	0.0038	0.023
FBgn0039360	-9.8	-10.04	0.35	5.63	0.0038	0.023
FBgn0042085	-8.55	-8.33	-0.31	7.76	0.0038	0.023
FBgn0035756	-9.93	-10.28	0.5	5.37	0.0038	0.023
FBgn0045035	-8.92	-8.69	-0.33	7.24	0.0039	0.023
FBgn0050497	-9.58	-9.83	0.36	5.94	0.0039	0.024
FBgn0266526	-9.58	-9.83	0.36	5.94	0.0039	0.024
FBgn0262975	-8.12	-8.34	0.32	8.07	0.0039	0.024
FBgn0030357	-12.75	-13.47	1.03	1.15	0.0039	0.024
FBgn0039431	-8.66	-8.38	-0.4	7.65	0.0039	0.024
FBgn0005775	-8.87	-9.17	0.43	6.93	0.004	0.024
FBgn0027605	-8.93	-9.13	0.28	6.91	0.004	0.024
FBgn0033458	-12.93	-13.79	1.24	0.83	0.004	0.024
FBgn0036806	-13.48	-14.4	1.34	0.07	0.004	0.024
FBgn0011726	-6.94	-7.15	0.31	9.78	0.004	0.024
FBgn0262107	-12.02	-12.61	0.85	2.24	0.004	0.024
FBgn0031697	-10.09	-10.38	0.43	5.19	0.004	0.024
FBgn0053120	-13.06	-14.05	1.43	0.61	0.004	0.024
FBgn0031811	-12.3	-12.93	0.9	1.83	0.0041	0.024
FBgn0037391	-9.4	-9.2	-0.29	6.52	0.0041	0.024
FBgn0051694	-9	-8.79	-0.3	7.1	0.0041	0.025
FBgn0264307	-9.79	-10.04	0.35	5.64	0.0041	0.025
FBgn0036040	-12.76	-13.56	1.15	1.1	0.0041	0.025
FBgn0260458	-10.56	-11.04	0.68	4.4	0.0042	0.025
FBgn0030510	-10.89	-10.56	-0.46	4.48	0.0042	0.025
FBgn0030304	-8.73	-9	0.39	7.15	0.0042	0.025
FBgn0003545	-9.66	-9.44	-0.32	6.16	0.0042	0.025
FBgn0037518	-12.25	-12.82	0.83	1.93	0.0042	0.025
FBgn0038659	-8.45	-8.66	0.31	7.6	0.0042	0.025
FBgn0023542	-9.95	-9.7	-0.35	5.77	0.0042	0.025
FBgn0000376	-9.56	-9.34	-0.31	6.31	0.0043	0.025
FBgn0004876	-9.08	-8.88	-0.29	6.98	0.0043	0.026
FBgn0034590	-9.77	-9.56	-0.3	5.99	0.0043	0.026
FBgn0034697	-10.27	-9.99	-0.4	5.33	0.0044	0.026
FBgn0016122	-9.6	-9.81	0.3	5.94	0.0044	0.026
FBgn0003093	-8.53	-8.77	0.35	7.46	0.0044	0.026
FBgn0263047	-12.55	-12.02	-0.76	2.28	0.0044	0.026
FBgn0265726	-11.19	-11.66	0.68	3.49	0.0044	0.026
FBgn0250757	-9.83	-10.15	0.46	5.53	0.0045	0.026
FBgn0036169	-9.66	-9.93	0.39	5.82	0.0045	0.027
FBgn0000405	-8.5	-8.28	-0.32	7.84	0.0045	0.027
FBgn0030301	-8.94	-8.73	-0.29	7.19	0.0045	0.027
FBgn0026427	-8.45	-8.23	-0.32	7.91	0.0045	0.027
FBgn0002306	-9.56	-9.03	-0.76	6.57	0.0045	0.027
FBgn0039007	-11.75	-12.3	0.8	2.65	0.0045	0.027
FBgn0037810	-7.84	-7.62	-0.32	8.78	0.0046	0.027
FBgn0040308	-9.65	-9.45	-0.29	6.16	0.0046	0.027
FBgn0026083	-8.2	-7.99	-0.31	8.26	0.0046	0.027
FBgn0036319	-10.44	-10.73	0.42	4.68	0.0046	0.027
FBgn0267408	-10.21	-9.9	-0.44	5.45	0.0046	0.027
FBgn0035359	-11.13	-11.55	0.61	3.61	0.0046	0.027
FBgn0058160	-10.83	-11.18	0.5	4.08	0.0047	0.027
FBgn0031473	-10.38	-10.69	0.45	4.76	0.0047	0.027
FBgn0002632	-11.62	-11.2	-0.61	3.51	0.0047	0.027
FBgn0015372	-9.75	-10	0.35	5.7	0.0047	0.028
FBgn0033443	-13.73	-14.63	1.29	-0.26	0.0047	0.028
FBgn0015765	-10.24	-10.5	0.36	4.99	0.0047	0.028
FBgn0031762	-9.06	-9.29	0.33	6.71	0.0047	0.028
FBgn0031540	-10.57	-10.3	-0.38	4.89	0.0047	0.028
FBgn0030326	-13.18	-14.02	1.21	0.5	0.0048	0.028
FBgn0261090	-10.43	-10.79	0.52	4.66	0.0048	0.028
FBgn0265512	-9.49	-9.73	0.34	6.08	0.0048	0.028
FBgn0003326	-9.14	-8.88	-0.38	6.95	0.0048	0.028
FBgn0031450	-9.23	-9.44	0.3	6.47	0.0048	0.028
FBgn0027280	-8.46	-8.66	0.29	7.59	0.0048	0.028
FBgn0039882	-9.81	-10.04	0.33	5.63	0.0048	0.028
FBgn0051712	-7.9	-8.11	0.3	8.39	0.0048	0.028
FBgn0022942	-8.88	-8.68	-0.28	7.28	0.0048	0.028
FBgn0011576	-10.18	-9.92	-0.37	5.44	0.0048	0.028
FBgn0053221	-11.31	-11.78	0.68	3.32	0.0049	0.028
FBgn0040232	-8.8	-8.56	-0.36	7.42	0.0049	0.028
FBgn0034113	-9.87	-9.63	-0.35	5.88	0.0049	0.028
FBgn0027872	-10.65	-10.38	-0.39	4.78	0.0049	0.028
FBgn0031418	-9.88	-9.66	-0.31	5.85	0.0049	0.028
FBgn0011705	-9.75	-10.12	0.53	5.62	0.0049	0.028
FBgn0038037	-9.21	-9.42	0.29	6.5	0.0049	0.029
FBgn0260657	-9.87	-10.21	0.5	5.47	0.0049	0.029
FBgn0039321	-11.03	-11.57	0.78	3.68	0.005	0.029
FBgn0032393	-9.56	-9.35	-0.3	6.3	0.005	0.029
FBgn0032154	-10.37	-10.13	-0.34	5.16	0.005	0.029
FBgn0016675	-13.85	-12.49	-1.96	1.28	0.005	0.029
FBgn0027588	-7.66	-7.88	0.32	8.73	0.005	0.029
FBgn0015331	-10.17	-9.93	-0.34	5.44	0.005	0.029
FBgn0035689	-10.03	-9.78	-0.36	5.65	0.005	0.029
FBgn0261113	-7.56	-7.35	-0.31	9.18	0.005	0.029
FBgn0000116	-6.54	-6.75	0.31	10.36	0.0051	0.029
FBgn0083960	-11.62	-12.21	0.85	2.81	0.0051	0.029
FBgn0278604	-9.11	-8.9	-0.3	6.94	0.0051	0.029
FBgn0266488	-10.79	-11.48	1	3.96	0.0051	0.029
FBgn0003067	-10.79	-11.48	1	3.96	0.0051	0.029
FBgn0264386	-9.22	-9.58	0.51	6.4	0.0051	0.029
FBgn0266525	-9.87	-9.63	-0.35	5.88	0.0051	0.029
FBgn0033095	-9.87	-9.63	-0.35	5.88	0.0051	0.029
FBgn0037912	-9.19	-9.39	0.29	6.54	0.0051	0.029
FBgn0031044	-10.36	-10.13	-0.34	5.17	0.0051	0.029
FBgn0000721	-9.27	-9.48	0.3	6.42	0.0051	0.029
FBgn0033635	-11.05	-11.43	0.55	3.75	0.0051	0.029
FBgn0033918	-9.05	-8.86	-0.28	7.02	0.0052	0.03
FBgn0029820	-9.62	-9.84	0.32	5.9	0.0052	0.03
FBgn0039081	-11.33	-11.87	0.78	3.25	0.0052	0.03
FBgn0266203	-10.61	-10.32	-0.42	4.85	0.0052	0.03
FBgn0038738	-9.09	-9.29	0.29	6.68	0.0052	0.03
FBgn0030587	-13.86	-13.12	-1.08	0.64	0.0053	0.03
FBgn0051030	-8.75	-8.99	0.34	7.14	0.0053	0.03
FBgn0039942	-9.6	-9.82	0.31	5.93	0.0053	0.03
FBgn0259685	-9.6	-9.31	-0.42	6.3	0.0053	0.03
FBgn0042126	-13.05	-13.78	1.06	0.73	0.0053	0.03
FBgn0261552	-8.53	-8.79	0.38	7.45	0.0053	0.03
FBgn0037746	-9.06	-8.85	-0.31	7.02	0.0053	0.03
FBgn0040251	-11.16	-10.77	-0.56	4.14	0.0054	0.03
FBgn0267648	-12.58	-14.26	2.42	1.07	0.0054	0.031
FBgn0262699	-9.25	-9.45	0.29	6.45	0.0054	0.031
FBgn0003346	-8.55	-8.34	-0.31	7.76	0.0054	0.031
FBgn0015396	-8.38	-8.18	-0.29	8	0.0054	0.031
FBgn0051436	-12.84	-13.49	0.95	1.06	0.0054	0.031
FBgn0031740	-9.59	-9.38	-0.31	6.26	0.0054	0.031
FBgn0000635	-8.32	-8.55	0.33	7.78	0.0054	0.031
FBgn0052195	-10.68	-11.03	0.5	4.3	0.0055	0.031
FBgn0033033	-10.24	-10.61	0.53	4.92	0.0055	0.031
FBgn0264746	-12.21	-12.75	0.79	2.01	0.0055	0.031
FBgn0039723	-12.4	-13.01	0.88	1.7	0.0055	0.031
FBgn0032230	-10.12	-9.87	-0.35	5.52	0.0055	0.031
FBgn0003345	-8.15	-7.95	-0.29	8.32	0.0055	0.031
FBgn0033615	-10.06	-9.84	-0.32	5.59	0.0055	0.031
FBgn0014184	-7.33	-7.53	0.29	9.23	0.0056	0.031
FBgn0032877	-10.28	-10.03	-0.36	5.29	0.0056	0.031
FBgn0032105	-9.47	-9.26	-0.3	6.43	0.0056	0.032
FBgn0038470	-9.44	-9.21	-0.33	6.49	0.0056	0.032
FBgn0040237	-9.42	-9.22	-0.3	6.49	0.0056	0.032
FBgn0039282	-9.8	-10.04	0.35	5.63	0.0057	0.032
FBgn0037612	-12.54	-13.26	1.04	1.44	0.0057	0.032
FBgn0265274	-8.87	-9.1	0.33	6.98	0.0057	0.032
FBgn0038107	-9.99	-9.77	-0.32	5.69	0.0057	0.032
FBgn0265083	-9.99	-9.77	-0.32	5.69	0.0057	0.032
FBgn0004507	-7.17	-7.39	0.32	9.44	0.0057	0.032
FBgn0039125	-9.43	-9.22	-0.3	6.49	0.0057	0.032
FBgn0032140	-11.78	-12.46	0.98	2.54	0.0057	0.032
FBgn0033836	-10.62	-10.96	0.49	4.4	0.0057	0.032
FBgn0029745	-13.24	-12.61	-0.91	1.4	0.0058	0.032
FBgn0030969	-9.68	-9.49	-0.27	6.11	0.0058	0.032
FBgn0266691	-12.4	-11.89	-0.73	2.47	0.0058	0.033
FBgn0015229	-9.44	-9.23	-0.3	6.47	0.0059	0.033
FBgn0010316	-9.29	-9.02	-0.39	6.74	0.0059	0.033
FBgn0034493	-11.46	-11.08	-0.55	3.7	0.0059	0.033
FBgn0262511	-8.63	-8.84	0.3	7.34	0.0059	0.033
FBgn0051231	-12.67	-12.15	-0.75	2.1	0.0059	0.033
FBgn0000014	-10.52	-10.89	0.53	4.52	0.006	0.033
FBgn0033274	-10.83	-11.15	0.46	4.1	0.006	0.033
FBgn0027493	-8.98	-8.77	-0.29	7.14	0.006	0.033
FBgn0025454	-11.73	-12.41	0.98	2.61	0.006	0.033
FBgn0000826	-13.08	-12.5	-0.84	1.58	0.006	0.033
FBgn0053113	-7.91	-8.11	0.29	8.38	0.006	0.033
FBgn0033988	-9.08	-8.87	-0.3	6.99	0.006	0.033
FBgn0036843	-10.04	-10.28	0.34	5.29	0.006	0.033
FBgn0086445	-10.85	-10.56	-0.42	4.51	0.006	0.033
FBgn0038872	-9.04	-8.85	-0.27	7.03	0.0061	0.034
FBgn0003277	-8.14	-7.93	-0.3	8.35	0.0061	0.034
FBgn0052755	-12.26	-12.81	0.8	1.93	0.0061	0.034
FBgn0266936	-11.59	-11.18	-0.59	3.54	0.0062	0.034
FBgn0030801	-10.91	-10.61	-0.43	4.43	0.0062	0.034
FBgn0035321	-9.81	-10.06	0.36	5.62	0.0062	0.034
FBgn0032979	-8.81	-8.61	-0.28	7.37	0.0062	0.034
FBgn0000575	-7.55	-7.34	-0.31	9.2	0.0062	0.034
FBgn0030600	-8.56	-8.35	-0.3	7.74	0.0062	0.034
FBgn0036710	-10.25	-10.02	-0.34	5.32	0.0062	0.034
FBgn0032343	-10.14	-10.4	0.38	5.14	0.0062	0.034
FBgn0035024	-9.2	-9	-0.3	6.81	0.0063	0.034
FBgn0038826	-6.14	-6.36	0.32	10.92	0.0063	0.034
FBgn0026401	-8.06	-7.85	-0.3	8.47	0.0063	0.035
FBgn0039559	-8.98	-8.78	-0.29	7.12	0.0063	0.035
FBgn0020309	-7.24	-7.04	-0.28	9.64	0.0063	0.035
FBgn0037670	-10.14	-9.91	-0.32	5.48	0.0063	0.035
FBgn0032051	-9.71	-9.51	-0.3	6.07	0.0063	0.035
FBgn0259111	-10.34	-10.65	0.44	4.81	0.0063	0.035
FBgn0042206	-13.69	-12.97	-1.04	0.84	0.0063	0.035
FBgn0026577	-8.26	-8.06	-0.29	8.17	0.0064	0.035
FBgn0039297	-11.34	-11.78	0.64	3.3	0.0064	0.035
FBgn0035978	-9.61	-9.8	0.28	5.93	0.0064	0.035
FBgn0000039	-9.65	-9.93	0.4	5.83	0.0065	0.035
FBgn0037487	-12.06	-12.67	0.88	2.18	0.0065	0.035
FBgn0052006	-11.56	-12.03	0.67	2.97	0.0065	0.035
FBgn0036449	-10.42	-10.17	-0.36	5.1	0.0065	0.036
FBgn0050403	-10.56	-10.28	-0.39	4.92	0.0066	0.036
FBgn0035656	-10.66	-10.29	-0.53	4.85	0.0066	0.036
FBgn0266211	-11.84	-11.35	-0.7	3.26	0.0066	0.036
FBgn0037773	-10.7	-10.43	-0.39	4.71	0.0066	0.036
FBgn0038787	-9	-8.82	-0.26	7.08	0.0066	0.036
FBgn0034070	-8.75	-8.98	0.33	7.16	0.0066	0.036
FBgn0010173	-8.38	-8.17	-0.3	8	0.0066	0.036
FBgn0020388	-9.14	-8.94	-0.29	6.9	0.0066	0.036
FBgn0260653	-10.68	-11.08	0.58	4.27	0.0067	0.036
FBgn0263353	-9.55	-9.86	0.45	5.95	0.0067	0.036
FBgn0002735	-9.79	-9.53	-0.37	6.01	0.0067	0.036
FBgn0042083	-10.45	-10.74	0.41	4.67	0.0067	0.036
FBgn0087040	-11.03	-11.44	0.58	3.76	0.0067	0.036
FBgn0039323	-13.63	-14.57	1.35	-0.15	0.0068	0.036
FBgn0003862	-8.46	-8.25	-0.3	7.89	0.0068	0.036
FBgn0036318	-9.25	-9.45	0.28	6.45	0.0068	0.037
FBgn0029685	-9.43	-9.62	0.27	6.19	0.0068	0.037
FBgn0034538	-13.49	-14.57	1.57	-0.01	0.0068	0.037
FBgn0025388	-9.94	-9.73	-0.31	5.75	0.0068	0.037
FBgn0038570	-8.96	-9.15	0.27	6.87	0.0068	0.037
FBgn0262169	-8.79	-8.55	-0.34	7.43	0.0068	0.037
FBgn0028325	-8.75	-8.94	0.27	7.17	0.0068	0.037
FBgn0039816	-9.75	-10	0.36	5.7	0.0068	0.037
FBgn0035879	-8.94	-9.12	0.26	6.91	0.0068	0.037
FBgn0030309	-10.07	-10.33	0.36	5.23	0.0069	0.037
FBgn0035889	-9.81	-9.61	-0.28	5.93	0.0069	0.037
FBgn0039023	-13.51	-14.64	1.64	-0.06	0.0069	0.037
FBgn0001114	-10.28	-11.21	1.35	4.58	0.0069	0.037
FBgn0264848	-9.19	-9	-0.26	6.82	0.0069	0.037
FBgn0030263	-9.11	-8.92	-0.27	6.93	0.0069	0.037
FBgn0024920	-9.56	-9.34	-0.31	6.31	0.0069	0.037
FBgn0031497	-8.57	-8.37	-0.28	7.72	0.007	0.038
FBgn0259749	-10.04	-10.26	0.32	5.3	0.007	0.038
FBgn0036187	-10.4	-10.15	-0.35	5.12	0.0071	0.038
FBgn0262624	-11.72	-11.24	-0.68	3.42	0.0071	0.038
FBgn0039630	-12.32	-11.73	-0.86	2.66	0.0071	0.038
FBgn0036661	-8.03	-7.84	-0.27	8.5	0.0071	0.038
FBgn0037671	-8.61	-8.81	0.29	7.38	0.0071	0.038
FBgn0028662	-8.67	-8.86	0.28	7.3	0.0071	0.038
FBgn0028952	-11.25	-10.91	-0.49	3.97	0.0071	0.038
FBgn0033170	-12.26	-12.89	0.91	1.89	0.0071	0.038
FBgn0034286	-10.37	-10.69	0.46	4.77	0.0071	0.038
FBgn0260962	-8.57	-8.37	-0.29	7.72	0.0071	0.038
FBgn0261283	-8.31	-8.11	-0.28	8.09	0.0072	0.038
FBgn0034501	-8.37	-8.62	0.37	7.69	0.0072	0.038
FBgn0015575	-11.37	-11.87	0.72	3.22	0.0072	0.038
FBgn0265633	-12.47	-11.93	-0.79	2.4	0.0073	0.039
FBgn0053543	-10.51	-10.87	0.52	4.54	0.0073	0.039
FBgn0267253	-10.28	-10.6	0.45	4.89	0.0073	0.039
FBgn0266376	-11.37	-11.89	0.75	3.21	0.0073	0.039
FBgn0001086	-8.92	-8.71	-0.3	7.23	0.0073	0.039
FBgn0015838	-8.94	-8.74	-0.29	7.19	0.0073	0.039
FBgn0031187	-8.07	-8.28	0.31	8.14	0.0074	0.039
FBgn0003515	-11.68	-12.57	1.28	2.59	0.0074	0.039
FBgn0264493	-8.81	-9	0.27	7.09	0.0074	0.039
FBgn0029814	-8.95	-9.23	0.41	6.84	0.0074	0.039
FBgn0083963	-10.26	-10.59	0.48	4.91	0.0074	0.039
FBgn0034274	-13.25	-13.95	1.01	0.47	0.0074	0.039
FBgn0035842	-9.88	-9.67	-0.3	5.84	0.0074	0.039
FBgn0035355	-10.83	-11.14	0.45	4.11	0.0075	0.04
FBgn0036030	-9.14	-8.92	-0.33	6.91	0.0076	0.04
FBgn0013433	-10.13	-10.37	0.34	5.15	0.0076	0.04
FBgn0045823	-7.4	-7.59	0.28	9.12	0.0076	0.04
FBgn0030189	-10.52	-10.26	-0.37	4.96	0.0076	0.04
FBgn0037218	-9.4	-9.21	-0.27	6.51	0.0076	0.04
FBgn0039737	-8.15	-8.35	0.29	8.03	0.0076	0.04
FBgn0040524	-10.65	-10.37	-0.39	4.79	0.0076	0.04
FBgn0029708	-7.93	-8.15	0.31	8.34	0.0076	0.04
FBgn0033814	-9.58	-9.76	0.27	5.99	0.0077	0.04
FBgn0037625	-11.13	-11.52	0.56	3.63	0.0077	0.04
FBgn0002872	-9.26	-9.04	-0.32	6.75	0.0077	0.04
FBgn0039464	-9.13	-8.95	-0.27	6.9	0.0077	0.04
FBgn0261561	-11.94	-12.59	0.94	2.33	0.0077	0.04
FBgn0031227	-10.79	-11.11	0.46	4.16	0.0077	0.04
FBgn0005564	-9.55	-9.78	0.32	6	0.0077	0.04
FBgn0038147	-11.58	-12.15	0.82	2.89	0.0078	0.04
FBgn0031702	-11.86	-12.4	0.78	2.5	0.0078	0.04
FBgn0261859	-9.95	-10.21	0.38	5.4	0.0078	0.04
FBgn0020907	-11.8	-12.33	0.76	2.59	0.0078	0.041
FBgn0261269	-10.36	-10.11	-0.36	5.17	0.0078	0.041
FBgn0263490	-8.71	-8.49	-0.32	7.54	0.0078	0.041
FBgn0040765	-9.81	-10.12	0.44	5.57	0.0078	0.041
FBgn0052483	-10.82	-10.47	-0.5	4.6	0.0079	0.041
FBgn0046225	-10.28	-10.02	-0.37	5.3	0.0079	0.041
FBgn0261800	-7.88	-8.08	0.28	8.42	0.008	0.041
FBgn0032076	-11.31	-11.81	0.72	3.31	0.008	0.041
FBgn0037949	-9.36	-9.56	0.29	6.29	0.008	0.041
FBgn0261573	-8.5	-8.31	-0.27	7.82	0.008	0.041
FBgn0250754	-7.93	-7.74	-0.28	8.63	0.008	0.041
FBgn0030740	-9.2	-9.4	0.28	6.52	0.0081	0.042
FBgn0039302	-7.37	-7.17	-0.29	9.45	0.0081	0.042
FBgn0262160	-9.5	-9.72	0.32	6.08	0.0082	0.042
FBgn0028916	-9.7	-9.91	0.29	5.79	0.0082	0.042
FBgn0015024	-7.46	-7.66	0.28	9.03	0.0082	0.042
FBgn0030421	-9.34	-9.15	-0.27	6.6	0.0082	0.042
FBgn0034921	-9.88	-9.67	-0.3	5.84	0.0082	0.042
FBgn0039098	-11.45	-11.9	0.64	3.13	0.0082	0.042
FBgn0036448	-8.68	-8.88	0.29	7.27	0.0082	0.042
FBgn0031496	-11.81	-12.33	0.75	2.58	0.0082	0.042
FBgn0039938	-9.97	-10.26	0.42	5.35	0.0083	0.043
FBgn0265362	-11.11	-10.8	-0.45	4.15	0.0083	0.043
FBgn0085427	-10.83	-11.19	0.52	4.08	0.0084	0.043
FBgn0053123	-8.95	-8.75	-0.28	7.17	0.0084	0.043
FBgn0040505	-7.99	-8.24	0.36	8.24	0.0084	0.043
FBgn0010350	-9.11	-9.32	0.3	6.64	0.0085	0.043
FBgn0038772	-10.4	-10.15	-0.37	5.12	0.0085	0.043
FBgn0264562	-11.85	-12.35	0.72	2.53	0.0085	0.043
FBgn0265605	-8.63	-8.88	0.35	7.31	0.0085	0.044
FBgn0266918	-8.69	-8.95	0.36	7.22	0.0085	0.044
FBgn0000667	-8.26	-8.07	-0.27	8.16	0.0085	0.044
FBgn0259789	-7.6	-7.36	-0.35	9.16	0.0085	0.044
FBgn0013718	-9.43	-9.64	0.3	6.18	0.0085	0.044
FBgn0038390	-10.05	-9.8	-0.36	5.63	0.0086	0.044
FBgn0010399	-10.22	-10.55	0.48	4.97	0.0086	0.044
FBgn0082831	-8.37	-8.17	-0.28	8.01	0.0086	0.044
FBgn0265180	-10.29	-10.59	0.44	4.88	0.0086	0.044
FBgn0036793	-11.03	-10.57	-0.67	4.39	0.0086	0.044
FBgn0035308	-10.83	-11.22	0.56	4.06	0.0087	0.044
FBgn0083972	-12.96	-13.69	1.06	0.86	0.0087	0.044
FBgn0264479	-13.77	-13.1	-0.96	0.69	0.0087	0.044
FBgn0039915	-8.34	-8.65	0.44	7.7	0.0087	0.044
FBgn0031478	-10.19	-10.44	0.36	5.06	0.0088	0.045
FBgn0037515	-10.36	-10.69	0.49	4.77	0.0088	0.045
FBgn0035943	-13.19	-14.25	1.53	0.42	0.0088	0.045
FBgn0020412	-8.76	-8.57	-0.28	7.43	0.0088	0.045
FBgn0030196	-9.84	-10.05	0.3	5.6	0.0088	0.045
FBgn0039536	-9.34	-9.66	0.45	6.25	0.0088	0.045
FBgn0031725	-10.68	-10.43	-0.37	4.72	0.0088	0.045
FBgn0034527	-10.04	-9.81	-0.33	5.62	0.0089	0.045
FBgn0010774	-8.27	-8.07	-0.29	8.15	0.0089	0.045
FBgn0033845	-8.79	-8.59	-0.28	7.4	0.0089	0.045
FBgn0039407	-10.86	-10.58	-0.41	4.48	0.0089	0.045
FBgn0040056	-9.32	-9.51	0.28	6.36	0.0089	0.045
FBgn0052406	-10.36	-10.67	0.45	4.79	0.009	0.045
FBgn0033529	-9.03	-8.84	-0.26	7.05	0.009	0.045
FBgn0033773	-12.2	-11.63	-0.82	2.81	0.009	0.046
FBgn0015039	-13.29	-14.31	1.47	0.28	0.009	0.046
FBgn0039350	-8.37	-8.16	-0.3	8.02	0.009	0.046
FBgn0026439	-8.4	-8.66	0.38	7.64	0.009	0.046
FBgn0024315	-8.56	-8.77	0.31	7.44	0.009	0.046
FBgn0036179	-10.89	-11.31	0.61	3.96	0.0091	0.046
FBgn0035763	-9.36	-9.55	0.28	6.3	0.0091	0.046
FBgn0031566	-9.67	-9.5	-0.25	6.11	0.0091	0.046
FBgn0011758	-12.23	-12.76	0.76	1.98	0.0091	0.046
FBgn0034069	-11.65	-11.15	-0.73	3.54	0.0091	0.046
FBgn0038290	-11.52	-12.01	0.7	3.01	0.0092	0.046
FBgn0025693	-11.59	-12.05	0.66	2.93	0.0092	0.046
FBgn0040346	-9.61	-9.41	-0.29	6.22	0.0092	0.046
FBgn0024320	-8.59	-8.82	0.33	7.38	0.0092	0.046
FBgn0003149	-11.7	-11.26	-0.63	3.41	0.0092	0.046
FBgn0034965	-10.1	-9.89	-0.3	5.52	0.0093	0.046
FBgn0000036	-8.77	-9.04	0.39	7.1	0.0093	0.046
FBgn0004907	-6.33	-6.53	0.28	10.67	0.0094	0.047
FBgn0011695	-11.63	-12.36	1.06	2.74	0.0094	0.047
FBgn0035542	-9.93	-10.13	0.3	5.47	0.0094	0.047
FBgn0031950	-9.77	-9.99	0.32	5.69	0.0095	0.047
FBgn0027079	-9.06	-8.87	-0.26	7	0.0096	0.048
FBgn0003255	-12.52	-12.02	-0.73	2.3	0.0096	0.048
FBgn0031322	-10.75	-11.09	0.49	4.2	0.0096	0.048
FBgn0030518	-10.03	-10.25	0.32	5.31	0.0096	0.048
FBgn0035922	-8.86	-8.55	-0.45	7.39	0.0096	0.048
FBgn0035714	-10.56	-10.32	-0.35	4.89	0.0096	0.048
FBgn0015805	-8.21	-7.99	-0.31	8.25	0.0096	0.048
FBgn0037138	-8.12	-8.32	0.3	8.08	0.0096	0.048
FBgn0004198	-7.88	-8.11	0.33	8.4	0.0097	0.048
FBgn0051658	-11.43	-11.08	-0.52	3.72	0.0097	0.048
FBgn0029133	-8.37	-8.17	-0.29	8.01	0.0097	0.048
FBgn0026189	-7.6	-7.8	0.28	8.83	0.0097	0.048
FBgn0035975	-12.1	-12.59	0.7	2.18	0.0097	0.048
FBgn0031630	-12.25	-12.86	0.89	1.91	0.0098	0.048
FBgn0000179	-9.01	-8.73	-0.4	7.16	0.0098	0.048
FBgn0022764	-7.65	-7.46	-0.27	9.04	0.0099	0.049
FBgn0015376	-10.2	-9.97	-0.33	5.39	0.0099	0.049
FBgn0052594	-10.74	-11.03	0.42	4.25	0.0099	0.049
FBgn0263241	-10.79	-10.49	-0.44	4.6	0.01	0.049
FBgn0027073	-12.62	-13.19	0.83	1.41	0.01	0.049
FBgn0085391	-7.96	-8.24	0.41	8.26	0.01	0.049
FBgn0024846	-9.74	-9.55	-0.27	6.02	0.01	0.049
FBgn0028550	-9.72	-9.94	0.32	5.76	0.01	0.05
FBgn0039722	-10.13	-10.43	0.44	5.12	0.01	0.05
FBgn0038746	-9.6	-9.4	-0.28	6.23	0.01	0.05
FBgn0031489	-9.69	-9.95	0.38	5.78	0.01	0.05
FBgn0034940	-10.59	-10.35	-0.35	4.84	0.01	0.05
FBgn0037107	-9.39	-9.58	0.27	6.25	0.01	0.05
FBgn0262735	-6.79	-6.48	-0.44	10.38	0.01	0.05
FBgn0029730	-13.58	-14.56	1.42	-0.1	0.01	0.05
FBgn0031033	-13.42	-12.77	-0.93	1.16	0.01	0.05
FBgn0029825	-10.39	-10.17	-0.33	5.11	0.01	0.05
FBgn0038956	-12.76	-13.35	0.85	1.2	0.01	0.05
FBgn0032913	-12.72	-13.35	0.91	1.24	0.01	0.051
FBgn0011703	-8.51	-8.31	-0.28	7.81	0.01	0.051
FBgn0035317	-12.45	-11.94	-0.73	2.41	0.01	0.051
FBgn0035179	-9.82	-10.05	0.33	5.61	0.01	0.051
FBgn0051051	-10.65	-10.97	0.46	4.36	0.01	0.051
FBgn0086779	-9.35	-9.15	-0.29	6.6	0.01	0.051
FBgn0053080	-10.65	-11.02	0.54	4.33	0.01	0.051
FBgn0032642	-10.48	-10.75	0.38	4.64	0.011	0.051
FBgn0010438	-9.87	-9.67	-0.28	5.85	0.011	0.051
FBgn0039075	-9.86	-10.11	0.36	5.54	0.011	0.052
FBgn0030864	-9.68	-9.49	-0.26	6.11	0.011	0.052
FBgn0035833	-9.75	-9.96	0.31	5.73	0.011	0.052
FBgn0031534	-9.08	-9.27	0.28	6.7	0.011	0.052
FBgn0038206	-10.12	-10.33	0.3	5.19	0.011	0.052
FBgn0000355	-13.72	-13.06	-0.95	0.76	0.011	0.052
FBgn0038035	-10.27	-10.02	-0.35	5.31	0.011	0.052
FBgn0034517	-12.24	-12.73	0.71	1.99	0.011	0.052
FBgn0052479	-8.6	-8.4	-0.28	7.67	0.011	0.052
FBgn0030241	-8.72	-8.52	-0.29	7.5	0.011	0.052
FBgn0013305	-8.66	-8.84	0.26	7.31	0.011	0.052
FBgn0038053	-10.22	-10.49	0.38	5.01	0.011	0.052
FBgn0263979	-8.08	-7.9	-0.27	8.41	0.011	0.052
FBgn0022097	-9.51	-9.7	0.27	6.08	0.011	0.052
FBgn0260233	-9.15	-8.97	-0.27	6.87	0.011	0.053
FBgn0030339	-13.06	-12.53	-0.77	1.56	0.011	0.053
FBgn0052201	-13.93	-13.08	-1.23	0.63	0.011	0.053
FBgn0030672	-8.07	-7.88	-0.28	8.43	0.011	0.053
FBgn0000037	-9.48	-9.73	0.36	6.08	0.011	0.053
FBgn0261954	-8.13	-7.93	-0.28	8.35	0.011	0.053
FBgn0039120	-8.44	-8.25	-0.28	7.9	0.011	0.053
FBgn0263200	-11.41	-11.82	0.58	3.21	0.011	0.053
FBgn0031996	-9.32	-9.51	0.27	6.35	0.011	0.053
FBgn0021872	-7.81	-8	0.27	8.54	0.011	0.053
FBgn0040941	-13.93	-13.27	-0.96	0.47	0.011	0.054
FBgn0085193	-12.39	-13	0.88	1.72	0.011	0.054
FBgn0031945	-11.43	-11.9	0.68	3.16	0.011	0.054
FBgn0037815	-10.58	-10.34	-0.35	4.85	0.011	0.054
FBgn0262353	-12.73	-12.18	-0.79	2.04	0.011	0.054
FBgn0036126	-11.15	-10.85	-0.43	4.09	0.011	0.054
FBgn0261458	-7.65	-7.85	0.29	8.76	0.011	0.054
FBgn0034693	-12.4	-13.06	0.96	1.68	0.011	0.054
FBgn0031636	-9.51	-9.69	0.27	6.09	0.011	0.054
FBgn0030743	-10.81	-10.55	-0.38	4.55	0.011	0.054
FBgn0051320	-10.47	-10.24	-0.33	5	0.011	0.054
FBgn0038260	-10.31	-10.69	0.54	4.81	0.011	0.054
FBgn0031623	-13.78	-13.1	-0.98	0.69	0.011	0.054
FBgn0034644	-8.13	-8.36	0.33	8.05	0.011	0.054
FBgn0001320	-13.08	-13.71	0.9	0.74	0.011	0.054
FBgn0039207	-10.29	-10.05	-0.34	5.28	0.011	0.054
FBgn0030897	-9.3	-9.57	0.39	6.33	0.011	0.054
FBgn0028671	-8.2	-8.38	0.27	7.98	0.011	0.054
FBgn0051915	-10.55	-10.82	0.39	4.53	0.011	0.054
FBgn0030629	-10.07	-9.86	-0.3	5.57	0.011	0.055
FBgn0264449	-8.23	-8.04	-0.28	8.2	0.011	0.055
FBgn0262828	-13.81	-14.78	1.4	-0.39	0.011	0.055
FBgn0264006	-8.59	-8.84	0.36	7.37	0.011	0.055
FBgn0035512	-12.35	-11.77	-0.84	2.6	0.011	0.055
FBgn0267795	-8.34	-8.53	0.27	7.77	0.011	0.055
FBgn0263219	-8.78	-9.01	0.34	7.11	0.011	0.055
FBgn0038546	-9.25	-9.04	-0.3	6.74	0.012	0.055
FBgn0052843	-10.79	-11.11	0.45	4.16	0.012	0.055
FBgn0035914	-10.88	-11.24	0.51	4	0.012	0.055
FBgn0040551	-11.59	-12.1	0.74	2.9	0.012	0.055
FBgn0034646	-9.37	-9.18	-0.27	6.56	0.012	0.055
FBgn0033403	-10.97	-11.45	0.69	3.81	0.012	0.055
FBgn0039886	-12.47	-13.03	0.82	1.63	0.012	0.055
FBgn0032935	-10.17	-10.41	0.34	5.1	0.012	0.055
FBgn0030485	-9.77	-9.98	0.31	5.7	0.012	0.056
FBgn0266446	-13.48	-14.44	1.39	0.06	0.012	0.056
FBgn0036702	-8.79	-8.6	-0.28	7.4	0.012	0.056
FBgn0041094	-7.63	-7.45	-0.25	9.06	0.012	0.056
FBgn0051477	-10.72	-11.04	0.45	4.26	0.012	0.056
FBgn0031495	-9.56	-9.76	0.3	6	0.012	0.056
FBgn0034959	-9.87	-10.09	0.32	5.55	0.012	0.056
FBgn0265194	-9.3	-9.49	0.27	6.39	0.012	0.056
FBgn0003459	-9.61	-9.41	-0.29	6.22	0.012	0.056
FBgn0015522	-12.94	-13.66	1.04	0.89	0.012	0.056
FBgn0264495	-8.51	-8.32	-0.27	7.79	0.012	0.056
FBgn0266129	-9.64	-9.4	-0.33	6.21	0.012	0.056
FBgn0053147	-10.36	-10.68	0.46	4.77	0.012	0.056
FBgn0039101	-11.14	-11.56	0.6	3.6	0.012	0.057
FBgn0036643	-10.13	-10.33	0.29	5.18	0.012	0.057
FBgn0262524	-10.68	-10.43	-0.36	4.72	0.012	0.057
FBgn0030358	-9.89	-10.12	0.32	5.51	0.012	0.057
FBgn0083943	-13.63	-14.51	1.26	-0.13	0.012	0.057
FBgn0039233	-10.44	-10.2	-0.34	5.06	0.012	0.057
FBgn0035675	-10.57	-10.34	-0.33	4.87	0.012	0.057
FBgn0037943	-9.64	-9.46	-0.27	6.16	0.012	0.057
FBgn0261790	-9.05	-8.87	-0.26	7.01	0.012	0.057
FBgn0023167	-8.77	-8.57	-0.28	7.43	0.012	0.057
FBgn0023515	-9.46	-9.28	-0.26	6.42	0.012	0.057
FBgn0001149	-8.13	-7.95	-0.27	8.34	0.012	0.057
FBgn0034692	-12.86	-12.31	-0.79	1.85	0.012	0.057
FBgn0033775	-12.08	-12.57	0.7	2.21	0.012	0.057
FBgn0261383	-9.58	-9.4	-0.26	6.25	0.012	0.058
FBgn0052225	-10.64	-10.99	0.5	4.36	0.012	0.058
FBgn0058263	-9.77	-9.98	0.31	5.7	0.012	0.058
FBgn0015222	-7.35	-7.54	0.27	9.19	0.012	0.058
FBgn0038638	-10.23	-10.45	0.32	5.03	0.012	0.058
FBgn0259222	-9.55	-9.81	0.37	5.98	0.012	0.058
FBgn0028582	-8.46	-8.65	0.27	7.59	0.013	0.058
FBgn0001139	-7.73	-7.56	-0.25	8.9	0.013	0.059
FBgn0063498	-11.54	-11.96	0.6	3.03	0.013	0.059
FBgn0037850	-11.71	-11.31	-0.57	3.37	0.013	0.059
FBgn0264947	-12.93	-13.52	0.84	0.97	0.013	0.059
[truncated: 7,286 more rows]

## Sheet: mMBTS
	trxT_ts1	ts1	logFC	logCPM	PValue	FDR	-log10(p value)
FBgn0058469	-14.65	-7.36	-10.51	8.32	0	0	#NUM!
FBgn0029752	-14.11	-10	-5.94	4.54	3.3e-144	1e-140	143.481
FBgn0052572	-15.87	-10.42	-7.87	3.92	9.8e-127	2.3e-123	126.009
FBgn0029523	-10.87	-19.2	12.02	3.26	5.3e-95	8.2e-92	94.2757
FBgn0039525	-19.2	-10.83	-12.08	3.32	2.6e-94	3.4e-91	93.585
FBgn0262101	-12.74	-10.15	-3.74	4.4	4.6e-89	5.3e-86	88.3372
FBgn0021738	-15.2	-10.77	-6.38	3.42	2.7e-75	1.7e-72	74.5686
FBgn0039048	-19.2	-11.19	-11.54	2.8	1.5e-72	8.3e-70	71.8239
FBgn0052786	-11.78	-10.11	-2.41	4.61	2e-42	6.5e-40	41.699
FBgn0265533	-19.2	-12.26	-10.01	1.29	1.1e-38	3.2e-36	37.9586
FBgn0032680	-19.2	-12.27	-9.99	1.27	6.2e-34	1.5e-31	33.2076
FBgn0030647	-11.74	-10.29	-2.1	4.39	2.5e-29	5.4e-27	28.6021
FBgn0028491	-12.09	-10.61	-2.13	3.93	6e-25	1.2e-22	24.2218
FBgn0030756	-14.25	-11.83	-3.5	2.01	5.2e-22	8.5e-20	21.284
FBgn0032956	-8.47	-7.74	-1.05	8.33	9.3e-22	1.5e-19	21.0315
FBgn0260986	-10.91	-9.98	-1.34	5.01	3e-20	4.6e-18	19.5229
FBgn0264942	-19.2	-13.3	-8.51	-0.14	1.2e-19	1.7e-17	18.9208
FBgn0264542	-9.6	-8.8	-1.16	6.78	2.9e-18	3.9e-16	17.5376
FBgn0051740	-19.2	-13.36	-8.42	-0.22	8.1e-18	1.1e-15	17.0915
FBgn0001981	-9.75	-9.02	-1.05	6.49	4.6e-17	5.5e-15	16.3372
FBgn0010114	-9.02	-8.39	-0.9	7.44	5e-16	5.6e-14	15.301
FBgn0050484	-13.71	-11.86	-2.67	2.06	5.3e-16	5.8e-14	15.2757
FBgn0030501	-9.42	-8.79	-0.9	6.86	2e-15	2e-13	14.699
FBgn0010786	-9.71	-9.11	-0.87	6.42	7.6e-15	7.4e-13	14.1192
FBgn0003310	-8.77	-8.15	-0.89	7.79	1e-14	9.9e-13	14
FBgn0051864	-10.51	-9.87	-0.93	5.31	9.4e-14	8.4e-12	13.0269
FBgn0038020	-10.29	-9.57	-1.03	5.7	2.3e-13	2e-11	12.6383
FBgn0030551	-11.43	-10.55	-1.26	4.21	3.6e-13	3.1e-11	12.4437
FBgn0010482	-10.03	-9.34	-0.99	6.04	7.5e-12	5.2e-10	11.1249
FBgn0004650	-11.24	-10.2	-1.5	4.66	9.7e-12	6.4e-10	11.0132
FBgn0052686	-14.15	-12.48	-2.41	1.22	3.5e-11	2.2e-09	10.4559
FBgn0024177	-10.54	-9.84	-1.01	5.31	4.8e-11	2.8e-09	10.3188
FBgn0267439	-12.28	-11.06	-1.76	3.36	5.8e-11	3.4e-09	10.2366
FBgn0036194	-9.71	-9.23	-0.68	6.31	6.9e-11	4e-09	10.1612
FBgn0053914	-11.11	-10.36	-1.08	4.55	8.4e-11	4.9e-09	10.0757
FBgn0085428	-11.91	-10.79	-1.61	3.78	2.6e-10	1.4e-08	9.58503
FBgn0040296	-10.83	-10.08	-1.08	4.94	9.3e-10	4.4e-08	9.03152
FBgn0003963	-10	-9.51	-0.7	5.9	1.3e-09	5.8e-08	8.88606
FBgn0262620	-11.08	-10.41	-0.96	4.52	1.4e-09	6.3e-08	8.85387
FBgn0024912	-10.42	-9.91	-0.74	5.31	1.7e-09	7.4e-08	8.76955
FBgn0036690	-14	-12.39	-2.33	1.36	2.3e-09	9.8e-08	8.63827
FBgn0031734	-12.6	-11.3	-1.88	3	2.9e-09	1.2e-07	8.5376
FBgn0261429	-11.93	-11.05	-1.27	3.5	2.9e-09	1.2e-07	8.5376
FBgn0038526	-14.2	-12.67	-2.2	0.99	3.3e-09	1.3e-07	8.48149
FBgn0031888	-11.74	-10.9	-1.22	3.74	4.1e-09	1.6e-07	8.38722
FBgn0040809	-13.27	-11.98	-1.87	2.02	8.2e-09	3.1e-07	8.08619
FBgn0032598	-11.84	-11	-1.21	3.59	8.7e-09	3.3e-07	8.06048
FBgn0015550	-9.22	-8.65	-0.82	7.1	8.9e-09	3.3e-07	8.05061
FBgn0031116	-10.39	-9.83	-0.8	5.4	9.2e-09	3.3e-07	8.03621
FBgn0263256	-9.64	-9	-0.93	6.56	9.3e-09	3.4e-07	8.03152
FBgn0031678	-9.66	-9.17	-0.71	6.4	1.2e-08	4.3e-07	7.92082
FBgn0029694	-14.03	-12.6	-2.07	1.11	1.3e-08	4.5e-07	7.88606
FBgn0002023	-9.76	-9.27	-0.7	6.24	1.4e-08	4.8e-07	7.85387
FBgn0040259	-11.25	-10.55	-1	4.3	1.7e-08	5.9e-07	7.76955
FBgn0050485	-13.28	-11.85	-2.07	2.16	2.6e-08	8.6e-07	7.58503
FBgn0016054	-11.28	-10.62	-0.94	4.22	3e-08	9.7e-07	7.52288
FBgn0033408	-14.86	-13.2	-2.4	0.23	3.9e-08	1.2e-06	7.40894
FBgn0260933	-10.13	-9.58	-0.79	5.77	5e-08	1.6e-06	7.30103
FBgn0263772	-8.9	-8.33	-0.82	7.56	5.4e-08	1.7e-06	7.26761
FBgn0030195	-14.71	-12.99	-2.49	0.51	6.1e-08	1.9e-06	7.21467
FBgn0053003	-13.85	-12.47	-1.99	1.3	6.5e-08	2e-06	7.18709
FBgn0051660	-8.41	-7.89	-0.74	8.22	6.6e-08	2e-06	7.18046
FBgn0033980	-13.09	-12	-1.57	2.07	6.8e-08	2.1e-06	7.16749
FBgn0036786	-10.1	-9.56	-0.79	5.8	7.4e-08	2.2e-06	7.13077
FBgn0259140	-9.24	-8.73	-0.73	7.01	9.8e-08	2.8e-06	7.00877
FBgn0029821	-12.02	-13.05	1.49	2.06	1e-07	2.8e-06	7
FBgn0033205	-10.34	-9.9	-0.64	5.36	1.1e-07	2.9e-06	6.95861
FBgn0035089	-10.84	-9.74	-1.59	5.29	1.3e-07	3.6e-06	6.88606
FBgn0004569	-9.45	-9.01	-0.63	6.65	1.6e-07	4.1e-06	6.79588
FBgn0002561	-11.14	-10.47	-0.98	4.43	2.8e-07	7.1e-06	6.55284
FBgn0003448	-9.61	-9.08	-0.77	6.5	3.3e-07	7.9e-06	6.48149
FBgn0262970	-13.17	-12.01	-1.68	2.02	3.5e-07	8.4e-06	6.45593
FBgn0029993	-13.16	-12.09	-1.55	1.94	3.7e-07	8.9e-06	6.4318
FBgn0000246	-9.38	-9	-0.55	6.7	4e-07	9.5e-06	6.39794
FBgn0052496	-11.82	-12.75	1.35	2.38	4.1e-07	9.7e-06	6.38722
FBgn0002962	-10.97	-10.24	-1.05	4.72	5.3e-07	1.2e-05	6.27572
FBgn0052681	-13.05	-11.91	-1.65	2.17	5.3e-07	1.2e-05	6.27572
FBgn0261987	-8.32	-7.86	-0.67	8.3	6.5e-07	1.5e-05	6.18709
FBgn0033885	-11.58	-12.6	1.48	2.69	6.8e-07	1.5e-05	6.16749
FBgn0039683	-8.73	-8.18	-0.79	7.78	1.1e-06	2.3e-05	5.95861
FBgn0264984	-13.34	-12.3	-1.5	1.65	1.4e-06	2.9e-05	5.85387
FBgn0260450	-9.76	-9.37	-0.56	6.16	1.4e-06	3e-05	5.85387
FBgn0000320	-9.29	-8.77	-0.75	6.95	1.7e-06	3.5e-05	5.76955
FBgn0035410	-10.02	-9.5	-0.74	5.9	2.2e-06	4.4e-05	5.65758
FBgn0040333	-11.59	-10.97	-0.9	3.73	2.4e-06	4.8e-05	5.61979
FBgn0015946	-10.7	-10.15	-0.8	4.95	4.1e-06	7.7e-05	5.38722
FBgn0037719	-9.85	-9.51	-0.48	5.99	4.7e-06	8.5e-05	5.3279
FBgn0264785	-9.37	-9.05	-0.46	6.67	4.9e-06	8.8e-05	5.3098
FBgn0043550	-12.45	-11.32	-1.63	3.02	5e-06	9.1e-05	5.30103
FBgn0051279	-14.33	-13.05	-1.85	0.53	5.5e-06	9.8e-05	5.25964
FBgn0032428	-10.99	-11.64	0.94	3.7	6.1e-06	0.00011	5.21467
FBgn0028899	-11.07	-11.88	1.16	3.5	6.3e-06	0.00011	5.20066
FBgn0004872	-8.97	-8.52	-0.65	7.35	6.4e-06	0.00011	5.19382
FBgn0083121	-13.33	-12.35	-1.42	1.61	6.6e-06	0.00011	5.18046
FBgn0000216	-10.23	-9.84	-0.56	5.49	8.1e-06	0.00014	5.09151
FBgn0037059	-14.16	-12.95	-1.75	0.69	1.1e-05	0.00018	4.95861
FBgn0263088	-14.71	-13.36	-1.94	0.09	1.2e-05	0.0002	4.92082
FBgn0265104	-12.82	-11.62	-1.74	2.57	1.5e-05	0.00024	4.82391
FBgn0000658	-9.13	-8.73	-0.58	7.07	1.8e-05	0.00027	4.74473
FBgn0030805	-10.47	-10.08	-0.57	5.14	2.1e-05	0.00031	4.67778
FBgn0030745	-10.2	-9.85	-0.5	5.49	2.2e-05	0.00033	4.65758
FBgn0031254	-10.83	-10.4	-0.62	4.65	2.2e-05	0.00033	4.65758
FBgn0011653	-9.53	-9.05	-0.68	6.57	2.5e-05	0.00036	4.60206
FBgn0031301	-13.04	-12.02	-1.47	2.06	2.6e-05	0.00037	4.58503
FBgn0261610	-9.66	-9.35	-0.45	6.24	2.6e-05	0.00038	4.58503
FBgn0052318	-10.57	-10.18	-0.56	5	3.1e-05	0.00045	4.50864
FBgn0037296	-12.47	-11.67	-1.15	2.65	3.8e-05	0.00054	4.42022
FBgn0030851	-10.55	-10.17	-0.54	5.01	4e-05	0.00056	4.39794
FBgn0037290	-10.3	-9.8	-0.72	5.47	4.5e-05	0.00061	4.34679
FBgn0263660	-14.94	-13.63	-1.9	-0.26	4.6e-05	0.00062	4.33724
FBgn0263235	-13.47	-12.5	-1.39	1.4	4.9e-05	0.00066	4.3098
FBgn0259818	-9.84	-10.21	0.53	5.5	5.2e-05	0.0007	4.284
FBgn0031091	-9.83	-9.51	-0.45	6	5.4e-05	0.00072	4.26761
FBgn0040233	-9.87	-9.55	-0.45	5.94	6.6e-05	0.00085	4.18046
FBgn0260812	-12.77	-11.97	-1.14	2.22	6.6e-05	0.00085	4.18046
FBgn0031999	-11.33	-12.05	1.03	3.17	7e-05	0.00089	4.1549
FBgn0026176	-9.96	-9.65	-0.44	5.8	7.1e-05	0.0009	4.14874
FBgn0032119	-12.76	-13.67	1.32	1.06	7.6e-05	0.00096	4.11919
FBgn0011761	-9.56	-9.23	-0.47	6.39	7.8e-05	0.00097	4.10791
FBgn0010549	-11.18	-10.65	-0.77	4.24	9.8e-05	0.0012	4.00877
FBgn0026064	-9.36	-8.97	-0.56	6.73	0.00011	0.0013	3.95861
FBgn0010620	-9.38	-8.96	-0.61	6.74	0.00011	0.0013	3.95861
FBgn0011674	-9.77	-9.38	-0.56	6.14	0.00011	0.0014	3.95861
FBgn0035996	-11.77	-11.18	-0.86	3.45	0.00012	0.0014	3.92082
FBgn0038243	-10.46	-10.91	0.64	4.55	0.00013	0.0015	3.88606
FBgn0010097	-10.73	-10.33	-0.57	4.77	0.00013	0.0015	3.88606
FBgn0030607	-10.65	-11.07	0.61	4.3	0.00013	0.0016	3.88606
FBgn0262532	-12.73	-11.98	-1.07	2.23	0.00014	0.0016	3.85387
FBgn0038150	-11.97	-11.27	-1.02	3.26	0.00014	0.0016	3.85387
FBgn0037548	-10.88	-10.43	-0.65	4.6	0.00018	0.0019	3.74473
FBgn0041627	-9.92	-9.62	-0.43	5.85	0.0002	0.0022	3.69897
FBgn0029733	-10.73	-10.34	-0.57	4.77	0.00021	0.0022	3.67778
FBgn0267073	-13.92	-12.99	-1.34	0.74	0.00021	0.0022	3.67778
FBgn0010041	-14.64	-13.53	-1.61	-0.06	0.00022	0.0023	3.65758
FBgn0010768	-9.93	-9.59	-0.49	5.88	0.00022	0.0023	3.65758
FBgn0260399	-9.95	-9.63	-0.47	5.83	0.00022	0.0024	3.65758
FBgn0023001	-10.52	-9.98	-0.77	5.19	0.00022	0.0024	3.65758
FBgn0034403	-9.99	-9.65	-0.49	5.79	0.00025	0.0026	3.60206
FBgn0031952	-9.52	-9.78	0.38	6.03	0.00027	0.0028	3.56864
FBgn0032375	-13.09	-12.27	-1.18	1.78	0.00027	0.0028	3.56864
FBgn0036125	-11.73	-11.04	-0.99	3.6	0.00029	0.003	3.5376
FBgn0030508	-9.28	-9.04	-0.35	6.73	0.00029	0.003	3.5376
FBgn0267920	-10.21	-10.58	0.54	4.96	0.00031	0.0031	3.50864
FBgn0028379	-13.25	-12.48	-1.11	1.51	0.00034	0.0033	3.46852
FBgn0050339	-13.5	-12.69	-1.16	1.2	0.00034	0.0033	3.46852
FBgn0030795	-10.84	-11.29	0.65	4.01	0.00035	0.0034	3.45593
FBgn0266632	-11.62	-11.13	-0.71	3.57	0.00037	0.0036	3.4318
FBgn0034928	-12.05	-12.71	0.96	2.17	0.00038	0.0036	3.42022
FBgn0052207	-9.1	-8.82	-0.4	7.02	0.00039	0.0037	3.40894
FBgn0004400	-11.7	-11.03	-0.96	3.62	0.0004	0.0037	3.39794
FBgn0011706	-10.09	-9.57	-0.75	5.81	0.00043	0.004	3.36653
FBgn0039644	-10.37	-10	-0.54	5.27	0.00046	0.0042	3.33724
FBgn0030420	-10.23	-9.93	-0.44	5.4	0.00047	0.0043	3.3279
FBgn0266916	-9.14	-8.89	-0.36	6.93	0.00048	0.0043	3.31876
FBgn0052029	-12.98	-12.18	-1.15	1.92	0.0005	0.0045	3.30103
FBgn0002891	-9.73	-9.42	-0.43	6.14	0.0005	0.0045	3.30103
FBgn0011236	-10.11	-9.77	-0.49	5.61	0.00055	0.0049	3.25964
FBgn0040602	-9.65	-9.38	-0.39	6.21	0.00057	0.005	3.24413
FBgn0000615	-10.85	-10.45	-0.57	4.6	0.00059	0.0051	3.22915
FBgn0000163	-9.05	-8.74	-0.44	7.11	0.00063	0.0054	3.20066
FBgn0037759	-10.62	-10.3	-0.46	4.86	0.00063	0.0054	3.20066
FBgn0262031	-11.53	-10.95	-0.83	3.78	0.00064	0.0055	3.19382
FBgn0039856	-11.87	-12.49	0.9	2.45	0.00066	0.0056	3.18046
FBgn0052783	-9.93	-10.22	0.41	5.41	0.00071	0.006	3.14874
FBgn0039663	-10.38	-10.07	-0.46	5.2	0.00075	0.0062	3.12494
FBgn0260748	-9.24	-8.98	-0.37	6.81	0.00078	0.0065	3.10791
FBgn0037025	-8.8	-8.53	-0.39	7.44	0.00086	0.007	3.0655
FBgn0036568	-12.92	-12.16	-1.1	1.98	0.00094	0.0075	3.02687
FBgn0267037	-11.41	-10.71	-1	4.07	0.001	0.008	3
FBgn0030028	-11.62	-11.12	-0.72	3.58	0.0011	0.0084	2.95861
FBgn0036183	-12.2	-12.89	1	1.94	0.0011	0.0084	2.95861
FBgn0035868	-10.03	-9.75	-0.4	5.68	0.0013	0.0096	2.88606
FBgn0267637	-13.23	-12.44	-1.15	1.56	0.0014	0.011	2.85387
FBgn0001075	-8.69	-8.26	-0.63	7.74	0.0015	0.011	2.82391
FBgn0261697	-12.57	-11.76	-1.16	2.51	0.0015	0.011	2.82391
FBgn0261683	-12.57	-11.76	-1.16	2.51	0.0015	0.011	2.82391
FBgn0267969	-12.6	-11.93	-0.97	2.33	0.0016	0.011	2.79588
FBgn0025382	-10.33	-10.07	-0.38	5.23	0.0016	0.011	2.79588
FBgn0035431	-11.94	-11.32	-0.9	3.24	0.0016	0.011	2.79588
FBgn0033354	-9.79	-9.52	-0.4	6.02	0.0016	0.012	2.79588
FBgn0032744	-10.47	-10.2	-0.4	5.04	0.0018	0.013	2.74473
FBgn0026063	-8.88	-8.58	-0.44	7.36	0.0018	0.013	2.74473
FBgn0052392	-11.61	-11.05	-0.8	3.65	0.0018	0.013	2.74473
FBgn0000392	-9.79	-9.55	-0.35	6	0.002	0.014	2.69897
FBgn0267788	-14.03	-13.23	-1.15	0.45	0.0021	0.014	2.67778
FBgn0031869	-12.73	-12.07	-0.96	2.14	0.0021	0.014	2.67778
FBgn0034880	-11.33	-11.82	0.7	3.28	0.0021	0.014	2.67778
FBgn0033131	-12.52	-11.96	-0.81	2.35	0.0021	0.015	2.67778
FBgn0259986	-9.1	-8.84	-0.37	7	0.0021	0.015	2.67778
FBgn0000158	-9.99	-9.71	-0.4	5.73	0.0023	0.016	2.63827
FBgn0063494	-10.97	-10.62	-0.5	4.39	0.0024	0.016	2.61979
FBgn0266282	-9.49	-9.25	-0.34	6.42	0.0024	0.016	2.61979
FBgn0036368	-10.63	-10.33	-0.44	4.83	0.0025	0.017	2.60206
FBgn0037934	-13.66	-12.83	-1.19	1	0.0025	0.017	2.60206
FBgn0038191	-8.66	-8.37	-0.42	7.67	0.0027	0.018	2.56864
FBgn0037935	-11.04	-11.45	0.59	3.75	0.0027	0.018	2.56864
FBgn0036208	-9.42	-9.68	0.38	6.16	0.0028	0.018	2.55284
FBgn0261534	-12.17	-12.75	0.83	2.04	0.0029	0.019	2.5376
FBgn0050104	-9.98	-10.3	0.46	5.32	0.003	0.019	2.52288
FBgn0001078	-9.59	-9.29	-0.43	6.33	0.0031	0.02	2.50864
FBgn0266083	-8.74	-8.52	-0.32	7.49	0.0032	0.02	2.49485
FBgn0036479	-11.27	-11.7	0.62	3.4	0.0035	0.022	2.45593
FBgn0045035	-8.92	-8.69	-0.33	7.24	0.0039	0.023	2.40894
FBgn0039431	-8.66	-8.38	-0.4	7.65	0.0039	0.024	2.40894
FBgn0030510	-10.89	-10.56	-0.46	4.48	0.0042	0.025	2.37675
FBgn0002306	-9.56	-9.03	-0.76	6.57	0.0045	0.027	2.34679
FBgn0035359	-11.13	-11.55	0.61	3.61	0.0046	0.027	2.33724
FBgn0053221	-11.31	-11.78	0.68	3.32	0.0049	0.028	2.3098
FBgn0040232	-8.8	-8.56	-0.36	7.42	0.0049	0.028	2.3098
FBgn0032154	-10.37	-10.13	-0.34	5.16	0.005	0.029	2.30103
FBgn0016675	-13.85	-12.49	-1.96	1.28	0.005	0.029	2.30103
FBgn0035689	-10.03	-9.78	-0.36	5.65	0.005	0.029	2.30103
FBgn0083960	-11.62	-12.21	0.85	2.81	0.0051	0.029	2.29243
FBgn0278604	-9.11	-8.9	-0.3	6.94	0.0051	0.029	2.29243
FBgn0266525	-9.87	-9.63	-0.35	5.88	0.0051	0.029	2.29243
FBgn0033095	-9.87	-9.63	-0.35	5.88	0.0051	0.029	2.29243
FBgn0038470	-9.44	-9.21	-0.33	6.49	0.0056	0.032	2.25181
FBgn0034493	-11.46	-11.08	-0.55	3.7	0.0059	0.033	2.22915
FBgn0051231	-12.67	-12.15	-0.75	2.1	0.0059	0.033	2.22915
FBgn0033274	-10.83	-11.15	0.46	4.1	0.006	0.033	2.22185
FBgn0052755	-12.26	-12.81	0.8	1.93	0.0061	0.034	2.21467
FBgn0052006	-11.56	-12.03	0.67	2.97	0.0065	0.035	2.18709
FBgn0036449	-10.42	-10.17	-0.36	5.1	0.0065	0.036	2.18709
FBgn0266211	-11.84	-11.35	-0.7	3.26	0.0066	0.036	2.18046
FBgn0087040	-11.03	-11.44	0.58	3.76	0.0067	0.036	2.17393
FBgn0262169	-8.79	-8.55	-0.34	7.43	0.0068	0.037	2.16749
FBgn0039630	-12.32	-11.73	-0.86	2.66	0.0071	0.038	2.14874
FBgn0028952	-11.25	-10.91	-0.49	3.97	0.0071	0.038	2.14874
FBgn0265633	-12.47	-11.93	-0.79	2.4	0.0073	0.039	2.13668
FBgn0035842	-9.88	-9.67	-0.3	5.84	0.0074	0.039	2.13077
FBgn0040524	-10.65	-10.37	-0.39	4.79	0.0076	0.04	2.11919
FBgn0002872	-9.26	-9.04	-0.32	6.75	0.0077	0.04	2.11351
FBgn0052483	-10.82	-10.47	-0.5	4.6	0.0079	0.041	2.10237
FBgn0250754	-7.93	-7.74	-0.28	8.63	0.008	0.041	2.09691
FBgn0039098	-11.45	-11.9	0.64	3.13	0.0082	0.042	2.08619
FBgn0265362	-11.11	-10.8	-0.45	4.15	0.0083	0.043	2.08092
FBgn0036793	-11.03	-10.57	-0.67	4.39	0.0086	0.044	2.0655
FBgn0033773	-12.2	-11.63	-0.82	2.81	0.009	0.046	2.04576
FBgn0034965	-10.1	-9.89	-0.3	5.52	0.0093	0.046	2.03152
FBgn0035922	-8.86	-8.55	-0.45	7.39	0.0096	0.048	2.01773
FBgn0051658	-11.43	-11.08	-0.52	3.72	0.0097	0.048	2.01323
FBgn0031630	-12.25	-12.86	0.89	1.91	0.0098	0.048	2.00877
FBgn0015376	-10.2	-9.97	-0.33	5.39	0.0099	0.049	2.00436
FBgn0263241	-10.79	-10.49	-0.44	4.6	0.01	0.049	2
FBgn0031489	-9.69	-9.95	0.38	5.78	0.01	0.05	2
FBgn0035317	-12.45	-11.94	-0.73	2.41	0.01	0.051	2
FBgn0000355	-13.72	-13.06	-0.95	0.76	0.011	0.052	1.95861
FBgn0030339	-13.06	-12.53	-0.77	1.56	0.011	0.053	1.95861
FBgn0052201	-13.93	-13.08	-1.23	0.63	0.011	0.053	1.95861
FBgn0040941	-13.93	-13.27	-0.96	0.47	0.011	0.054	1.95861
FBgn0035512	-12.35	-11.77	-0.84	2.6	0.011	0.055	1.95861
FBgn0051477	-10.72	-11.04	0.45	4.26	0.012	0.056	1.92082
FBgn0023515	-9.46	-9.28	-0.26	6.42	0.012	0.057	1.92082
FBgn0034692	-12.86	-12.31	-0.79	1.85	0.012	0.057	1.92082
FBgn0037850	-11.71	-11.31	-0.57	3.37	0.013	0.059	1.88606
FBgn0265966	-13.56	-12.93	-0.9	0.95	0.013	0.061	1.88606
FBgn0031550	-12.58	-13.1	0.75	1.49	0.013	0.062	1.88606
FBgn0039564	-11.1	-10.81	-0.41	4.15	0.014	0.063	1.85387
FBgn0038681	-11.02	-11.35	0.48	3.82	0.014	0.064	1.85387
FBgn0031296	-13.72	-12.99	-1.05	0.81	0.014	0.064	1.85387
FBgn0267726	-14.47	-13.74	-1.05	-0.2	0.014	0.064	1.85387
FBgn0029507	-12.64	-12.18	-0.66	2.09	0.014	0.064	1.85387
FBgn0030938	-12.3	-11.83	-0.69	2.58	0.014	0.065	1.85387
FBgn0051989	-9.76	-9.59	-0.25	5.98	0.014	0.065	1.85387
FBgn0023416	-8.94	-8.68	-0.37	7.24	0.015	0.066	1.82391
FBgn0003683	-12.04	-12.53	0.71	2.28	0.016	0.07	1.79588
FBgn0053554	-7.85	-7.66	-0.27	8.75	0.016	0.07	1.79588
FBgn0025836	-7.88	-7.71	-0.24	8.69	0.016	0.072	1.79588
FBgn0010395	-12.05	-12.52	0.68	2.27	0.017	0.073	1.76955
FBgn0033113	-10.64	-10.39	-0.37	4.78	0.019	0.08	1.72125
FBgn0037975	-12.05	-11.63	-0.6	2.89	0.019	0.081	1.72125
FBgn0264904	-12.78	-13.31	0.76	1.21	0.02	0.081	1.69897
FBgn0053017	-10.38	-10.14	-0.35	5.14	0.02	0.082	1.69897
FBgn0031547	-12.7	-13.29	0.86	1.29	0.02	0.082	1.69897
FBgn0053099	-12.88	-12.34	-0.79	1.82	0.02	0.083	1.69897
FBgn0003250	-10.71	-10.43	-0.4	4.7	0.02	0.083	1.69897
FBgn0025837	-13.74	-13.16	-0.84	0.65	0.021	0.085	1.67778
FBgn0027581	-9.25	-8.98	-0.39	6.8	0.021	0.085	1.67778
FBgn0265630	-8.81	-8.62	-0.27	7.36	0.021	0.085	1.67778
FBgn0033598	-12.85	-13.62	1.11	1	0.021	0.086	1.67778
FBgn0003268	-8.99	-8.79	-0.29	7.11	0.021	0.087	1.67778
FBgn0050001	-10.62	-10.4	-0.33	4.78	0.021	0.087	1.67778
FBgn0262526	-8.62	-8.43	-0.27	7.64	0.022	0.088	1.65758
FBgn0035847	-13.67	-13.03	-0.91	0.8	0.022	0.088	1.65758
FBgn0267571	-12.44	-11.95	-0.7	2.4	0.022	0.089	1.65758
FBgn0032374	-14.06	-13.43	-0.92	0.26	0.022	0.089	1.65758
FBgn0052088	-9.92	-9.7	-0.32	5.79	0.022	0.089	1.65758
FBgn0003087	-10.24	-10.01	-0.34	5.34	0.022	0.09	1.65758
FBgn0037141	-9.87	-9.66	-0.3	5.85	0.022	0.09	1.65758
FBgn0034628	-10.49	-10.73	0.34	4.64	0.023	0.092	1.63827
FBgn0051860	-14.2	-13.55	-0.93	0.09	0.024	0.094	1.61979
FBgn0004118	-9.06	-9.22	0.23	6.76	0.024	0.095	1.61979
FBgn0030723	-10.51	-10.29	-0.32	4.94	0.024	0.096	1.61979
FBgn0040370	-9.65	-9.89	0.34	5.85	0.025	0.099	1.60206
FBgn0030931	-13.43	-12.89	-0.78	1.05	0.026	0.1	1.58503
FBgn0034249	-9.42	-9.26	-0.24	6.46	0.026	0.1	1.58503
FBgn0260722	-9.47	-9.25	-0.32	6.43	0.027	0.1	1.56864
FBgn0040373	-9.54	-9.36	-0.26	6.31	0.027	0.1	1.56864
FBgn0031677	-11.84	-11.48	-0.53	3.15	0.027	0.1	1.56864
FBgn0265345	-12.43	-11.98	-0.64	2.38	0.027	0.1	1.56864
FBgn0000808	-11.37	-11.05	-0.46	3.79	0.028	0.11	1.55284
FBgn0051205	-11.63	-11.28	-0.5	3.43	0.028	0.11	1.55284
FBgn0032815	-9.02	-8.84	-0.26	7.06	0.028	0.11	1.55284
FBgn0031142	-12.13	-12.58	0.64	2.16	0.028	0.11	1.55284
FBgn0033574	-13.33	-12.53	-1.16	1.43	0.028	0.11	1.55284
FBgn0263234	-12.54	-12.09	-0.64	2.22	0.028	0.11	1.55284
FBgn0050383	-10.84	-10.58	-0.38	4.5	0.028	0.11	1.55284
FBgn0032869	-12.72	-12.27	-0.64	1.97	0.028	0.11	1.55284
FBgn0265340	-12.49	-12.09	-0.58	2.25	0.028	0.11	1.55284
FBgn0035727	-12.43	-12	-0.62	2.36	0.029	0.11	1.5376
FBgn0026597	-8.26	-8.1	-0.24	8.13	0.03	0.11	1.52288
FBgn0036622	-10.93	-10.65	-0.4	4.38	0.03	0.11	1.52288
FBgn0036330	-10.58	-10.36	-0.32	4.84	0.031	0.11	1.50864
FBgn0030725	-13.33	-12.79	-0.77	1.18	0.031	0.11	1.50864
FBgn0030912	-12.02	-11.67	-0.52	2.88	0.032	0.12	1.49485
FBgn0036791	-11.48	-11.85	0.53	3.14	0.032	0.12	1.49485
FBgn0033192	-9.37	-9.11	-0.37	6.61	0.033	0.12	1.48149
FBgn0040837	-12.21	-11.82	-0.56	2.64	0.033	0.12	1.48149
FBgn0034081	-10.5	-10.31	-0.28	4.93	0.033	0.12	1.48149
FBgn0052205	-11.33	-11.06	-0.4	3.8	0.034	0.12	1.46852
FBgn0050466	-10.4	-10.61	0.3	4.79	0.035	0.12	1.45593
FBgn0266752	-12.3	-11.91	-0.55	2.51	0.035	0.12	1.45593
FBgn0262598	-10.42	-10.22	-0.28	5.05	0.035	0.12	1.45593
FBgn0030359	-12.21	-11.79	-0.6	2.67	0.035	0.12	1.45593
FBgn0040372	-8.6	-8.44	-0.22	7.65	0.035	0.12	1.45593
FBgn0010317	-9.77	-9.62	-0.22	5.95	0.036	0.13	1.4437
FBgn0003733	-10.49	-10.23	-0.39	5	0.037	0.13	1.4318
FBgn0031232	-11.27	-11.6	0.47	3.46	0.037	0.13	1.4318
FBgn0037531	-10.7	-10.47	-0.33	4.68	0.037	0.13	1.4318
FBgn0033214	-11.59	-11.25	-0.48	3.48	0.037	0.13	1.4318
FBgn0037950	-11.02	-10.76	-0.37	4.24	0.037	0.13	1.4318
FBgn0036196	-9.87	-9.7	-0.25	5.82	0.037	0.13	1.4318
FBgn0010246	-10.13	-9.87	-0.37	5.52	0.037	0.13	1.4318
FBgn0029754	-7.8	-7.64	-0.24	8.8	0.038	0.13	1.42022
FBgn0039916	-10.95	-11.29	0.49	3.92	0.038	0.13	1.42022
FBgn0039711	-10.24	-10.04	-0.28	5.31	0.038	0.13	1.42022
FBgn0038601	-9.41	-9.26	-0.22	6.47	0.039	0.13	1.40894
FBgn0265634	-11.86	-11.53	-0.48	3.09	0.04	0.14	1.39794
FBgn0031715	-12.71	-13.16	0.66	1.35	0.04	0.14	1.39794
FBgn0024222	-10.24	-10.04	-0.3	5.31	0.041	0.14	1.38722
FBgn0085245	-11.95	-11.59	-0.53	2.99	0.042	0.14	1.37675
FBgn0015926	-10.65	-10.44	-0.3	4.73	0.042	0.14	1.37675
FBgn0051373	-11.18	-10.91	-0.39	4.02	0.042	0.14	1.37675
FBgn0034187	-10.73	-10.45	-0.41	4.67	0.042	0.14	1.37675
FBgn0052813	-9.58	-9.43	-0.22	6.22	0.042	0.14	1.37675
FBgn0262508	-9.56	-9.76	0.29	6	0.042	0.14	1.37675
FBgn0263232	-9.81	-9.56	-0.36	5.97	0.042	0.14	1.37675
FBgn0033889	-8.95	-8.8	-0.22	7.13	0.043	0.14	1.36653
FBgn0263446	-11.96	-11.63	-0.48	2.95	0.043	0.14	1.36653
FBgn0035957	-12.2	-12.58	0.56	2.11	0.043	0.14	1.36653
FBgn0031302	-13.72	-13.11	-0.87	0.71	0.044	0.14	1.35655
FBgn0264740	-12.04	-11.69	-0.5	2.84	0.044	0.15	1.35655
FBgn0032891	-11.36	-11.07	-0.41	3.77	0.044	0.15	1.35655
FBgn0262593	-9.17	-9.44	0.39	6.52	0.045	0.15	1.34679
FBgn0262987	-11.93	-11.59	-0.49	3	0.045	0.15	1.34679
FBgn0036214	-11.74	-12.13	0.56	2.75	0.047	0.15	1.3279
FBgn0263112	-9.52	-9.36	-0.23	6.32	0.047	0.15	1.3279
FBgn0085222	-13.24	-12.7	-0.78	1.31	0.047	0.15	1.3279
FBgn0265651	-12.28	-12.71	0.62	1.97	0.047	0.15	1.3279
FBgn0034816	-9.77	-9.49	-0.39	6.05	0.048	0.15	1.31876
FBgn0052037	-12.88	-12.47	-0.58	1.7	0.048	0.15	1.31876
FBgn0038953	-9.46	-9.31	-0.22	6.39	0.048	0.15	1.31876
FBgn0034075	-9.7	-9.86	0.23	5.83	0.049	0.16	1.3098
FBgn0264721	-12.3	-11.95	-0.51	2.48	0.051	0.16	1.29243
FBgn0259977	-12.71	-12.13	-0.84	2.1	0.052	0.17	1.284
FBgn0051755	-11.04	-10.75	-0.42	4.24	0.053	0.17	1.27572
FBgn0267967	-10.07	-9.9	-0.24	5.53	0.054	0.17	1.26761
FBgn0053260	-11.9	-11.58	-0.46	3.02	0.056	0.17	1.25181
FBgn0263445	-11.47	-11.19	-0.4	3.61	0.056	0.17	1.25181
FBgn0051821	-13.64	-12.86	-1.12	0.97	0.057	0.18	1.24413
FBgn0267126	-13.08	-12.67	-0.6	1.43	0.057	0.18	1.24413
FBgn0034966	-11.19	-10.96	-0.33	3.97	0.059	0.18	1.22915
FBgn0263444	-11.17	-10.87	-0.42	4.05	0.06	0.18	1.22185
FBgn0261574	-7.97	-7.83	-0.2	8.54	0.06	0.18	1.22185
FBgn0052445	-13.17	-12.64	-0.77	1.4	0.061	0.18	1.21467
FBgn0039920	-7.68	-7.82	0.2	8.75	0.061	0.18	1.21467
FBgn0023525	-11.1	-10.86	-0.35	4.1	0.062	0.19	1.20761
FBgn0031910	-12.75	-13.15	0.58	1.32	0.063	0.19	1.20066
FBgn0037082	-9.96	-9.81	-0.22	5.68	0.064	0.19	1.19382
FBgn0053062	-11.49	-11.22	-0.38	3.57	0.064	0.19	1.19382
FBgn0030722	-12.79	-12.42	-0.54	1.8	0.065	0.19	1.18709
FBgn0012034	-9.11	-8.96	-0.23	6.9	0.067	0.2	1.17393
FBgn0031490	-11.3	-11.03	-0.4	3.84	0.068	0.2	1.16749
FBgn0262167	-9.21	-9.07	-0.19	6.75	0.069	0.2	1.16115
FBgn0005427	-8.15	-8	-0.21	8.29	0.069	0.2	1.16115
FBgn0051542	-12.04	-12.39	0.5	2.36	0.071	0.2	1.14874
FBgn0035627	-10.83	-10.62	-0.3	4.47	0.073	0.21	1.13668
FBgn0028424	-10.43	-10.21	-0.33	5.06	0.074	0.21	1.13077
FBgn0036810	-13.08	-12.69	-0.56	1.41	0.074	0.21	1.13077
FBgn0039908	-8.17	-8.3	0.2	8.05	0.076	0.22	1.11919
FBgn0250819	-9.99	-9.84	-0.22	5.64	0.078	0.22	1.10791
FBgn0004859	-8.48	-8.29	-0.26	7.84	0.079	0.22	1.10237
FBgn0030880	-10.81	-11.14	0.48	4.13	0.079	0.22	1.10237
FBgn0032473	-12.5	-12.85	0.5	1.7	0.079	0.22	1.10237
FBgn0034634	-10.79	-10.59	-0.29	4.52	0.079	0.22	1.10237
FBgn0052438	-9.05	-8.92	-0.19	6.98	0.081	0.22	1.09151
FBgn0266808	-13.51	-13.02	-0.7	0.89	0.081	0.23	1.09151
FBgn0261990	-13.11	-12.2	-1.32	1.84	0.083	0.23	1.08092
FBgn0036480	-9.26	-9.14	-0.18	6.66	0.083	0.23	1.08092
FBgn0033257	-12.29	-12.7	0.59	1.96	0.084	0.23	1.07572
FBgn0033748	-10.8	-10.61	-0.28	4.5	0.084	0.23	1.07572
FBgn0260238	-11.85	-11.57	-0.41	3.07	0.084	0.23	1.07572
FBgn0085339	-9.37	-9.24	-0.18	6.51	0.085	0.23	1.07058
FBgn0261832	-13.79	-13.3	-0.71	0.51	0.085	0.23	1.07058
FBgn0050091	-11.39	-11.12	-0.39	3.72	0.085	0.23	1.07058
FBgn0036391	-11.18	-11.48	0.44	3.61	0.086	0.23	1.0655
FBgn0015558	-7.91	-7.79	-0.18	8.61	0.086	0.23	1.0655
FBgn0034728	-8.69	-8.54	-0.21	7.51	0.086	0.23	1.0655
FBgn0019686	-9.51	-9.36	-0.21	6.33	0.087	0.24	1.06048
FBgn0086251	-9.31	-9.16	-0.21	6.62	0.089	0.24	1.05061
FBgn0036795	-13.96	-13.48	-0.69	0.26	0.09	0.24	1.04576
FBgn0036796	-14.1	-13.58	-0.75	0.11	0.091	0.24	1.04096
FBgn0053509	-10.26	-10.07	-0.28	5.28	0.091	0.24	1.04096
FBgn0051248	-11.59	-11.88	0.42	3.03	0.091	0.24	1.04096
FBgn0266898	-12.08	-11.69	-0.56	2.83	0.093	0.25	1.03152
FBgn0000384	-8.81	-8.68	-0.19	7.31	0.094	0.25	1.02687
FBgn0030207	-11.68	-11.43	-0.37	3.28	0.094	0.25	1.02687
FBgn0052181	-12.77	-12.44	-0.49	1.8	0.095	0.25	1.02228
FBgn0051720	-12.49	-12.18	-0.45	2.17	0.095	0.25	1.02228
FBgn0032533	-13.63	-13.21	-0.61	0.67	0.095	0.25	1.02228
FBgn0024997	-12	-12.33	0.47	2.42	0.097	0.25	1.01323
FBgn0033372	-10.66	-10.48	-0.26	4.69	0.097	0.25	1.01323
FBgn0266347	-9.2	-9.37	0.23	6.54	0.097	0.25	1.01323
FBgn0004882	-9.96	-10.1	0.21	5.47	0.098	0.25	1.00877
FBgn0043043	-11.76	-12.06	0.43	2.78	0.098	0.26	1.00877
FBgn0030051	-10.22	-10.37	0.22	5.09	0.099	0.26	1.00436
FBgn0259112	-10.89	-10.71	-0.26	4.36	0.1	0.26	1
FBgn0052625	-10.12	-9.98	-0.2	5.44	0.1	0.26	1
FBgn0051897	-11.48	-11.75	0.39	3.21	0.1	0.26	1
FBgn0034106	-10.49	-10.33	-0.23	4.92	0.1	0.26	1
FBgn0022981	-10.7	-10.53	-0.25	4.63	0.1	0.26	1
FBgn0086608	-12.29	-11.98	-0.44	2.46	0.1	0.27	1
FBgn0038395	-11.31	-11.08	-0.33	3.8	0.1	0.27	1
FBgn0026374	-9.76	-9.88	0.18	5.77	0.1	0.27	1
FBgn0034267	-11.12	-10.91	-0.3	4.05	0.1	0.27	1
FBgn0033020	-12.97	-13.35	0.55	1.02	0.11	0.27	0.958607
FBgn0030721	-11.95	-11.67	-0.39	2.92	0.11	0.27	0.958607
FBgn0263378	-12.2	-11.88	-0.46	2.59	0.11	0.27	0.958607
FBgn0005390	-13.19	-12.77	-0.6	1.28	0.11	0.28	0.958607
FBgn0266566	-11.63	-11.36	-0.38	3.37	0.11	0.28	0.958607
FBgn0035476	-13.54	-13.13	-0.6	0.78	0.11	0.28	0.958607
FBgn0267776	-11.49	-11.27	-0.32	3.53	0.11	0.28	0.958607
FBgn0263143	-10.18	-10.03	-0.21	5.36	0.11	0.28	0.958607
FBgn0032213	-8.57	-8.68	0.16	7.49	0.11	0.28	0.958607
FBgn0035113	-10.39	-10.23	-0.23	5.06	0.11	0.28	0.958607
FBgn0035710	-8.44	-8.29	-0.23	7.87	0.11	0.28	0.958607
FBgn0013771	-11.24	-11.57	0.48	3.5	0.12	0.29	0.920819
FBgn0051674	-12.04	-11.77	-0.39	2.78	0.12	0.29	0.920819
FBgn0030994	-9.6	-9.47	-0.18	6.18	0.12	0.29	0.920819
FBgn0029606	-11.93	-12.26	0.48	2.52	0.12	0.29	0.920819
FBgn0052436	-9.81	-9.66	-0.2	5.89	0.12	0.29	0.920819
FBgn0267585	-13.4	-13.03	-0.53	0.94	0.12	0.29	0.920819
FBgn0037078	-10.69	-10.53	-0.23	4.64	0.12	0.29	0.920819
FBgn0029977	-11.27	-11.07	-0.28	3.83	0.12	0.3	0.920819
FBgn0034540	-9.95	-10.08	0.2	5.49	0.12	0.3	0.920819
FBgn0038105	-12.12	-11.81	-0.45	2.71	0.12	0.3	0.920819
FBgn0032402	-10.2	-10.35	0.21	5.11	0.12	0.3	0.920819
FBgn0036152	-11.58	-11.31	-0.39	3.45	0.12	0.3	0.920819
FBgn0025642	-12.37	-12.07	-0.43	2.33	0.13	0.3	0.886057
FBgn0034067	-9.56	-9.39	-0.25	6.27	0.13	0.31	0.886057
FBgn0265084	-10.27	-10.09	-0.27	5.25	0.13	0.32	0.886057
FBgn0035151	-11.41	-11.18	-0.33	3.66	0.13	0.32	0.886057
FBgn0259216	-10.1	-9.96	-0.2	5.46	0.14	0.32	0.853872
FBgn0036670	-10.85	-10.67	-0.26	4.41	0.14	0.32	0.853872
FBgn0030395	-12.87	-12.53	-0.49	1.66	0.14	0.33	0.853872
FBgn0038550	-12.45	-12.13	-0.46	2.24	0.14	0.33	0.853872
FBgn0036331	-11.02	-10.84	-0.26	4.17	0.14	0.33	0.853872
FBgn0050285	-11.01	-11.21	0.28	3.92	0.15	0.34	0.823909
FBgn0020377	-11.19	-10.98	-0.3	3.95	0.15	0.34	0.823909
FBgn0029986	-12.5	-12.22	-0.4	2.14	0.15	0.34	0.823909
FBgn0034850	-12.48	-12.19	-0.42	2.17	0.15	0.35	0.823909
FBgn0032294	-14.05	-13.6	-0.65	0.11	0.15	0.35	0.823909
FBgn0036997	-10.36	-10.21	-0.22	5.1	0.16	0.35	0.79588
FBgn0053508	-9.96	-9.81	-0.21	5.68	0.16	0.35	0.79588
FBgn0029588	-11.58	-11.37	-0.31	3.4	0.16	0.35	0.79588
FBgn0000927	-10.98	-11.15	0.25	3.97	0.16	0.36	0.79588
FBgn0034566	-11.46	-11.22	-0.34	3.59	0.16	0.36	0.79588
FBgn0264727	-13.11	-12.79	-0.47	1.31	0.16	0.36	0.79588
FBgn0263447	-12.35	-12.04	-0.44	2.37	0.17	0.36	0.769551
FBgn0263022	-12.29	-12.03	-0.37	2.42	0.17	0.37	0.769551
FBgn0031760	-10.26	-10.14	-0.17	5.22	0.17	0.37	0.769551
FBgn0266317	-12.36	-12.64	0.4	1.94	0.17	0.37	0.769551
FBgn0052199	-13.58	-13.2	-0.55	0.7	0.17	0.37	0.769551
FBgn0037683	-12.38	-12.66	0.4	1.91	0.17	0.37	0.769551
FBgn0266042	-11.26	-11.09	-0.25	3.82	0.18	0.38	0.744727
FBgn0265725	-11.17	-11	-0.25	3.95	0.18	0.39	0.744727
FBgn0001120	-11.4	-11.22	-0.27	3.63	0.18	0.39	0.744727
FBgn0034956	-11.99	-12.24	0.36	2.48	0.18	0.39	0.744727
FBgn0039501	-11.13	-11.34	0.31	3.74	0.18	0.39	0.744727
FBgn0053978	-9.29	-9.16	-0.19	6.63	0.18	0.39	0.744727
FBgn0263988	-11.04	-10.88	-0.23	4.13	0.19	0.39	0.721246
FBgn0033753	-11.88	-12.11	0.33	2.65	0.19	0.39	0.721246
FBgn0050054	-11.72	-11.52	-0.3	3.18	0.19	0.39	0.721246
FBgn0031288	-13.42	-13.07	-0.5	0.9	0.19	0.4	0.721246
FBgn0029526	-10.41	-10.3	-0.17	5	0.19	0.4	0.721246
FBgn0036139	-12.94	-13.25	0.45	1.1	0.19	0.41	0.721246
FBgn0261363	-10.88	-10.73	-0.21	4.35	0.2	0.41	0.69897
FBgn0052110	-13.23	-12.91	-0.45	1.14	0.2	0.41	0.69897
FBgn0034435	-10.97	-10.8	-0.24	4.24	0.2	0.41	0.69897
FBgn0036995	-10.67	-10.88	0.3	4.4	0.2	0.41	0.69897
FBgn0034717	-13.9	-13.53	-0.54	0.26	0.2	0.42	0.69897
FBgn0033749	-10.25	-10.14	-0.17	5.23	0.2	0.42	0.69897
FBgn0033453	-9.47	-9.56	0.13	6.21	0.21	0.42	0.677781
FBgn0267814	-13.64	-13.32	-0.47	0.57	0.21	0.42	0.677781
FBgn0034972	-11.57	-11.78	0.3	3.11	0.21	0.43	0.677781
FBgn0031196	-13.31	-12.99	-0.46	1.02	0.21	0.43	0.677781
FBgn0266276	-12.86	-13.15	0.42	1.22	0.22	0.43	0.657577
FBgn0037727	-12.67	-12.98	0.45	1.48	0.22	0.43	0.657577
FBgn0036583	-11.61	-11.31	-0.44	3.43	0.22	0.43	0.657577
FBgn0003483	-9.61	-9.51	-0.15	6.15	0.22	0.44	0.657577
FBgn0037750	-11.89	-11.68	-0.3	2.95	0.22	0.44	0.657577
FBgn0020637	-14.3	-13.74	-0.8	-0.13	0.22	0.44	0.657577
FBgn0029753	-11.72	-11.93	0.3	2.9	0.22	0.44	0.657577
FBgn0036640	-9.8	-9.71	-0.13	5.86	0.23	0.44	0.638272
FBgn0031255	-10.39	-10.5	0.17	4.87	0.23	0.45	0.638272
FBgn0030778	-10.39	-10.28	-0.16	5.03	0.23	0.45	0.638272
FBgn0039251	-11.87	-11.66	-0.3	2.98	0.23	0.45	0.638272
FBgn0031435	-10.81	-10.97	0.23	4.23	0.23	0.45	0.638272
FBgn0035409	-12.38	-12.16	-0.32	2.26	0.23	0.45	0.638272
FBgn0036714	-9.7	-9.61	-0.13	6	0.23	0.45	0.638272
FBgn0038612	-8.7	-8.6	-0.14	7.45	0.23	0.45	0.638272
FBgn0039622	-11.75	-11.57	-0.27	3.13	0.23	0.45	0.638272
FBgn0037225	-11.83	-12.09	0.38	2.7	0.24	0.46	0.619789
FBgn0024804	-8.46	-8.38	-0.12	7.78	0.24	0.46	0.619789
FBgn0031451	-10.49	-10.61	0.16	4.72	0.24	0.46	0.619789
FBgn0028931	-11	-10.86	-0.2	4.18	0.24	0.46	0.619789
FBgn0039855	-12.68	-12.95	0.39	1.5	0.24	0.46	0.619789
FBgn0039848	-10.79	-10.63	-0.23	4.49	0.24	0.47	0.619789
FBgn0040670	-12.83	-12.59	-0.35	1.63	0.24	0.47	0.619789
FBgn0030040	-12.71	-13.1	0.55	1.38	0.24	0.47	0.619789
FBgn0051626	-12.27	-12.48	0.31	2.11	0.25	0.47	0.60206
FBgn0050047	-11.89	-12.09	0.29	2.66	0.25	0.48	0.60206
FBgn0003950	-10.61	-10.49	-0.17	4.71	0.26	0.48	0.585027
FBgn0262149	-11.89	-12.1	0.3	2.66	0.26	0.48	0.585027
FBgn0036332	-10.41	-10.51	0.15	4.85	0.26	0.49	0.585027
FBgn0035358	-12.68	-12.93	0.35	1.5	0.27	0.49	0.568636
FBgn0039118	-11.8	-11.62	-0.26	3.05	0.27	0.5	0.568636
FBgn0266489	-11.49	-11.23	-0.38	3.56	0.27	0.5	0.568636
FBgn0004581	-9.72	-9.62	-0.13	5.98	0.27	0.5	0.568636
FBgn0031844	-11.47	-11.31	-0.23	3.51	0.28	0.51	0.552842
FBgn0266719	-9.88	-9.97	0.13	5.62	0.28	0.51	0.552842
FBgn0037151	-11.06	-10.91	-0.21	4.09	0.28	0.51	0.552842
FBgn0050016	-12.31	-12.11	-0.29	2.35	0.28	0.51	0.552842
FBgn0034411	-12.98	-12.76	-0.33	1.41	0.29	0.52	0.537602
FBgn0030799	-11.2	-11.34	0.21	3.69	0.29	0.52	0.537602
FBgn0038045	-10.3	-10.21	-0.13	5.14	0.29	0.52	0.537602
FBgn0261086	-10.05	-9.96	-0.13	5.5	0.29	0.52	0.537602
FBgn0263975	-12.24	-12.02	-0.31	2.46	0.29	0.52	0.537602
FBgn0033785	-10.51	-10.63	0.17	4.69	0.29	0.52	0.537602
FBgn0036689	-11.22	-11.08	-0.2	3.85	0.3	0.53	0.522879
FBgn0267996	-13.23	-12.98	-0.35	1.09	0.3	0.53	0.522879
FBgn0039347	-12.62	-12.37	-0.36	1.94	0.3	0.53	0.522879
FBgn0038978	-13.56	-13.28	-0.4	0.64	0.3	0.53	0.522879
FBgn0264741	-11.62	-11.44	-0.26	3.32	0.3	0.53	0.522879
FBgn0031821	-10.54	-10.64	0.15	4.66	0.3	0.53	0.522879
FBgn0003527	-10.8	-10.67	-0.19	4.45	0.3	0.53	0.522879
FBgn0033174	-10.15	-10.03	-0.16	5.38	0.31	0.54	0.508638
FBgn0267815	-13.71	-13.43	-0.4	0.45	0.31	0.54	0.508638
FBgn0033388	-12.91	-13.15	0.34	1.18	0.32	0.55	0.49485
FBgn0037031	-10.54	-10.44	-0.14	4.8	0.32	0.55	0.49485
FBgn0031018	-12.87	-12.66	-0.3	1.56	0.32	0.55	0.49485
FBgn0036991	-9.72	-9.65	-0.1	5.96	0.32	0.56	0.49485
FBgn0267567	-12.63	-12.45	-0.27	1.87	0.33	0.56	0.481486
FBgn0036970	-13.97	-13.67	-0.44	0.1	0.33	0.56	0.481486
FBgn0038252	-12.61	-12.42	-0.28	1.91	0.33	0.56	0.481486
FBgn0051875	-11.43	-11.28	-0.21	3.57	0.33	0.56	0.481486
FBgn0263967	-12.76	-12.54	-0.31	1.72	0.33	0.56	0.481486
FBgn0032521	-9.3	-9.23	-0.1	6.57	0.33	0.56	0.481486
FBgn0040323	-10.02	-9.95	-0.11	5.53	0.33	0.56	0.481486
FBgn0266705	-11.67	-11.51	-0.23	3.23	0.33	0.57	0.481486
FBgn0035240	-10.49	-10.39	-0.14	4.88	0.33	0.57	0.481486
FBgn0034924	-12.49	-12.28	-0.3	2.09	0.33	0.57	0.481486
FBgn0264821	-9.32	-9.4	0.12	6.43	0.33	0.57	0.481486
FBgn0034399	-9.99	-9.91	-0.11	5.58	0.34	0.57	0.468521
FBgn0051955	-11.4	-11.55	0.21	3.39	0.34	0.57	0.468521
FBgn0000146	-9.74	-9.83	0.13	5.82	0.35	0.58	0.455932
FBgn0267029	-10.95	-10.84	-0.16	4.22	0.35	0.58	0.455932
FBgn0052485	-10.72	-10.62	-0.15	4.54	0.35	0.58	0.455932
FBgn0002709	-9.67	-9.75	0.12	5.93	0.35	0.58	0.455932
FBgn0034446	-13.48	-13.74	0.37	0.39	0.36	0.59	0.443697
FBgn0032660	-14.15	-13.85	-0.43	-0.14	0.36	0.59	0.443697
FBgn0036906	-10.61	-10.71	0.14	4.56	0.36	0.59	0.443697
FBgn0035309	-12.05	-11.88	-0.25	2.69	0.36	0.6	0.443697
FBgn0260874	-10.23	-10.15	-0.12	5.24	0.36	0.6	0.443697
FBgn0038549	-10.78	-10.68	-0.14	4.45	0.37	0.6	0.431798
FBgn0267028	-13.72	-13.46	-0.37	0.41	0.37	0.6	0.431798
FBgn0041102	-12.92	-12.73	-0.28	1.47	0.37	0.6	0.431798
FBgn0031191	-9.82	-9.75	-0.11	5.82	0.37	0.6	0.431798
FBgn0267551	-13.33	-13.1	-0.32	0.93	0.37	0.6	0.431798
FBgn0267977	-10.22	-10.15	-0.11	5.24	0.38	0.61	0.420216
FBgn0266359	-11.87	-12.04	0.24	2.7	0.38	0.61	0.420216
FBgn0040322	-11.05	-10.94	-0.16	4.07	0.38	0.61	0.420216
FBgn0034098	-9.08	-9.01	-0.11	6.89	0.38	0.61	0.420216
FBgn0061356	-12.03	-12.2	0.25	2.48	0.39	0.61	0.408935
FBgn0030455	-11.32	-11.45	0.2	3.52	0.39	0.62	0.408935
FBgn0032726	-10.82	-10.71	-0.15	4.41	0.39	0.62	0.408935
FBgn0037853	-9.33	-9.26	-0.09	6.52	0.39	0.62	0.408935
FBgn0036729	-13.65	-13.43	-0.32	0.48	0.4	0.62	0.39794
FBgn0037918	-8.34	-8.27	-0.09	7.95	0.4	0.62	0.39794
FBgn0003023	-11.09	-11.24	0.22	3.84	0.4	0.62	0.39794
FBgn0029879	-12.89	-12.71	-0.26	1.5	0.4	0.62	0.39794
FBgn0040658	-12.33	-12.17	-0.23	2.28	0.4	0.63	0.39794
FBgn0039503	-12.56	-12.4	-0.23	1.96	0.4	0.63	0.39794
FBgn0034942	-12.39	-12.23	-0.24	2.2	0.41	0.63	0.387216
FBgn0265268	-13.37	-13.14	-0.33	0.87	0.41	0.63	0.387216
FBgn0037661	-10.74	-10.65	-0.13	4.51	0.41	0.64	0.387216
FBgn0031690	-11.17	-11.3	0.19	3.74	0.41	0.64	0.387216
FBgn0037751	-10.45	-10.35	-0.14	4.94	0.41	0.64	0.387216
FBgn0052437	-8.3	-8.23	-0.11	8.01	0.41	0.64	0.387216
FBgn0030347	-10.95	-10.85	-0.14	4.21	0.42	0.64	0.376751
FBgn0038291	-12.32	-12.6	0.39	1.99	0.42	0.64	0.376751
FBgn0264745	-10.83	-10.74	-0.13	4.38	0.42	0.65	0.376751
FBgn0033921	-9.94	-9.87	-0.1	5.65	0.43	0.66	0.366532
FBgn0052476	-10.71	-10.8	0.12	4.42	0.44	0.66	0.356547
FBgn0038431	-10.55	-10.63	0.11	4.65	0.44	0.66	0.356547
FBgn0051156	-9.86	-9.79	-0.09	5.76	0.44	0.66	0.356547
FBgn0039070	-12.29	-12.46	0.24	2.11	0.44	0.67	0.356547
FBgn0039879	-12.56	-12.71	0.22	1.74	0.44	0.67	0.356547
FBgn0265691	-12.65	-12.5	-0.22	1.82	0.45	0.67	0.346787
FBgn0014931	-11.53	-11.41	-0.17	3.4	0.45	0.68	0.346787
FBgn0033978	-12.02	-11.87	-0.22	2.71	0.45	0.68	0.346787
FBgn0085384	-8.4	-8.34	-0.08	7.86	0.46	0.68	0.337242
FBgn0033963	-13.15	-12.97	-0.25	1.14	0.46	0.68	0.337242
FBgn0036687	-10.29	-10.36	0.1	5.03	0.46	0.68	0.337242
FBgn0029987	-13.37	-13.19	-0.26	0.83	0.46	0.68	0.337242
FBgn0264862	-10.96	-10.87	-0.14	4.19	0.46	0.69	0.337242
FBgn0041225	-13.28	-13.11	-0.24	0.95	0.46	0.69	0.337242
FBgn0034452	-10.37	-10.44	0.1	4.92	0.47	0.69	0.327902
FBgn0031058	-13.72	-13.52	-0.29	0.37	0.47	0.69	0.327902
FBgn0035241	-11.81	-11.94	0.18	2.82	0.47	0.69	0.327902
FBgn0024366	-10.81	-10.9	0.13	4.28	0.47	0.69	0.327902
FBgn0034255	-12	-11.84	-0.23	2.76	0.48	0.7	0.318759
FBgn0037944	-8.9	-8.95	0.08	7.06	0.48	0.7	0.318759
FBgn0265301	-13.31	-13.5	0.27	0.66	0.48	0.7	0.318759
FBgn0033685	-12.36	-12.49	0.19	2.03	0.48	0.7	0.318759
FBgn0004649	-10.88	-10.78	-0.15	4.31	0.48	0.7	0.318759
FBgn0039058	-13.79	-13.58	-0.3	0.28	0.48	0.7	0.318759
FBgn0039069	-11.32	-11.43	0.17	3.53	0.48	0.7	0.318759
FBgn0051354	-9.5	-9.72	0.32	6.08	0.49	0.7	0.309804
FBgn0053519	-11.07	-11.18	0.15	3.89	0.49	0.71	0.309804
FBgn0267613	-11.68	-11.8	0.17	3.01	0.49	0.71	0.309804
FBgn0033096	-12.79	-12.6	-0.27	1.66	0.49	0.71	0.309804
FBgn0038144	-12.69	-12.84	0.21	1.56	0.49	0.71	0.309804
FBgn0263093	-11.32	-11.22	-0.14	3.69	0.49	0.71	0.309804
FBgn0052582	-12.13	-12.26	0.19	2.36	0.5	0.71	0.30103
FBgn0262993	-12.06	-12.19	0.19	2.46	0.5	0.72	0.30103
FBgn0259195	-10.67	-10.59	-0.11	4.6	0.5	0.72	0.30103
FBgn0051161	-12.3	-12.43	0.19	2.12	0.5	0.72	0.30103
FBgn0263384	-13.46	-13.64	0.26	0.47	0.51	0.72	0.29243
FBgn0264554	-12.43	-12.3	-0.19	2.12	0.51	0.72	0.29243
FBgn0000928	-9.46	-9.51	0.07	6.25	0.51	0.72	0.29243
FBgn0265699	-12.05	-12.18	0.19	2.47	0.51	0.72	0.29243
FBgn0260932	-10.79	-10.72	-0.11	4.42	0.51	0.73	0.29243
FBgn0036584	-13.2	-12.96	-0.36	1.12	0.52	0.73	0.283997
FBgn0031829	-10.27	-10.21	-0.09	5.16	0.52	0.73	0.283997
FBgn0045980	-10.69	-10.62	-0.1	4.56	0.52	0.73	0.283997
FBgn0037841	-11.46	-11.36	-0.14	3.48	0.52	0.73	0.283997
FBgn0261262	-7.79	-7.84	0.08	8.66	0.52	0.73	0.283997
FBgn0262820	-11.23	-11.14	-0.13	3.8	0.52	0.73	0.283997
FBgn0264907	-9.3	-9.37	0.09	6.46	0.53	0.73	0.275724
FBgn0028525	-11.57	-11.48	-0.14	3.31	0.53	0.74	0.275724
FBgn0032399	-11.03	-11.12	0.12	3.96	0.53	0.74	0.275724
FBgn0037896	-12.05	-11.92	-0.18	2.66	0.53	0.74	0.275724
FBgn0031214	-12.75	-12.62	-0.19	1.67	0.53	0.74	0.275724
FBgn0051004	-12.13	-12.26	0.19	2.36	0.54	0.74	0.267606
FBgn0026257	-9.98	-9.93	-0.08	5.57	0.54	0.75	0.267606
FBgn0030859	-12.07	-11.96	-0.16	2.62	0.54	0.75	0.267606
FBgn0001234	-7.78	-7.86	0.11	8.65	0.55	0.75	0.259637
FBgn0032452	-11.03	-11.12	0.13	3.96	0.55	0.75	0.259637
FBgn0029128	-8.78	-8.82	0.07	7.24	0.55	0.75	0.259637
FBgn0035770	-9.15	-9.11	-0.06	6.76	0.55	0.75	0.259637
FBgn0053289	-13.31	-13.46	0.21	0.68	0.55	0.75	0.259637
FBgn0037076	-10.05	-10	-0.07	5.47	0.55	0.75	0.259637
FBgn0026061	-11.78	-11.68	-0.14	3.03	0.56	0.76	0.251812
FBgn0032779	-10.46	-10.52	0.09	4.8	0.56	0.76	0.251812
FBgn0035724	-12.02	-12.13	0.15	2.53	0.57	0.77	0.244125
FBgn0013278	-9.57	-9.73	0.22	6.02	0.57	0.77	0.244125
FBgn0029710	-9.35	-9.4	0.06	6.41	0.57	0.77	0.244125
FBgn0000551	-13.5	-13.66	0.23	0.42	0.58	0.77	0.236572
FBgn0034642	-13.08	-12.93	-0.21	1.22	0.58	0.77	0.236572
FBgn0267495	-12.33	-12.45	0.17	2.08	0.59	0.78	0.229148
FBgn0052313	-11.11	-11.04	-0.1	3.96	0.59	0.78	0.229148
FBgn0035587	-12.58	-12.69	0.16	1.73	0.59	0.78	0.229148
FBgn0266115	-12.08	-12.18	0.15	2.45	0.59	0.78	0.229148
FBgn0052440	-10.31	-10.26	-0.07	5.1	0.59	0.78	0.229148
FBgn0003655	-10.82	-10.77	-0.09	4.36	0.59	0.78	0.229148
FBgn0039201	-10.92	-10.85	-0.1	4.23	0.59	0.78	0.229148
FBgn0031343	-13.41	-13.25	-0.23	0.76	0.6	0.79	0.221849
FBgn0030432	-11.17	-11.1	-0.1	3.87	0.61	0.79	0.21467
FBgn0011293	-10.64	-10.7	0.08	4.54	0.61	0.79	0.21467
FBgn0003719	-9.82	-9.78	-0.06	5.8	0.61	0.79	0.21467
FBgn0266577	-13.16	-13.03	-0.18	1.09	0.61	0.79	0.21467
FBgn0263619	-12.15	-12.05	-0.14	2.49	0.61	0.8	0.21467
FBgn0039925	-10.56	-10.63	0.1	4.65	0.61	0.8	0.21467
FBgn0037879	-13.44	-13.58	0.2	0.52	0.62	0.8	0.207608
FBgn0037898	-11.91	-11.82	-0.13	2.83	0.62	0.8	0.207608
FBgn0032520	-10.32	-10.27	-0.08	5.09	0.62	0.81	0.207608
FBgn0030998	-12.88	-12.78	-0.15	1.46	0.63	0.81	0.200659
FBgn0034417	-11.74	-11.66	-0.11	3.06	0.63	0.81	0.200659
FBgn0000052	-8.71	-8.67	-0.05	7.4	0.63	0.81	0.200659
FBgn0052557	-10.87	-10.81	-0.08	4.3	0.63	0.81	0.200659
FBgn0038311	-10.3	-10.34	0.06	5.05	0.64	0.81	0.19382
FBgn0028581	-11.77	-11.68	-0.13	3.03	0.64	0.81	0.19382
FBgn0043783	-12.56	-12.45	-0.16	1.92	0.64	0.82	0.19382
FBgn0030691	-11.69	-11.77	0.11	3.02	0.64	0.82	0.19382
FBgn0039277	-10.14	-10.1	-0.07	5.33	0.65	0.82	0.187087
FBgn0039788	-9.83	-9.8	-0.05	5.78	0.65	0.82	0.187087
FBgn0261397	-9.36	-9.4	0.05	6.4	0.65	0.82	0.187087
FBgn0037023	-13.35	-13.47	0.18	0.65	0.65	0.82	0.187087
FBgn0031548	-13.37	-13.51	0.2	0.61	0.65	0.82	0.187087
FBgn0052071	-13.49	-13.37	-0.17	0.62	0.65	0.82	0.187087
FBgn0040305	-9.88	-9.85	-0.05	5.7	0.66	0.82	0.180456
FBgn0034622	-12.44	-12.53	0.12	1.95	0.66	0.82	0.180456
FBgn0063493	-12.25	-12.17	-0.12	2.33	0.66	0.82	0.180456
FBgn0267435	-10.2	-10.15	-0.07	5.26	0.66	0.82	0.180456
FBgn0033051	-11.09	-11.17	0.12	3.88	0.66	0.83	0.180456
FBgn0036688	-10.28	-10.25	-0.05	5.13	0.68	0.84	0.167491
FBgn0039755	-13.05	-12.93	-0.17	1.24	0.68	0.84	0.167491
FBgn0030290	-12.15	-12.07	-0.11	2.48	0.68	0.84	0.167491
FBgn0050187	-11.3	-11.22	-0.11	3.69	0.68	0.84	0.167491
FBgn0259849	-13.15	-13.27	0.17	0.94	0.68	0.84	0.167491
FBgn0037846	-10.39	-10.35	-0.06	4.98	0.69	0.84	0.161151
FBgn0037046	-12.23	-12.15	-0.11	2.37	0.69	0.84	0.161151
FBgn0267989	-13.78	-13.65	-0.18	0.23	0.69	0.84	0.161151
FBgn0034687	-12.49	-12.4	-0.13	2	0.69	0.84	0.161151
FBgn0016036	-13.62	-13.51	-0.17	0.44	0.69	0.85	0.161151
FBgn0037845	-13.31	-13.42	0.16	0.72	0.69	0.85	0.161151
FBgn0265873	-13.09	-13.19	0.15	1.02	0.7	0.85	0.154902
FBgn0033128	-12.84	-12.75	-0.12	1.5	0.7	0.85	0.154902
FBgn0262631	-11.46	-11.52	0.09	3.37	0.71	0.85	0.148742
FBgn0031986	-11.29	-11.24	-0.08	3.69	0.71	0.85	0.148742
FBgn0260780	-11.04	-11.09	0.07	3.97	0.71	0.86	0.148742
FBgn0052706	-9.75	-9.78	0.04	5.85	0.72	0.87	0.142668
FBgn0267555	-12.55	-12.62	0.11	1.81	0.73	0.87	0.136677
FBgn0028988	-11.9	-11.97	0.11	2.73	0.73	0.87	0.136677
FBgn0038047	-11.03	-11.07	0.06	3.99	0.73	0.87	0.136677
FBgn0040342	-11.32	-11.37	0.08	3.58	0.74	0.87	0.130768
FBgn0033374	-9.73	-9.69	-0.05	5.93	0.74	0.87	0.130768
FBgn0266690	-13.47	-13.58	0.15	0.49	0.74	0.88	0.130768
FBgn0037915	-11.23	-11.18	-0.07	3.78	0.74	0.88	0.130768
FBgn0039238	-11.54	-11.48	-0.09	3.34	0.74	0.88	0.130768
FBgn0052580	-8.43	-8.4	-0.04	7.79	0.75	0.88	0.124939
FBgn0260431	-11.73	-11.68	-0.08	3.05	0.75	0.88	0.124939
FBgn0014019	-13.53	-13.62	0.13	0.43	0.76	0.89	0.119186
FBgn0032192	-10.58	-10.54	-0.05	4.7	0.76	0.89	0.119186
FBgn0267758	-11.61	-11.66	0.07	3.15	0.77	0.89	0.113509
FBgn0035168	-9.81	-9.83	0.03	5.77	0.78	0.9	0.107905
FBgn0035034	-13.67	-13.59	-0.11	0.35	0.78	0.9	0.107905
FBgn0000316	-8.82	-8.8	-0.03	7.22	0.79	0.9	0.102373
FBgn0052679	-12.73	-12.79	0.09	1.56	0.79	0.9	0.102373
FBgn0036186	-10.08	-10.11	0.04	5.37	0.79	0.9	0.102373
FBgn0086898	-10.28	-10.31	0.04	5.09	0.79	0.9	0.102373
FBgn0025334	-12.58	-12.64	0.09	1.76	0.79	0.9	0.102373
FBgn0010051	-9.33	-9.31	-0.03	6.48	0.79	0.9	0.102373
FBgn0028487	-9.88	-9.86	-0.03	5.69	0.79	0.91	0.102373
FBgn0267652	-11.18	-11.13	-0.06	3.85	0.8	0.91	0.09691
FBgn0037742	-10.35	-10.33	-0.03	5.02	0.8	0.91	0.09691
FBgn0050147	-10.1	-10.12	0.04	5.35	0.8	0.91	0.09691
FBgn0036369	-11.06	-11.03	-0.05	4.01	0.81	0.91	0.091515
FBgn0032117	-11.3	-11.33	0.05	3.62	0.81	0.91	0.091515
FBgn0034655	-12.04	-12	-0.06	2.6	0.81	0.91	0.091515
FBgn0266836	-12.82	-12.88	0.09	1.43	0.81	0.92	0.091515
FBgn0051974	-12.28	-12.33	0.07	2.21	0.82	0.92	0.0861861
FBgn0037646	-11.21	-11.24	0.05	3.75	0.82	0.92	0.0861861
FBgn0033491	-10.18	-10.2	0.04	5.23	0.82	0.92	0.0861861
FBgn0037617	-10.3	-10.28	-0.03	5.09	0.82	0.92	0.0861861
FBgn0046756	-13.19	-13.25	0.1	0.91	0.83	0.92	0.0809219
FBgn0029518	-13.37	-13.31	-0.09	0.75	0.83	0.92	0.0809219
FBgn0038909	-12.33	-12.29	-0.06	2.2	0.83	0.92	0.0809219
FBgn0266243	-12.47	-12.43	-0.07	2	0.83	0.92	0.0809219
FBgn0050414	-10.83	-10.85	0.03	4.3	0.85	0.93	0.0705811
FBgn0028856	-13.32	-13.26	-0.09	0.83	0.85	0.93	0.0705811
FBgn0050380	-10.67	-10.69	0.03	4.52	0.85	0.93	0.0705811
FBgn0036910	-12.56	-12.52	-0.06	1.87	0.86	0.94	0.0655015
FBgn0260482	-12.93	-12.97	0.06	1.29	0.86	0.94	0.0655015
FBgn0037921	-10.34	-10.32	-0.02	5.03	0.87	0.94	0.0604807
FBgn0037562	-13.49	-13.43	-0.09	0.58	0.87	0.94	0.0604807
FBgn0025578	-13.36	-13.41	0.08	0.69	0.87	0.94	0.0604807
FBgn0264446	-11.24	-11.27	0.03	3.7	0.87	0.94	0.0604807
FBgn0052817	-11.59	-11.61	0.04	3.21	0.87	0.94	0.0604807
FBgn0039896	-10.5	-10.52	0.02	4.78	0.87	0.94	0.0604807
FBgn0264426	-13.13	-13.09	-0.06	1.06	0.88	0.94	0.0555173
FBgn0039044	-9.7	-9.69	-0.02	5.95	0.88	0.95	0.0555173
FBgn0262095	-12.6	-12.57	-0.04	1.8	0.89	0.95	0.05061
FBgn0036206	-10.75	-10.77	0.02	4.42	0.89	0.96	0.05061
FBgn0039180	-11.82	-11.84	0.04	2.87	0.9	0.96	0.0457575
FBgn0037338	-9.91	-9.9	-0.02	5.64	0.9	0.96	0.0457575
FBgn0085434	-8.66	-8.65	-0.01	7.45	0.9	0.96	0.0457575
FBgn0034756	-11.91	-11.88	-0.03	2.78	0.9	0.96	0.0457575
FBgn0260393	-13.62	-13.58	-0.06	0.38	0.91	0.96	0.0409586
FBgn0033481	-13.1	-13.13	0.05	1.06	0.91	0.97	0.0409586
FBgn0038784	-12.74	-12.77	0.03	1.56	0.92	0.97	0.0362122
FBgn0036992	-11.25	-11.27	0.02	3.7	0.92	0.97	0.0362122
FBgn0033809	-11.59	-11.61	0.02	3.21	0.92	0.97	0.0362122
FBgn0267456	-11.63	-11.61	-0.04	3.18	0.93	0.97	0.0315171
FBgn0260766	-12.16	-12.18	0.03	2.4	0.93	0.97	0.0315171
FBgn0013276	-8.34	-8.38	0.05	7.87	0.93	0.97	0.0315171
FBgn0043578	-13.88	-13.84	-0.05	0.04	0.93	0.97	0.0315171
FBgn0016974	-11.43	-11.44	0.02	3.44	0.93	0.97	0.0315171
FBgn0014342	-9.96	-9.97	0.01	5.56	0.93	0.97	0.0315171
FBgn0038342	-13.72	-13.76	0.06	0.19	0.93	0.98	0.0315171
FBgn0030307	-13.12	-13.1	-0.04	1.07	0.94	0.98	0.0268721
FBgn0035907	-10.62	-10.61	-0.01	4.62	0.94	0.98	0.0268721
FBgn0016034	-11.55	-11.54	-0.02	3.29	0.94	0.98	0.0268721
FBgn0051141	-11.62	-11.61	-0.02	3.18	0.94	0.98	0.0268721
FBgn0038051	-11.21	-11.22	0.02	3.76	0.94	0.98	0.0268721
FBgn0037721	-11.78	-11.77	-0.02	2.95	0.94	0.98	0.0268721
FBgn0044872	-12.05	-12.06	0.02	2.56	0.95	0.98	0.0222764
FBgn0038575	-10.91	-10.9	-0.01	4.2	0.95	0.98	0.0222764
FBgn0031610	-11.06	-11.05	-0.01	3.99	0.96	0.98	0.0177288
FBgn0051200	-13.87	-13.89	0.04	0.01	0.96	0.99	0.0177288
FBgn0033686	-10.92	-10.91	-0.01	4.19	0.96	0.99	0.0177288
FBgn0029834	-9.58	-9.58	0.01	6.11	0.96	0.99	0.0177288
FBgn0032907	-10.29	-10.28	-0.01	5.1	0.97	0.99	0.0132283
FBgn0267296	-12.25	-12.24	-0.01	2.29	0.97	0.99	0.0132283
FBgn0000533	-10.76	-10.75	-0.01	4.42	0.97	0.99	0.0132283
FBgn0035955	-11.87	-11.86	-0.01	2.82	0.97	0.99	0.0132283
FBgn0000351	-11.35	-11.35	0.01	3.57	0.97	0.99	0.0132283
FBgn0032032	-10.7	-10.7	-0.01	4.5	0.97	0.99	0.0132283
FBgn0024249	-13.14	-13.16	0.02	1.01	0.98	0.99	0.00877392
FBgn0013773	-10.85	-10.84	-0.01	4.29	0.98	0.99	0.00877392
FBgn0029720	-10.61	-10.61	0.01	4.63	0.98	0.99	0.00877392
FBgn0024991	-9.61	-9.6	0	6.08	0.98	0.99	0.00877392
FBgn0038674	-12.11	-12.12	0.01	2.47	0.99	1	0.00436481
FBgn0025726	-6.85	-6.85	0	10.05	0.99	1	0.00436481
FBgn0030085	-9.79	-9.79	0	5.81	1	1	0
FBgn0266139	-13.46	-13.47	0.01	0.58	1	1	0
FBgn0051898	-11.67	-11.67	0	3.11	1	1	0
FBgn0053792	-13.74	-13.75	0.02	0.19	1	1	0
FBgn0037086	-13.68	-13.67	-0.01	0.29	1	1	0
FBgn0000153	-12.96	-12.96	0	1.27	1	1	0

## Sheet: README
edgeR.cpm1.n2.paired.cpmlenTMMf sheet contains all raw data of the DE analysis with edgeR and includes all genes.
mMBTS sheet contains all raw data of the DE analysis with edgeR and includes the male MBT genes. A column with the -log10(p value) is included for the Volcano plots.
