# Supplementary material for: TrxT and dhd are dispensable for Drosophila brain development but essential for l(3)mbt brain tumour growth
Source: EMBO Rep. 2024 May 15;25(7):6. doi: 10.1038/s44319-024-00154-1 (PMC11239866; doi:10.1038/s44319-024-00154-1)
Supplement: Supplementary file 5 — Source data Fig. 4 [file 44319_2024_154_MOESM5_ESM.zip]

Archive with 4 entries (2 files):
- 4C-F/
- 4C-F/DfJ5ts1_Volcano-data.xlsx
- 4A-B/
- 4A-B/Numerical data Scatter plots.xlsx
