# Supplementary material for: TrxT and dhd are dispensable for Drosophila brain development but essential for l(3)mbt brain tumour growth
Source: EMBO Rep. 2024 May 15;25(7):6. doi: 10.1038/s44319-024-00154-1 (PMC11239866; doi:10.1038/s44319-024-00154-1)
Supplement: Supplementary file 5 — Source data Fig. 4 [file 44319_2024_154_MOESM5_ESM.zip › 4C-F/DfJ5ts1_Volcano-data.xlsx]

## Sheet: edgeR.male.DfJ5_ts1_ts1
	DfJ5_ts1	ts1	logFC	logCPM	PValue	FDR
FBgn0058469	-14.88	-7.36	-10.84	8.31	0	0
FBgn0011761	-13.24	-9.24	-5.77	5.63	0	0
FBgn0029752	-15.44	-10	-7.84	4.51	7.1e-231	2.2e-227
FBgn0036934	-10.08	-19.24	13.21	4.4	1.5e-189	3.4e-186
FBgn0000658	-10.68	-8.74	-2.81	6.52	2.4e-155	4.4e-152
FBgn0032763	-10.62	-19.24	12.43	3.63	7.7e-146	1.2e-142
FBgn0052572	-15.38	-10.42	-7.16	3.91	1.2e-144	1.6e-141
FBgn0050428	-10.77	-19.24	12.22	3.41	4.4e-129	5.1e-126
FBgn0029523	-10.83	-19.24	12.13	3.32	4.4e-121	4.5e-118
FBgn0052640	-10.86	-19.24	12.08	3.28	5.1e-118	4.7e-115
FBgn0266361	-13.96	-10.4	-5.13	3.97	1.9e-113	1.6e-110
FBgn0036336	-19.24	-11.04	-11.83	3.01	2.9e-107	2.3e-104
FBgn0043069	-11.03	-19.24	11.84	3.04	3.8e-107	2.7e-104
FBgn0039702	-11	-19.24	11.89	3.09	3.6e-103	2.4e-100
FBgn0011653	-10.92	-9.06	-2.68	6.07	1.2e-95	7.5e-93
FBgn0027358	-19.24	-11.27	-11.5	2.68	6.8e-91	3.9e-88
FBgn0033429	-19.24	-11.27	-11.5	2.67	1.8e-90	9.8e-88
FBgn0033134	-19.24	-11.31	-11.44	2.61	7.8e-88	4e-85
FBgn0052687	-11.37	-19.24	11.35	2.56	2.5e-80	1.2e-77
FBgn0030994	-10.98	-9.48	-2.16	5.55	6.9e-78	3.2e-75
FBgn0263256	-10.83	-9	-2.63	6.16	5.8e-77	2.6e-74
FBgn0034126	-11.26	-19.24	11.51	2.71	1.6e-76	6.7e-74
FBgn0000490	-19.24	-11.51	-11.16	2.33	8.6e-75	3.5e-72
FBgn0262101	-12.09	-10.15	-2.79	4.48	3.8e-73	1.4e-70
FBgn0015714	-19.24	-11.32	-11.42	2.6	1.7e-71	6.5e-69
FBgn0260741	-19.24	-11.69	-10.88	2.06	3.2e-70	1.1e-67
FBgn0001258	-9.71	-8.39	-1.91	7.17	1.1e-69	3.8e-67
FBgn0021738	-14.04	-10.78	-4.7	3.44	1.1e-68	3.7e-66
FBgn0000320	-9.93	-8.78	-1.66	6.67	4e-67	1.3e-64
FBgn0031419	-11.75	-19.24	10.81	2.03	3.6e-66	1.1e-63
FBgn0029754	-8.72	-7.64	-1.56	8.33	9.2e-66	2.8e-63
FBgn0031520	-19.24	-11.82	-10.71	1.89	1.8e-61	5.3e-59
FBgn0001253	-8.19	-10.31	3.05	7.28	7.6e-61	2.1e-58
FBgn0000216	-11.17	-9.85	-1.91	5.07	6.6e-58	1.8e-55
FBgn0023001	-11.67	-9.99	-2.43	4.77	1.8e-56	4.8e-54
FBgn0053995	-19.24	-12.04	-10.38	1.57	1.8e-55	4.7e-53
FBgn0026320	-10.34	-9.14	-1.73	6.13	1.1e-54	2.8e-52
FBgn0264562	-10.31	-12.36	2.96	4.25	1.2e-54	2.8e-52
FBgn0010482	-10.98	-9.35	-2.35	5.7	3.3e-54	7.8e-52
FBgn0010620	-10.3	-8.96	-1.93	6.34	5.6e-54	1.3e-51
FBgn0263219	-8.03	-9.02	1.43	7.8	7.7e-54	1.7e-51
FBgn0015776	-8.98	-10.41	2.06	6.29	9.8e-54	2.2e-51
FBgn0024184	-12.05	-19.24	10.37	1.6	1.5e-52	3.2e-50
FBgn0038020	-10.78	-9.57	-1.74	5.5	1.7e-52	3.6e-50
FBgn0032850	-12.13	-19.24	10.26	1.5	3.4e-52	7e-50
FBgn0267910	-5.83	-6.91	1.56	10.95	5.5e-51	1.1e-48
FBgn0000024	-8.1	-9.05	1.37	7.72	2.6e-49	5.2e-47
FBgn0013672	-5.4	-6.59	1.72	11.52	3.8e-49	7.4e-47
FBgn0267511	-19.24	-10.7	-12.33	3.5	4.5e-49	8.5e-47
FBgn0030501	-10	-8.8	-1.74	6.61	5.6e-49	1e-46
FBgn0031034	-14.78	-11.5	-4.74	2.4	2.4e-48	4.3e-46
FBgn0266175	-12.08	-19.24	10.34	1.57	3.7e-48	6.6e-46
FBgn0266202	-11.99	-19.24	10.46	1.68	2.8e-47	4.9e-45
FBgn0001229	-9.16	-11.09	2.78	5.92	1.4e-46	2.3e-44
FBgn0083960	-10.28	-12.22	2.8	4.31	9.2e-45	1.5e-42
FBgn0260745	-7.88	-8.75	1.26	8.07	2.6e-44	4.2e-42
FBgn0000542	-10.19	-9.09	-1.59	6.23	2.8e-44	4.6e-42
FBgn0267037	-13.56	-10.72	-4.09	3.55	6.6e-43	1.1e-40
FBgn0040602	-10.37	-9.39	-1.42	5.85	1.3e-42	2.1e-40
FBgn0044872	-10.38	-12.07	2.44	4.21	4.1e-42	6.3e-40
FBgn0001075	-9.72	-8.26	-2.1	7.31	8.6e-42	1.3e-39
FBgn0263772	-9.54	-8.33	-1.74	7.29	9.8e-42	1.5e-39
FBgn0266869	-11.15	-9.97	-1.7	4.93	3.4e-41	5e-39
FBgn0262029	-10.14	-9.11	-1.48	6.23	4.6e-41	6.7e-39
FBgn0260484	-7.82	-8.72	1.31	8.14	6.2e-41	8.8e-39
FBgn0259110	-7.24	-8.08	1.22	9.01	4.6e-40	6.5e-38
FBgn0040743	-10.98	-19.24	11.91	3.11	4.9e-40	6.7e-38
FBgn0038294	-12.59	-19.24	9.6	0.86	8.2e-40	1.1e-37
FBgn0004865	-10.52	-13.16	3.81	3.87	9.3e-40	1.3e-37
FBgn0086778	-8.26	-9.1	1.21	7.53	4.3e-39	5.6e-37
FBgn0260228	-19.24	-11.58	-11.06	2.24	5.4e-39	7e-37
FBgn0040992	-19.24	-11.58	-11.06	2.24	5.5e-39	7e-37
FBgn0040373	-10.4	-9.36	-1.49	5.86	4e-38	5e-36
FBgn0039758	-10.91	-13.78	4.13	3.29	7.7e-38	9.6e-36
FBgn0050359	-8.92	-10.73	2.61	6.29	1.7e-37	2.1e-35
FBgn0262169	-9.66	-8.56	-1.59	7	1.8e-37	2.2e-35
FBgn0001227	-7.48	-8.54	1.52	8.57	1.1e-36	1.3e-34
FBgn0051038	-9.7	-10.8	1.58	5.36	2.4e-36	2.8e-34
FBgn0030870	-11.05	-9.92	-1.63	5.02	3.1e-36	3.7e-34
FBgn0005655	-8.74	-7.93	-1.18	8.02	3.2e-36	3.7e-34
FBgn0040296	-11.77	-10.09	-2.42	4.62	3.4e-36	3.9e-34
FBgn0000157	-10.34	-11.61	1.84	4.38	4.5e-36	5e-34
FBgn0034997	-9.51	-10.76	1.81	5.58	1e-35	1.1e-33
FBgn0003310	-8.98	-8.16	-1.18	7.69	2.2e-35	2.4e-33
FBgn0039723	-10.95	-13.01	2.97	3.32	2.9e-35	3.2e-33
FBgn0283437	-19.24	-11.56	-11.08	2.25	4.5e-35	4.9e-33
FBgn0035028	-9.08	-10.09	1.47	6.28	2.4e-34	2.5e-32
FBgn0086675	-6.12	-6.88	1.1	10.65	4.1e-34	4.3e-32
FBgn0026438	-8.4	-9.19	1.14	7.35	5.5e-34	5.7e-32
FBgn0039938	-9.14	-10.27	1.62	6.15	9.9e-34	1e-31
FBgn0001981	-10.01	-9.03	-1.42	6.37	1.1e-33	1.1e-31
FBgn0038498	-8.94	-10.22	1.85	6.39	1.4e-33	1.4e-31
FBgn0030051	-9.49	-10.37	1.27	5.74	1.7e-33	1.7e-31
FBgn0051646	-10.09	-11.14	1.51	4.81	2.2e-33	2.2e-31
FBgn0001089	-9.85	-11.61	2.54	4.95	2.8e-33	2.7e-31
FBgn0031678	-10.04	-9.17	-1.25	6.21	4.3e-33	4.1e-31
FBgn0005612	-9.61	-10.96	1.94	5.4	3.8e-32	3.7e-30
FBgn0037167	-10.52	-12.38	2.68	3.98	4.5e-32	4.2e-30
FBgn0034356	-11.43	-13.54	3.04	2.63	5.1e-32	4.8e-30
FBgn0267078	-12.29	-15.21	4.21	1.34	7.1e-32	6.6e-30
FBgn0037503	-11.78	-15.26	5.02	2.02	7.9e-32	7.3e-30
FBgn0034128	-8.49	-10.01	2.2	6.98	1.4e-31	1.3e-29
FBgn0037213	-9.9	-9.08	-1.18	6.36	4.2e-31	3.8e-29
FBgn0002306	-10.6	-9.04	-2.25	6.16	5.1e-31	4.5e-29
FBgn0052207	-9.62	-8.83	-1.14	6.73	5.7e-31	5e-29
FBgn0027660	-10.18	-9.18	-1.44	6.14	6.8e-31	5.9e-29
FBgn0259677	-9.47	-10.65	1.7	5.66	8.4e-31	7.3e-29
FBgn0039584	-9.21	-10.07	1.23	6.15	1.1e-30	9.5e-29
FBgn0013469	-9.9	-8.93	-1.4	6.51	1.6e-30	1.3e-28
FBgn0000557	-6.01	-6.88	1.25	10.76	1.8e-30	1.5e-28
FBgn0028940	-11.72	-10.11	-2.32	4.6	2e-30	1.7e-28
FBgn0024250	-9.93	-9.04	-1.29	6.39	2.6e-30	2.2e-28
FBgn0261840	-11.89	-14.41	3.64	1.93	6.9e-30	5.7e-28
FBgn0028369	-9.78	-10.91	1.63	5.24	9.5e-30	7.7e-28
FBgn0038693	-8.92	-9.8	1.27	6.57	1.2e-29	9.6e-28
FBgn0262526	-9.17	-8.43	-1.07	7.33	1.5e-29	1.2e-27
FBgn0039709	-10.65	-9.57	-1.55	5.54	1.9e-29	1.5e-27
FBgn0030183	-9.05	-9.98	1.34	6.36	3.2e-29	2.5e-27
FBgn0034403	-10.48	-9.65	-1.19	5.53	4.7e-29	3.6e-27
FBgn0040388	-10.01	-9.16	-1.23	6.23	5.6e-29	4.4e-27
FBgn0030114	-9	-9.75	1.08	6.51	1e-28	8e-27
FBgn0011581	-9.31	-10.07	1.1	6.06	1.1e-28	8.7e-27
FBgn0032264	-9.06	-10.36	1.88	6.21	1.9e-28	1.5e-26
FBgn0265575	-10.22	-9.42	-1.15	5.87	2.1e-28	1.5e-26
FBgn0036816	-9.42	-10.46	1.5	5.78	2.2e-28	1.6e-26
FBgn0038202	-9.27	-10.13	1.25	6.07	2.4e-28	1.8e-26
FBgn0000053	-9.53	-8.72	-1.16	6.88	2.6e-28	1.9e-26
FBgn0040259	-11.95	-10.56	-2.01	4.02	3.2e-28	2.3e-26
FBgn0035089	-11.42	-9.75	-2.41	5.12	3.3e-28	2.4e-26
FBgn0040968	-10.28	-11.41	1.62	4.51	3.6e-28	2.5e-26
FBgn0035512	-14.73	-11.78	-4.26	2.02	4.1e-28	2.9e-26
FBgn0034897	-9.91	-10.83	1.32	5.12	5.3e-28	3.7e-26
FBgn0261673	-9.16	-10.25	1.57	6.13	5.7e-28	4e-26
FBgn0037515	-9.81	-10.7	1.28	5.28	6.1e-28	4.2e-26
FBgn0039415	-10.14	-12.02	2.7	4.51	8.6e-28	5.9e-26
FBgn0034067	-10.33	-9.4	-1.35	5.85	9.2e-28	6.2e-26
FBgn0003448	-10.31	-9.09	-1.76	6.2	9.2e-28	6.2e-26
FBgn0010246	-10.98	-9.87	-1.6	5.1	9.6e-28	6.5e-26
FBgn0004595	-5.02	-5.79	1.11	12.25	1e-27	6.8e-26
FBgn0263240	-10.57	-9.56	-1.46	5.59	1e-27	6.8e-26
FBgn0039683	-9.34	-8.19	-1.65	7.51	1.2e-27	7.6e-26
FBgn0264503	-8.95	-10.07	1.62	6.42	1.2e-27	7.6e-26
FBgn0029676	-8.66	-7.9	-1.1	8.09	1.5e-27	9.5e-26
FBgn0024294	-10.21	-13.35	4.53	4.27	1.6e-27	1e-25
FBgn0033108	-8.42	-9.23	1.18	7.32	2.3e-27	1.5e-25
FBgn0031049	-10	-9.21	-1.14	6.19	2.9e-27	1.8e-25
FBgn0035922	-9.74	-8.55	-1.71	6.98	4.8e-27	3e-25
FBgn0039927	-7.76	-8.47	1.03	8.31	5.6e-27	3.5e-25
FBgn0030938	-13.96	-11.84	-3.06	2.03	6.2e-27	3.8e-25
FBgn0265295	-12.91	-19.24	9.13	0.42	6.8e-27	4.2e-25
FBgn0038180	-11.11	-13.7	3.74	3.03	7.2e-27	4.4e-25
FBgn0032956	-8.49	-7.75	-1.08	8.32	9.2e-27	5.6e-25
FBgn0001224	-5.89	-6.99	1.58	10.84	9.9e-27	6e-25
FBgn0259937	-8.54	-7.84	-1.01	8.2	1e-26	6.1e-25
FBgn0069969	-8.75	-9.53	1.13	6.86	1.7e-26	9.9e-25
FBgn0004456	-10.15	-9.38	-1.1	5.95	1.7e-26	1e-24
FBgn0004569	-9.8	-9.02	-1.13	6.46	1.8e-26	1e-24
FBgn0026176	-10.47	-9.66	-1.17	5.53	2.5e-26	1.5e-24
FBgn0032731	-8.33	-9.12	1.14	7.46	3.5e-26	2e-24
FBgn0031104	-15.86	-12.64	-4.64	0.78	3.7e-26	2.1e-24
FBgn0035049	-9.91	-10.86	1.37	5.11	4.9e-26	2.8e-24
FBgn0034103	-10.27	-11.63	1.97	4.45	6.6e-26	3.8e-24
FBgn0037607	-8.11	-7.42	-0.99	8.82	8.7e-26	5e-24
FBgn0029837	-9.83	-10.75	1.32	5.24	1e-25	5.7e-24
FBgn0031878	-9.54	-8.71	-1.19	6.88	1e-25	5.9e-24
FBgn0035625	-12.44	-15.71	4.72	1.11	1.1e-25	6.3e-24
FBgn0042696	-8.92	-9.61	1	6.65	1.5e-25	8.4e-24
FBgn0004583	-9.51	-8.6	-1.31	7.02	1.6e-25	8.5e-24
FBgn0032297	-7.69	-9.06	1.98	8.16	1.8e-25	1e-23
FBgn0033054	-9.41	-10.14	1.05	5.93	2e-25	1.1e-23
FBgn0264502	-8.54	-9.22	0.99	7.2	2.5e-25	1.4e-23
FBgn0033268	-5.05	-6.03	1.4	12.1	4.5e-25	2.4e-23
FBgn0035103	-10.24	-9.49	-1.07	5.8	4.7e-25	2.5e-23
FBgn0033484	-7.49	-8.24	1.1	8.69	7.4e-25	3.9e-23
FBgn0038179	-13.21	-19.24	8.7	0.01	8.1e-25	4.3e-23
FBgn0052082	-11.24	-10.24	-1.45	4.62	8.4e-25	4.4e-23
FBgn0037130	-8.63	-9.35	1.05	7.05	9.4e-25	4.9e-23
FBgn0052407	-10.77	-12.42	2.38	3.67	9.5e-25	4.9e-23
FBgn0039257	-7.99	-8.96	1.4	7.87	1.1e-24	5.9e-23
FBgn0051619	-8.37	-9.07	1.01	7.44	1.2e-24	6e-23
FBgn0005658	-9.04	-10.25	1.75	6.27	1.3e-24	6.7e-23
FBgn0261514	-9.15	-10.4	1.81	6.1	1.4e-24	7e-23
FBgn0002734	-12.08	-10.78	-1.87	3.73	1.4e-24	7.2e-23
FBgn0011638	-8.9	-8.19	-1.03	7.69	1.4e-24	7.2e-23
FBgn0003028	-10.89	-9.84	-1.51	5.17	1.6e-24	8.2e-23
FBgn0024558	-9.63	-8.96	-0.97	6.6	1.7e-24	8.3e-23
FBgn0029813	-14.08	-12.06	-2.92	1.73	1.7e-24	8.5e-23
FBgn0262509	-9.14	-9.95	1.16	6.28	1.9e-24	9.6e-23
FBgn0261046	-8.68	-9.49	1.17	6.94	2.2e-24	1.1e-22
FBgn0001983	-9.59	-8.61	-1.42	6.97	2.4e-24	1.2e-22
FBgn0032230	-10.67	-9.88	-1.14	5.22	2.6e-24	1.3e-22
FBgn0030887	-9.59	-10.32	1.05	5.67	3.2e-24	1.5e-22
FBgn0053494	-10.09	-11.07	1.41	4.84	3.4e-24	1.7e-22
FBgn0003062	-8.91	-8.24	-0.97	7.64	5.9e-24	2.8e-22
FBgn0039617	-9.67	-10.51	1.21	5.5	6.1e-24	2.9e-22
FBgn0011703	-9	-8.32	-0.99	7.52	6.8e-24	3.2e-22
FBgn0039637	-9.17	-10.03	1.24	6.22	8e-24	3.8e-22
FBgn0010786	-9.87	-9.11	-1.1	6.34	8.8e-24	4.1e-22
FBgn0002561	-11.78	-10.47	-1.89	4.17	8.9e-24	4.1e-22
FBgn0260985	-9.42	-8.77	-0.94	6.89	1.1e-23	5e-22
FBgn0037375	-9.52	-10.27	1.08	5.75	1.4e-23	6.3e-22
FBgn0028473	-7.01	-6.21	-1.15	10.51	1.4e-23	6.5e-22
FBgn0036690	-15.33	-12.4	-4.23	1.15	1.6e-23	7.4e-22
FBgn0031414	-9.23	-9.97	1.08	6.18	1.8e-23	8.1e-22
FBgn0263995	-7.91	-8.62	1.03	8.1	2e-23	8.9e-22
FBgn0039332	-7.93	-8.78	1.24	8.01	2.2e-23	9.7e-22
FBgn0264942	-19.24	-13.3	-8.57	-0.19	2.2e-23	9.8e-22
FBgn0004102	-9.73	-10.51	1.13	5.44	3.2e-23	1.4e-21
FBgn0028978	-10.1	-9.32	-1.13	6.03	3.3e-23	1.4e-21
FBgn0029903	-7.2	-7.84	0.92	9.16	3.4e-23	1.5e-21
FBgn0024920	-10.06	-9.35	-1.03	6.02	3.7e-23	1.6e-21
FBgn0038815	-8.94	-9.58	0.92	6.65	4.3e-23	1.9e-21
FBgn0004893	-10.13	-9.35	-1.12	5.99	5.4e-23	2.4e-21
FBgn0028875	-8.14	-8.88	1.07	7.75	6.3e-23	2.7e-21
FBgn0004647	-8.66	-7.98	-0.98	8.01	7.2e-23	3.1e-21
FBgn0034438	-9.2	-12.28	4.45	5.73	8.4e-23	3.6e-21
FBgn0029896	-8.26	-8.92	0.94	7.62	9.1e-23	3.9e-21
FBgn0024189	-8.78	-9.43	0.94	6.87	1.2e-22	5.1e-21
FBgn0028371	-10.33	-9.47	-1.23	5.78	1.3e-22	5.5e-21
FBgn0000635	-7.77	-8.55	1.13	8.26	1.3e-22	5.7e-21
FBgn0011706	-10.62	-9.57	-1.51	5.56	1.5e-22	6.4e-21
FBgn0266801	-8.9	-9.6	1.01	6.68	1.8e-22	7.5e-21
FBgn0031182	-13.24	-19.24	8.66	-0.03	1.9e-22	7.9e-21
FBgn0024179	-9.13	-9.8	0.96	6.36	2e-22	8.2e-21
FBgn0039594	-11	-10.07	-1.35	4.89	2.1e-22	8.5e-21
FBgn0012036	-9.07	-8.26	-1.17	7.55	2.3e-22	9.4e-21
FBgn0036890	-8.95	-9.66	1.02	6.6	2.4e-22	9.7e-21
FBgn0015393	-9.51	-8.83	-0.98	6.79	2.4e-22	9.8e-21
FBgn0035430	-13.01	-19.24	8.99	0.28	2.4e-22	9.8e-21
FBgn0034390	-10.46	-9.6	-1.23	5.59	3e-22	1.2e-20
FBgn0037521	-8.73	-9.54	1.17	6.87	3.6e-22	1.4e-20
FBgn0263354	-8.91	-9.7	1.14	6.62	3.6e-22	1.4e-20
FBgn0003257	-10.09	-9.35	-1.07	6.01	4.3e-22	1.7e-20
FBgn0260451	-9.56	-10.32	1.09	5.7	4.6e-22	1.8e-20
FBgn0263705	-11.08	-10.2	-1.26	4.71	5.5e-22	2.2e-20
FBgn0004901	-10.34	-9.58	-1.09	5.66	6.1e-22	2.4e-20
FBgn0031645	-9.19	-10.01	1.18	6.2	6.4e-22	2.5e-20
FBgn0020445	-11.39	-13.43	2.95	2.7	7.5e-22	2.9e-20
FBgn0031488	-10.62	-9.75	-1.26	5.37	7.6e-22	2.9e-20
FBgn0051547	-8.95	-9.86	1.31	6.5	8e-22	3.1e-20
FBgn0035541	-9.79	-9.17	-0.9	6.33	8.2e-22	3.2e-20
FBgn0040372	-9.07	-8.45	-0.9	7.36	8.4e-22	3.2e-20
FBgn0025836	-8.31	-7.72	-0.86	8.43	8.8e-22	3.3e-20
FBgn0000719	-9.88	-11.03	1.66	5.08	8.8e-22	3.3e-20
FBgn0034606	-10.71	-9.89	-1.17	5.19	9.1e-22	3.4e-20
FBgn0264908	-10.36	-11.36	1.44	4.45	1.1e-21	4e-20
FBgn0037323	-12.18	-14.96	4	1.5	1.1e-21	4.1e-20
FBgn0002735	-10.45	-9.54	-1.32	5.66	1.1e-21	4.1e-20
FBgn0037472	-8.35	-9.16	1.17	7.41	1.1e-21	4.1e-20
FBgn0005677	-8.97	-9.97	1.45	6.45	1.3e-21	4.8e-20
FBgn0052944	-9.46	-10.23	1.11	5.84	1.3e-21	4.9e-20
FBgn0039081	-10.71	-11.88	1.68	3.88	1.4e-21	5e-20
FBgn0035699	-9.03	-9.89	1.24	6.41	1.6e-21	5.8e-20
FBgn0004872	-9.26	-8.52	-1.06	7.2	1.6e-21	5.9e-20
FBgn0260991	-8.84	-8.19	-0.94	7.72	1.6e-21	5.9e-20
FBgn0052423	-5.84	-6.57	1.06	11.07	1.9e-21	7e-20
FBgn0031033	-15.38	-12.77	-3.76	0.64	1.9e-21	7e-20
FBgn0032629	-9.63	-10.49	1.25	5.55	2e-21	7.2e-20
FBgn0038092	-10.14	-11.11	1.4	4.77	2.3e-21	8.2e-20
FBgn0003435	-7.62	-8.32	1.02	8.52	2.3e-21	8.3e-20
FBgn0030362	-9.14	-9.83	0.99	6.33	2.5e-21	9e-20
FBgn0025697	-9.84	-10.78	1.35	5.21	2.8e-21	1e-19
FBgn0004650	-11.27	-10.2	-1.54	4.64	3.2e-21	1.1e-19
FBgn0260943	-6.54	-7.3	1.09	10.05	3.6e-21	1.3e-19
FBgn0031866	-9.07	-9.77	1.01	6.43	3.6e-21	1.3e-19
FBgn0000996	-9.62	-8.86	-1.1	6.7	3.9e-21	1.4e-19
FBgn0024320	-8.2	-8.83	0.9	7.72	4e-21	1.4e-19
FBgn0051665	-8.51	-9.23	1.05	7.23	4.3e-21	1.5e-19
FBgn0026196	-8.85	-8.17	-0.99	7.74	5.1e-21	1.7e-19
FBgn0034636	-9.34	-10.29	1.37	5.93	6.2e-21	2.1e-19
FBgn0029766	-10.14	-9.28	-1.23	6.05	6.3e-21	2.1e-19
FBgn0002917	-8.58	-9.17	0.86	7.19	7.3e-21	2.5e-19
FBgn0031903	-10.95	-12.32	1.97	3.47	7.4e-21	2.5e-19
FBgn0037754	-8.86	-9.46	0.87	6.78	8e-21	2.7e-19
FBgn0051740	-19.24	-13.37	-8.47	-0.28	8.3e-21	2.8e-19
FBgn0028506	-9.7	-9.03	-0.97	6.51	8.6e-21	2.9e-19
FBgn0032022	-10.81	-12.9	3.02	3.52	8.8e-21	2.9e-19
FBgn0038720	-10.67	-11.73	1.53	3.97	1.2e-20	3.9e-19
FBgn0034931	-10.98	-10.19	-1.14	4.77	1.2e-20	3.9e-19
FBgn0025815	-9.25	-8.64	-0.88	7.1	1.3e-20	4.4e-19
FBgn0030574	-8.61	-9.35	1.06	7.07	1.3e-20	4.4e-19
FBgn0038964	-8.89	-8.27	-0.9	7.62	1.3e-20	4.4e-19
FBgn0051676	-10.79	-12.13	1.93	3.71	1.4e-20	4.5e-19
FBgn0000042	-4.93	-5.59	0.95	12.42	1.4e-20	4.7e-19
FBgn0038118	-10.56	-9.78	-1.12	5.37	1.6e-20	5.2e-19
FBgn0037107	-9	-9.59	0.86	6.59	1.6e-20	5.3e-19
FBgn0000463	-9.46	-8.57	-1.28	7.06	1.7e-20	5.4e-19
FBgn0038172	-10.59	-12.12	2.2	3.94	1.7e-20	5.4e-19
FBgn0259822	-9.26	-9.98	1.04	6.15	2.5e-20	7.9e-19
FBgn0003124	-8.63	-7.89	-1.06	8.11	2.6e-20	8.3e-19
FBgn0051781	-10.63	-12.12	2.15	3.9	3e-20	9.6e-19
FBgn0037835	-10.31	-11.57	1.82	4.43	3.1e-20	9.7e-19
FBgn0052318	-10.97	-10.18	-1.14	4.78	3.2e-20	1e-18
FBgn0010240	-9	-9.61	0.88	6.57	3.3e-20	1e-18
FBgn0010452	-8.43	-7.76	-0.96	8.33	3.5e-20	1.1e-18
FBgn0085383	-9.56	-10.35	1.15	5.68	3.5e-20	1.1e-18
FBgn0025391	-10.72	-11.95	1.78	3.85	4e-20	1.2e-18
FBgn0024913	-8.97	-9.57	0.87	6.62	4e-20	1.2e-18
FBgn0266420	-9.6	-9	-0.87	6.58	4.4e-20	1.4e-18
FBgn0000449	-10.76	-12.62	2.67	3.63	4.8e-20	1.5e-18
FBgn0023000	-9.57	-10.31	1.07	5.69	5.2e-20	1.6e-18
FBgn0024912	-10.64	-9.92	-1.04	5.2	5.3e-20	1.6e-18
FBgn0031879	-9.59	-8.82	-1.12	6.76	7e-20	2.1e-18
FBgn0039099	-11.35	-13.69	3.38	2.71	7.1e-20	2.1e-18
FBgn0265767	-8.8	-9.44	0.92	6.85	7.1e-20	2.2e-18
FBgn0262620	-11.37	-10.42	-1.38	4.38	7.2e-20	2.2e-18
FBgn0000567	-8.63	-9.72	1.57	6.89	7.6e-20	2.3e-18
FBgn0037548	-11.49	-10.43	-1.52	4.31	7.6e-20	2.3e-18
FBgn0028523	-9.3	-10.08	1.12	6.06	7.6e-20	2.3e-18
FBgn0034567	-10.16	-10.9	1.08	4.84	7.8e-20	2.3e-18
FBgn0034264	-10.97	-10.18	-1.14	4.78	7.9e-20	2.3e-18
FBgn0063494	-11.86	-10.62	-1.78	3.98	8e-20	2.4e-18
FBgn0260793	-8.23	-9.02	1.15	7.6	1e-19	3e-18
FBgn0036846	-9.49	-10.33	1.21	5.76	1e-19	3.1e-18
FBgn0037736	-8.37	-8.97	0.86	7.48	1.2e-19	3.4e-18
FBgn0010278	-7.97	-7.4	-0.82	8.9	1.3e-19	3.9e-18
FBgn0033438	-8.56	-9.5	1.35	7.06	1.4e-19	4.1e-18
FBgn0028622	-10.77	-10.04	-1.06	5.01	1.5e-19	4.3e-18
FBgn0041087	-10.17	-11.05	1.27	4.76	1.6e-19	4.6e-18
FBgn0029804	-11.14	-13.32	3.14	3.04	1.6e-19	4.7e-18
FBgn0003888	-8.72	-9.48	1.1	6.91	1.7e-19	4.9e-18
FBgn0033250	-8.4	-8.97	0.81	7.46	1.7e-19	5e-18
FBgn0035921	-11.61	-10.52	-1.57	4.17	1.8e-19	5.3e-18
FBgn0031690	-13.15	-11.3	-2.67	2.84	1.9e-19	5.5e-18
FBgn0020272	-10.94	-10.14	-1.15	4.84	2.3e-19	6.6e-18
FBgn0028888	-10.19	-11.12	1.34	4.72	2.4e-19	6.7e-18
FBgn0028411	-10.2	-9.58	-0.89	5.73	2.5e-19	7e-18
FBgn0029814	-8.49	-9.24	1.08	7.24	2.7e-19	7.6e-18
FBgn0267252	-7.18	-7.9	1.04	9.14	2.7e-19	7.6e-18
FBgn0270928	-8.21	-8.79	0.84	7.72	2.8e-19	7.9e-18
FBgn0264490	-7.31	-8.59	1.83	8.74	2.8e-19	7.9e-18
FBgn0051864	-10.6	-9.87	-1.05	5.25	3.1e-19	8.5e-18
FBgn0266731	-10.07	-9.11	-1.38	6.25	3.1e-19	8.5e-18
FBgn0001254	-10.37	-19.24	12.79	3.98	3.1e-19	8.5e-18
FBgn0010453	-8.24	-9.13	1.28	7.54	3.9e-19	1.1e-17
FBgn0259163	-8.39	-8.98	0.86	7.47	4.2e-19	1.2e-17
FBgn0083950	-8.97	-9.68	1.02	6.57	4.9e-19	1.3e-17
FBgn0032350	-9.23	-10	1.11	6.16	5e-19	1.4e-17
FBgn0027949	-9.66	-8.99	-0.96	6.56	5.1e-19	1.4e-17
FBgn0003391	-8.9	-8.23	-0.96	7.65	5.1e-19	1.4e-17
FBgn0015372	-9.32	-10	0.99	6.08	5.3e-19	1.4e-17
FBgn0265139	-12.59	-19.24	9.59	0.86	5.5e-19	1.5e-17
FBgn0043806	-8.68	-9.46	1.13	6.96	5.8e-19	1.6e-17
FBgn0261612	-10.86	-12.4	2.22	3.56	5.8e-19	1.6e-17
FBgn0259685	-10.11	-9.32	-1.14	6.03	6.4e-19	1.7e-17
FBgn0010247	-9.19	-9.91	1.05	6.25	7.5e-19	2e-17
FBgn0035209	-10.67	-9.96	-1.02	5.14	7.5e-19	2e-17
FBgn0033741	-9.04	-8.46	-0.83	7.37	8.1e-19	2.2e-17
FBgn0039530	-9.31	-10.07	1.09	6.06	8.2e-19	2.2e-17
FBgn0050172	-8.99	-9.76	1.12	6.52	8.5e-19	2.3e-17
FBgn0034070	-8.37	-8.98	0.88	7.48	9.6e-19	2.5e-17
FBgn0004652	-9.44	-8.61	-1.2	7.04	9.9e-19	2.6e-17
FBgn0032123	-9.77	-10.46	0.99	5.42	1e-18	2.7e-17
FBgn0051075	-9.43	-10.15	1.03	5.9	1e-18	2.7e-17
FBgn0013269	-8.37	-7.77	-0.87	8.36	1e-18	2.7e-17
FBgn0260660	-9.52	-10.37	1.22	5.71	1e-18	2.7e-17
FBgn0031955	-9.52	-10.17	0.93	5.8	1.1e-18	2.8e-17
FBgn0267969	-13.97	-11.94	-2.93	1.89	1.2e-18	3.2e-17
FBgn0043070	-8.25	-8.84	0.85	7.66	1.3e-18	3.2e-17
FBgn0029755	-10.28	-9.64	-0.94	5.64	1.4e-18	3.6e-17
FBgn0051235	-9.88	-10.74	1.24	5.2	1.4e-18	3.7e-17
FBgn0260746	-9.44	-10.43	1.43	5.77	1.6e-18	4e-17
FBgn0038716	-12.02	-13.94	2.77	1.83	1.6e-18	4.2e-17
FBgn0029708	-7.6	-8.16	0.8	8.62	1.7e-18	4.4e-17
FBgn0024238	-8.13	-8.83	1.01	7.78	2.1e-18	5.3e-17
FBgn0000055	-11.18	-13	2.63	3.04	2.3e-18	5.9e-17
FBgn0031971	-8.54	-9.08	0.78	7.27	2.6e-18	6.5e-17
FBgn0033717	-7.92	-8.98	1.52	7.93	2.9e-18	7.2e-17
FBgn0052483	-11.47	-10.47	-1.44	4.28	3.3e-18	8.3e-17
FBgn0051660	-8.57	-7.9	-0.97	8.13	3.3e-18	8.3e-17
FBgn0264494	-10.19	-10.96	1.12	4.79	3.4e-18	8.6e-17
FBgn0036786	-10.2	-9.56	-0.92	5.75	3.6e-18	8.9e-17
FBgn0038980	-9.65	-10.44	1.13	5.55	3.8e-18	9.3e-17
FBgn0035695	-12.11	-10.71	-2.02	3.8	3.8e-18	9.5e-17
FBgn0265296	-7.34	-7.97	0.91	8.96	3.9e-18	9.6e-17
FBgn0004198	-7.49	-8.12	0.91	8.75	4.2e-18	1e-16
FBgn0038150	-12.96	-11.27	-2.43	2.91	4.3e-18	1e-16
FBgn0011705	-9.12	-10.13	1.45	6.22	4.6e-18	1.1e-16
FBgn0020270	-9.72	-9.1	-0.9	6.43	5.1e-18	1.2e-16
FBgn0001149	-8.53	-7.95	-0.84	8.1	5.2e-18	1.3e-16
FBgn0030358	-9.5	-10.12	0.89	5.84	5.7e-18	1.4e-16
FBgn0040809	-13.96	-11.99	-2.85	1.83	5.8e-18	1.4e-16
FBgn0011692	-9.03	-8.38	-0.94	7.45	5.9e-18	1.4e-16
FBgn0040487	-14.39	-12.47	-2.78	1.16	6.2e-18	1.5e-16
FBgn0004381	-9.06	-9.64	0.84	6.51	6.3e-18	1.5e-16
FBgn0020633	-9.05	-8.43	-0.9	7.39	6.4e-18	1.5e-16
FBgn0030756	-13.99	-11.83	-3.11	2.02	6.4e-18	1.5e-16
FBgn0033500	-10.13	-11.12	1.43	4.78	6.9e-18	1.6e-16
FBgn0000556	-4.83	-4.29	-0.78	13.4	6.9e-18	1.6e-16
FBgn0004622	-10.3	-11.12	1.19	4.61	6.9e-18	1.6e-16
FBgn0002638	-8.72	-8.08	-0.93	7.89	7e-18	1.7e-16
FBgn0031157	-13.04	-11.51	-2.21	2.61	7.9e-18	1.9e-16
FBgn0001257	-10.05	-9.32	-1.06	6.06	7.9e-18	1.9e-16
FBgn0040765	-9.44	-10.12	0.99	5.91	8.2e-18	1.9e-16
FBgn0051721	-9.34	-10.05	1.01	6.04	1e-17	2.3e-16
FBgn0259140	-9.59	-8.74	-1.23	6.84	1e-17	2.4e-16
FBgn0038839	-9.16	-9.9	1.08	6.28	1.1e-17	2.6e-16
FBgn0000039	-9.23	-9.93	1.01	6.2	1.1e-17	2.7e-16
FBgn0032343	-9.65	-10.4	1.09	5.57	1.3e-17	2.9e-16
FBgn0025837	-11.66	-13.17	2.17	2.43	1.3e-17	3e-16
FBgn0020299	-9.06	-9.67	0.87	6.49	1.5e-17	3.6e-16
FBgn0266421	-9.7	-9.14	-0.8	6.4	1.6e-17	3.6e-16
FBgn0035431	-12.88	-11.32	-2.24	2.88	1.6e-17	3.7e-16
FBgn0041182	-8.97	-9.63	0.94	6.59	1.6e-17	3.8e-16
FBgn0038818	-9.21	-9.87	0.95	6.25	1.7e-17	3.9e-16
FBgn0033031	-9.52	-10.22	1.01	5.78	1.7e-17	4e-16
FBgn0030628	-10.1	-9.48	-0.89	5.87	1.8e-17	4e-16
FBgn0011704	-8.83	-8.14	-0.99	7.77	1.8e-17	4e-16
FBgn0023023	-8.2	-8.91	1.02	7.68	1.8e-17	4.2e-16
FBgn0014417	-9.63	-10.35	1.04	5.61	1.9e-17	4.3e-16
FBgn0011824	-9.95	-9.32	-0.91	6.11	2e-17	4.6e-16
FBgn0052495	-9.15	-9.79	0.93	6.35	2.2e-17	4.9e-16
FBgn0030882	-9.15	-9.79	0.93	6.35	2.3e-17	5e-16
FBgn0267665	-9.44	-8.54	-1.3	7.1	2.4e-17	5.4e-16
FBgn0086408	-12.25	-14.21	2.82	1.5	2.4e-17	5.4e-16
FBgn0031424	-8.02	-8.58	0.81	8.01	2.5e-17	5.6e-16
FBgn0263829	-12.89	-15.79	4.18	0.51	2.8e-17	6.2e-16
FBgn0003082	-9.87	-8.91	-1.39	6.54	3e-17	6.7e-16
FBgn0051728	-11.84	-13.63	2.59	2.11	3.6e-17	7.9e-16
FBgn0039054	-7.95	-8.62	0.96	8.06	3.6e-17	7.9e-16
FBgn0000316	-9.36	-8.81	-0.79	6.88	3.7e-17	8.1e-16
FBgn0034396	-9.9	-10.68	1.11	5.2	3.7e-17	8.2e-16
FBgn0259239	-9.75	-10.4	0.94	5.47	3.8e-17	8.4e-16
FBgn0026602	-9.77	-10.52	1.08	5.39	3.9e-17	8.6e-16
FBgn0085414	-8.53	-9.12	0.85	7.27	3.9e-17	8.6e-16
FBgn0267001	-7.39	-7.95	0.81	8.93	4e-17	8.8e-16
FBgn0013433	-9.69	-10.38	0.99	5.54	4.3e-17	9.3e-16
FBgn0038250	-11.13	-12.43	1.89	3.24	5e-17	1.1e-15
FBgn0052204	-9.93	-10.74	1.18	5.14	5.3e-17	1.1e-15
FBgn0029114	-10.25	-9.56	-1	5.73	5.5e-17	1.2e-15
FBgn0027500	-9.65	-8.98	-0.97	6.57	5.5e-17	1.2e-15
FBgn0040532	-10.16	-10.89	1.05	4.84	5.6e-17	1.2e-15
FBgn0030052	-8.66	-9.46	1.15	6.97	5.8e-17	1.2e-15
FBgn0024332	-9.18	-8.57	-0.88	7.19	6e-17	1.3e-15
FBgn0041723	-8.52	-9.03	0.75	7.32	6.2e-17	1.3e-15
FBgn0027498	-8.68	-9.27	0.84	7.04	6.7e-17	1.4e-15
FBgn0266346	-9.91	-10.7	1.14	5.18	6.9e-17	1.5e-15
FBgn0014343	-9.91	-10.76	1.22	5.15	7e-17	1.5e-15
FBgn0265598	-9.57	-10.19	0.9	5.75	7.8e-17	1.6e-15
FBgn0014163	-5.22	-5.87	0.93	12.01	7.9e-17	1.7e-15
FBgn0087002	-7.45	-8.21	1.1	8.73	8.1e-17	1.7e-15
FBgn0001090	-8.08	-8.65	0.82	7.92	8.5e-17	1.8e-15
FBgn0036821	-10.02	-10.91	1.28	4.98	8.6e-17	1.8e-15
FBgn0261990	-14.98	-12.2	-4.01	1.41	8.7e-17	1.8e-15
FBgn0037166	-9.69	-10.55	1.25	5.47	9.2e-17	1.9e-15
FBgn0030703	-8.62	-9.19	0.81	7.14	9.8e-17	2e-15
FBgn0003720	-10.42	-9.7	-1.03	5.51	1e-16	2.2e-15
FBgn0037181	-9.95	-10.66	1.03	5.16	1.2e-16	2.4e-15
FBgn0039282	-9.43	-10.05	0.88	5.95	1.2e-16	2.5e-15
FBgn0262735	-7.42	-6.49	-1.34	10.05	1.2e-16	2.6e-15
FBgn0027528	-9.44	-8.88	-0.8	6.77	1.4e-16	2.9e-15
FBgn0032683	-11.02	-12.21	1.72	3.43	1.4e-16	2.9e-15
FBgn0003731	-9.91	-9.31	-0.86	6.13	1.4e-16	2.9e-15
FBgn0040717	-12.82	-11.01	-2.6	3.26	1.4e-16	2.9e-15
FBgn0036926	-8.51	-9.2	0.99	7.24	1.6e-16	3.2e-15
FBgn0033548	-10.68	-10.03	-0.94	5.08	1.6e-16	3.3e-15
FBgn0041186	-9.9	-9.31	-0.85	6.14	1.6e-16	3.3e-15
FBgn0031734	-12.77	-11.3	-2.13	2.93	1.7e-16	3.4e-15
FBgn0086356	-9.14	-8.44	-1.01	7.34	1.7e-16	3.4e-15
FBgn0028491	-11.56	-10.61	-1.37	4.1	1.7e-16	3.4e-15
FBgn0020269	-8.47	-9.11	0.92	7.32	1.7e-16	3.4e-15
FBgn0029911	-8.98	-9.49	0.73	6.65	2e-16	4e-15
FBgn0003016	-9.75	-10.36	0.88	5.49	2.1e-16	4.2e-15
FBgn0003386	-9.41	-10.11	1	5.94	2.3e-16	4.7e-15
FBgn0019643	-9.74	-10.6	1.24	5.39	2.7e-16	5.3e-15
FBgn0035936	-8.96	-9.59	0.9	6.62	2.9e-16	5.7e-15
FBgn0036152	-12.63	-11.31	-1.9	2.96	3e-16	5.9e-15
FBgn0030742	-8.74	-9.3	0.8	6.97	3.2e-16	6.3e-15
FBgn0260450	-9.99	-9.38	-0.88	6.03	3.6e-16	7.2e-15
FBgn0052333	-9.9	-10.61	1.02	5.23	3.7e-16	7.3e-15
FBgn0034788	-9.56	-10.18	0.89	5.76	3.7e-16	7.3e-15
FBgn0035968	-9.66	-10.66	1.44	5.45	3.9e-16	7.7e-15
FBgn0022338	-9.91	-9.35	-0.82	6.1	4e-16	7.8e-15
FBgn0041629	-8.93	-9.49	0.8	6.7	4.2e-16	8.1e-15
FBgn0003463	-10.67	-9.71	-1.39	5.39	4.2e-16	8.2e-15
FBgn0000405	-8.89	-8.28	-0.88	7.61	4.4e-16	8.6e-15
FBgn0029830	-10.36	-11.22	1.25	4.5	4.6e-16	9e-15
FBgn0037844	-9.17	-8.57	-0.86	7.2	5e-16	9.7e-15
FBgn0000497	-9.79	-9	-1.13	6.48	5.1e-16	9.8e-15
FBgn0040351	-9.22	-9.79	0.82	6.28	5.2e-16	1e-14
FBgn0263117	-8.02	-9.62	2.31	7.63	5.5e-16	1.1e-14
FBgn0000071	-7.87	-8.52	0.94	8.19	5.6e-16	1.1e-14
FBgn0050159	-10.11	-9.52	-0.86	5.83	5.8e-16	1.1e-14
FBgn0027930	-10.09	-10.85	1.09	4.93	6.1e-16	1.2e-14
FBgn0002938	-11.16	-12.33	1.68	3.24	6.5e-16	1.2e-14
FBgn0015524	-10.37	-11.19	1.19	4.5	6.8e-16	1.3e-14
FBgn0000416	-6.93	-7.48	0.78	9.59	7e-16	1.3e-14
FBgn0001255	-11.97	-13.73	2.55	1.94	7.1e-16	1.3e-14
FBgn0261987	-8.45	-7.86	-0.84	8.23	7.1e-16	1.3e-14
FBgn0052088	-10.39	-9.7	-1	5.52	7.3e-16	1.4e-14
FBgn0016797	-7.7	-8.3	0.86	8.45	7.4e-16	1.4e-14
FBgn0250837	-8.39	-7.87	-0.74	8.25	7.7e-16	1.4e-14
FBgn0025693	-11.04	-12.05	1.46	3.46	8e-16	1.5e-14
FBgn0267408	-10.96	-9.91	-1.51	5.07	8.4e-16	1.6e-14
FBgn0015040	-9.85	-9.18	-0.96	6.29	8.4e-16	1.6e-14
FBgn0038087	-10.1	-10.84	1.07	4.93	8.7e-16	1.6e-14
FBgn0262945	-11.63	-10.57	-1.53	4.12	9.1e-16	1.7e-14
FBgn0028644	-9.75	-10.79	1.51	5.31	9.5e-16	1.8e-14
FBgn0031627	-9.64	-10.59	1.38	5.5	9.5e-16	1.8e-14
FBgn0030551	-11.41	-10.56	-1.23	4.21	1.1e-15	2e-14
FBgn0036007	-7.85	-7.3	-0.79	9.06	1.1e-15	2e-14
FBgn0025687	-10.1	-10.78	0.98	4.96	1.1e-15	2.1e-14
FBgn0264372	-11.99	-13.49	2.17	1.96	1.2e-15	2.1e-14
FBgn0031697	-9.76	-10.39	0.91	5.47	1.2e-15	2.2e-14
FBgn0266100	-8.15	-8.69	0.77	7.83	1.2e-15	2.2e-14
FBgn0033249	-9.89	-10.67	1.13	5.21	1.2e-15	2.2e-14
FBgn0266362	-13.83	-19.24	7.81	-0.8	1.2e-15	2.2e-14
FBgn0260499	-8.25	-8.79	0.78	7.69	1.3e-15	2.3e-14
FBgn0265725	-12	-11	-1.44	3.51	1.3e-15	2.4e-14
FBgn0261461	-10.01	-10.62	0.89	5.12	1.4e-15	2.5e-14
FBgn0032666	-7.95	-8.53	0.83	8.1	1.5e-15	2.7e-14
FBgn0262656	-8.21	-7.61	-0.86	8.58	1.5e-15	2.8e-14
FBgn0030237	-8.94	-9.55	0.88	6.67	1.5e-15	2.8e-14
FBgn0029093	-7.44	-8	0.81	8.86	1.5e-15	2.8e-14
FBgn0025625	-8.27	-8.77	0.72	7.68	1.6e-15	2.9e-14
FBgn0000382	-8.01	-8.52	0.72	8.05	1.6e-15	2.9e-14
FBgn0002973	-9.04	-8.41	-0.91	7.41	1.6e-15	2.9e-14
FBgn0032906	-9.75	-9.19	-0.8	6.33	1.7e-15	3.1e-14
FBgn0035761	-9.27	-8.67	-0.87	7.06	1.8e-15	3.3e-14
FBgn0036454	-9.23	-9.86	0.91	6.23	1.9e-15	3.4e-14
FBgn0050349	-9.54	-9.03	-0.74	6.58	1.9e-15	3.5e-14
FBgn0038725	-8.97	-9.47	0.73	6.68	2.1e-15	3.7e-14
FBgn0034915	-9.57	-9.03	-0.77	6.57	2.1e-15	3.7e-14
FBgn0038321	-9.01	-9.69	0.99	6.53	2.2e-15	3.9e-14
FBgn0011659	-10.83	-10.19	-0.92	4.84	2.3e-15	4.1e-14
FBgn0003447	-7.57	-8.19	0.9	8.63	2.3e-15	4.1e-14
FBgn0261698	-9.78	-10.4	0.91	5.45	2.4e-15	4.2e-14
FBgn0264302	-10.7	-10.05	-0.93	5.04	2.4e-15	4.3e-14
FBgn0264303	-10.7	-10.05	-0.93	5.04	2.4e-15	4.3e-14
FBgn0039755	-15.06	-12.93	-3.07	0.48	2.6e-15	4.5e-14
FBgn0032013	-9.84	-10.49	0.94	5.35	2.7e-15	4.7e-14
FBgn0031888	-12.01	-10.9	-1.6	3.62	2.9e-15	5e-14
FBgn0085399	-8.83	-9.53	1	6.77	2.9e-15	5.1e-14
FBgn0266518	-9.16	-8.58	-0.83	7.2	3e-15	5.1e-14
FBgn0259150	-8.67	-9.38	1.02	7	3.2e-15	5.6e-14
FBgn0022800	-11.37	-10.46	-1.32	4.33	3.4e-15	5.8e-14
FBgn0028400	-7.59	-8.09	0.72	8.66	3.4e-15	5.8e-14
FBgn0039250	-9.37	-8.76	-0.88	6.92	3.6e-15	6.2e-14
FBgn0039465	-8.42	-8.93	0.74	7.47	3.7e-15	6.4e-14
FBgn0033791	-9.26	-9.89	0.9	6.19	3.7e-15	6.4e-14
FBgn0015268	-7.53	-7.06	-0.68	9.45	3.9e-15	6.7e-14
FBgn0026439	-8.15	-8.66	0.74	7.85	4e-15	6.8e-14
FBgn0085732	-9.6	-10.46	1.25	5.6	4e-15	6.8e-14
FBgn0032815	-9.52	-8.84	-0.98	6.77	4e-15	6.9e-14
FBgn0050085	-9.67	-9.09	-0.83	6.46	4.2e-15	7.1e-14
FBgn0022984	-8.36	-8.85	0.71	7.56	4.2e-15	7.1e-14
FBgn0036550	-11.58	-12.78	1.74	2.63	4.3e-15	7.2e-14
FBgn0000404	-8.56	-7.96	-0.87	8.08	4.4e-15	7.4e-14
FBgn0262730	-7.89	-8.43	0.78	8.21	4.5e-15	7.6e-14
FBgn0031791	-11.34	-13.02	2.42	2.84	4.9e-15	8.2e-14
FBgn0264953	-9.21	-9.85	0.93	6.26	5.1e-15	8.5e-14
FBgn0050197	-10.21	-10.92	1.03	4.79	5.2e-15	8.8e-14
FBgn0021800	-7.65	-8.14	0.71	8.59	5.4e-15	9e-14
FBgn0025643	-13.51	-19.24	8.27	-0.39	5.8e-15	9.7e-14
FBgn0036791	-10.88	-11.85	1.4	3.71	6.4e-15	1.1e-13
FBgn0017577	-9.09	-8.5	-0.85	7.3	7.1e-15	1.2e-13
FBgn0038246	-9.07	-9.59	0.75	6.52	7.3e-15	1.2e-13
FBgn0038198	-10.08	-10.83	1.08	4.95	7.7e-15	1.3e-13
FBgn0019952	-10.09	-11.01	1.32	4.86	7.8e-15	1.3e-13
FBgn0083991	-10.37	-11.28	1.31	4.46	8.3e-15	1.4e-13
FBgn0011837	-9.34	-8.65	-0.99	7.04	8.8e-15	1.5e-13
FBgn0003118	-9.54	-9.04	-0.73	6.58	9.4e-15	1.6e-13
FBgn0028424	-11.33	-10.21	-1.62	4.61	9.4e-15	1.6e-13
FBgn0052251	-10.22	-9.55	-0.96	5.75	9.5e-15	1.6e-13
FBgn0034879	-9.7	-9.12	-0.85	6.42	9.6e-15	1.6e-13
FBgn0026015	-9.53	-9	-0.76	6.61	1e-14	1.7e-13
FBgn0010114	-8.91	-8.4	-0.73	7.5	1e-14	1.7e-13
FBgn0032506	-8.81	-9.31	0.72	6.91	1e-14	1.7e-13
FBgn0020637	-19.24	-13.75	-7.92	-0.78	1.1e-14	1.7e-13
FBgn0031464	-10.87	-10.15	-1.03	4.86	1.1e-14	1.9e-13
FBgn0039665	-10.73	-10.08	-0.93	5	1.2e-14	1.9e-13
FBgn0010173	-8.68	-8.17	-0.74	7.82	1.2e-14	2e-13
FBgn0001083	-11.14	-10.44	-1.01	4.45	1.4e-14	2.3e-13
FBgn0027111	-7.17	-7.77	0.86	9.22	1.4e-14	2.3e-13
FBgn0262870	-9.16	-9.77	0.88	6.34	1.5e-14	2.4e-13
FBgn0085354	-10.85	-11.86	1.46	3.74	1.6e-14	2.6e-13
FBgn0250839	-11.09	-13.3	3.2	3.11	1.7e-14	2.7e-13
FBgn0030796	-10.42	-11.44	1.46	4.35	1.7e-14	2.8e-13
FBgn0001086	-9.26	-8.71	-0.78	7.02	1.7e-14	2.8e-13
FBgn0010549	-11.59	-10.65	-1.35	4.04	1.8e-14	2.8e-13
FBgn0014861	-9.12	-8.54	-0.84	7.25	1.8e-14	2.8e-13
FBgn0031872	-10.14	-9.57	-0.82	5.77	1.8e-14	2.9e-13
FBgn0053080	-10.27	-11.03	1.1	4.68	1.8e-14	2.9e-13
FBgn0017590	-8.4	-9.01	0.87	7.44	1.9e-14	3e-13
FBgn0052521	-8.3	-8.78	0.69	7.66	1.9e-14	3.1e-13
FBgn0000273	-7.46	-7.97	0.74	8.85	2e-14	3.1e-13
FBgn0029723	-11.57	-10.61	-1.39	4.1	2e-14	3.1e-13
FBgn0025682	-8.67	-9.18	0.73	7.1	2.1e-14	3.3e-13
FBgn0030054	-9.68	-9.14	-0.79	6.41	2.2e-14	3.5e-13
FBgn0035630	-7.88	-7.4	-0.7	8.95	2.3e-14	3.7e-13
FBgn0032151	-7.59	-8.12	0.77	8.65	2.4e-14	3.7e-13
FBgn0029898	-10.96	-11.98	1.47	3.57	2.4e-14	3.7e-13
FBgn0085428	-12.14	-10.79	-1.94	3.7	2.4e-14	3.7e-13
FBgn0004003	-13.4	-19.24	8.43	-0.25	2.4e-14	3.7e-13
FBgn0031762	-8.75	-9.29	0.78	6.97	2.5e-14	3.8e-13
FBgn0267470	-13.81	-19.24	7.83	-0.79	2.5e-14	3.9e-13
FBgn0000084	-9.48	-10.14	0.95	5.85	2.6e-14	4e-13
FBgn0015929	-9.19	-8.62	-0.82	7.15	2.7e-14	4.1e-13
FBgn0052686	-14.14	-12.48	-2.4	1.19	2.7e-14	4.2e-13
FBgn0266579	-8.45	-9.05	0.85	7.37	2.8e-14	4.3e-13
FBgn0027546	-10.49	-11.25	1.1	4.36	2.8e-14	4.4e-13
FBgn0035812	-10.78	-10.06	-1.04	4.99	2.8e-14	4.4e-13
FBgn0052939	-11.03	-19.24	11.85	3.05	3.1e-14	4.7e-13
FBgn0250907	-9.13	-9.83	1.01	6.34	3.2e-14	4.9e-13
FBgn0021895	-8.15	-7.63	-0.75	8.6	3.3e-14	5e-13
FBgn0025525	-9.16	-9.71	0.8	6.37	3.3e-14	5e-13
FBgn0259735	-8.87	-9.38	0.74	6.81	3.3e-14	5.1e-13
FBgn0015924	-8.98	-9.52	0.78	6.64	3.5e-14	5.4e-13
FBgn0259994	-7	-7.51	0.74	9.52	3.6e-14	5.4e-13
FBgn0051116	-9.78	-10.41	0.91	5.45	3.8e-14	5.8e-13
FBgn0040726	-10.04	-10.78	1.07	5.01	4e-14	6e-13
FBgn0034436	-9.6	-9.11	-0.71	6.48	4e-14	6.1e-13
FBgn0027493	-9.28	-8.78	-0.73	6.95	4.3e-14	6.6e-13
FBgn0039182	-9.47	-8.98	-0.7	6.67	4.4e-14	6.7e-13
FBgn0027491	-8.44	-8.92	0.69	7.45	4.6e-14	6.9e-13
FBgn0031307	-8.91	-8.35	-0.81	7.54	4.6e-14	6.9e-13
FBgn0033710	-9.84	-10.44	0.86	5.37	4.6e-14	6.9e-13
FBgn0013272	-8.27	-7.75	-0.75	8.42	4.6e-14	6.9e-13
FBgn0034709	-8.49	-9	0.74	7.36	4.8e-14	7.1e-13
FBgn0035727	-13.43	-12.01	-2.06	1.94	5e-14	7.4e-13
FBgn0259211	-9.97	-9.27	-1	6.14	5.1e-14	7.6e-13
FBgn0000179	-8.22	-8.73	0.74	7.75	5.3e-14	7.9e-13
FBgn0010387	-10.27	-10.98	1.01	4.7	5.6e-14	8.3e-13
FBgn0261269	-10.81	-10.12	-1	4.92	5.6e-14	8.3e-13
FBgn0030851	-10.81	-10.18	-0.91	4.87	5.7e-14	8.4e-13
FBgn0025878	-9.2	-9.9	1	6.24	7.2e-14	1.1e-12
FBgn0264001	-7.31	-7.95	0.91	9	7.3e-14	1.1e-12
FBgn0034741	-13.59	-11.8	-2.58	2.13	7.8e-14	1.2e-12
FBgn0052412	-10.28	-10.99	1.02	4.68	8.1e-14	1.2e-12
FBgn0035410	-10.39	-9.51	-1.28	5.71	8.1e-14	1.2e-12
FBgn0052205	-12.01	-11.06	-1.36	3.45	8.1e-14	1.2e-12
FBgn0035264	-11.38	-10.6	-1.12	4.18	8.5e-14	1.2e-12
FBgn0029148	-9.85	-9.34	-0.75	6.14	8.6e-14	1.3e-12
FBgn0030613	-9.18	-9.78	0.86	6.32	9.5e-14	1.4e-12
FBgn0011701	-8.88	-9.43	0.8	6.78	9.5e-14	1.4e-12
FBgn0019938	-9.34	-8.8	-0.78	6.9	9.7e-14	1.4e-12
FBgn0035246	-6.74	-7.2	0.67	9.92	1e-13	1.5e-12
FBgn0004396	-10.44	-11.22	1.13	4.42	1e-13	1.5e-12
FBgn0019809	-11.33	-12.89	2.25	2.88	1e-13	1.5e-12
FBgn0263072	-7.95	-8.47	0.74	8.14	1.1e-13	1.6e-12
FBgn0020300	-12.28	-13.78	2.17	1.55	1.1e-13	1.6e-12
FBgn0036463	-9.81	-10.43	0.89	5.4	1.1e-13	1.6e-12
FBgn0259245	-10.24	-10.95	1.02	4.74	1.1e-13	1.6e-12
FBgn0033244	-8.53	-9.01	0.69	7.32	1.2e-13	1.7e-12
FBgn0260470	-9.32	-10.06	1.07	6.05	1.2e-13	1.7e-12
FBgn0037797	-12.97	-14.95	2.86	0.5	1.2e-13	1.8e-12
FBgn0032233	-9.34	-9.85	0.74	6.14	1.2e-13	1.8e-12
FBgn0032485	-8.92	-9.4	0.69	6.76	1.2e-13	1.8e-12
FBgn0004242	-7.62	-8.17	0.79	8.59	1.3e-13	1.8e-12
FBgn0002891	-10.04	-9.43	-0.89	5.95	1.3e-13	1.9e-12
FBgn0267727	-7.81	-7.26	-0.8	9.12	1.3e-13	1.9e-12
FBgn0039089	-9.4	-10.01	0.88	6	1.4e-13	1.9e-12
FBgn0005586	-8.44	-8.99	0.8	7.41	1.4e-13	1.9e-12
FBgn0011236	-10.67	-9.78	-1.29	5.32	1.4e-13	1.9e-12
FBgn0053481	-8.68	-9.18	0.71	7.09	1.5e-13	2.1e-12
FBgn0039075	-9.54	-10.11	0.83	5.81	1.6e-13	2.2e-12
FBgn0085387	-9.72	-10.44	1.04	5.48	1.6e-13	2.2e-12
FBgn0046258	-10.23	-11.07	1.22	4.7	1.6e-13	2.3e-12
FBgn0002183	-8.27	-7.78	-0.7	8.4	1.7e-13	2.4e-12
FBgn0030672	-8.38	-7.89	-0.72	8.24	1.8e-13	2.5e-12
FBgn0038191	-8.89	-8.37	-0.75	7.53	1.8e-13	2.5e-12
FBgn0028481	-8.28	-8.91	0.9	7.6	1.8e-13	2.5e-12
FBgn0028744	-9.78	-9.27	-0.73	6.24	1.8e-13	2.5e-12
FBgn0052647	-10.12	-10.75	0.91	4.96	1.8e-13	2.6e-12
FBgn0032084	-11.48	-12.8	1.91	2.73	1.9e-13	2.6e-12
FBgn0052029	-13.93	-12.19	-2.51	1.6	1.9e-13	2.7e-12
FBgn0029962	-9.9	-10.59	1	5.24	1.9e-13	2.7e-12
FBgn0052409	-10.03	-9.5	-0.76	5.89	1.9e-13	2.7e-12
FBgn0039862	-8.95	-9.43	0.69	6.71	2e-13	2.8e-12
FBgn0004435	-7.9	-8.38	0.7	8.23	2e-13	2.8e-12
FBgn0044047	-11.24	-12.27	1.49	3.17	2.1e-13	2.8e-12
FBgn0036622	-11.53	-10.66	-1.26	4.06	2.1e-13	2.9e-12
FBgn0005564	-9.26	-9.78	0.75	6.25	2.2e-13	3e-12
FBgn0031220	-10.83	-12.18	1.95	3.65	2.3e-13	3.1e-12
FBgn0010470	-9.84	-10.51	0.96	5.34	2.3e-13	3.1e-12
FBgn0031150	-9.51	-10.02	0.74	5.89	2.3e-13	3.2e-12
FBgn0030559	-10.24	-10.94	1.01	4.75	2.4e-13	3.2e-12
FBgn0033113	-11.42	-10.39	-1.48	4.38	2.4e-13	3.3e-12
FBgn0085391	-7.59	-8.25	0.95	8.59	2.5e-13	3.4e-12
FBgn0264307	-9.54	-10.04	0.73	5.85	2.5e-13	3.4e-12
FBgn0031146	-10.86	-12.7	2.66	3.5	2.6e-13	3.5e-12
FBgn0062928	-10.13	-9.61	-0.75	5.75	2.7e-13	3.6e-12
FBgn0051092	-9.72	-10.32	0.87	5.55	2.7e-13	3.7e-12
FBgn0026189	-7.35	-7.81	0.66	9.04	2.9e-13	3.9e-12
FBgn0033773	-12.91	-11.64	-1.83	2.51	3e-13	4e-12
FBgn0031091	-10.09	-9.52	-0.83	5.85	3e-13	4e-12
FBgn0019686	-10.01	-9.36	-0.93	6.03	3.2e-13	4.3e-12
FBgn0004449	-7.59	-8.14	0.78	8.64	3.2e-13	4.4e-12
FBgn0026084	-6.55	-7.13	0.83	10.12	3.3e-13	4.4e-12
FBgn0266347	-8.78	-9.37	0.85	6.9	3.4e-13	4.5e-12
FBgn0036319	-10.09	-10.73	0.93	4.99	3.4e-13	4.5e-12
FBgn0266376	-10.94	-11.9	1.38	3.63	3.4e-13	4.5e-12
FBgn0029584	-10.05	-10.7	0.94	5.04	3.6e-13	4.9e-12
FBgn0039897	-9.84	-10.42	0.84	5.38	3.8e-13	5.1e-12
FBgn0034286	-9.93	-10.69	1.09	5.16	4e-13	5.3e-12
FBgn0011225	-8.87	-8.4	-0.68	7.52	4.2e-13	5.6e-12
FBgn0083949	-9.19	-9.8	0.88	6.3	4.3e-13	5.7e-12
FBgn0033354	-10.15	-9.52	-0.91	5.81	4.4e-13	5.8e-12
FBgn0259707	-9.39	-10.12	1.05	5.95	4.5e-13	6e-12
FBgn0030855	-10.14	-9.61	-0.76	5.74	4.6e-13	6.1e-12
FBgn0030961	-9.89	-10.42	0.77	5.34	4.7e-13	6.2e-12
FBgn0028990	-9.95	-10.5	0.79	5.24	4.9e-13	6.4e-12
FBgn0266268	-9.75	-9.27	-0.7	6.26	4.9e-13	6.5e-12
FBgn0031695	-13.45	-11.98	-2.12	1.95	5e-13	6.6e-12
FBgn0001142	-9.22	-9.72	0.72	6.32	5e-13	6.6e-12
FBgn0010314	-9.7	-8.98	-1.03	6.55	5.1e-13	6.7e-12
FBgn0040056	-9.06	-9.52	0.66	6.57	5.1e-13	6.7e-12
FBgn0014427	-10.37	-11.82	2.09	4.28	5.3e-13	6.9e-12
FBgn0038585	-10.2	-9.69	-0.75	5.63	5.5e-13	7.2e-12
FBgn0027521	-10.58	-9.92	-0.96	5.22	5.7e-13	7.4e-12
FBgn0004919	-9.4	-10	0.87	6.01	5.7e-13	7.4e-12
FBgn0260933	-10.2	-9.59	-0.89	5.72	5.9e-13	7.7e-12
FBgn0038828	-10.2	-10.85	0.93	4.82	6.3e-13	8.2e-12
FBgn0038926	-10	-10.57	0.81	5.15	6.6e-13	8.5e-12
FBgn0036677	-13.07	-15.63	3.69	0.29	6.7e-13	8.7e-12
FBgn0000392	-10.12	-9.55	-0.81	5.8	7.3e-13	9.4e-12
FBgn0002643	-7.88	-8.36	0.69	8.25	7.3e-13	9.4e-12
FBgn0030195	-14.91	-12.99	-2.77	0.43	7.3e-13	9.4e-12
FBgn0035016	-7.7	-8.25	0.79	8.48	7.6e-13	9.7e-12
FBgn0029662	-12.16	-11.14	-1.47	3.3	7.6e-13	9.7e-12
FBgn0085420	-10.21	-10.97	1.1	4.76	7.6e-13	9.8e-12
FBgn0033918	-9.36	-8.86	-0.71	6.84	7.8e-13	1e-11
FBgn0039816	-9.41	-10.01	0.87	5.99	8e-13	1e-11
FBgn0051708	-10.62	-11.64	1.47	4.06	8.3e-13	1.1e-11
FBgn0031858	-10.47	-11.13	0.96	4.44	9.1e-13	1.2e-11
FBgn0035878	-9.67	-9.18	-0.71	6.38	9.3e-13	1.2e-11
FBgn0035039	-10.81	-10.18	-0.91	4.86	9.4e-13	1.2e-11
FBgn0021761	-8.82	-8.35	-0.68	7.58	9.5e-13	1.2e-11
FBgn0037999	-10.26	-9.74	-0.75	5.56	9.8e-13	1.2e-11
FBgn0000114	-9.09	-9.62	0.76	6.49	1e-12	1.3e-11
FBgn0036485	-9.89	-10.57	0.99	5.26	1.1e-12	1.3e-11
FBgn0039225	-11.14	-12.24	1.57	3.29	1.1e-12	1.4e-11
FBgn0033159	-7.42	-7.94	0.75	8.9	1.1e-12	1.4e-11
FBgn0052681	-13.32	-11.91	-2.02	2.07	1.1e-12	1.4e-11
FBgn0265838	-13.43	-11.98	-2.09	1.96	1.1e-12	1.4e-11
FBgn0038837	-8.75	-9.2	0.66	7.02	1.1e-12	1.4e-11
FBgn0058263	-9.4	-9.98	0.84	6.01	1.2e-12	1.5e-11
FBgn0051279	-14.98	-13.06	-2.78	0.35	1.2e-12	1.5e-11
FBgn0030912	-12.8	-11.67	-1.63	2.51	1.2e-12	1.5e-11
FBgn0026376	-9.12	-9.64	0.74	6.45	1.2e-12	1.5e-11
FBgn0086912	-9.99	-9.51	-0.69	5.9	1.2e-12	1.5e-11
FBgn0039073	-9.99	-11.1	1.61	4.94	1.2e-12	1.5e-11
FBgn0037137	-8.93	-8.42	-0.74	7.46	1.3e-12	1.7e-11
FBgn0036670	-11.43	-10.68	-1.08	4.09	1.4e-12	1.7e-11
FBgn0259113	-9.66	-9.16	-0.72	6.4	1.4e-12	1.8e-11
FBgn0037719	-10.01	-9.52	-0.7	5.89	1.4e-12	1.8e-11
FBgn0014380	-10.94	-11.97	1.49	3.6	1.5e-12	1.9e-11
FBgn0051076	-12.3	-14.29	2.86	1.42	1.6e-12	1.9e-11
FBgn0003041	-9.36	-8.76	-0.86	6.93	1.6e-12	2e-11
FBgn0031005	-10.06	-10.69	0.9	5.04	1.6e-12	2e-11
FBgn0051373	-11.73	-10.91	-1.18	3.72	1.6e-12	2e-11
FBgn0032785	-11.42	-14.13	3.9	2.58	1.6e-12	2e-11
FBgn0052237	-13.32	-15.63	3.34	-0.02	1.6e-12	2e-11
FBgn0010382	-9.42	-8.63	-1.14	7.03	1.7e-12	2.1e-11
FBgn0031497	-8.83	-8.38	-0.65	7.56	1.7e-12	2.1e-11
FBgn0004380	-9.13	-9.65	0.75	6.44	1.7e-12	2.1e-11
FBgn0025814	-9.53	-10.06	0.77	5.85	1.8e-12	2.2e-11
FBgn0015270	-10.69	-10.1	-0.85	5	2e-12	2.4e-11
FBgn0003312	-8.63	-10.18	2.24	6.76	2e-12	2.4e-11
FBgn0263237	-10.35	-9.82	-0.77	5.43	2.1e-12	2.5e-11
FBgn0004378	-9.04	-8.49	-0.8	7.34	2.1e-12	2.5e-11
FBgn0262871	-8.99	-9.47	0.69	6.65	2.1e-12	2.6e-11
FBgn0004859	-8.94	-8.3	-0.92	7.57	2.1e-12	2.6e-11
FBgn0041097	-8.12	-8.68	0.8	7.86	2.2e-12	2.6e-11
FBgn0039942	-9.3	-9.82	0.75	6.19	2.2e-12	2.6e-11
FBgn0035770	-9.57	-9.11	-0.67	6.49	2.2e-12	2.7e-11
FBgn0032249	-9.53	-10.03	0.72	5.86	2.3e-12	2.7e-11
FBgn0035194	-11.23	-10.55	-0.98	4.31	2.3e-12	2.8e-11
FBgn0026199	-8.62	-9.07	0.65	7.21	2.3e-12	2.8e-11
FBgn0250869	-10.51	-11.24	1.05	4.34	2.4e-12	2.9e-11
FBgn0051361	-10.06	-10.78	1.05	5	2.4e-12	2.9e-11
FBgn0002629	-10.86	-10.22	-0.92	4.8	2.4e-12	2.9e-11
FBgn0014179	-10.55	-11.58	1.48	4.16	2.5e-12	2.9e-11
FBgn0259927	-8.3	-8.81	0.73	7.63	2.5e-12	3e-11
FBgn0086359	-9.13	-9.59	0.67	6.47	2.6e-12	3.1e-11
FBgn0003545	-10.01	-9.44	-0.82	5.95	2.6e-12	3.1e-11
FBgn0000137	-10.09	-9.34	-1.08	6.02	2.7e-12	3.2e-11
FBgn0264574	-8.04	-8.53	0.71	8.02	2.7e-12	3.2e-11
FBgn0004575	-8.25	-8.85	0.88	7.66	2.7e-12	3.2e-11
FBgn0032006	-10.08	-9.47	-0.88	5.89	2.8e-12	3.4e-11
FBgn0051323	-10.53	-11.37	1.21	4.26	2.9e-12	3.4e-11
FBgn0036354	-9.96	-9.45	-0.73	5.97	3e-12	3.5e-11
FBgn0000409	-8.79	-8.35	-0.63	7.6	3e-12	3.6e-11
FBgn0053003	-14.1	-12.48	-2.34	1.21	3.1e-12	3.6e-11
FBgn0022772	-10.29	-9.62	-0.96	5.65	3.1e-12	3.6e-11
FBgn0011259	-7.67	-8.12	0.64	8.58	3.1e-12	3.6e-11
FBgn0035542	-9.62	-10.14	0.75	5.73	3.2e-12	3.8e-11
FBgn0002069	-8.76	-8.32	-0.63	7.64	3.3e-12	3.9e-11
FBgn0058160	-10.48	-11.19	1.01	4.39	3.5e-12	4.1e-11
FBgn0031081	-9.05	-9.6	0.78	6.53	3.6e-12	4.2e-11
FBgn0014018	-9.84	-9.31	-0.77	6.17	3.6e-12	4.2e-11
FBgn0034724	-9.61	-9.1	-0.75	6.48	3.6e-12	4.2e-11
FBgn0037913	-6.44	-7.04	0.87	10.27	3.7e-12	4.3e-11
FBgn0036169	-9.45	-9.93	0.69	5.99	3.8e-12	4.4e-11
FBgn0026702	-10.73	-10.18	-0.79	4.9	3.8e-12	4.4e-11
FBgn0265595	-10.09	-10.85	1.1	4.93	3.8e-12	4.4e-11
FBgn0262858	-10.25	-11.1	1.22	4.66	3.9e-12	4.5e-11
FBgn0034985	-10.01	-10.58	0.83	5.14	4e-12	4.6e-11
FBgn0040309	-7.76	-7.34	-0.6	9.07	4e-12	4.7e-11
FBgn0038053	-9.93	-10.49	0.81	5.26	4.1e-12	4.7e-11
FBgn0050410	-9.28	-8.81	-0.68	6.92	4.1e-12	4.8e-11
FBgn0031068	-10.49	-9.96	-0.76	5.23	4.2e-12	4.9e-11
FBgn0031489	-9.38	-9.96	0.84	6.04	4.4e-12	5.1e-11
FBgn0040505	-7.76	-8.25	0.7	8.43	4.4e-12	5.1e-11
FBgn0035179	-9.5	-10.06	0.8	5.88	4.4e-12	5.1e-11
FBgn0003701	-10.01	-9.48	-0.76	5.93	4.4e-12	5.1e-11
FBgn0026064	-9.82	-8.98	-1.21	6.5	4.7e-12	5.4e-11
FBgn0032140	-11.04	-12.46	2.05	3.33	4.8e-12	5.5e-11
FBgn0016693	-9.13	-9.58	0.65	6.48	5.1e-12	5.8e-11
FBgn0015376	-10.51	-9.98	-0.77	5.21	5.2e-12	5.9e-11
FBgn0086347	-10.21	-9.62	-0.86	5.69	5.3e-12	6e-11
FBgn0031832	-10.51	-10	-0.74	5.19	5.3e-12	6.1e-11
FBgn0036433	-10.84	-11.82	1.41	3.76	5.7e-12	6.5e-11
FBgn0004057	-11.49	-10.72	-1.1	4.02	6e-12	6.8e-11
FBgn0035283	-9.48	-9.96	0.7	5.95	6.2e-12	7.1e-11
FBgn0003023	-12.47	-11.24	-1.77	3.09	6.3e-12	7.2e-11
FBgn0033081	-9.32	-8.85	-0.68	6.87	6.4e-12	7.3e-11
FBgn0038337	-11.42	-12.54	1.62	2.88	6.5e-12	7.3e-11
FBgn0262737	-7.05	-7.57	0.74	9.44	6.7e-12	7.6e-11
FBgn0010014	-8.72	-9.24	0.75	7.03	6.8e-12	7.6e-11
FBgn0261788	-6.56	-7.07	0.74	10.15	6.8e-12	7.7e-11
FBgn0032949	-7.85	-8.27	0.62	8.34	6.8e-12	7.7e-11
FBgn0037941	-9.62	-10.31	0.99	5.64	7e-12	7.9e-11
FBgn0027844	-8.8	-9.38	0.83	6.88	7.1e-12	8e-11
FBgn0034728	-9.06	-8.55	-0.74	7.28	7.4e-12	8.3e-11
FBgn0035710	-8.85	-8.29	-0.8	7.62	7.7e-12	8.6e-11
FBgn0030158	-7.94	-8.49	0.8	8.14	7.7e-12	8.6e-11
FBgn0040237	-9.68	-9.22	-0.67	6.33	8.1e-12	9.1e-11
FBgn0044323	-7.77	-8.21	0.63	8.44	8.3e-12	9.3e-11
FBgn0028370	-9.97	-10.58	0.88	5.17	8.3e-12	9.3e-11
FBgn0038110	-10.19	-10.85	0.96	4.84	8.5e-12	9.4e-11
FBgn0032689	-8.86	-9.31	0.65	6.86	8.6e-12	9.5e-11
FBgn0031118	-8.11	-8.56	0.64	7.94	8.6e-12	9.6e-11
FBgn0042174	-7.21	-7.64	0.62	9.25	8.7e-12	9.6e-11
FBgn0265597	-8.66	-9.2	0.77	7.1	8.8e-12	9.7e-11
FBgn0036179	-10.61	-11.32	1.02	4.21	8.9e-12	9.9e-11
FBgn0033942	-11.27	-12.5	1.77	3.06	9e-12	1e-10
FBgn0063493	-13.52	-12.18	-1.94	1.71	9.1e-12	1e-10
FBgn0003997	-10.16	-9.53	-0.9	5.8	9.5e-12	1.1e-10
FBgn0023507	-11.15	-10.49	-0.95	4.4	9.6e-12	1.1e-10
FBgn0050339	-14.16	-12.7	-2.11	0.94	9.7e-12	1.1e-10
FBgn0032138	-7.99	-7.51	-0.69	8.79	9.8e-12	1.1e-10
FBgn0003328	-10.01	-10.6	0.86	5.13	9.9e-12	1.1e-10
FBgn0263257	-8.65	-9.25	0.86	7.08	1e-11	1.1e-10
FBgn0040281	-8.62	-9.08	0.68	7.2	1e-11	1.1e-10
FBgn0262719	-10.36	-9.75	-0.87	5.49	1e-11	1.1e-10
FBgn0034259	-9.24	-8.8	-0.64	6.95	1e-11	1.1e-10
FBgn0029133	-8.62	-8.18	-0.64	7.85	1e-11	1.1e-10
FBgn0025582	-7.95	-7.52	-0.62	8.81	1e-11	1.1e-10
FBgn0035868	-10.26	-9.75	-0.73	5.54	1.1e-11	1.2e-10
FBgn0261842	-10.66	-11.5	1.21	4.08	1.1e-11	1.2e-10
FBgn0004167	-9.01	-8.48	-0.76	7.37	1.1e-11	1.2e-10
FBgn0040233	-10.15	-9.56	-0.86	5.78	1.1e-11	1.2e-10
FBgn0032798	-8.52	-8.96	0.63	7.36	1.2e-11	1.2e-10
FBgn0000527	-10.3	-11.38	1.56	4.5	1.2e-11	1.3e-10
FBgn0010905	-7.59	-8.07	0.68	8.67	1.2e-11	1.3e-10
FBgn0040290	-10.11	-9.57	-0.78	5.79	1.2e-11	1.3e-10
FBgn0263143	-10.6	-10.04	-0.81	5.11	1.3e-11	1.4e-10
FBgn0015399	-8.12	-8.55	0.62	7.94	1.4e-11	1.5e-10
FBgn0036574	-10.32	-9.7	-0.9	5.56	1.4e-11	1.5e-10
FBgn0026411	-9.87	-10.42	0.79	5.35	1.4e-11	1.5e-10
FBgn0001078	-10.03	-9.3	-1.06	6.09	1.4e-11	1.6e-10
FBgn0035644	-11.16	-10.51	-0.93	4.38	1.5e-11	1.6e-10
FBgn0050296	-8.94	-9.44	0.71	6.72	1.6e-11	1.7e-10
FBgn0086917	-9.11	-10.66	2.25	6.07	1.6e-11	1.7e-10
FBgn0032405	-12.3	-13.96	2.4	1.48	1.7e-11	1.8e-10
FBgn0262699	-9.03	-9.46	0.62	6.63	1.7e-11	1.8e-10
FBgn0002962	-11.24	-10.25	-1.43	4.6	1.7e-11	1.8e-10
FBgn0031097	-10.82	-12.02	1.72	3.71	1.7e-11	1.8e-10
FBgn0050101	-13.77	-19.24	7.9	-0.73	1.7e-11	1.9e-10
FBgn0027330	-10.15	-9.56	-0.85	5.78	1.8e-11	2e-10
FBgn0266211	-12.41	-11.36	-1.52	2.98	1.9e-11	2e-10
FBgn0032225	-9.38	-9.83	0.65	6.11	1.9e-11	2e-10
FBgn0033529	-9.27	-8.85	-0.61	6.89	1.9e-11	2e-10
FBgn0005775	-8.54	-9.18	0.92	7.22	2e-11	2.1e-10
FBgn0011774	-10.49	-9.92	-0.83	5.27	2e-11	2.1e-10
FBgn0000659	-9.3	-9.91	0.88	6.14	2e-11	2.1e-10
FBgn0041707	-8.75	-9.3	0.8	6.96	2.1e-11	2.2e-10
FBgn0023395	-10.3	-9.71	-0.86	5.56	2.1e-11	2.2e-10
FBgn0021995	-9.54	-9.11	-0.62	6.51	2.2e-11	2.3e-10
FBgn0037934	-14.67	-12.83	-2.65	0.66	2.2e-11	2.4e-10
FBgn0031530	-9.44	-9.92	0.7	6.01	2.3e-11	2.4e-10
FBgn0031897	-9.58	-10.04	0.66	5.82	2.3e-11	2.4e-10
FBgn0042178	-9.54	-9.1	-0.64	6.52	2.3e-11	2.5e-10
FBgn0037248	-9.25	-8.74	-0.74	7	2.5e-11	2.6e-10
FBgn0052843	-10.46	-11.11	0.94	4.46	2.5e-11	2.6e-10
FBgn0027611	-8.96	-9.41	0.64	6.71	2.5e-11	2.6e-10
FBgn0029694	-13.97	-12.61	-1.97	1.1	2.6e-11	2.8e-10
FBgn0038679	-10.88	-10.18	-1.01	4.83	2.6e-11	2.8e-10
FBgn0266694	-8.52	-8.12	-0.58	7.96	2.7e-11	2.8e-10
FBgn0037949	-9.11	-9.56	0.65	6.5	2.7e-11	2.8e-10
FBgn0031515	-11.69	-12.94	1.8	2.46	3e-11	3.1e-10
FBgn0015609	-6.79	-7.25	0.66	9.84	3e-11	3.1e-10
FBgn0016054	-11.32	-10.63	-0.99	4.19	3e-11	3.1e-10
FBgn0035550	-11.56	-13.66	3.03	2.45	3e-11	3.1e-10
FBgn0031977	-8.99	-8.53	-0.66	7.33	3.1e-11	3.2e-10
FBgn0032393	-9.8	-9.35	-0.65	6.15	3.1e-11	3.2e-10
FBgn0028743	-8.35	-8.85	0.72	7.57	3.2e-11	3.3e-10
FBgn0026063	-9.37	-8.58	-1.14	7.09	3.2e-11	3.3e-10
FBgn0086443	-8.97	-8.54	-0.62	7.33	3.3e-11	3.4e-10
FBgn0038746	-9.88	-9.41	-0.68	6.06	3.4e-11	3.4e-10
FBgn0005278	-7.81	-7.32	-0.7	9.06	3.4e-11	3.4e-10
FBgn0024227	-9.72	-9.23	-0.7	6.31	3.4e-11	3.4e-10
FBgn0259736	-9.77	-10.26	0.71	5.53	3.4e-11	3.5e-10
FBgn0035766	-9.78	-9.25	-0.77	6.25	3.4e-11	3.5e-10
FBgn0031643	-9.34	-8.88	-0.66	6.83	3.5e-11	3.6e-10
FBgn0036360	-9.61	-10.21	0.87	5.7	3.6e-11	3.6e-10
FBgn0053547	-8.01	-8.51	0.73	8.06	3.8e-11	3.8e-10
FBgn0027086	-8.86	-8.44	-0.61	7.48	3.8e-11	3.9e-10
FBgn0013973	-9.8	-10.34	0.77	5.46	3.9e-11	4e-10
FBgn0083978	-11.43	-10.65	-1.13	4.11	4e-11	4.1e-10
FBgn0033174	-10.67	-10.04	-0.91	5.06	4e-11	4.1e-10
FBgn0033052	-9.63	-9.08	-0.8	6.49	4e-11	4.1e-10
FBgn0052512	-10.35	-10.94	0.85	4.64	4e-11	4.1e-10
FBgn0031301	-13.59	-12.03	-2.26	1.87	4.1e-11	4.1e-10
FBgn0083963	-9.94	-10.6	0.95	5.19	4.1e-11	4.2e-10
FBgn0032633	-8.4	-8.82	0.6	7.54	4.1e-11	4.2e-10
FBgn0262477	-8.59	-9.14	0.79	7.2	4.3e-11	4.3e-10
FBgn0039916	-10.35	-11.29	1.35	4.48	4.3e-11	4.4e-10
FBgn0264746	-11.67	-12.76	1.56	2.54	4.5e-11	4.5e-10
FBgn0038989	-9.96	-9.49	-0.68	5.94	4.5e-11	4.6e-10
FBgn0264815	-9.25	-9.85	0.86	6.22	4.7e-11	4.7e-10
FBgn0042630	-10.04	-10.55	0.73	5.12	4.8e-11	4.8e-10
FBgn0037973	-10.67	-10.15	-0.75	4.97	4.8e-11	4.8e-10
FBgn0035578	-10.95	-11.81	1.24	3.66	5e-11	5e-10
FBgn0034218	-11.55	-12.66	1.6	2.7	5.1e-11	5.1e-10
FBgn0024957	-9.15	-9.66	0.75	6.41	5.2e-11	5.2e-10
FBgn0030246	-9.69	-9.23	-0.67	6.32	5.3e-11	5.3e-10
FBgn0039241	-10.02	-9.5	-0.74	5.9	5.4e-11	5.4e-10
FBgn0029798	-10.62	-10.12	-0.73	5.02	5.7e-11	5.7e-10
FBgn0030067	-10.31	-9.81	-0.71	5.46	5.9e-11	5.9e-10
FBgn0034804	-10.16	-10.9	1.07	4.84	6e-11	5.9e-10
FBgn0015834	-7.98	-7.57	-0.6	8.74	6e-11	6e-10
FBgn0025777	-8.96	-9.38	0.61	6.74	6.1e-11	6e-10
FBgn0267439	-12.23	-11.07	-1.67	3.36	6.2e-11	6.1e-10
FBgn0033890	-10.13	-9.68	-0.65	5.68	6.2e-11	6.2e-10
FBgn0003380	-7.23	-7.69	0.67	9.21	6.3e-11	6.2e-10
FBgn0033911	-9.39	-9.87	0.69	6.09	6.4e-11	6.3e-10
FBgn0037290	-10.58	-9.81	-1.12	5.33	6.6e-11	6.5e-10
FBgn0027356	-9.41	-9.87	0.67	6.06	6.6e-11	6.5e-10
FBgn0031299	-9.64	-10.17	0.76	5.69	6.6e-11	6.5e-10
FBgn0034493	-12.26	-11.09	-1.69	3.33	6.7e-11	6.6e-10
FBgn0085369	-9.65	-10.54	1.28	5.51	6.7e-11	6.6e-10
FBgn0011606	-9.36	-8.82	-0.78	6.87	6.8e-11	6.7e-10
FBgn0033980	-13.22	-12	-1.77	2	6.9e-11	6.7e-10
FBgn0267253	-9.94	-10.6	0.96	5.2	7.1e-11	6.9e-10
FBgn0027657	-10.14	-10.86	1.04	4.88	7.2e-11	7e-10
FBgn0004509	-8.85	-9.4	0.8	6.82	7.2e-11	7.1e-10
FBgn0260812	-13.22	-11.98	-1.79	2.03	7.4e-11	7.2e-10
FBgn0034223	-9.77	-9.33	-0.64	6.19	7.5e-11	7.3e-10
FBgn0031461	-10.48	-11.2	1.04	4.4	7.6e-11	7.4e-10
FBgn0039678	-7.35	-8.18	1.2	8.85	7.7e-11	7.5e-10
FBgn0000140	-9.05	-8.48	-0.83	7.35	7.9e-11	7.6e-10
FBgn0052354	-8.6	-9.19	0.85	7.16	8e-11	7.7e-10
FBgn0267912	-7.91	-8.34	0.63	8.25	8e-11	7.8e-10
FBgn0039908	-7.9	-8.31	0.59	8.27	8.4e-11	8.1e-10
FBgn0035692	-7.87	-8.42	0.8	8.24	8.4e-11	8.1e-10
FBgn0031675	-9.71	-10.18	0.67	5.62	8.5e-11	8.2e-10
FBgn0043002	-10.26	-9.77	-0.7	5.52	8.5e-11	8.2e-10
FBgn0266578	-11.12	-12.28	1.67	3.3	8.6e-11	8.3e-10
FBgn0000036	-8.46	-9.05	0.84	7.36	8.8e-11	8.5e-10
FBgn0004364	-9.69	-10.19	0.71	5.64	9.1e-11	8.7e-10
FBgn0034335	-10.25	-9.73	-0.75	5.57	9.1e-11	8.7e-10
FBgn0010039	-10.58	-10.03	-0.8	5.12	9.2e-11	8.9e-10
FBgn0038237	-9.69	-10.27	0.84	5.59	9.3e-11	8.9e-10
FBgn0035309	-13.07	-11.88	-1.71	2.18	9.4e-11	9e-10
FBgn0037807	-11.19	-12.09	1.3	3.3	9.9e-11	9.5e-10
FBgn0063449	-11.32	-10.64	-0.98	4.18	1e-10	9.6e-10
FBgn0032891	-12.01	-11.08	-1.35	3.43	1e-10	9.8e-10
FBgn0259212	-8.94	-8.47	-0.67	7.41	1e-10	9.8e-10
FBgn0022029	-9.79	-9.31	-0.7	6.2	1e-10	9.8e-10
FBgn0004009	-12.61	-11.47	-1.64	2.79	1e-10	9.8e-10
FBgn0035918	-10.93	-10.26	-0.97	4.73	1e-10	9.9e-10
FBgn0038752	-10.45	-11.16	1.03	4.44	1.1e-10	1e-09
FBgn0046214	-7.63	-7.21	-0.6	9.26	1.1e-10	1e-09
FBgn0038341	-10.19	-10.87	0.98	4.82	1.1e-10	1.1e-09
FBgn0031020	-8.49	-8.08	-0.58	8.01	1.1e-10	1.1e-09
FBgn0036882	-9.5	-9.97	0.68	5.93	1.1e-10	1.1e-09
FBgn0000615	-11.14	-10.46	-0.98	4.44	1.2e-10	1.1e-09
FBgn0026197	-5.47	-5.95	0.7	11.73	1.2e-10	1.1e-09
FBgn0029823	-9.1	-8.7	-0.59	7.12	1.2e-10	1.2e-09
FBgn0261090	-10.11	-10.79	0.98	4.94	1.3e-10	1.2e-09
FBgn0000116	-6.34	-6.76	0.6	10.51	1.3e-10	1.2e-09
FBgn0034793	-9.82	-9.37	-0.64	6.12	1.3e-10	1.2e-09
FBgn0010583	-8.07	-8.47	0.58	8.02	1.3e-10	1.2e-09
FBgn0053653	-7.26	-7.67	0.6	9.2	1.3e-10	1.2e-09
FBgn0004168	-9.82	-10.37	0.8	5.42	1.3e-10	1.2e-09
FBgn0003268	-9.29	-8.79	-0.71	6.93	1.3e-10	1.2e-09
FBgn0035481	-7.78	-8.19	0.6	8.44	1.3e-10	1.3e-09
FBgn0037236	-10.15	-9.65	-0.73	5.69	1.4e-10	1.3e-09
FBgn0038282	-9.31	-9.9	0.84	6.14	1.4e-10	1.3e-09
FBgn0050419	-9.79	-10.35	0.81	5.46	1.4e-10	1.3e-09
FBgn0040842	-13.09	-14.96	2.69	0.35	1.5e-10	1.4e-09
FBgn0031275	-9.97	-10.58	0.89	5.18	1.5e-10	1.4e-09
FBgn0001197	-7.55	-7.12	-0.62	9.38	1.5e-10	1.4e-09
FBgn0263111	-7.87	-7.45	-0.61	8.91	1.5e-10	1.4e-09
FBgn0000588	-10.85	-10.27	-0.83	4.76	1.5e-10	1.4e-09
FBgn0004878	-9.09	-8.38	-1.01	7.42	1.5e-10	1.4e-09
FBgn0031939	-12.16	-13.31	1.66	1.82	1.5e-10	1.4e-09
FBgn0036259	-10.9	-11.83	1.34	3.7	1.6e-10	1.4e-09
FBgn0010238	-7.83	-8.34	0.73	8.31	1.6e-10	1.4e-09
FBgn0031992	-9.87	-10.5	0.92	5.31	1.6e-10	1.5e-09
FBgn0002924	-8.8	-8.33	-0.68	7.61	1.6e-10	1.5e-09
FBgn0003896	-9.08	-9.54	0.66	6.54	1.6e-10	1.5e-09
FBgn0036448	-8.48	-8.88	0.58	7.44	1.6e-10	1.5e-09
FBgn0266525	-10.21	-9.63	-0.83	5.68	1.6e-10	1.5e-09
FBgn0033095	-10.21	-9.63	-0.83	5.68	1.6e-10	1.5e-09
FBgn0259789	-7.89	-7.36	-0.76	8.98	1.7e-10	1.5e-09
FBgn0002466	-8.69	-8.12	-0.81	7.86	1.7e-10	1.5e-09
FBgn0004619	-9.74	-10.42	0.97	5.47	1.7e-10	1.5e-09
FBgn0031829	-10.77	-10.21	-0.8	4.85	1.7e-10	1.6e-09
FBgn0085228	-13.08	-15.04	2.83	0.36	1.7e-10	1.6e-09
FBgn0003515	-10.59	-12.57	2.86	3.86	1.7e-10	1.6e-09
FBgn0052625	-10.5	-9.98	-0.75	5.2	1.9e-10	1.8e-09
FBgn0037989	-9.04	-9.51	0.68	6.59	2e-10	1.8e-09
FBgn0028480	-9.41	-9.85	0.63	6.08	2e-10	1.9e-09
FBgn0031948	-10.61	-11.3	1	4.22	2.1e-10	1.9e-09
FBgn0029820	-9.41	-9.85	0.64	6.08	2.1e-10	1.9e-09
FBgn0265048	-8.92	-9.43	0.73	6.74	2.1e-10	1.9e-09
FBgn0037975	-12.67	-11.64	-1.49	2.59	2.1e-10	1.9e-09
FBgn0015527	-9.29	-8.88	-0.6	6.85	2.1e-10	1.9e-09
FBgn0005696	-10.76	-10.24	-0.75	4.83	2.1e-10	1.9e-09
FBgn0031882	-10.12	-10.66	0.78	5	2.1e-10	1.9e-09
FBgn0031961	-11.75	-10.86	-1.29	3.76	2.1e-10	1.9e-09
FBgn0019982	-10.37	-9.9	-0.68	5.35	2.2e-10	2e-09
FBgn0032449	-11.01	-11.9	1.27	3.55	2.2e-10	2e-09
FBgn0030871	-10.1	-9.66	-0.63	5.72	2.2e-10	2e-09
FBgn0038660	-10.79	-11.62	1.2	3.9	2.2e-10	2e-09
FBgn0000108	-6.52	-6.95	0.62	10.24	2.3e-10	2.1e-09
FBgn0015625	-9.02	-8.54	-0.68	7.3	2.3e-10	2.1e-09
FBgn0004369	-7.95	-8.4	0.65	8.17	2.4e-10	2.1e-09
FBgn0033661	-9.39	-8.82	-0.83	6.85	2.4e-10	2.1e-09
FBgn0039680	-8.91	-8.4	-0.74	7.48	2.4e-10	2.1e-09
FBgn0038526	-14.44	-12.67	-2.55	0.9	2.4e-10	2.1e-09
FBgn0027575	-8.53	-8.93	0.58	7.37	2.4e-10	2.2e-09
FBgn0261549	-8.62	-9.12	0.72	7.18	2.5e-10	2.2e-09
FBgn0051051	-10.34	-10.97	0.91	4.63	2.6e-10	2.3e-09
FBgn0001122	-7.38	-7.89	0.74	8.96	2.6e-10	2.3e-09
FBgn0000464	-7.81	-8.22	0.59	8.4	2.6e-10	2.4e-09
FBgn0263039	-11.42	-10.52	-1.3	4.25	2.7e-10	2.4e-09
FBgn0038755	-9.02	-9.47	0.64	6.63	2.7e-10	2.4e-09
FBgn0014028	-9.08	-8.67	-0.6	7.16	2.7e-10	2.4e-09
FBgn0025366	-8.16	-7.77	-0.57	8.46	2.7e-10	2.4e-09
FBgn0260399	-10.19	-9.63	-0.81	5.69	2.7e-10	2.4e-09
FBgn0263994	-8.24	-8.67	0.61	7.76	2.8e-10	2.5e-09
FBgn0029761	-8.84	-9.43	0.85	6.82	2.8e-10	2.5e-09
FBgn0035640	-10.15	-9.69	-0.67	5.66	2.8e-10	2.5e-09
FBgn0030803	-10.86	-10.29	-0.82	4.74	2.9e-10	2.6e-09
FBgn0039722	-9.82	-10.43	0.89	5.4	3e-10	2.7e-09
FBgn0004896	-9.54	-10.2	0.95	5.77	3.1e-10	2.7e-09
FBgn0261953	-9.78	-10.39	0.88	5.45	3.1e-10	2.7e-09
FBgn0037296	-12.73	-11.68	-1.52	2.53	3.5e-10	3e-09
FBgn0039178	-9.78	-10.32	0.77	5.49	3.8e-10	3.3e-09
FBgn0050203	-9.68	-10.37	1	5.56	4e-10	3.5e-09
FBgn0010551	-8.57	-8.18	-0.55	7.88	4.1e-10	3.6e-09
FBgn0263846	-9.43	-9.96	0.76	6	4.2e-10	3.7e-09
FBgn0000568	-7.22	-7.65	0.62	9.24	4.3e-10	3.7e-09
FBgn0266181	-8.29	-8.73	0.64	7.69	4.3e-10	3.8e-09
FBgn0038814	-10.96	-11.94	1.41	3.59	4.4e-10	3.8e-09
FBgn0036282	-13.85	-12.3	-2.24	1.47	4.4e-10	3.9e-09
FBgn0038197	-10.57	-10.04	-0.76	5.11	4.5e-10	3.9e-09
FBgn0037623	-8.71	-9.23	0.75	7.04	4.7e-10	4.1e-09
FBgn0015550	-9.33	-8.66	-0.97	7.04	4.8e-10	4.1e-09
FBgn0034261	-9.72	-10.24	0.75	5.59	4.8e-10	4.2e-09
FBgn0039151	-12.83	-14.23	2.03	0.82	4.9e-10	4.2e-09
FBgn0034761	-13.26	-11.72	-2.23	2.31	5e-10	4.4e-09
FBgn0028407	-9.89	-10.79	1.29	5.16	5.1e-10	4.4e-09
FBgn0032224	-9.95	-9.5	-0.65	5.94	5.1e-10	4.4e-09
FBgn0262476	-9	-8.54	-0.68	7.32	5.1e-10	4.4e-09
FBgn0036686	-9.55	-9.15	-0.58	6.47	5.1e-10	4.5e-09
FBgn0264817	-9.69	-10.38	1	5.55	5.2e-10	4.5e-09
FBgn0035499	-9.33	-8.75	-0.83	6.95	5.3e-10	4.5e-09
FBgn0030451	-10.92	-10.37	-0.8	4.64	5.4e-10	4.6e-09
FBgn0003261	-6.7	-6.32	-0.55	10.56	5.6e-10	4.8e-09
FBgn0000052	-9.16	-8.68	-0.7	7.11	5.7e-10	4.9e-09
FBgn0250848	-7.82	-8.2	0.54	8.4	5.7e-10	4.9e-09
FBgn0053123	-9.17	-8.76	-0.6	7.03	5.9e-10	5.1e-09
FBgn0263029	-9.17	-9.69	0.75	6.38	5.9e-10	5.1e-09
FBgn0000180	-10	-10.61	0.88	5.13	6e-10	5.1e-09
FBgn0263855	-9.49	-9.04	-0.64	6.6	6.1e-10	5.2e-09
FBgn0030504	-9.49	-9.05	-0.64	6.59	6.1e-10	5.2e-09
FBgn0032946	-6.99	-7.47	0.69	9.55	6.2e-10	5.3e-09
FBgn0030500	-10.25	-9.75	-0.73	5.55	6.2e-10	5.3e-09
FBgn0261260	-8.5	-8.91	0.59	7.4	6.4e-10	5.5e-09
FBgn0038143	-9.48	-9.94	0.65	5.96	6.5e-10	5.6e-09
FBgn0259749	-9.81	-10.27	0.66	5.49	6.6e-10	5.6e-09
FBgn0027585	-11.36	-10.19	-1.68	4.62	6.7e-10	5.7e-09
FBgn0263456	-9.06	-9.53	0.69	6.56	6.8e-10	5.7e-09
FBgn0037028	-8.22	-8.65	0.61	7.79	6.9e-10	5.8e-09
FBgn0039644	-10.64	-10	-0.92	5.12	7e-10	6e-09
FBgn0086365	-10.76	-11.7	1.36	3.9	7.1e-10	6e-09
FBgn0263934	-8.59	-9.08	0.7	7.23	7.2e-10	6.1e-09
FBgn0038470	-9.73	-9.22	-0.74	6.31	7.2e-10	6.1e-09
FBgn0035293	-9.29	-9.7	0.59	6.26	7.5e-10	6.3e-09
FBgn0034512	-13.9	-12.45	-2.1	1.29	7.5e-10	6.3e-09
FBgn0027836	-9.22	-8.7	-0.74	7.05	7.6e-10	6.4e-09
FBgn0033751	-9.33	-8.92	-0.59	6.8	7.8e-10	6.6e-09
FBgn0013972	-9.53	-10.15	0.9	5.81	7.8e-10	6.6e-09
FBgn0027550	-8.89	-9.34	0.65	6.82	7.8e-10	6.6e-09
FBgn0036202	-7.87	-8.24	0.54	8.34	7.9e-10	6.6e-09
FBgn0000256	-9.74	-10.2	0.66	5.59	7.9e-10	6.7e-09
FBgn0013467	-9.14	-9.67	0.75	6.41	7.9e-10	6.7e-09
FBgn0262031	-11.79	-10.96	-1.19	3.65	8.1e-10	6.8e-09
FBgn0035086	-9.46	-9.94	0.69	5.98	8.2e-10	6.8e-09
FBgn0032419	-13.25	-15.03	2.57	0.16	8.3e-10	7e-09
FBgn0002031	-8.72	-8.3	-0.6	7.69	8.6e-10	7.2e-09
FBgn0031886	-10.09	-9.65	-0.65	5.73	8.9e-10	7.4e-09
FBgn0060296	-9.86	-10.35	0.71	5.4	8.9e-10	7.4e-09
FBgn0035996	-12.01	-11.18	-1.19	3.33	9e-10	7.5e-09
FBgn0032105	-9.71	-9.26	-0.65	6.28	9.2e-10	7.7e-09
FBgn0030245	-8.84	-9.24	0.58	6.92	9.7e-10	8.1e-09
FBgn0039563	-10.26	-9.79	-0.67	5.51	9.7e-10	8.1e-09
FBgn0002564	-13.49	-11.52	-2.85	2.5	9.7e-10	8.1e-09
FBgn0040491	-11.66	-12.74	1.56	2.55	9.9e-10	8.2e-09
FBgn0028703	-8.66	-9.05	0.56	7.19	1e-09	8.5e-09
FBgn0261703	-9.78	-10.34	0.8	5.48	1e-09	8.5e-09
FBgn0085376	-9.14	-9.56	0.61	6.48	1e-09	8.6e-09
FBgn0030260	-9.9	-10.66	1.09	5.2	1e-09	8.7e-09
FBgn0264324	-8.55	-9	0.64	7.31	1.1e-09	8.8e-09
FBgn0004034	-14.37	-12.8	-2.26	0.76	1.1e-09	8.9e-09
FBgn0262867	-9.43	-9.86	0.62	6.06	1.1e-09	9.2e-09
FBgn0032801	-12.34	-11.48	-1.24	2.89	1.1e-09	9.3e-09
FBgn0033507	-10.79	-10.23	-0.8	4.82	1.2e-09	9.5e-09
FBgn0015919	-10.75	-11.4	0.95	4.04	1.2e-09	9.7e-09
FBgn0000064	-7.58	-7.08	-0.71	9.4	1.2e-09	9.7e-09
FBgn0030000	-10.55	-10.03	-0.74	5.13	1.2e-09	9.9e-09
FBgn0037723	-10.17	-9.72	-0.64	5.62	1.2e-09	9.9e-09
FBgn0037475	-10.08	-10.82	1.07	4.96	1.2e-09	1e-08
FBgn0029894	-9.08	-9.49	0.59	6.57	1.3e-09	1.1e-08
FBgn0028482	-9.65	-10.17	0.75	5.68	1.3e-09	1.1e-08
FBgn0039774	-9.74	-10.19	0.65	5.59	1.3e-09	1.1e-08
FBgn0000083	-7.89	-8.27	0.55	8.3	1.3e-09	1.1e-08
FBgn0040321	-10.47	-10	-0.68	5.21	1.4e-09	1.1e-08
FBgn0020647	-8.83	-9.23	0.58	6.93	1.4e-09	1.2e-08
FBgn0035702	-10.34	-10.85	0.73	4.69	1.4e-09	1.2e-08
FBgn0261999	-10.37	-10.97	0.86	4.6	1.4e-09	1.2e-08
FBgn0039734	-8.44	-8.85	0.59	7.5	1.4e-09	1.2e-08
FBgn0010300	-5.89	-6.27	0.54	11.19	1.4e-09	1.2e-08
FBgn0030529	-9.13	-8.74	-0.57	7.07	1.4e-09	1.2e-08
FBgn0015519	-9.76	-10.28	0.74	5.53	1.5e-09	1.2e-08
FBgn0038601	-9.68	-9.26	-0.6	6.3	1.5e-09	1.2e-08
FBgn0032515	-8.31	-8.71	0.57	7.68	1.5e-09	1.2e-08
FBgn0033183	-9.45	-9.08	-0.53	6.59	1.5e-09	1.3e-08
FBgn0264386	-9.04	-9.58	0.79	6.56	1.6e-09	1.3e-08
FBgn0260959	-9.99	-9.53	-0.67	5.89	1.6e-09	1.3e-08
FBgn0036984	-9.3	-9.73	0.62	6.23	1.6e-09	1.3e-08
FBgn0261113	-7.75	-7.35	-0.58	9.06	1.6e-09	1.3e-08
FBgn0264308	-8.85	-9.33	0.69	6.86	1.6e-09	1.3e-08
FBgn0030028	-11.91	-11.13	-1.13	3.43	1.6e-09	1.3e-08
FBgn0259676	-11.02	-10.45	-0.82	4.51	1.7e-09	1.3e-08
FBgn0037852	-9.98	-9.57	-0.59	5.86	1.7e-09	1.3e-08
FBgn0264006	-8.39	-8.84	0.65	7.54	1.7e-09	1.4e-08
FBgn0037819	-14.7	-13.08	-2.34	0.38	1.7e-09	1.4e-08
FBgn0036194	-9.75	-9.24	-0.74	6.28	1.7e-09	1.4e-08
FBgn0261385	-8.53	-8.12	-0.6	7.95	1.7e-09	1.4e-08
FBgn0266777	-11.21	-10.55	-0.94	4.31	1.7e-09	1.4e-08
FBgn0040001	-11.98	-13.27	1.86	2.04	1.8e-09	1.4e-08
FBgn0036986	-9.31	-9.84	0.76	6.16	1.8e-09	1.4e-08
FBgn0031016	-9.35	-8.91	-0.64	6.8	1.9e-09	1.5e-08
FBgn0030499	-9.65	-10.06	0.59	5.74	1.9e-09	1.5e-08
FBgn0039735	-8.39	-8.01	-0.55	8.13	1.9e-09	1.5e-08
FBgn0031814	-8.99	-9.37	0.55	6.72	2e-09	1.6e-08
FBgn0026876	-10.16	-9.73	-0.62	5.62	2e-09	1.6e-08
FBgn0261283	-8.48	-8.12	-0.53	7.98	2e-09	1.6e-08
FBgn0041605	-7.24	-7.65	0.59	9.22	2.1e-09	1.7e-08
FBgn0020618	-6.28	-5.92	-0.53	11.16	2.2e-09	1.7e-08
FBgn0051663	-9.79	-10.3	0.74	5.49	2.2e-09	1.7e-08
FBgn0034978	-8.85	-9.25	0.58	6.91	2.2e-09	1.7e-08
FBgn0014455	-8.68	-8.29	-0.55	7.72	2.2e-09	1.7e-08
FBgn0035162	-8.08	-7.68	-0.58	8.59	2.3e-09	1.8e-08
FBgn0030241	-8.94	-8.53	-0.6	7.36	2.4e-09	1.9e-08
FBgn0036032	-8.79	-9.17	0.54	7.01	2.4e-09	1.9e-08
FBgn0033830	-13.23	-15	2.55	0.19	2.4e-09	1.9e-08
FBgn0053307	-15.19	-13.37	-2.62	-0.07	2.5e-09	2e-08
FBgn0020414	-9.01	-9.41	0.58	6.67	2.5e-09	2e-08
FBgn0033154	-16.29	-12.87	-4.92	0.43	2.6e-09	2e-08
FBgn0031168	-12.76	-14.04	1.85	0.95	2.7e-09	2.1e-08
FBgn0022774	-9.42	-10.03	0.88	5.96	2.7e-09	2.1e-08
FBgn0035240	-9.93	-10.39	0.67	5.31	2.7e-09	2.1e-08
FBgn0052105	-10.81	-11.51	1	3.93	2.7e-09	2.1e-08
FBgn0025186	-9.1	-9.5	0.58	6.54	2.7e-09	2.1e-08
FBgn0015400	-8.76	-9.3	0.78	6.96	2.7e-09	2.1e-08
FBgn0003346	-8.74	-8.34	-0.58	7.64	2.7e-09	2.1e-08
FBgn0036732	-8.47	-7.84	-0.91	8.24	2.8e-09	2.2e-08
FBgn0086604	-9.37	-9.83	0.67	6.12	2.9e-09	2.3e-08
FBgn0031770	-9.98	-10.58	0.86	5.17	2.9e-09	2.3e-08
FBgn0037798	-10.35	-10.9	0.78	4.66	2.9e-09	2.3e-08
FBgn0031003	-10.65	-10.16	-0.7	4.96	3e-09	2.3e-08
FBgn0001320	-12.52	-13.71	1.72	1.3	3e-09	2.3e-08
FBgn0030336	-9.04	-8.66	-0.54	7.19	3e-09	2.3e-08
FBgn0265191	-10.18	-10.83	0.94	4.86	3.1e-09	2.4e-08
FBgn0033929	-8.94	-8.52	-0.61	7.38	3.2e-09	2.5e-08
FBgn0053147	-10.17	-10.69	0.75	4.94	3.2e-09	2.5e-08
FBgn0029092	-9.41	-9.87	0.66	6.06	3.2e-09	2.5e-08
FBgn0002872	-9.52	-9.04	-0.7	6.58	3.3e-09	2.6e-08
FBgn0033519	-13.81	-12.36	-2.08	1.42	3.4e-09	2.6e-08
FBgn0263832	-8.94	-8.35	-0.85	7.52	3.4e-09	2.6e-08
FBgn0050471	-12.95	-16.11	4.55	0.41	3.4e-09	2.6e-08
FBgn0036274	-10.72	-11.39	0.96	4.07	3.5e-09	2.7e-08
FBgn0085397	-9.61	-10.04	0.63	5.79	3.5e-09	2.7e-08
FBgn0261563	-9.96	-9.48	-0.69	5.95	3.5e-09	2.7e-08
FBgn0039756	-11.64	-10.82	-1.17	3.85	3.5e-09	2.7e-08
FBgn0031717	-9.96	-10.42	0.66	5.27	3.5e-09	2.7e-08
FBgn0038088	-10.47	-11.15	0.98	4.42	3.5e-09	2.7e-08
FBgn0037015	-9.66	-10.21	0.79	5.66	3.5e-09	2.7e-08
FBgn0264895	-8.68	-9.11	0.62	7.13	3.6e-09	2.8e-08
FBgn0038206	-9.89	-10.33	0.64	5.38	3.6e-09	2.8e-08
FBgn0010415	-7.52	-7.94	0.61	8.82	3.7e-09	2.8e-08
FBgn0040395	-8.13	-8.49	0.52	7.96	3.7e-09	2.8e-08
FBgn0034850	-13.33	-12.2	-1.63	1.75	3.7e-09	2.9e-08
FBgn0016975	-8.7	-9.17	0.68	7.08	3.8e-09	2.9e-08
FBgn0016976	-8.7	-9.17	0.68	7.08	3.8e-09	2.9e-08
FBgn0004087	-10.84	-10.34	-0.71	4.7	3.8e-09	2.9e-08
FBgn0033793	-9.97	-10.46	0.71	5.24	3.9e-09	3e-08
FBgn0053988	-8.33	-8.78	0.64	7.63	3.9e-09	3e-08
FBgn0085222	-14.09	-12.71	-1.99	0.96	4e-09	3e-08
FBgn0039207	-10.54	-10.05	-0.71	5.12	4e-09	3e-08
FBgn0051231	-13.25	-12.16	-1.57	1.82	4.1e-09	3.1e-08
FBgn0040068	-9.63	-9.21	-0.6	6.38	4.1e-09	3.1e-08
FBgn0029839	-11.2	-11.96	1.1	3.35	4.2e-09	3.2e-08
FBgn0028979	-10.15	-10.72	0.83	4.94	4.3e-09	3.3e-08
FBgn0039691	-9.68	-9.26	-0.61	6.3	4.3e-09	3.3e-08
FBgn0085484	-9.44	-9.88	0.63	6.03	4.3e-09	3.3e-08
FBgn0036290	-9.02	-8.64	-0.55	7.21	4.4e-09	3.3e-08
FBgn0027334	-10.13	-9.67	-0.66	5.69	4.4e-09	3.3e-08
FBgn0035287	-9.91	-10.38	0.69	5.34	4.7e-09	3.6e-08
FBgn0038948	-9.63	-9.21	-0.6	6.38	4.8e-09	3.6e-08
FBgn0032702	-10.36	-9.93	-0.62	5.33	4.8e-09	3.6e-08
FBgn0024491	-9.52	-9.14	-0.56	6.5	5.1e-09	3.8e-08
FBgn0267029	-11.51	-10.84	-0.96	3.89	5.3e-09	4e-08
FBgn0022069	-9.27	-8.87	-0.56	6.87	5.3e-09	4e-08
FBgn0036351	-12.2	-13.86	2.39	1.64	5.4e-09	4e-08
FBgn0040346	-9.87	-9.42	-0.65	6.06	5.4e-09	4e-08
FBgn0020389	-9.88	-10.33	0.65	5.39	5.4e-09	4.1e-08
FBgn0030864	-9.93	-9.5	-0.63	5.95	5.6e-09	4.2e-08
FBgn0029105	-8.97	-9.34	0.54	6.75	5.7e-09	4.2e-08
FBgn0267672	-11.26	-12.04	1.13	3.25	5.8e-09	4.3e-08
FBgn0030805	-10.54	-10.08	-0.67	5.09	5.9e-09	4.4e-08
FBgn0035676	-9.84	-10.33	0.7	5.43	6e-09	4.5e-08
FBgn0051320	-10.78	-10.25	-0.77	4.81	6.1e-09	4.5e-08
FBgn0031457	-10.18	-10.72	0.78	4.92	6.1e-09	4.5e-08
FBgn0051030	-8.6	-8.99	0.57	7.27	6.3e-09	4.7e-08
FBgn0004868	-7.4	-7.84	0.63	8.97	6.4e-09	4.8e-08
FBgn0035610	-11.04	-11.95	1.31	3.5	6.6e-09	4.9e-08
FBgn0039286	-9.96	-9.51	-0.65	5.92	6.7e-09	5e-08
FBgn0037708	-10.47	-11.07	0.87	4.47	7e-09	5.2e-08
FBgn0040524	-10.93	-10.38	-0.79	4.62	7.1e-09	5.3e-08
FBgn0085407	-9.95	-10.43	0.7	5.27	7.2e-09	5.3e-08
FBgn0031473	-10.15	-10.7	0.79	4.96	7.2e-09	5.3e-08
FBgn0034477	-14.88	-13.31	-2.27	0.08	7.4e-09	5.5e-08
FBgn0001226	-6.46	-6.91	0.65	10.32	7.5e-09	5.5e-08
FBgn0024150	-9.81	-10.26	0.66	5.49	7.5e-09	5.5e-08
FBgn0020224	-8.26	-8.61	0.5	7.78	7.5e-09	5.5e-08
FBgn0032026	-9.74	-9.3	-0.64	6.23	7.5e-09	5.5e-08
FBgn0263076	-11.43	-12.34	1.3	2.95	7.5e-09	5.6e-08
FBgn0001297	-8.88	-9.28	0.58	6.86	7.5e-09	5.6e-08
FBgn0031660	-9.66	-9.29	-0.54	6.29	7.5e-09	5.6e-08
FBgn0036334	-8.97	-8.57	-0.57	7.31	7.7e-09	5.7e-08
FBgn0003716	-9.1	-8.72	-0.55	7.1	7.7e-09	5.7e-08
FBgn0266624	-11.57	-12.85	1.85	2.62	7.8e-09	5.7e-08
FBgn0039944	-9.92	-9.46	-0.67	5.99	7.9e-09	5.8e-08
FBgn0033212	-8.53	-8.89	0.51	7.39	8.1e-09	5.9e-08
FBgn0260986	-10.63	-9.99	-0.93	5.13	8.1e-09	6e-08
FBgn0040752	-8.07	-8.46	0.57	8.04	8.2e-09	6e-08
FBgn0035477	-9.81	-10.28	0.67	5.48	8.4e-09	6.2e-08
FBgn0014141	-9.16	-8.59	-0.82	7.19	8.4e-09	6.2e-08
FBgn0034098	-9.49	-9.01	-0.68	6.63	8.5e-09	6.2e-08
FBgn0266282	-9.67	-9.26	-0.6	6.31	8.5e-09	6.2e-08
FBgn0029094	-9.35	-8.95	-0.58	6.76	8.6e-09	6.3e-08
FBgn0022213	-8.8	-8.43	-0.53	7.52	8.6e-09	6.3e-08
FBgn0037135	-7.85	-7.49	-0.52	8.89	8.7e-09	6.3e-08
FBgn0034501	-8.17	-8.63	0.65	7.85	8.8e-09	6.4e-08
FBgn0261089	-10.18	-10.75	0.83	4.89	8.9e-09	6.5e-08
FBgn0004400	-12	-11.04	-1.39	3.48	9.2e-09	6.7e-08
FBgn0031799	-10.63	-10.13	-0.72	5	9.4e-09	6.8e-08
FBgn0030587	-12.02	-13.12	1.58	2.04	9.5e-09	6.9e-08
FBgn0085421	-9.46	-10.04	0.85	5.93	9.6e-09	6.9e-08
FBgn0263200	-11	-11.82	1.19	3.6	9.7e-09	7e-08
FBgn0036493	-14.94	-13.22	-2.49	0.16	9.9e-09	7.1e-08
FBgn0010660	-8.71	-8.28	-0.62	7.7	9.9e-09	7.1e-08
FBgn0037810	-8.05	-7.63	-0.62	8.65	9.9e-09	7.2e-08
FBgn0035213	-9.55	-9.17	-0.54	6.45	1e-08	7.3e-08
FBgn0032390	-10.19	-9.73	-0.65	5.6	1e-08	7.4e-08
FBgn0085432	-7.51	-7.89	0.54	8.85	1e-08	7.4e-08
FBgn0026315	-13.88	-12.61	-1.84	1.12	1.1e-08	7.7e-08
FBgn0033358	-10.43	-11.07	0.92	4.5	1.1e-08	7.7e-08
FBgn0032719	-9.35	-9.81	0.66	6.15	1.1e-08	7.7e-08
FBgn0039630	-12.7	-11.73	-1.39	2.48	1.1e-08	7.8e-08
FBgn0264273	-8.71	-9.13	0.6	7.1	1.1e-08	7.8e-08
FBgn0000477	-9.63	-10.29	0.96	5.64	1.1e-08	7.8e-08
FBgn0267385	-7.78	-7.42	-0.51	8.99	1.1e-08	7.9e-08
FBgn0052850	-8.62	-8.97	0.51	7.27	1.1e-08	7.9e-08
FBgn0036566	-8.77	-9.16	0.56	7.02	1.1e-08	8.1e-08
FBgn0020248	-10.55	-11.11	0.8	4.37	1.2e-08	8.4e-08
FBgn0013763	-9.23	-8.65	-0.83	7.09	1.2e-08	8.4e-08
FBgn0039647	-9.01	-9.51	0.71	6.61	1.2e-08	8.5e-08
FBgn0031602	-9.96	-10.54	0.84	5.21	1.2e-08	8.5e-08
FBgn0039120	-8.64	-8.25	-0.55	7.78	1.2e-08	8.5e-08
FBgn0027578	-12.1	-13.98	2.71	1.72	1.2e-08	8.6e-08
FBgn0032409	-9.36	-9.75	0.56	6.17	1.2e-08	8.6e-08
FBgn0029176	-6.25	-5.9	-0.5	11.19	1.2e-08	8.6e-08
FBgn0040075	-9.27	-8.89	-0.55	6.86	1.2e-08	8.8e-08
FBgn0015245	-7.65	-7.26	-0.56	9.2	1.3e-08	9e-08
FBgn0000492	-10.48	-11.15	0.96	4.41	1.3e-08	9.2e-08
FBgn0003525	-8.78	-8.35	-0.61	7.61	1.3e-08	9.3e-08
FBgn0264986	-11.82	-13	1.7	2.29	1.3e-08	9.3e-08
FBgn0053087	-7.94	-8.31	0.53	8.24	1.3e-08	9.3e-08
FBgn0003683	-11.64	-12.53	1.28	2.65	1.3e-08	9.4e-08
FBgn0036145	-8.87	-9.36	0.7	6.82	1.3e-08	9.5e-08
FBgn0032929	-10.39	-9.96	-0.63	5.29	1.4e-08	9.6e-08
FBgn0033214	-12.34	-11.26	-1.55	3.12	1.4e-08	9.6e-08
FBgn0051549	-10.25	-9.78	-0.67	5.52	1.4e-08	9.8e-08
FBgn0004374	-10.05	-9.6	-0.64	5.79	1.4e-08	9.8e-08
FBgn0000299	-9.21	-8.72	-0.71	7.04	1.4e-08	9.9e-08
FBgn0003278	-9.98	-9.52	-0.66	5.9	1.4e-08	9.9e-08
FBgn0001991	-9.35	-9.8	0.65	6.16	1.4e-08	9.9e-08
FBgn0265083	-10.21	-9.77	-0.63	5.56	1.4e-08	9.9e-08
FBgn0038107	-10.21	-9.77	-0.63	5.56	1.4e-08	1e-07
FBgn0004956	-12.68	-11.65	-1.48	2.58	1.4e-08	1e-07
FBgn0260744	-9.23	-9.63	0.59	6.36	1.4e-08	1e-07
FBgn0034858	-9.42	-9.06	-0.52	6.62	1.4e-08	1e-07
FBgn0040232	-9.04	-8.56	-0.69	7.27	1.4e-08	1e-07
FBgn0263220	-9.14	-9.61	0.67	6.45	1.5e-08	1e-07
FBgn0003250	-11.19	-10.43	-1.08	4.44	1.5e-08	1e-07
FBgn0034614	-10.06	-9.65	-0.59	5.75	1.5e-08	1.1e-07
FBgn0039900	-8.89	-9.31	0.6	6.83	1.6e-08	1.1e-07
FBgn0034447	-10.12	-9.69	-0.62	5.68	1.6e-08	1.1e-07
FBgn0002780	-8.04	-7.65	-0.57	8.64	1.6e-08	1.1e-07
FBgn0050009	-10.05	-10.49	0.64	5.16	1.6e-08	1.1e-07
FBgn0260658	-9.71	-10.23	0.75	5.6	1.7e-08	1.2e-07
FBgn0052857	-10.13	-9.71	-0.6	5.65	1.7e-08	1.2e-07
FBgn0019968	-8.1	-8.51	0.59	7.99	1.8e-08	1.2e-07
FBgn0033627	-9.27	-9.72	0.65	6.27	1.8e-08	1.2e-07
FBgn0262508	-9.34	-9.77	0.61	6.18	1.8e-08	1.2e-07
FBgn0003366	-9.25	-9.64	0.56	6.34	1.8e-08	1.2e-07
FBgn0031968	-10.05	-10.53	0.69	5.13	1.8e-08	1.2e-07
FBgn0263863	-10.18	-9.77	-0.59	5.57	1.8e-08	1.2e-07
FBgn0034299	-10.17	-9.78	-0.57	5.57	1.8e-08	1.2e-07
FBgn0015903	-8.99	-8.56	-0.61	7.3	1.8e-08	1.3e-07
FBgn0035831	-10.71	-10.23	-0.69	4.87	1.8e-08	1.3e-07
FBgn0030208	-7.67	-8.09	0.61	8.6	1.9e-08	1.3e-07
FBgn0026592	-10.29	-10.78	0.7	4.78	1.9e-08	1.3e-07
FBgn0030993	-12.47	-11.62	-1.23	2.69	2.1e-08	1.4e-07
FBgn0029768	-10.92	-11.76	1.22	3.7	2.1e-08	1.5e-07
FBgn0038146	-9.82	-9.44	-0.56	6.07	2.2e-08	1.5e-07
FBgn0031747	-11.3	-15.56	6.14	2.68	2.2e-08	1.5e-07
FBgn0033996	-9.73	-10.14	0.59	5.63	2.2e-08	1.5e-07
FBgn0033725	-11.96	-14.16	3.17	1.86	2.2e-08	1.5e-07
FBgn0030503	-10.21	-10.66	0.65	4.91	2.3e-08	1.6e-07
FBgn0034031	-14.42	-12.93	-2.15	0.61	2.4e-08	1.6e-07
FBgn0030707	-12.47	-13.69	1.76	1.36	2.4e-08	1.6e-07
FBgn0022710	-10.89	-11.74	1.23	3.74	2.4e-08	1.7e-07
FBgn0037815	-10.83	-10.35	-0.7	4.7	2.4e-08	1.7e-07
FBgn0266756	-8.99	-8.57	-0.61	7.3	2.4e-08	1.7e-07
FBgn0003068	-11.14	-11.9	1.1	3.42	2.4e-08	1.7e-07
FBgn0031716	-10.09	-10.57	0.69	5.07	2.5e-08	1.7e-07
FBgn0026415	-8.09	-8.49	0.59	8	2.6e-08	1.7e-07
FBgn0030895	-10.77	-11.63	1.25	3.92	2.6e-08	1.7e-07
FBgn0261446	-11.49	-10.81	-0.98	3.93	2.6e-08	1.8e-07
FBgn0023531	-7.87	-8.23	0.51	8.34	2.6e-08	1.8e-07
FBgn0038473	-9.6	-9.18	-0.61	6.41	2.6e-08	1.8e-07
FBgn0031540	-10.9	-10.31	-0.86	4.7	2.7e-08	1.8e-07
FBgn0267635	-12.53	-11.58	-1.38	2.7	2.7e-08	1.8e-07
FBgn0053505	-10.63	-10.19	-0.64	4.95	2.7e-08	1.9e-07
FBgn0015391	-8.61	-8.22	-0.57	7.82	2.8e-08	1.9e-07
FBgn0000479	-7.86	-8.24	0.54	8.34	2.8e-08	1.9e-07
FBgn0032194	-10.05	-9.64	-0.59	5.76	2.9e-08	2e-07
FBgn0083124	-10.52	-10.02	-0.72	5.16	2.9e-08	2e-07
FBgn0034800	-10.75	-10.17	-0.84	4.91	2.9e-08	2e-07
FBgn0010438	-10.1	-9.68	-0.62	5.7	3e-08	2e-07
FBgn0042127	-10.94	-11.78	1.21	3.67	3e-08	2e-07
FBgn0023534	-10.59	-11.14	0.78	4.32	3.1e-08	2.1e-07
FBgn0024364	-9.59	-9.2	-0.57	6.4	3.1e-08	2.1e-07
FBgn0037519	-11.54	-12.6	1.52	2.73	3.1e-08	2.1e-07
FBgn0085408	-10.69	-10.22	-0.68	4.89	3.1e-08	2.1e-07
FBgn0024222	-10.53	-10.04	-0.7	5.14	3.1e-08	2.1e-07
FBgn0036579	-9.67	-10.07	0.58	5.73	3.2e-08	2.1e-07
FBgn0037926	-9.61	-9.2	-0.59	6.39	3.2e-08	2.1e-07
FBgn0034462	-13.83	-19.24	7.8	-0.81	3.2e-08	2.1e-07
FBgn0039238	-12.36	-11.49	-1.26	2.87	3.2e-08	2.1e-07
FBgn0033988	-9.28	-8.88	-0.58	6.86	3.2e-08	2.2e-07
FBgn0032601	-11.89	-13.08	1.72	2.19	3.2e-08	2.2e-07
FBgn0028426	-10.58	-10.15	-0.62	5.01	3.3e-08	2.2e-07
FBgn0030653	-10.4	-11.24	1.21	4.46	3.3e-08	2.2e-07
FBgn0034399	-10.31	-9.91	-0.58	5.37	3.3e-08	2.2e-07
FBgn0265362	-11.5	-10.8	-1	3.94	3.3e-08	2.2e-07
FBgn0030706	-8.47	-8.83	0.53	7.48	3.4e-08	2.3e-07
FBgn0035544	-13.1	-14.74	2.37	0.39	3.5e-08	2.3e-07
FBgn0001138	-9.91	-9.38	-0.77	6.07	3.5e-08	2.3e-07
FBgn0029881	-9.16	-9.56	0.58	6.46	3.6e-08	2.4e-07
FBgn0038273	-11.94	-11.17	-1.11	3.36	3.7e-08	2.5e-07
FBgn0259111	-10.05	-10.65	0.87	5.06	3.7e-08	2.5e-07
FBgn0265705	-14.64	-13.12	-2.2	0.35	3.8e-08	2.5e-07
FBgn0003517	-5.53	-5.16	-0.54	12.24	3.8e-08	2.5e-07
FBgn0085446	-8.78	-8.34	-0.63	7.62	3.8e-08	2.5e-07
FBgn0263490	-8.93	-8.49	-0.63	7.4	4e-08	2.6e-07
FBgn0033761	-10.21	-9.8	-0.59	5.53	4e-08	2.6e-07
FBgn0041102	-13.88	-12.73	-1.65	0.99	4e-08	2.6e-07
FBgn0052544	-10.09	-10.55	0.66	5.09	4.2e-08	2.7e-07
FBgn0033557	-10.01	-9.61	-0.59	5.81	4.2e-08	2.8e-07
FBgn0003087	-10.57	-10.01	-0.8	5.14	4.4e-08	2.9e-07
FBgn0025702	-8.42	-8.79	0.52	7.54	4.4e-08	2.9e-07
FBgn0030753	-9.23	-8.89	-0.5	6.89	4.5e-08	3e-07
FBgn0035833	-9.6	-9.97	0.53	5.84	4.5e-08	3e-07
FBgn0041781	-8.75	-9.1	0.51	7.08	4.5e-08	3e-07
FBgn0014009	-8.26	-8.62	0.52	7.78	4.6e-08	3e-07
FBgn0027601	-9.59	-10.1	0.73	5.78	4.7e-08	3.1e-07
FBgn0035112	-12.94	-11.96	-1.42	2.15	4.8e-08	3.1e-07
FBgn0031191	-10.15	-9.75	-0.58	5.61	4.8e-08	3.1e-07
FBgn0013305	-8.52	-8.85	0.48	7.42	4.8e-08	3.2e-07
FBgn0266098	-7.26	-7.61	0.5	9.22	4.8e-08	3.2e-07
FBgn0030607	-10.53	-11.08	0.79	4.41	4.9e-08	3.2e-07
FBgn0004581	-10.14	-9.63	-0.74	5.72	5e-08	3.3e-07
FBgn0030847	-9.21	-9.56	0.51	6.41	5e-08	3.3e-07
FBgn0040238	-10.37	-10.84	0.69	4.68	5.1e-08	3.3e-07
FBgn0039233	-10.64	-10.21	-0.63	4.93	5.1e-08	3.3e-07
FBgn0041184	-9.47	-8.97	-0.72	6.68	5.1e-08	3.3e-07
FBgn0034243	-9.08	-8.74	-0.5	7.1	5.1e-08	3.3e-07
FBgn0037525	-8.1	-8.47	0.54	8	5.1e-08	3.3e-07
FBgn0027588	-7.53	-7.89	0.52	8.84	5.2e-08	3.4e-07
FBgn0003301	-8.8	-9.15	0.5	7.01	5.3e-08	3.5e-07
FBgn0033379	-9.69	-9.33	-0.52	6.23	5.3e-08	3.5e-07
FBgn0086677	-8.46	-8.9	0.64	7.45	5.4e-08	3.5e-07
FBgn0037633	-9.79	-9.4	-0.57	6.12	5.4e-08	3.5e-07
FBgn0040070	-8.55	-8.21	-0.5	7.86	5.5e-08	3.5e-07
FBgn0036927	-7.74	-8.09	0.5	8.54	5.5e-08	3.6e-07
FBgn0266750	-9.75	-10.69	1.35	5.34	5.6e-08	3.6e-07
FBgn0026144	-9.27	-8.84	-0.62	6.9	5.6e-08	3.6e-07
FBgn0053155	-9.42	-9.84	0.6	6.07	5.7e-08	3.7e-07
FBgn0035767	-11.28	-12.07	1.15	3.22	5.7e-08	3.7e-07
FBgn0262353	-13.19	-12.19	-1.45	1.82	5.7e-08	3.7e-07
FBgn0051324	-10.63	-11.6	1.39	4.07	5.7e-08	3.7e-07
FBgn0053179	-10.48	-11.1	0.9	4.44	5.9e-08	3.8e-07
FBgn0026616	-9.18	-9.6	0.61	6.42	6e-08	3.8e-07
FBgn0027903	-10.43	-10.02	-0.59	5.21	6.1e-08	3.9e-07
FBgn0035521	-10.05	-10.52	0.69	5.14	6.2e-08	4e-07
FBgn0025832	-9.99	-9.61	-0.54	5.82	6.3e-08	4.1e-07
FBgn0015904	-11.37	-12.15	1.13	3.08	6.4e-08	4.1e-07
FBgn0260742	-9.08	-9.43	0.5	6.61	6.6e-08	4.2e-07
FBgn0260965	-10.12	-9.74	-0.55	5.63	6.7e-08	4.3e-07
FBgn0051866	-10.92	-10.44	-0.69	4.57	6.9e-08	4.4e-07
FBgn0013342	-7.71	-8.14	0.61	8.53	6.9e-08	4.4e-07
FBgn0028996	-7.94	-8.29	0.51	8.24	7e-08	4.5e-07
FBgn0052344	-9.76	-9.38	-0.54	6.15	7e-08	4.5e-07
FBgn0033889	-9.26	-8.81	-0.65	6.94	7e-08	4.5e-07
FBgn0035612	-11.03	-11.87	1.22	3.55	7.1e-08	4.6e-07
FBgn0020493	-9.79	-10.19	0.57	5.55	7.2e-08	4.6e-07
FBgn0027360	-9.8	-9.43	-0.53	6.09	7.4e-08	4.7e-07
FBgn0261976	-11.75	-11.09	-0.95	3.53	7.4e-08	4.7e-07
FBgn0010097	-10.86	-10.34	-0.75	4.69	7.5e-08	4.8e-07
FBgn0027889	-8.82	-8.46	-0.52	7.49	7.5e-08	4.8e-07
FBgn0037817	-9.97	-10.4	0.63	5.28	7.5e-08	4.8e-07
FBgn0032919	-9.03	-8.69	-0.48	7.17	7.5e-08	4.8e-07
FBgn0262647	-9.04	-8.67	-0.54	7.18	7.6e-08	4.8e-07
FBgn0034725	-10.75	-10.21	-0.78	4.87	7.6e-08	4.8e-07
FBgn0027544	-9.96	-10.39	0.62	5.29	7.9e-08	5e-07
FBgn0259821	-10.05	-10.6	0.79	5.09	7.9e-08	5e-07
FBgn0260223	-9.87	-9.49	-0.54	5.99	8.2e-08	5.2e-07
FBgn0010399	-10.03	-10.56	0.76	5.13	8.2e-08	5.2e-07
FBgn0025712	-8.8	-9.34	0.78	6.91	8.4e-08	5.3e-07
FBgn0010041	-15.06	-13.53	-2.2	-0.21	8.4e-08	5.3e-07
FBgn0042206	-14.31	-12.98	-1.92	0.59	8.4e-08	5.3e-07
FBgn0030520	-6.83	-6.5	-0.49	10.33	8.5e-08	5.4e-07
FBgn0030634	-10.6	-11.21	0.88	4.27	8.6e-08	5.4e-07
FBgn0022288	-9.69	-9.33	-0.51	6.23	9e-08	5.7e-07
FBgn0039058	-15.23	-13.59	-2.38	-0.32	9.3e-08	5.9e-07
FBgn0259876	-8.81	-8.42	-0.57	7.53	9.5e-08	6e-07
FBgn0004885	-8.56	-8.91	0.5	7.35	9.5e-08	6e-07
FBgn0038535	-7.99	-8.32	0.47	8.18	9.7e-08	6.1e-07
FBgn0046302	-13.61	-15.37	2.53	-0.33	9.9e-08	6.2e-07
FBgn0029507	-13.14	-12.18	-1.38	1.84	9.9e-08	6.3e-07
FBgn0033226	-9.93	-9.55	-0.54	5.91	9.9e-08	6.3e-07
FBgn0042125	-10.38	-9.97	-0.59	5.28	1e-07	6.3e-07
FBgn0026239	-8.9	-8.52	-0.55	7.39	1e-07	6.5e-07
FBgn0003944	-10.59	-11.18	0.85	4.29	1e-07	6.5e-07
FBgn0000038	-9.39	-9.83	0.63	6.1	1e-07	6.5e-07
FBgn0039125	-9.61	-9.22	-0.55	6.37	1.1e-07	6.6e-07
FBgn0001104	-8.83	-8.49	-0.48	7.46	1.1e-07	6.7e-07
FBgn0033246	-8.88	-8.51	-0.53	7.41	1.1e-07	6.7e-07
FBgn0003091	-10.04	-10.5	0.67	5.16	1.1e-07	6.8e-07
FBgn0029003	-9.28	-9.66	0.55	6.3	1.1e-07	6.8e-07
FBgn0000028	-9.73	-10.22	0.71	5.58	1.1e-07	6.9e-07
FBgn0039380	-10.13	-10.73	0.86	4.95	1.1e-07	7.1e-07
FBgn0032221	-9.5	-9.9	0.58	5.97	1.2e-07	7.2e-07
FBgn0053639	-11.27	-12.1	1.2	3.21	1.2e-07	7.3e-07
FBgn0033408	-14.54	-13.2	-1.93	0.28	1.2e-07	7.3e-07
FBgn0036565	-9.56	-9.17	-0.57	6.44	1.2e-07	7.3e-07
FBgn0034755	-13.41	-12.37	-1.5	1.54	1.2e-07	7.4e-07
FBgn0033638	-9.1	-9.58	0.69	6.5	1.2e-07	7.5e-07
FBgn0030090	-9.25	-9.65	0.57	6.33	1.2e-07	7.5e-07
FBgn0038390	-10.27	-9.8	-0.67	5.49	1.2e-07	7.5e-07
FBgn0010803	-9.84	-9.48	-0.53	6.02	1.2e-07	7.5e-07
FBgn0038156	-9.26	-9.83	0.83	6.22	1.2e-07	7.5e-07
FBgn0259246	-7.56	-7.92	0.52	8.79	1.2e-07	7.6e-07
FBgn0034118	-9.3	-8.96	-0.49	6.78	1.2e-07	7.6e-07
FBgn0033010	-9.19	-9.53	0.5	6.45	1.3e-07	7.9e-07
FBgn0033225	-9.5	-9.17	-0.49	6.48	1.3e-07	8e-07
FBgn0039464	-9.32	-8.95	-0.53	6.78	1.3e-07	8e-07
FBgn0266581	-9.49	-9.11	-0.55	6.54	1.4e-07	8.4e-07
FBgn0027363	-8.77	-9.16	0.56	7.03	1.4e-07	8.5e-07
FBgn0040324	-8.18	-8.51	0.47	7.91	1.4e-07	8.6e-07
FBgn0036486	-9.6	-9.21	-0.57	6.39	1.4e-07	8.7e-07
FBgn0053509	-10.65	-10.07	-0.84	5.04	1.4e-07	8.7e-07
FBgn0034646	-9.54	-9.18	-0.51	6.45	1.4e-07	8.8e-07
FBgn0029974	-9.32	-9.67	0.51	6.26	1.4e-07	8.9e-07
FBgn0030670	-9.53	-9.89	0.53	5.95	1.5e-07	9.1e-07
FBgn0034756	-12.89	-11.89	-1.44	2.24	1.5e-07	9.2e-07
FBgn0016076	-9.05	-9.69	0.92	6.48	1.5e-07	9.2e-07
FBgn0036183	-11.98	-12.9	1.32	2.16	1.6e-07	9.5e-07
FBgn0003093	-8.4	-8.78	0.54	7.56	1.6e-07	9.7e-07
FBgn0000303	-9.38	-9.81	0.62	6.13	1.6e-07	9.7e-07
FBgn0267002	-7.71	-8.14	0.62	8.53	1.6e-07	9.8e-07
FBgn0031875	-10.31	-9.93	-0.56	5.36	1.6e-07	9.8e-07
FBgn0034187	-11.12	-10.45	-0.96	4.45	1.6e-07	9.9e-07
FBgn0038402	-10.49	-11.04	0.79	4.46	1.6e-07	9.9e-07
FBgn0011762	-11.38	-10.81	-0.82	3.99	1.6e-07	1e-06
FBgn0032680	-13.38	-12.28	-1.58	1.65	1.6e-07	1e-06
FBgn0050015	-8.9	-9.33	0.62	6.81	1.7e-07	1e-06
FBgn0033170	-11.97	-12.89	1.34	2.18	1.7e-07	1e-06
FBgn0086254	-8.64	-8.32	-0.46	7.71	1.7e-07	1e-06
FBgn0038881	-7.51	-7.83	0.46	8.88	1.7e-07	1e-06
FBgn0017418	-9.24	-9.59	0.51	6.37	1.7e-07	1e-06
FBgn0038042	-9.42	-9.86	0.63	6.06	1.7e-07	1.1e-06
FBgn0015926	-10.92	-10.45	-0.69	4.56	1.8e-07	1.1e-06
FBgn0002932	-9.24	-8.85	-0.56	6.91	1.8e-07	1.1e-06
FBgn0267914	-13.59	-15.16	2.27	-0.26	1.8e-07	1.1e-06
FBgn0053543	-10.26	-10.88	0.88	4.75	1.8e-07	1.1e-06
FBgn0031053	-11.07	-10.54	-0.76	4.4	1.8e-07	1.1e-06
FBgn0050147	-10.69	-10.13	-0.81	4.97	1.8e-07	1.1e-06
FBgn0010389	-10.42	-10.92	0.73	4.59	1.8e-07	1.1e-06
FBgn0027537	-9.16	-8.82	-0.49	6.99	1.8e-07	1.1e-06
FBgn0033639	-9.13	-9.54	0.6	6.5	1.9e-07	1.1e-06
FBgn0010341	-8.17	-7.85	-0.46	8.39	1.9e-07	1.1e-06
FBgn0030816	-10.27	-10.75	0.7	4.82	1.9e-07	1.2e-06
FBgn0259145	-9.31	-9.77	0.66	6.2	1.9e-07	1.2e-06
FBgn0087040	-10.61	-11.44	1.2	4.16	1.9e-07	1.2e-06
FBgn0029895	-9.57	-10	0.62	5.84	1.9e-07	1.2e-06
FBgn0037298	-9.24	-8.89	-0.5	6.87	1.9e-07	1.2e-06
FBgn0020257	-8.65	-8.33	-0.47	7.7	2e-07	1.2e-06
FBgn0045035	-9.1	-8.69	-0.59	7.12	2e-07	1.2e-06
FBgn0036544	-8.51	-8.86	0.5	7.42	2e-07	1.2e-06
FBgn0031374	-8.79	-9.13	0.48	7.03	2e-07	1.2e-06
FBgn0038149	-9.36	-9	-0.53	6.71	2.1e-07	1.2e-06
FBgn0033902	-8.11	-7.75	-0.51	8.51	2.1e-07	1.3e-06
FBgn0038805	-9.48	-9.15	-0.48	6.52	2.2e-07	1.3e-06
FBgn0004926	-8.13	-7.8	-0.49	8.46	2.2e-07	1.3e-06
FBgn0261286	-9.95	-9.58	-0.53	5.87	2.3e-07	1.4e-06
FBgn0261704	-10	-10.42	0.61	5.23	2.3e-07	1.4e-06
FBgn0001978	-8.92	-8.52	-0.57	7.38	2.3e-07	1.4e-06
FBgn0035763	-9.21	-9.56	0.51	6.42	2.3e-07	1.4e-06
FBgn0033374	-10.24	-9.7	-0.79	5.6	2.3e-07	1.4e-06
FBgn0011604	-7.92	-7.6	-0.46	8.75	2.3e-07	1.4e-06
FBgn0002937	-13.17	-14.46	1.86	0.38	2.4e-07	1.4e-06
FBgn0027654	-9.46	-9.82	0.52	6.05	2.4e-07	1.4e-06
FBgn0028421	-9.03	-9.36	0.48	6.69	2.4e-07	1.4e-06
FBgn0035995	-9.5	-9.87	0.53	5.98	2.4e-07	1.4e-06
FBgn0013717	-9.26	-9.6	0.49	6.36	2.4e-07	1.4e-06
FBgn0259222	-9.46	-9.82	0.52	6.05	2.4e-07	1.4e-06
FBgn0000246	-9.45	-9.01	-0.64	6.65	2.4e-07	1.4e-06
FBgn0038344	-9.82	-9.36	-0.66	6.13	2.5e-07	1.5e-06
FBgn0002121	-8.46	-8.09	-0.53	8.02	2.5e-07	1.5e-06
FBgn0041627	-10.02	-9.63	-0.56	5.79	2.5e-07	1.5e-06
FBgn0032154	-10.59	-10.14	-0.65	5.02	2.5e-07	1.5e-06
FBgn0034117	-9.65	-10.09	0.63	5.72	2.5e-07	1.5e-06
FBgn0000037	-9.33	-9.74	0.6	6.21	2.5e-07	1.5e-06
FBgn0015546	-10.19	-9.78	-0.59	5.56	2.5e-07	1.5e-06
FBgn0000163	-9.12	-8.75	-0.54	7.07	2.5e-07	1.5e-06
FBgn0264326	-9.66	-9.26	-0.58	6.32	2.5e-07	1.5e-06
FBgn0025865	-8.79	-9.15	0.52	7.01	2.5e-07	1.5e-06
FBgn0015011	-12.67	-13.77	1.58	1.12	2.6e-07	1.5e-06
FBgn0261988	-8.51	-8.84	0.49	7.44	2.6e-07	1.5e-06
FBgn0041210	-9.57	-9.22	-0.5	6.4	2.7e-07	1.6e-06
FBgn0033845	-9.01	-8.6	-0.6	7.26	2.7e-07	1.6e-06
FBgn0027783	-8.7	-8.33	-0.53	7.67	2.7e-07	1.6e-06
FBgn0038968	-9.75	-9.38	-0.53	6.15	2.7e-07	1.6e-06
FBgn0051451	-7.74	-8.08	0.49	8.54	2.7e-07	1.6e-06
FBgn0028582	-8.33	-8.65	0.47	7.7	2.7e-07	1.6e-06
FBgn0013759	-7.8	-8.14	0.49	8.45	2.7e-07	1.6e-06
FBgn0015360	-9.98	-10.36	0.55	5.29	2.7e-07	1.6e-06
FBgn0020255	-7.19	-6.87	-0.46	9.8	2.7e-07	1.6e-06
FBgn0010926	-10.01	-9.65	-0.53	5.78	2.8e-07	1.6e-06
FBgn0083971	-10.59	-11.19	0.85	4.29	2.8e-07	1.6e-06
FBgn0027945	-10.34	-9.96	-0.56	5.32	2.8e-07	1.6e-06
FBgn0023179	-8.73	-9.17	0.64	7.05	2.8e-07	1.6e-06
FBgn0263510	-9.7	-9.36	-0.5	6.21	2.8e-07	1.6e-06
FBgn0034959	-9.73	-10.09	0.53	5.66	2.8e-07	1.6e-06
FBgn0051274	-13.45	-19.24	8.35	-0.32	2.8e-07	1.6e-06
FBgn0010315	-10.31	-9.86	-0.65	5.42	2.8e-07	1.7e-06
FBgn0052436	-10.12	-9.67	-0.65	5.7	2.9e-07	1.7e-06
FBgn0040850	-10.6	-11.16	0.81	4.3	2.9e-07	1.7e-06
FBgn0034566	-12.14	-11.22	-1.32	3.23	2.9e-07	1.7e-06
FBgn0083975	-10.13	-10.7	0.82	4.97	3e-07	1.7e-06
FBgn0030151	-8.4	-8.08	-0.46	8.06	3e-07	1.7e-06
FBgn0037016	-10.16	-10.59	0.62	5	3e-07	1.7e-06
FBgn0051673	-10.33	-9.95	-0.56	5.33	3e-07	1.8e-06
FBgn0030834	-10.3	-9.91	-0.56	5.38	3e-07	1.8e-06
FBgn0030941	-10.69	-11.28	0.84	4.15	3e-07	1.8e-06
FBgn0030969	-9.84	-9.5	-0.5	6	3e-07	1.8e-06
FBgn0025117	-8.61	-8.29	-0.45	7.76	3.1e-07	1.8e-06
FBgn0004391	-9.54	-9.19	-0.5	6.45	3.1e-07	1.8e-06
FBgn0004913	-9.04	-8.67	-0.54	7.18	3.1e-07	1.8e-06
FBgn0263979	-8.23	-7.9	-0.47	8.32	3.1e-07	1.8e-06
FBgn0014388	-8.48	-8.14	-0.48	7.96	3.1e-07	1.8e-06
FBgn0024806	-7.91	-8.22	0.45	8.32	3.2e-07	1.8e-06
FBgn0035524	-9.96	-9.61	-0.51	5.84	3.2e-07	1.9e-06
FBgn0022023	-7.63	-7.32	-0.45	9.17	3.2e-07	1.9e-06
FBgn0052006	-11.27	-12.03	1.1	3.24	3.2e-07	1.9e-06
FBgn0266580	-8.36	-8	-0.53	8.16	3.2e-07	1.9e-06
FBgn0267967	-10.32	-9.91	-0.6	5.37	3.2e-07	1.9e-06
FBgn0031037	-8.49	-8.81	0.46	7.47	3.3e-07	1.9e-06
FBgn0025574	-8.65	-8.98	0.48	7.23	3.3e-07	1.9e-06
FBgn0032083	-13.2	-14.55	1.95	0.32	3.3e-07	1.9e-06
FBgn0027339	-6.35	-6.71	0.52	10.53	3.4e-07	2e-06
FBgn0035816	-11.06	-11.8	1.06	3.55	3.4e-07	2e-06
FBgn0038425	-10.11	-9.73	-0.55	5.65	3.5e-07	2e-06
FBgn0039564	-11.43	-10.82	-0.88	3.96	3.5e-07	2e-06
FBgn0032512	-9.66	-9.32	-0.48	6.26	3.5e-07	2e-06
FBgn0262533	-13.14	-14.46	1.91	0.41	3.5e-07	2e-06
FBgn0027109	-11.1	-11.77	0.97	3.52	3.6e-07	2.1e-06
FBgn0004244	-8.09	-8.49	0.57	8	3.7e-07	2.1e-06
FBgn0266937	-9.31	-8.8	-0.75	6.92	3.7e-07	2.1e-06
FBgn0033483	-9	-9.35	0.51	6.72	3.7e-07	2.1e-06
FBgn0003475	-9.12	-9.47	0.51	6.55	3.7e-07	2.1e-06
FBgn0032877	-10.44	-10.04	-0.58	5.19	3.7e-07	2.1e-06
FBgn0033051	-10.51	-11.18	0.97	4.38	3.8e-07	2.2e-06
FBgn0260799	-8.15	-8.49	0.5	7.95	3.9e-07	2.2e-06
FBgn0032050	-8.98	-8.65	-0.47	7.23	3.9e-07	2.2e-06
FBgn0004574	-8.7	-9.07	0.53	7.14	3.9e-07	2.2e-06
FBgn0037386	-12.56	-15.16	3.75	0.97	4e-07	2.3e-06
FBgn0029932	-12.94	-14.11	1.69	0.73	4e-07	2.3e-06
FBgn0266566	-12.15	-11.37	-1.13	3.08	4.1e-07	2.3e-06
FBgn0264606	-9.16	-9.6	0.64	6.44	4.2e-07	2.4e-06
FBgn0039776	-9.01	-9.38	0.53	6.69	4.3e-07	2.4e-06
FBgn0030189	-10.71	-10.27	-0.64	4.83	4.3e-07	2.4e-06
FBgn0010611	-9.49	-9.15	-0.5	6.51	4.3e-07	2.4e-06
FBgn0265726	-10.85	-11.67	1.19	3.82	4.3e-07	2.5e-06
FBgn0035756	-9.78	-10.29	0.73	5.5	4.4e-07	2.5e-06
FBgn0003495	-10.64	-11.17	0.78	4.26	4.4e-07	2.5e-06
FBgn0004643	-9.5	-9.16	-0.49	6.5	4.4e-07	2.5e-06
FBgn0036368	-10.84	-10.34	-0.72	4.71	4.5e-07	2.5e-06
FBgn0031070	-10.07	-9.65	-0.59	5.74	4.5e-07	2.5e-06
FBgn0004379	-9.27	-8.89	-0.55	6.86	4.6e-07	2.6e-06
FBgn0037084	-9.33	-9.69	0.52	6.23	4.6e-07	2.6e-06
FBgn0033348	-11.26	-10.72	-0.77	4.13	4.6e-07	2.6e-06
FBgn0032700	-9.92	-10.29	0.53	5.38	4.6e-07	2.6e-06
FBgn0260634	-7.27	-7.6	0.47	9.22	4.6e-07	2.6e-06
FBgn0038659	-8.35	-8.67	0.45	7.67	4.7e-07	2.6e-06
FBgn0015766	-7.86	-7.46	-0.58	8.9	4.8e-07	2.7e-06
FBgn0263241	-11.05	-10.49	-0.81	4.45	4.8e-07	2.7e-06
FBgn0262473	-8.63	-8.3	-0.47	7.74	4.9e-07	2.7e-06
FBgn0039183	-9.49	-9.16	-0.48	6.5	4.9e-07	2.7e-06
FBgn0011660	-10.25	-9.86	-0.55	5.45	4.9e-07	2.8e-06
FBgn0024956	-10.23	-9.82	-0.59	5.5	5e-07	2.8e-06
FBgn0037759	-10.82	-10.3	-0.75	4.74	5e-07	2.8e-06
FBgn0025629	-10.26	-9.89	-0.52	5.42	5e-07	2.8e-06
FBgn0040066	-8.99	-8.66	-0.48	7.22	5.1e-07	2.8e-06
FBgn0033033	-10	-10.61	0.88	5.13	5.1e-07	2.8e-06
FBgn0262890	-13.29	-12.34	-1.36	1.62	5.1e-07	2.8e-06
FBgn0011674	-10.07	-9.39	-0.98	5.98	5.2e-07	2.9e-06
FBgn0032456	-9.14	-8.78	-0.51	7.03	5.2e-07	2.9e-06
FBgn0029789	-9.67	-10.03	0.52	5.75	5.3e-07	2.9e-06
FBgn0031296	-14.31	-13	-1.9	0.57	5.3e-07	2.9e-06
FBgn0050423	-8.98	-9.36	0.54	6.72	5.4e-07	3e-06
FBgn0035914	-10.65	-11.24	0.85	4.21	5.4e-07	3e-06
FBgn0034789	-8.57	-8.92	0.5	7.33	5.5e-07	3e-06
FBgn0263967	-13.54	-12.55	-1.43	1.31	5.5e-07	3e-06
FBgn0030329	-8.76	-9.08	0.46	7.09	5.5e-07	3e-06
FBgn0032524	-9.25	-9.62	0.53	6.34	5.5e-07	3.1e-06
FBgn0040260	-15.32	-13.58	-2.51	-0.34	5.6e-07	3.1e-06
FBgn0000181	-6.92	-6.62	-0.44	10.18	5.6e-07	3.1e-06
FBgn0029525	-9.75	-9.39	-0.52	6.15	5.7e-07	3.2e-06
FBgn0029915	-9.97	-9.61	-0.51	5.83	5.8e-07	3.2e-06
FBgn0032911	-11.52	-12.26	1.07	2.89	5.8e-07	3.2e-06
FBgn0031008	-10.35	-9.96	-0.56	5.31	5.8e-07	3.2e-06
FBgn0034496	-10.1	-9.73	-0.54	5.65	5.8e-07	3.2e-06
FBgn0266808	-14.18	-13.03	-1.66	0.58	5.9e-07	3.3e-06
FBgn0032100	-10.08	-10.54	0.66	5.09	5.9e-07	3.3e-06
FBgn0016126	-8	-8.31	0.45	8.19	6e-07	3.3e-06
FBgn0029711	-9.69	-10.04	0.52	5.72	6.3e-07	3.5e-06
FBgn0027079	-9.21	-8.88	-0.48	6.9	6.5e-07	3.6e-06
FBgn0003483	-9.89	-9.51	-0.54	5.97	6.6e-07	3.6e-06
FBgn0262987	-12.49	-11.59	-1.29	2.71	6.6e-07	3.6e-06
FBgn0001120	-11.88	-11.22	-0.95	3.35	6.6e-07	3.6e-06
FBgn0000633	-8.94	-9.32	0.54	6.78	6.7e-07	3.7e-06
FBgn0034716	-10.53	-11.05	0.74	4.42	6.8e-07	3.8e-06
FBgn0052227	-8.44	-8.77	0.48	7.54	6.9e-07	3.8e-06
FBgn0267792	-10.35	-9.87	-0.7	5.38	7e-07	3.8e-06
FBgn0034878	-9.27	-8.86	-0.59	6.89	7e-07	3.8e-06
FBgn0261822	-7.51	-7.83	0.46	8.89	7e-07	3.9e-06
FBgn0032848	-10.12	-9.72	-0.58	5.65	7e-07	3.9e-06
FBgn0066101	-9.35	-9.71	0.53	6.21	7.1e-07	3.9e-06
FBgn0037741	-10.64	-10.22	-0.61	4.92	7.1e-07	3.9e-06
FBgn0029746	-8.67	-9.03	0.52	7.19	7.2e-07	4e-06
FBgn0039419	-9.8	-10.22	0.6	5.53	7.3e-07	4e-06
FBgn0037705	-7.98	-8.33	0.49	8.19	7.3e-07	4e-06
FBgn0036843	-9.88	-10.28	0.57	5.42	7.3e-07	4e-06
FBgn0038079	-12.5	-13.43	1.34	1.42	7.5e-07	4.1e-06
FBgn0039407	-11.07	-10.58	-0.7	4.36	7.5e-07	4.1e-06
FBgn0004584	-8.15	-7.83	-0.46	8.42	7.5e-07	4.1e-06
FBgn0000147	-10.15	-9.76	-0.56	5.6	7.6e-07	4.1e-06
FBgn0032338	-10.91	-11.51	0.86	3.83	7.6e-07	4.1e-06
FBgn0267824	-9.38	-9.05	-0.48	6.66	7.6e-07	4.1e-06
FBgn0030976	-10.64	-11.25	0.88	4.21	7.6e-07	4.1e-06
FBgn0261381	-9.64	-9.32	-0.47	6.27	7.6e-07	4.1e-06
FBgn0082582	-8.31	-8.61	0.44	7.74	7.7e-07	4.2e-06
FBgn0261353	-9.64	-9.32	-0.47	6.27	7.7e-07	4.2e-06
FBgn0061361	-11.07	-10.59	-0.7	4.35	7.7e-07	4.2e-06
FBgn0061362	-11.07	-10.59	-0.7	4.35	7.7e-07	4.2e-06
FBgn0085339	-9.58	-9.25	-0.47	6.37	7.8e-07	4.2e-06
FBgn0266072	-13.59	-15.03	2.08	-0.23	7.8e-07	4.2e-06
FBgn0026143	-9.99	-9.61	-0.54	5.82	7.9e-07	4.3e-06
FBgn0038804	-12.54	-11.76	-1.12	2.52	8e-07	4.3e-06
FBgn0250754	-8.08	-7.75	-0.49	8.53	8e-07	4.3e-06
FBgn0029824	-9.97	-10.37	0.58	5.28	8.1e-07	4.4e-06
FBgn0264794	-9.46	-9.02	-0.64	6.64	8.1e-07	4.4e-06
FBgn0083120	-12.45	-11.73	-1.05	2.59	8.1e-07	4.4e-06
FBgn0030510	-11.07	-10.57	-0.72	4.37	8.1e-07	4.4e-06
FBgn0003459	-9.8	-9.42	-0.54	6.1	8.2e-07	4.4e-06
FBgn0030482	-11.52	-10.85	-0.97	3.88	8.3e-07	4.4e-06
FBgn0015797	-8.87	-9.22	0.51	6.9	8.4e-07	4.5e-06
FBgn0265873	-12.12	-13.2	1.55	1.9	8.4e-07	4.5e-06
FBgn0260003	-8.37	-8.72	0.5	7.63	8.4e-07	4.5e-06
FBgn0026737	-10.4	-10.04	-0.52	5.22	8.6e-07	4.6e-06
FBgn0259213	-9.88	-10.33	0.66	5.39	8.7e-07	4.7e-06
FBgn0263660	-15.1	-13.63	-2.12	-0.34	8.8e-07	4.7e-06
FBgn0053202	-9.63	-10.08	0.65	5.76	9e-07	4.8e-06
FBgn0052017	-8.37	-8.73	0.52	7.62	9e-07	4.8e-06
FBgn0033132	-9.94	-10.34	0.59	5.33	9e-07	4.8e-06
FBgn0031957	-11.2	-13.32	3.05	2.97	9.1e-07	4.9e-06
FBgn0038596	-10.49	-11.06	0.81	4.45	9.2e-07	4.9e-06
FBgn0262636	-8.53	-8.96	0.62	7.35	9.2e-07	4.9e-06
FBgn0039226	-12.18	-11.33	-1.22	3.1	9.3e-07	5e-06
FBgn0024293	-11.93	-11.15	-1.14	3.4	9.4e-07	5e-06
FBgn0026252	-8.04	-7.72	-0.46	8.58	9.5e-07	5.1e-06
FBgn0050011	-7.7	-8.05	0.51	8.6	9.5e-07	5.1e-06
FBgn0004606	-9.44	-9.88	0.63	6.03	9.6e-07	5.1e-06
FBgn0039868	-10.55	-10.17	-0.55	5.01	9.6e-07	5.1e-06
FBgn0033454	-9.85	-9.49	-0.51	6.01	9.7e-07	5.2e-06
FBgn0030170	-11.57	-10.95	-0.9	3.76	9.8e-07	5.2e-06
FBgn0003732	-7.38	-7.04	-0.5	9.55	9.8e-07	5.2e-06
FBgn0038675	-9.82	-10.28	0.66	5.47	1e-06	5.4e-06
FBgn0040496	-14.94	-13.51	-2.07	-0.16	1e-06	5.4e-06
FBgn0015838	-9.06	-8.74	-0.47	7.11	1e-06	5.4e-06
FBgn0033169	-10.27	-9.91	-0.51	5.4	1e-06	5.4e-06
FBgn0264078	-8.46	-8.75	0.43	7.53	1e-06	5.5e-06
FBgn0030479	-7.94	-8.25	0.45	8.27	1e-06	5.5e-06
FBgn0031043	-9.69	-9.36	-0.47	6.21	1.1e-06	5.7e-06
FBgn0000017	-7.84	-8.17	0.48	8.41	1.1e-06	5.7e-06
FBgn0011787	-9.66	-9.34	-0.46	6.25	1.1e-06	5.9e-06
FBgn0038291	-13.72	-12.6	-1.61	1.18	1.1e-06	5.9e-06
FBgn0011204	-9.83	-9.45	-0.54	6.05	1.1e-06	5.9e-06
FBgn0033443	-13.07	-14.63	2.25	0.44	1.1e-06	5.9e-06
FBgn0034718	-9.76	-9.34	-0.6	6.18	1.1e-06	6e-06
FBgn0052264	-7.83	-8.17	0.48	8.41	1.1e-06	6.1e-06
FBgn0001316	-8.05	-7.67	-0.54	8.62	1.2e-06	6.1e-06
FBgn0001098	-7.88	-7.51	-0.53	8.85	1.2e-06	6.1e-06
FBgn0050380	-11.27	-10.7	-0.83	4.15	1.2e-06	6.1e-06
FBgn0265985	-14.26	-13	-1.83	0.59	1.2e-06	6.2e-06
FBgn0260722	-9.69	-9.26	-0.62	6.3	1.2e-06	6.2e-06
FBgn0034528	-9.52	-9.19	-0.46	6.45	1.2e-06	6.3e-06
FBgn0035959	-9.23	-9.57	0.48	6.39	1.2e-06	6.3e-06
FBgn0053508	-10.31	-9.82	-0.71	5.46	1.2e-06	6.4e-06
FBgn0029885	-10.15	-9.79	-0.52	5.57	1.2e-06	6.5e-06
FBgn0016061	-9.24	-9.67	0.62	6.33	1.3e-06	6.6e-06
FBgn0021776	-8.7	-8.18	-0.75	7.8	1.3e-06	6.6e-06
FBgn0037566	-9.96	-9.63	-0.47	5.82	1.3e-06	6.6e-06
FBgn0034602	-10.93	-11.49	0.81	3.83	1.3e-06	6.6e-06
FBgn0261609	-8.85	-8.54	-0.45	7.4	1.3e-06	6.6e-06
FBgn0052445	-13.79	-12.65	-1.66	1.11	1.3e-06	6.6e-06
FBgn0023388	-8.58	-8.92	0.49	7.33	1.3e-06	6.7e-06
FBgn0031478	-10.07	-10.45	0.54	5.16	1.3e-06	6.7e-06
FBgn0032397	-9.77	-9.45	-0.46	6.08	1.3e-06	6.8e-06
FBgn0038540	-10.03	-10.46	0.62	5.18	1.3e-06	6.8e-06
FBgn0033155	-9.71	-9.35	-0.52	6.21	1.3e-06	6.8e-06
FBgn0033987	-8.83	-8.52	-0.44	7.44	1.3e-06	6.9e-06
FBgn0039265	-8.93	-8.64	-0.42	7.27	1.3e-06	6.9e-06
FBgn0003149	-11.9	-11.27	-0.91	3.3	1.3e-06	6.9e-06
FBgn0262560	-10.31	-9.92	-0.56	5.36	1.3e-06	6.9e-06
FBgn0036837	-9.08	-9.62	0.78	6.5	1.3e-06	6.9e-06
FBgn0034500	-11.05	-10.57	-0.69	4.39	1.3e-06	6.9e-06
FBgn0000559	-5.48	-5.17	-0.44	12.27	1.3e-06	7e-06
FBgn0036774	-10.26	-9.89	-0.52	5.42	1.4e-06	7e-06
FBgn0029838	-12.67	-13.78	1.6	1.12	1.4e-06	7e-06
FBgn0250850	-9	-8.67	-0.48	7.21	1.4e-06	7.1e-06
FBgn0032925	-9.52	-9.21	-0.45	6.44	1.4e-06	7.1e-06
FBgn0051729	-8.64	-8.95	0.44	7.26	1.4e-06	7.5e-06
FBgn0037051	-8.43	-8.11	-0.46	8.02	1.5e-06	7.5e-06
FBgn0025382	-10.45	-10.08	-0.54	5.15	1.5e-06	7.6e-06
FBgn0260962	-8.7	-8.37	-0.46	7.64	1.5e-06	7.6e-06
FBgn0033983	-9.39	-9.76	0.53	6.15	1.5e-06	7.7e-06
FBgn0044050	-11.92	-13.9	2.86	1.97	1.5e-06	7.7e-06
FBgn0000014	-10.32	-10.89	0.83	4.69	1.5e-06	7.7e-06
FBgn0001296	-9.16	-9.53	0.54	6.48	1.5e-06	7.8e-06
FBgn0050460	-9.68	-10.14	0.67	5.68	1.5e-06	7.8e-06
FBgn0003401	-11.53	-10.92	-0.89	3.81	1.5e-06	7.8e-06
FBgn0053056	-10.18	-10.63	0.64	4.96	1.5e-06	7.9e-06
FBgn0026192	-9.58	-9.26	-0.46	6.36	1.5e-06	7.9e-06
FBgn0034958	-9.02	-9.33	0.45	6.71	1.5e-06	7.9e-06
FBgn0039711	-10.45	-10.05	-0.57	5.18	1.5e-06	8e-06
FBgn0010768	-10	-9.59	-0.58	5.83	1.6e-06	8.1e-06
FBgn0038385	-11.19	-10.67	-0.75	4.22	1.6e-06	8.1e-06
FBgn0037153	-8.55	-8.92	0.53	7.35	1.6e-06	8.2e-06
FBgn0036030	-9.32	-8.92	-0.58	6.8	1.6e-06	8.2e-06
FBgn0032079	-11.32	-11.97	0.94	3.22	1.7e-06	8.6e-06
FBgn0036035	-10.23	-9.87	-0.52	5.46	1.7e-06	8.7e-06
FBgn0036892	-9.46	-9.15	-0.44	6.52	1.7e-06	8.8e-06
FBgn0261839	-13.04	-14.41	1.98	0.53	1.7e-06	8.8e-06
FBgn0264748	-12.96	-14.01	1.52	0.74	1.7e-06	8.8e-06
FBgn0267347	-11.1	-10.62	-0.69	4.3	1.7e-06	8.8e-06
FBgn0004880	-7.36	-7.68	0.46	9.1	1.7e-06	8.9e-06
FBgn0028863	-8.97	-9.4	0.62	6.72	1.8e-06	9.1e-06
FBgn0039350	-8.5	-8.16	-0.49	7.93	1.8e-06	9.2e-06
FBgn0267348	-9.25	-9.58	0.47	6.37	1.8e-06	9.2e-06
FBgn0038869	-10.43	-10.03	-0.57	5.2	1.8e-06	9.3e-06
FBgn0027868	-9.35	-9.03	-0.47	6.69	1.9e-06	9.5e-06
FBgn0016122	-9.48	-9.82	0.49	6.03	1.9e-06	9.6e-06
FBgn0024177	-10.43	-9.85	-0.83	5.37	1.9e-06	9.7e-06
FBgn0033130	-13.42	-14.84	2.05	0	1.9e-06	9.7e-06
FBgn0025739	-9.46	-9.08	-0.55	6.58	1.9e-06	9.7e-06
FBgn0266707	-9.76	-10.16	0.59	5.6	1.9e-06	9.7e-06
FBgn0039828	-9.83	-9.48	-0.5	6.03	1.9e-06	9.7e-06
FBgn0031568	-10.46	-10.95	0.71	4.53	1.9e-06	9.7e-06
FBgn0036389	-8.95	-8.63	-0.46	7.27	1.9e-06	9.8e-06
FBgn0037624	-8.27	-7.96	-0.46	8.24	1.9e-06	9.8e-06
FBgn0035170	-10.47	-10.98	0.74	4.52	2e-06	9.9e-06
FBgn0010215	-7.89	-8.19	0.44	8.34	2e-06	1e-05
FBgn0004648	-8.09	-8.4	0.45	8.05	2e-06	1e-05
FBgn0037238	-10.13	-10.66	0.76	4.99	2e-06	1e-05
FBgn0031170	-9.48	-9.84	0.52	6.02	2e-06	1e-05
FBgn0266227	-9.93	-10.4	0.68	5.32	2e-06	1e-05
FBgn0262103	-9.32	-9.67	0.5	6.26	2e-06	1e-05
FBgn0039218	-10.31	-9.95	-0.52	5.35	2e-06	1e-05
FBgn0013997	-7.81	-8.1	0.42	8.47	2e-06	1e-05
FBgn0023524	-8.95	-9.33	0.55	6.78	2e-06	1e-05
FBgn0029999	-10.75	-10.33	-0.61	4.76	2.1e-06	1e-05
FBgn0038320	-8.29	-8.61	0.45	7.76	2.1e-06	1e-05
FBgn0050001	-10.83	-10.4	-0.62	4.65	2.1e-06	1e-05
FBgn0001125	-9.4	-9.11	-0.42	6.6	2.1e-06	1e-05
FBgn0031623	-12.24	-13.1	1.25	1.82	2.1e-06	1.1e-05
FBgn0086913	-9.78	-10.25	0.68	5.53	2.1e-06	1.1e-05
FBgn0032051	-9.87	-9.51	-0.51	5.98	2.1e-06	1.1e-05
FBgn0038271	-8.29	-8	-0.42	8.2	2.1e-06	1.1e-05
FBgn0001325	-10.94	-10.46	-0.7	4.54	2.1e-06	1.1e-05
FBgn0086679	-8.9	-9.2	0.43	6.89	2.1e-06	1.1e-05
FBgn0028425	-9.09	-8.78	-0.45	7.06	2.2e-06	1.1e-05
FBgn0038799	-9.28	-8.85	-0.61	6.89	2.2e-06	1.1e-05
FBgn0034135	-10.38	-10.98	0.86	4.6	2.2e-06	1.1e-05
FBgn0030720	-9.45	-9.11	-0.49	6.56	2.2e-06	1.1e-05
FBgn0035237	-7.97	-8.26	0.43	8.24	2.3e-06	1.1e-05
FBgn0036514	-10.12	-9.77	-0.51	5.61	2.3e-06	1.1e-05
FBgn0010473	-7.79	-8.15	0.53	8.45	2.3e-06	1.2e-05
FBgn0267322	-12.85	-13.94	1.57	0.88	2.3e-06	1.2e-05
FBgn0035092	-8.91	-9.31	0.58	6.82	2.3e-06	1.2e-05
FBgn0032408	-10.26	-9.89	-0.53	5.42	2.3e-06	1.2e-05
FBgn0014010	-8.02	-8.33	0.45	8.16	2.3e-06	1.2e-05
FBgn0027600	-11.72	-12.96	1.79	2.41	2.4e-06	1.2e-05
FBgn0030795	-10.76	-11.3	0.78	4.08	2.4e-06	1.2e-05
FBgn0039993	-9.67	-9.35	-0.47	6.23	2.4e-06	1.2e-05
FBgn0036754	-10.46	-10.09	-0.52	5.13	2.4e-06	1.2e-05
FBgn0031636	-9.38	-9.7	0.46	6.19	2.4e-06	1.2e-05
FBgn0037993	-10.93	-11.6	0.96	3.77	2.5e-06	1.2e-05
FBgn0259146	-9.82	-10.28	0.67	5.47	2.5e-06	1.2e-05
FBgn0039590	-8.64	-8.94	0.44	7.27	2.5e-06	1.2e-05
FBgn0261109	-9.92	-9.6	-0.47	5.87	2.5e-06	1.2e-05
FBgn0259818	-9.83	-10.21	0.55	5.5	2.5e-06	1.2e-05
FBgn0263116	-10.75	-11.32	0.83	4.07	2.5e-06	1.3e-05
FBgn0030955	-9.07	-9.46	0.56	6.6	2.5e-06	1.3e-05
FBgn0262619	-9.73	-9.41	-0.47	6.14	2.5e-06	1.3e-05
FBgn0031252	-10.05	-9.69	-0.51	5.72	2.6e-06	1.3e-05
FBgn0264979	-12.56	-13.59	1.49	1.31	2.6e-06	1.3e-05
FBgn0034569	-10.45	-10.09	-0.52	5.13	2.6e-06	1.3e-05
FBgn0259923	-9.03	-9.35	0.47	6.69	2.6e-06	1.3e-05
FBgn0036615	-10.87	-10.47	-0.58	4.57	2.6e-06	1.3e-05
FBgn0034087	-9.03	-8.69	-0.49	7.17	2.6e-06	1.3e-05
FBgn0037141	-10.04	-9.67	-0.54	5.74	2.7e-06	1.3e-05
FBgn0051821	-14.52	-12.87	-2.39	0.65	2.7e-06	1.3e-05
FBgn0033885	-11.48	-12.61	1.63	2.8	2.7e-06	1.3e-05
FBgn0033973	-10.45	-11	0.79	4.52	2.7e-06	1.3e-05
FBgn0040477	-11.76	-11.11	-0.93	3.51	2.7e-06	1.3e-05
FBgn0031381	-8.54	-8.93	0.56	7.36	2.8e-06	1.4e-05
FBgn0031703	-11.86	-11.1	-1.09	3.48	2.8e-06	1.4e-05
FBgn0267964	-10.33	-10.85	0.75	4.7	2.8e-06	1.4e-05
FBgn0250819	-9.49	-9.84	0.51	6.01	2.8e-06	1.4e-05
FBgn0085419	-10.59	-11.11	0.74	4.33	2.8e-06	1.4e-05
FBgn0034158	-9.42	-9.1	-0.46	6.58	2.8e-06	1.4e-05
FBgn0011582	-10.36	-10.91	0.8	4.65	2.9e-06	1.4e-05
FBgn0087041	-10.1	-9.72	-0.55	5.66	3e-06	1.5e-05
FBgn0051221	-8.15	-8.55	0.58	7.92	3e-06	1.5e-05
FBgn0086251	-9.53	-9.16	-0.53	6.47	3e-06	1.5e-05
FBgn0039559	-9.14	-8.79	-0.5	7.02	3e-06	1.5e-05
FBgn0030360	-11.4	-10.85	-0.8	3.94	3.1e-06	1.5e-05
FBgn0266936	-11.83	-11.19	-0.93	3.41	3.2e-06	1.5e-05
FBgn0039403	-11.07	-10.61	-0.67	4.34	3.2e-06	1.5e-05
FBgn0031397	-10.25	-10.7	0.65	4.86	3.2e-06	1.5e-05
FBgn0020251	-9.43	-9.77	0.49	6.1	3.2e-06	1.6e-05
FBgn0053062	-11.81	-11.22	-0.85	3.38	3.2e-06	1.6e-05
FBgn0032915	-9.88	-9.51	-0.52	5.97	3.2e-06	1.6e-05
FBgn0050379	-11.36	-12.01	0.93	3.16	3.3e-06	1.6e-05
FBgn0036623	-8.94	-9.25	0.44	6.83	3.3e-06	1.6e-05
FBgn0036860	-12.31	-13.24	1.34	1.7	3.3e-06	1.6e-05
FBgn0002719	-8.78	-8.46	-0.46	7.51	3.3e-06	1.6e-05
FBgn0028879	-9.29	-9.65	0.51	6.29	3.3e-06	1.6e-05
FBgn0001218	-6.84	-7.14	0.44	9.87	3.4e-06	1.6e-05
FBgn0264365	-14.76	-13.5	-1.82	-0.09	3.4e-06	1.6e-05
FBgn0037468	-7.85	-7.56	-0.42	8.83	3.4e-06	1.6e-05
FBgn0039487	-9.03	-9.35	0.46	6.69	3.4e-06	1.6e-05
FBgn0034641	-9.18	-8.84	-0.49	6.95	3.4e-06	1.6e-05
FBgn0263755	-10.4	-9.99	-0.6	5.26	3.4e-06	1.7e-05
FBgn0262728	-8.67	-9.05	0.54	7.18	3.5e-06	1.7e-05
FBgn0037025	-8.95	-8.54	-0.6	7.35	3.5e-06	1.7e-05
FBgn0025680	-12.36	-13.24	1.27	1.64	3.5e-06	1.7e-05
FBgn0030581	-9.46	-9.8	0.49	6.06	3.5e-06	1.7e-05
FBgn0264554	-13.15	-12.3	-1.22	1.72	3.5e-06	1.7e-05
FBgn0031302	-14.42	-13.12	-1.87	0.42	3.6e-06	1.7e-05
FBgn0034734	-9.89	-9.52	-0.53	5.95	3.6e-06	1.7e-05
FBgn0035696	-12.24	-11.55	-1	2.87	3.6e-06	1.7e-05
FBgn0023081	-8.66	-8.95	0.42	7.24	3.6e-06	1.8e-05
FBgn0086384	-10.25	-9.88	-0.53	5.44	3.6e-06	1.8e-05
FBgn0011305	-7.58	-7.9	0.45	8.78	3.7e-06	1.8e-05
FBgn0261547	-9.63	-9.97	0.49	5.82	3.7e-06	1.8e-05
FBgn0051974	-13.32	-12.33	-1.43	1.62	3.8e-06	1.8e-05
FBgn0265262	-8.43	-8.78	0.5	7.54	3.8e-06	1.8e-05
FBgn0037670	-10.27	-9.92	-0.5	5.39	3.8e-06	1.9e-05
FBgn0262598	-9.89	-10.23	0.49	5.44	3.9e-06	1.9e-05
FBgn0026761	-9.48	-9.2	-0.41	6.47	4e-06	1.9e-05
FBgn0263617	-12.11	-13.21	1.6	1.92	4e-06	1.9e-05
FBgn0026361	-10.08	-9.76	-0.46	5.64	4e-06	1.9e-05
FBgn0037376	-9.19	-8.89	-0.43	6.9	4e-06	1.9e-05
FBgn0030913	-10.35	-10.79	0.63	4.72	4.1e-06	2e-05
FBgn0051915	-10.44	-10.83	0.57	4.62	4.1e-06	2e-05
FBgn0037698	-9.46	-9.88	0.61	6.02	4.1e-06	2e-05
FBgn0051436	-12.6	-13.5	1.29	1.29	4.1e-06	2e-05
FBgn0029685	-9.33	-9.63	0.44	6.28	4.1e-06	2e-05
FBgn0029131	-10.6	-10.23	-0.53	4.93	4.1e-06	2e-05
FBgn0032783	-12.46	-11.71	-1.09	2.61	4.1e-06	2e-05
FBgn0015247	-9.7	-9.36	-0.49	6.2	4.2e-06	2e-05
FBgn0283427	-7.89	-7.43	-0.65	8.92	4.2e-06	2e-05
FBgn0063127	-7.58	-8.22	0.93	8.61	4.2e-06	2e-05
FBgn0040813	-14.94	-12.73	-3.18	0.72	4.2e-06	2e-05
FBgn0038608	-10.17	-9.78	-0.56	5.57	4.3e-06	2e-05
FBgn0266598	-10.46	-10.09	-0.53	5.13	4.3e-06	2.1e-05
FBgn0015371	-7.68	-7.96	0.41	8.66	4.4e-06	2.1e-05
FBgn0031384	-10.07	-10.46	0.56	5.16	4.4e-06	2.1e-05
FBgn0015520	-8.84	-9.15	0.45	6.97	4.5e-06	2.1e-05
FBgn0086451	-9.74	-9.39	-0.51	6.15	4.5e-06	2.1e-05
FBgn0041604	-9.19	-9.54	0.5	6.45	4.5e-06	2.1e-05
FBgn0034590	-9.88	-9.57	-0.45	5.92	4.6e-06	2.2e-05
FBgn0264000	-9.91	-10.4	0.7	5.33	4.6e-06	2.2e-05
FBgn0038045	-10.58	-10.22	-0.52	4.96	4.6e-06	2.2e-05
FBgn0086687	-7.8	-7.48	-0.46	8.92	4.7e-06	2.2e-05
FBgn0036715	-10.87	-10.43	-0.63	4.6	4.7e-06	2.2e-05
FBgn0032495	-11.64	-12.41	1.12	2.71	4.7e-06	2.2e-05
FBgn0033471	-10.38	-10.02	-0.51	5.24	4.8e-06	2.3e-05
FBgn0001341	-9.86	-9.49	-0.53	6	4.8e-06	2.3e-05
FBgn0021875	-10.43	-10.04	-0.57	5.2	4.9e-06	2.3e-05
FBgn0035714	-10.71	-10.32	-0.56	4.79	4.9e-06	2.3e-05
FBgn0029864	-9.89	-10.3	0.59	5.41	4.9e-06	2.3e-05
FBgn0034476	-8.19	-7.87	-0.46	8.36	4.9e-06	2.3e-05
FBgn0022246	-10.39	-10.05	-0.5	5.21	5e-06	2.3e-05
FBgn0011286	-10.14	-10.55	0.59	5.04	5e-06	2.4e-05
FBgn0038139	-12.31	-13.21	1.3	1.7	5e-06	2.4e-05
FBgn0264984	-13.3	-12.31	-1.43	1.65	5e-06	2.4e-05
FBgn0035035	-10.39	-10.02	-0.53	5.23	5.1e-06	2.4e-05
FBgn0031261	-11.85	-11.14	-1.03	3.44	5.2e-06	2.4e-05
FBgn0025621	-9.53	-9.22	-0.46	6.42	5.2e-06	2.4e-05
FBgn0052649	-11.05	-10.59	-0.66	4.36	5.3e-06	2.5e-05
FBgn0278604	-9.25	-8.91	-0.49	6.86	5.3e-06	2.5e-05
FBgn0267126	-13.58	-12.67	-1.31	1.17	5.4e-06	2.5e-05
FBgn0040227	-8.12	-7.85	-0.39	8.42	5.4e-06	2.5e-05
FBgn0037690	-9.72	-10.06	0.5	5.69	5.4e-06	2.5e-05
FBgn0004170	-12.52	-11.76	-1.09	2.53	5.4e-06	2.5e-05
FBgn0004362	-6.44	-6.11	-0.48	10.9	5.5e-06	2.6e-05
FBgn0037313	-9.5	-9.85	0.51	5.99	5.6e-06	2.6e-05
FBgn0037746	-9.19	-8.85	-0.48	6.94	5.6e-06	2.6e-05
FBgn0051690	-9.19	-9.62	0.61	6.4	5.6e-06	2.6e-05
FBgn0031782	-9.98	-9.67	-0.45	5.77	5.6e-06	2.6e-05
FBgn0039920	-7.52	-7.83	0.44	8.88	5.7e-06	2.7e-05
FBgn0013432	-10.34	-10.01	-0.49	5.27	5.7e-06	2.7e-05
FBgn0039430	-10.14	-10.51	0.54	5.07	5.7e-06	2.7e-05
FBgn0046874	-8.65	-9.06	0.59	7.18	5.7e-06	2.7e-05
FBgn0028671	-8.1	-8.39	0.42	8.06	5.8e-06	2.7e-05
FBgn0031673	-8.9	-9.23	0.49	6.87	5.8e-06	2.7e-05
FBgn0050383	-11.06	-10.58	-0.69	4.37	5.8e-06	2.7e-05
FBgn0034433	-9.86	-10.21	0.51	5.48	5.9e-06	2.7e-05
FBgn0263746	-12.2	-13.27	1.54	1.79	5.9e-06	2.8e-05
FBgn0036733	-9.26	-9.62	0.52	6.34	6e-06	2.8e-05
FBgn0036815	-10.16	-9.83	-0.48	5.53	6.1e-06	2.8e-05
FBgn0014127	-9.2	-8.89	-0.45	6.9	6.1e-06	2.9e-05
FBgn0261789	-8.88	-8.57	-0.45	7.36	6.1e-06	2.9e-05
FBgn0010235	-8.19	-8.49	0.42	7.92	6.2e-06	2.9e-05
FBgn0267920	-10.14	-10.59	0.65	5.02	6.2e-06	2.9e-05
FBgn0005640	-9.06	-9.34	0.41	6.68	6.2e-06	2.9e-05
FBgn0085380	-10.69	-11.27	0.84	4.15	6.2e-06	2.9e-05
FBgn0266599	-5.42	-5.09	-0.48	12.37	6.2e-06	2.9e-05
FBgn0052406	-10.18	-10.67	0.71	4.94	6.2e-06	2.9e-05
FBgn0053556	-9.94	-10.39	0.65	5.31	6.3e-06	2.9e-05
FBgn0050022	-10.99	-10.57	-0.6	4.42	6.3e-06	2.9e-05
FBgn0035113	-10.67	-10.24	-0.62	4.88	6.3e-06	2.9e-05
FBgn0021874	-10.14	-9.8	-0.5	5.57	6.3e-06	2.9e-05
[truncated: 7,254 more rows]

## Sheet: edgeR.female.DfJ5_ts1_ts1
	DfJ5_ts1	ts1	logFC	logCPM	PValue	FDR
FBgn0003575	-8.87	-19.26	14.99	6.14	6.2e-79	5.7e-75
FBgn0030574	-7.93	-19.26	16.35	7.5	1.3e-75	6.1e-72
FBgn0015278	-9.29	-19.26	14.39	5.54	1.9e-69	5.8e-66
FBgn0058469	-14.85	-7.52	-10.57	8.08	5.2e-69	1.2e-65
FBgn0030735	-19.26	-9.41	-14.21	5.36	1.2e-67	2.2e-64
FBgn0039089	-19.26	-9.34	-14.31	5.46	9.5e-67	1.5e-63
FBgn0264953	-9.02	-19.26	14.77	5.92	3.3e-64	4.3e-61
FBgn0030670	-19.26	-9.5	-14.08	5.23	1.4e-63	1.6e-60
FBgn0039727	-9.58	-19.26	13.96	5.12	6.1e-60	6.4e-57
FBgn0030504	-19.26	-9.61	-13.92	5.07	5.1e-58	4.8e-55
FBgn0015247	-19.26	-9.66	-13.85	5	3.3e-57	2.8e-54
FBgn0037669	-19.26	-10.02	-13.33	4.48	7e-42	5.5e-39
FBgn0031909	-19.26	-10.04	-13.3	4.45	1.5e-40	1.1e-37
FBgn0039543	-19.26	-10.08	-13.25	4.4	9.3e-40	6.2e-37
FBgn0034114	-19.26	-10.09	-13.23	4.38	1.4e-39	8.7e-37
FBgn0037931	-19.26	-10.16	-13.13	4.28	2.8e-36	1.6e-33
FBgn0029943	-19.26	-10.21	-13.05	4.2	7.6e-35	4.2e-32
FBgn0051961	-19.26	-10.23	-13.03	4.18	1.9e-34	9.8e-32
FBgn0038438	-19.26	-10.27	-12.97	4.12	1.1e-33	5.5e-31
FBgn0033059	-19.26	-10.28	-12.95	4.11	2.2e-33	1e-30
FBgn0030081	-19.26	-10.29	-12.94	4.09	3.3e-33	1.5e-30
FBgn0036820	-19.26	-10.29	-12.94	4.09	5.5e-33	2.3e-30
FBgn0033184	-19.26	-10.34	-12.87	4.02	3.5e-32	1.4e-29
FBgn0036199	-10.33	-19.26	12.88	4.04	1.4e-30	5.5e-28
FBgn0033692	-10.39	-19.26	12.79	3.94	7.3e-30	2.7e-27
FBgn0259705	-10.49	-19.26	12.65	3.81	1.8e-29	6.6e-27
FBgn0052640	-10.47	-19.26	12.68	3.84	2.2e-29	7.7e-27
FBgn0020248	-19.26	-10.5	-12.63	3.78	2.4e-29	8.1e-27
FBgn0039711	-19.26	-10.51	-12.61	3.77	3.3e-29	1.1e-26
FBgn0027780	-19.26	-10.52	-12.61	3.77	6e-29	1.9e-26
FBgn0032703	-10.53	-19.26	12.59	3.74	9.2e-29	2.8e-26
FBgn0036801	-10.62	-19.26	12.47	3.62	6.6e-28	1.9e-25
FBgn0032290	-19.26	-10.68	-12.38	3.54	1.6e-27	4.5e-25
FBgn0050380	-19.26	-10.79	-12.22	3.37	1.5e-26	4.1e-24
FBgn0003308	-9.59	-19.26	13.94	5.09	2.4e-26	6.3e-24
FBgn0029771	-10.77	-19.26	12.24	3.4	2.7e-26	7e-24
FBgn0044871	-10.73	-19.26	12.3	3.46	2.9e-26	7.3e-24
FBgn0027583	-11	-19.26	11.92	3.08	6.4e-25	1.6e-22
FBgn0003087	-10.94	-19.26	12	3.16	8.5e-25	2e-22
FBgn0039049	-19.26	-10.45	-12.71	3.86	8.6e-25	2e-22
FBgn0013767	-19.26	-11.15	-11.69	2.85	8.6e-24	2e-21
FBgn0266375	-19.26	-11.15	-11.7	2.86	1.3e-23	3e-21
FBgn0003950	-19.26	-11.19	-11.63	2.8	2.2e-23	4.8e-21
FBgn0032205	-19.26	-11.24	-11.57	2.73	4e-23	8.4e-21
FBgn0085279	-19.26	-11.35	-11.41	2.57	1.6e-22	3.2e-20
FBgn0038051	-19.26	-11.29	-11.5	2.66	1.6e-22	3.2e-20
FBgn0050476	-19.26	-11.32	-11.45	2.61	1.6e-22	3.2e-20
FBgn0035356	-19.26	-11.35	-11.41	2.57	1.8e-22	3.5e-20
FBgn0032401	-19.26	-11.37	-11.38	2.55	2.6e-22	5e-20
FBgn0039094	-10.37	-19.26	12.82	3.98	3.8e-22	7.1e-20
FBgn0031041	-19.26	-11.38	-11.36	2.52	3.9e-22	7.1e-20
FBgn0263507	-11.4	-19.26	11.33	2.5	4.8e-22	8.6e-20
FBgn0036891	-10.97	-19.26	11.96	3.12	8.4e-22	1.5e-19
FBgn0052557	-11.49	-19.26	11.21	2.37	2.2e-21	3.9e-19
FBgn0035089	-19.26	-10.82	-12.17	3.33	2.4e-21	4.1e-19
FBgn0085290	-19.26	-11.5	-11.19	2.35	3e-21	5e-19
FBgn0002354	-19.26	-11.52	-11.16	2.32	4.3e-21	7e-19
FBgn0022710	-10.16	-19.26	13.13	4.28	4.8e-21	7.7e-19
FBgn0047114	-11.5	-19.26	11.19	2.35	4.9e-21	7.8e-19
FBgn0014931	-11.49	-19.26	11.21	2.38	6.4e-21	1e-18
FBgn0031791	-10.64	-19.26	12.43	3.59	9.7e-21	1.5e-18
FBgn0003996	-9.87	-13.9	5.81	4.72	1.1e-20	1.6e-18
FBgn0043799	-11.55	-19.26	11.12	2.28	1.7e-20	2.6e-18
FBgn0267456	-19.26	-11.5	-11.19	2.36	2e-20	2.9e-18
FBgn0038542	-19.26	-11.63	-11	2.17	2.6e-20	3.7e-18
FBgn0039728	-11.61	-19.26	11.03	2.2	7e-20	9.9e-18
FBgn0036214	-19.26	-11.7	-10.91	2.08	1e-19	1.4e-17
FBgn0011761	-13.48	-9.91	-5.15	4.68	1e-19	1.4e-17
FBgn0021738	-15.31	-10.8	-6.51	3.38	5.7e-19	7.8e-17
FBgn0015714	-19.26	-11.55	-11.12	2.29	6.4e-19	8.5e-17
FBgn0010015	-11.55	-19.26	11.12	2.29	1.3e-18	1.7e-16
FBgn0264446	-11.69	-19.26	10.92	2.09	1.3e-18	1.7e-16
FBgn0028899	-19.26	-11.87	-10.67	1.84	1.6e-18	2.1e-16
FBgn0259991	-11.86	-19.26	10.68	1.86	1.7e-18	2.2e-16
FBgn0267758	-11.89	-19.26	10.63	1.81	1.7e-18	2.2e-16
FBgn0004854	-11.72	-19.26	10.88	2.05	7.4e-18	9e-16
FBgn0043043	-19.26	-12.02	-10.44	1.62	8.4e-18	1e-15
FBgn0031677	-19.26	-12.05	-10.4	1.58	8.7e-18	1e-15
FBgn0085271	-19.26	-12.05	-10.4	1.58	1.2e-17	1.5e-15
FBgn0033502	-19.26	-11.97	-10.52	1.69	1.5e-17	1.8e-15
FBgn0034095	-12.08	-19.26	10.35	1.53	2e-17	2.3e-15
FBgn0039328	-19.26	-12.08	-10.36	1.54	2e-17	2.3e-15
FBgn0033574	-12.09	-19.26	10.34	1.53	4.6e-17	5.2e-15
FBgn0263766	-19.26	-12.13	-10.28	1.46	4.9e-17	5.4e-15
FBgn0026570	-19.26	-12.14	-10.27	1.45	4.9e-17	5.4e-15
FBgn0036589	-19.26	-12.08	-10.36	1.54	5.9e-17	6.4e-15
FBgn0002734	-19.26	-12.18	-10.22	1.4	8.4e-17	9e-15
FBgn0052091	-19.26	-12.16	-10.23	1.42	8.8e-17	9.3e-15
FBgn0034928	-12.15	-19.26	10.25	1.44	9.6e-17	1e-14
FBgn0035537	-19.26	-12.2	-10.18	1.37	1.3e-16	1.3e-14
FBgn0003292	-19.26	-12.22	-10.15	1.33	1.6e-16	1.6e-14
FBgn0030676	-12.18	-19.26	10.21	1.4	1.8e-16	1.9e-14
FBgn0024244	-19.26	-11.86	-10.68	1.85	2.2e-16	2.2e-14
FBgn0266361	-15.05	-10.7	-6.28	3.52	2.4e-16	2.4e-14
FBgn0267630	-11.89	-19.26	10.63	1.8	8.2e-16	8e-14
FBgn0032783	-19.26	-12.37	-9.93	1.12	9e-16	8.8e-14
FBgn0035480	-19.26	-12.4	-9.89	1.08	1.4e-15	1.4e-13
FBgn0036056	-19.26	-12.5	-9.75	0.94	2.9e-15	2.7e-13
FBgn0035189	-19.26	-12.21	-10.16	1.35	4.8e-15	4.5e-13
FBgn0266657	-19.26	-12.53	-9.7	0.9	5.2e-15	4.9e-13
FBgn0015561	-12.6	-19.26	9.61	0.82	9e-15	8.3e-13
FBgn0040697	-12.29	-19.26	10.05	1.25	9.4e-15	8.6e-13
FBgn0262108	-12.62	-19.26	9.58	0.79	1e-14	9.3e-13
FBgn0039856	-12.52	-19.26	9.71	0.91	1.2e-14	1.1e-12
FBgn0038173	-12.62	-19.26	9.58	0.79	2e-14	1.8e-12
FBgn0033685	-12.54	-19.26	9.7	0.9	2.1e-14	1.8e-12
FBgn0025643	-12.66	-19.26	9.52	0.73	2.2e-14	1.9e-12
FBgn0265295	-12.65	-19.26	9.53	0.74	3.2e-14	2.8e-12
FBgn0033724	-8.87	-19.26	14.98	6.13	4.6e-14	3.9e-12
FBgn0004170	-12.5	-19.26	9.75	0.96	4.7e-14	4e-12
FBgn0034642	-12.86	-19.26	9.23	0.45	1.1e-13	9e-12
FBgn0086681	-12.89	-19.26	9.19	0.41	1.7e-13	1.4e-11
FBgn0032850	-12.42	-19.26	9.86	1.06	1.9e-13	1.6e-11
FBgn0034937	-12.9	-19.26	9.18	0.4	2.6e-13	2.1e-11
FBgn0037916	-19.26	-12.87	-9.22	0.43	3.8e-13	3.1e-11
FBgn0029752	-15.79	-11.99	-5.49	1.7	4.9e-13	3.9e-11
FBgn0034733	-19.26	-12.7	-9.47	0.67	5.8e-13	4.6e-11
FBgn0264310	-13.04	-19.26	8.98	0.21	7e-13	5.6e-11
FBgn0037615	-19.26	-12.95	-9.1	0.32	8.3e-13	6.5e-11
FBgn0267750	-19.26	-12.87	-9.21	0.43	1.1e-12	8.2e-11
FBgn0000075	-12.71	-19.26	9.45	0.67	1.2e-12	9.2e-11
FBgn0028542	-9.72	-19.26	13.76	4.91	1.3e-12	1e-10
FBgn0034943	-11.43	-19.26	11.29	2.45	1.4e-12	1e-10
FBgn0052572	-14.48	-11.22	-4.69	2.81	1.5e-12	1.1e-10
FBgn0025837	-12.02	-19.26	10.44	1.61	2.9e-12	2.2e-10
FBgn0265185	-19.26	-11.25	-11.56	2.72	2.9e-12	2.2e-10
FBgn0261857	-13.01	-19.26	9.01	0.25	3e-12	2.2e-10
FBgn0264478	-12.42	-19.26	9.86	1.06	3.1e-12	2.3e-10
FBgn0035917	-19.26	-12.1	-10.33	1.51	3.2e-12	2.3e-10
FBgn0264385	-13.12	-19.26	8.85	0.1	4.6e-12	3.3e-10
FBgn0036942	-19.26	-13.23	-8.7	-0.05	7e-12	5e-10
FBgn0016675	-19.26	-12.47	-9.79	0.99	8.2e-12	5.8e-10
FBgn0031045	-13.39	-19.26	8.47	-0.26	3.2e-11	2.3e-09
FBgn0031737	-19.26	-13.02	-9	0.23	6.6e-11	4.6e-09
FBgn0030756	-14.31	-11.39	-4.21	2.59	1e-10	6.9e-09
FBgn0267052	-19.26	-13.52	-8.27	-0.45	1.1e-10	7.5e-09
FBgn0267060	-13.17	-19.26	8.79	0.05	1.5e-10	1e-08
FBgn0031461	-8.69	-11.27	3.72	6.5	2.6e-10	1.8e-08
FBgn0051274	-9.92	-19.26	13.47	4.62	2.8e-10	1.9e-08
FBgn0034462	-13.4	-19.26	8.46	-0.27	3.1e-10	2.1e-08
FBgn0050101	-13.37	-19.26	8.5	-0.22	3.7e-10	2.4e-08
FBgn0042173	-19.26	-13.08	-8.91	0.15	1.5e-09	1e-07
FBgn0032373	-19.26	-11.14	-11.72	2.88	1.9e-09	1.2e-07
FBgn0000719	-8.9	-10.96	2.96	6.26	4.8e-09	3.1e-07
FBgn0265575	-10.6	-9.16	-2.08	6.02	5.1e-09	3.3e-07
FBgn0050339	-13.56	-19.26	8.23	-0.49	9.1e-09	5.8e-07
FBgn0028381	-19.26	-11.44	-11.28	2.44	2.7e-08	1.7e-06
FBgn0036996	-16.16	-10.41	-8.29	3.92	3.3e-08	2.1e-06
FBgn0031034	-15.87	-12.65	-4.64	0.78	3.3e-08	2.1e-06
FBgn0050457	-12.08	-19.26	10.36	1.53	4.6e-08	2.8e-06
FBgn0050203	-8.69	-10.3	2.32	6.66	5.6e-07	3.5e-05
FBgn0032613	-12.9	-19.26	9.18	0.39	5.8e-07	3.6e-05
FBgn0264437	-12.34	-19.26	9.98	1.16	6.6e-07	4e-05
FBgn0000079	-14.53	-9.19	-7.69	5.68	6.8e-07	4.1e-05
FBgn0004513	-7.56	-9.09	2.21	8.31	1.1e-06	6.6e-05
FBgn0028533	-16.16	-10.1	-8.74	4.36	1.2e-06	7.5e-05
FBgn0016075	-8.34	-10	2.39	7.15	1.3e-06	8e-05
FBgn0267910	-5.67	-7.02	1.95	11.08	1.5e-06	8.9e-05
FBgn0038279	-9.35	-10.79	2.08	5.75	1.6e-06	9.4e-05
FBgn0266869	-11.01	-9.72	-1.87	5.26	1.9e-06	0.00011
FBgn0030051	-9.58	-12.07	3.59	5.23	2e-06	0.00012
FBgn0031055	-10.21	-12.96	3.96	4.3	2.2e-06	0.00013
FBgn0032638	-7.55	-15.75	11.82	8.03	3.2e-06	0.00018
FBgn0038407	-9.46	-10.95	2.14	5.57	3.2e-06	0.00018
FBgn0268063	-8.07	-10.06	2.87	7.47	3.6e-06	0.0002
FBgn0028514	-9.81	-14.19	6.32	4.8	3.6e-06	0.0002
FBgn0050046	-9.61	-13.5	5.62	5.1	4e-06	0.00023
FBgn0034494	-8.95	-10.14	1.72	6.4	4.1e-06	0.00023
FBgn0259849	-13.37	-19.26	8.49	-0.23	4.3e-06	0.00024
FBgn0267078	-12.61	-14.94	3.37	0.94	4.8e-06	0.00026
FBgn0034909	-9.71	-11.09	1.98	5.24	5.2e-06	0.00028
FBgn0038260	-9.56	-10.92	1.97	5.47	5.2e-06	0.00028
FBgn0028396	-7.76	-14.07	9.11	7.74	5.8e-06	0.00031
FBgn0023549	-8.8	-12.21	4.92	6.28	6.6e-06	0.00036
FBgn0029990	-7.23	-13.66	9.28	8.51	6.8e-06	0.00036
FBgn0031307	-8.01	-9.37	1.96	7.71	7.2e-06	0.00038
FBgn0010651	-9.48	-11.05	2.27	5.54	7.5e-06	0.0004
FBgn0004228	-14.87	-11.69	-4.59	2.14	8.1e-06	0.00043
FBgn0029831	-8.48	-14.23	8.29	6.7	8.9e-06	0.00047
FBgn0001254	-10.02	-12.71	3.89	4.57	9.2e-06	0.00048
FBgn0000299	-7.77	-9.44	2.41	7.97	9.3e-06	0.00048
FBgn0053470	-10.71	-14.18	5.01	3.53	9.5e-06	0.00049
FBgn0031520	-10.04	-11.82	2.57	4.68	9.9e-06	0.0005
FBgn0051086	-14.76	-11.76	-4.33	2.06	1.1e-05	0.00055
FBgn0035496	-10.7	-14.67	5.72	3.53	1.1e-05	0.00058
FBgn0000639	-3.85	-12.67	12.72	13.38	1.2e-05	0.00059
FBgn0004784	-12.97	-15.59	3.78	0.4	1.4e-05	0.00069
FBgn0035293	-8.36	-9.78	2.06	7.18	1.4e-05	0.00072
FBgn0262101	-13.27	-11.4	-2.69	2.7	1.5e-05	0.00073
FBgn0050035	-8.47	-10.5	2.93	6.89	1.6e-05	0.00077
FBgn0039151	-9.61	-13.34	5.39	5.11	1.6e-05	0.00081
FBgn0037016	-8.92	-10.52	2.32	6.33	1.7e-05	0.00082
FBgn0033033	-9.36	-10.55	1.72	5.81	1.7e-05	0.00083
FBgn0035620	-15.77	-11.88	-5.62	1.85	1.8e-05	0.00085
FBgn0044047	-9.05	-11.72	3.85	5.98	1.8e-05	0.00088
FBgn0035091	-8.34	-12.9	6.57	6.91	2.3e-05	0.0011
FBgn0030041	-9.04	-14.23	7.49	5.9	2.3e-05	0.0011
FBgn0083123	-10.65	-9.58	-1.55	5.54	2.4e-05	0.0011
FBgn0039415	-9.3	-11.02	2.48	5.76	2.5e-05	0.0012
FBgn0032350	-7.9	-9.7	2.59	7.75	2.6e-05	0.0012
FBgn0034221	-9.65	-13.1	4.98	5.06	2.6e-05	0.0012
FBgn0087007	-8.65	-9.79	1.64	6.85	2.7e-05	0.0012
FBgn0025697	-8.42	-10.4	2.86	6.97	2.7e-05	0.0012
FBgn0029791	-9.15	-10.43	1.85	6.09	2.7e-05	0.0012
FBgn0002565	-4.25	-11.93	11.08	12.8	2.8e-05	0.0013
FBgn0039682	-8.49	-13.47	7.19	6.7	2.9e-05	0.0013
FBgn0038716	-9.22	-12.51	4.75	5.68	3e-05	0.0013
FBgn0036279	-8.67	-9.92	1.81	6.79	3.3e-05	0.0015
FBgn0039685	-5.35	-12.77	10.7	11.21	3.4e-05	0.0015
FBgn0038752	-9.43	-10.81	1.99	5.65	3.6e-05	0.0016
FBgn0038299	-10.87	-13.94	4.43	3.32	3.6e-05	0.0016
FBgn0030933	-14.23	-12.39	-2.66	1.31	3.6e-05	0.0016
FBgn0259682	-9.27	-12.12	4.12	5.64	3.8e-05	0.0017
FBgn0003358	-14.45	-10.59	-5.57	3.69	4e-05	0.0018
FBgn0037975	-9.32	-12.8	5.02	5.53	4.3e-05	0.0019
FBgn0039593	-9.36	-14.6	7.56	5.44	4.3e-05	0.0019
FBgn0029896	-7.07	-8.89	2.62	8.94	4.4e-05	0.0019
FBgn0039612	-11.02	-15.24	6.1	3.07	4.5e-05	0.0019
FBgn0053462	-10.64	-15.67	7.25	3.59	4.7e-05	0.002
FBgn0039241	-6.69	-10.14	4.98	9.32	4.9e-05	0.0021
FBgn0036428	-9.8	-11.18	1.99	5.12	5.5e-05	0.0023
FBgn0031011	-9.1	-10.43	1.91	6.14	5.7e-05	0.0024
FBgn0035670	-13.57	-9.89	-5.32	4.71	5.8e-05	0.0024
FBgn0034140	-10.54	-14.2	5.28	3.77	5.9e-05	0.0024
FBgn0032713	-8.73	-11.43	3.89	6.43	5.9e-05	0.0024
FBgn0002564	-8.73	-13.5	6.88	6.34	6e-05	0.0025
FBgn0034741	-9.35	-13.35	5.77	5.47	6e-05	0.0025
FBgn0027601	-8.46	-9.84	1.98	7.05	6.1e-05	0.0025
FBgn0032253	-8.64	-11.66	4.35	6.54	6.1e-05	0.0025
FBgn0003507	-9.11	-12.97	5.57	5.83	6.2e-05	0.0025
FBgn0053493	-9.84	-13.56	5.36	4.77	6.4e-05	0.0026
FBgn0038784	-12.85	-9.82	-4.37	4.83	6.5e-05	0.0026
FBgn0035231	-9.68	-10.89	1.75	5.34	6.6e-05	0.0027
FBgn0038292	-13.87	-11.22	-3.83	2.86	6.6e-05	0.0027
FBgn0026562	-8.39	-9.99	2.31	7.09	7.1e-05	0.0028
FBgn0035348	-9.3	-11.38	3	5.68	7.2e-05	0.0028
FBgn0051821	-15.44	-12.51	-4.22	1	7.3e-05	0.0029
FBgn0270926	-8.58	-9.7	1.62	6.96	7.3e-05	0.0029
FBgn0041182	-7.63	-9.33	2.45	8.16	8.5e-05	0.0033
FBgn0000640	-6.47	-12.88	9.26	9.61	8.5e-05	0.0033
FBgn0031220	-8.76	-11.4	3.81	6.39	8.7e-05	0.0034
FBgn0036262	-10.47	-13.82	4.83	3.88	9e-05	0.0035
FBgn0022774	-7.65	-9.62	2.84	8.09	9e-05	0.0035
FBgn0035943	-12.89	-15.02	3.07	0.58	9.5e-05	0.0036
FBgn0031515	-9.83	-12.08	3.24	4.89	9.5e-05	0.0036
FBgn0030157	-9.69	-13.03	4.82	5.01	9.7e-05	0.0037
FBgn0083960	-10.66	-12.38	2.48	3.8	9.8e-05	0.0037
FBgn0051410	-16	-13.47	-3.64	-0.28	0.0001	0.0038
FBgn0031971	-8.14	-9.21	1.54	7.61	0.0001	0.0039
FBgn0037665	-12.8	-14.94	3.09	0.68	0.00011	0.004
FBgn0051636	-9.72	-12.92	4.61	4.96	0.00011	0.0041
FBgn0038115	-10	-11.84	2.66	4.72	0.00011	0.0041
FBgn0035968	-8.75	-10.33	2.28	6.59	0.00011	0.0041
FBgn0267579	-13.3	-11.63	-2.41	2.41	0.00012	0.0042
FBgn0028543	-10.02	-13.44	4.93	4.52	0.00012	0.0042
FBgn0050484	-11.96	-13.69	2.49	1.93	0.00012	0.0042
FBgn0013672	-5.49	-6.59	1.57	11.42	0.00012	0.0043
FBgn0263776	-8.27	-9.37	1.59	7.42	0.00012	0.0043
FBgn0265048	-7.96	-9.35	2	7.76	0.00012	0.0045
FBgn0051547	-7.98	-9.39	2.04	7.74	0.00013	0.0047
FBgn0041180	-6.61	-9.63	4.36	9.47	0.00013	0.0047
FBgn0263236	-9.09	-10.41	1.9	6.16	0.00013	0.0047
FBgn0041710	-9.44	-12.97	5.09	5.35	0.00013	0.0047
FBgn0031939	-9.62	-12.33	3.9	5.14	0.00013	0.0047
FBgn0028936	-11.33	-15.16	5.53	2.63	0.00014	0.0048
FBgn0053460	-10.84	-15.03	6.05	3.33	0.00014	0.0048
FBgn0038256	-9.65	-10.78	1.63	5.41	0.00014	0.0048
FBgn0033458	-10.75	-13.71	4.26	3.5	0.00014	0.005
FBgn0036764	-9.82	-10.86	1.51	5.21	0.00014	0.005
FBgn0051075	-7.65	-9.65	2.89	8.08	0.00015	0.005
FBgn0260393	-14.16	-11.68	-3.57	2.21	0.00015	0.0051
FBgn0011705	-8.82	-9.97	1.65	6.6	0.00015	0.0052
FBgn0264308	-8.71	-9.64	1.34	6.85	0.00015	0.0053
FBgn0012037	-7.85	-9.27	2.05	7.92	0.00016	0.0053
FBgn0085325	-7.23	-13.74	9.4	8.51	0.00016	0.0053
FBgn0037612	-10.33	-12.73	3.46	4.16	0.00017	0.0057
FBgn0002526	-7.19	-8.84	2.39	8.82	0.00017	0.0059
FBgn0002930	-10.24	-12.77	3.66	4.27	0.00018	0.0059
FBgn0033775	-10.93	-12.81	2.72	3.38	0.00018	0.0059
FBgn0031801	-15.5	-12.71	-4.03	0.74	0.00019	0.0062
FBgn0032639	-10.18	-13.68	5.05	4.29	0.00019	0.0064
FBgn0035409	-8.91	-12.36	4.99	6.13	0.0002	0.0065
FBgn0026176	-10.5	-9.51	-1.44	5.67	0.0002	0.0066
FBgn0027560	-9.72	-12.1	3.44	5.04	0.00021	0.007
FBgn0027586	-10.6	-12.37	2.56	3.88	0.00022	0.0071
FBgn0037730	-10.1	-13.54	4.97	4.41	0.00023	0.0074
FBgn0267005	-13.51	-15.4	2.72	-0.23	0.00023	0.0074
FBgn0022702	-8.64	-9.66	1.47	6.91	0.00023	0.0074
FBgn0003162	-9.11	-10.94	2.64	6	0.00023	0.0074
FBgn0001114	-7.86	-10.84	4.3	7.66	0.00024	0.0076
FBgn0032419	-13.45	-15.35	2.74	-0.15	0.00024	0.0078
FBgn0019952	-8.82	-10.3	2.13	6.5	0.00025	0.0078
FBgn0002531	-12.08	-14.69	3.76	1.63	0.00025	0.0078
FBgn0028939	-7.44	-12.9	7.87	8.2	0.00025	0.0079
FBgn0035623	-11.25	-14.38	4.52	2.77	0.00025	0.0079
FBgn0267911	-6.66	-8.39	2.49	9.55	0.00025	0.008
FBgn0020416	-10.02	-13.49	5	4.52	0.00025	0.008
FBgn0032752	-9.56	-10.62	1.52	5.57	0.00025	0.008
FBgn0032449	-10.19	-11.61	2.06	4.55	0.00025	0.008
FBgn0033137	-8.92	-12.04	4.5	6.12	0.00027	0.0084
FBgn0030334	-10.15	-12.78	3.8	4.4	0.00027	0.0085
FBgn0029898	-10.16	-11.41	1.79	4.64	0.00029	0.009
FBgn0046763	-10.01	-11.3	1.85	4.84	0.0003	0.0092
FBgn0033725	-7.21	-11.36	5.99	8.56	0.00031	0.0094
FBgn0000053	-6.86	-9.59	3.94	9.13	0.00032	0.0099
FBgn0029676	-8.88	-7.94	-1.36	7.96	0.00033	0.01
FBgn0030261	-10.06	-11.31	1.8	4.79	0.00034	0.01
FBgn0031910	-12.65	-10.5	-3.1	3.94	0.00036	0.011
FBgn0034709	-7.7	-8.81	1.61	8.23	0.00037	0.011
FBgn0262035	-10.42	-13.64	4.64	3.95	0.00037	0.011
FBgn0034756	-9.76	-12.39	3.79	4.95	0.00037	0.011
FBgn0037635	-9.54	-12.28	3.94	5.26	0.00038	0.012
FBgn0263256	-11.53	-10.32	-1.75	4.42	0.00039	0.012
FBgn0260746	-8.69	-9.75	1.52	6.82	0.00039	0.012
FBgn0038973	-13.94	-10.83	-4.48	3.38	0.0004	0.012
FBgn0264372	-12.22	-13.83	2.32	1.6	0.00041	0.012
FBgn0034005	-11.5	-14.13	3.79	2.45	0.00042	0.012
FBgn0025620	-11.61	-14.33	3.93	2.28	0.00042	0.012
FBgn0052237	-12.4	-14.25	2.67	1.29	0.00043	0.012
FBgn0031389	-10.82	-14.16	4.83	3.38	0.00043	0.012
FBgn0027793	-9.7	-10.76	1.53	5.37	0.00043	0.013
FBgn0033133	-9.15	-11.43	3.28	5.87	0.00043	0.013
FBgn0035434	-10.17	-13.87	5.33	4.3	0.00044	0.013
FBgn0050359	-7.74	-9.48	2.51	7.99	0.00045	0.013
FBgn0026077	-10.04	-11.26	1.75	4.82	0.00045	0.013
FBgn0030439	-14.97	-13.08	-2.72	0.33	0.00045	0.013
FBgn0037126	-11.31	-14.15	4.09	2.7	0.00046	0.013
FBgn0002567	-9.24	-11.24	2.89	5.79	0.00047	0.013
FBgn0261575	-13.22	-10	-4.65	4.56	0.00047	0.013
FBgn0031022	-9.5	-10.37	1.25	5.73	0.00047	0.013
FBgn0039686	-10.56	-14.02	4.98	3.74	0.00047	0.013
FBgn0026721	-8.86	-10.38	2.19	6.44	0.00048	0.013
FBgn0030262	-11.4	-14.59	4.61	2.56	0.00048	0.013
FBgn0085446	-7.7	-8.84	1.65	8.23	0.00049	0.014
FBgn0001967	-11.61	-15.01	4.9	2.24	0.00049	0.014
FBgn0250876	-9.36	-10.29	1.33	5.91	0.00049	0.014
FBgn0039114	-8.39	-10.51	3.06	6.99	0.0005	0.014
FBgn0050011	-6.98	-8.05	1.56	9.29	0.00051	0.014
FBgn0037386	-10.85	-13.66	4.06	3.37	0.00052	0.014
FBgn0030882	-8.89	-9.79	1.3	6.6	0.00053	0.015
FBgn0052495	-8.89	-9.79	1.3	6.6	0.00054	0.015
FBgn0030326	-9.54	-13.26	5.36	5.2	0.00056	0.015
FBgn0039613	-12.84	-15.11	3.26	0.6	0.00056	0.015
FBgn0030608	-7.69	-8.88	1.71	8.22	0.00056	0.015
FBgn0026415	-7.41	-8.51	1.6	8.66	0.00058	0.016
FBgn0031313	-8.52	-9.5	1.42	7.11	0.00058	0.016
FBgn0039886	-10.17	-12.28	3.04	4.42	0.0006	0.016
FBgn0031998	-10.31	-11.58	1.83	4.41	0.00062	0.017
FBgn0015801	-9.48	-10.8	1.9	5.59	0.00063	0.017
FBgn0037934	-14.18	-11.73	-3.54	2.14	0.00063	0.017
FBgn0039051	-14.66	-10.88	-5.45	3.27	0.00063	0.017
FBgn0031092	-8.92	-9.99	1.54	6.49	0.00064	0.017
FBgn0033130	-11.56	-13.96	3.46	2.39	0.00066	0.017
FBgn0030925	-10.59	-13.47	4.15	3.73	0.00066	0.017
FBgn0014427	-8.6	-10.55	2.82	6.72	0.00066	0.017
FBgn0031117	-10.1	-11.17	1.54	4.78	0.00067	0.018
FBgn0051431	-9.68	-12.97	4.75	5.02	0.00067	0.018
FBgn0267037	-14.01	-12.37	-2.36	1.38	0.00068	0.018
FBgn0040091	-10.02	-11.11	1.58	4.9	0.00068	0.018
FBgn0040064	-8.17	-9.34	1.69	7.53	0.00068	0.018
FBgn0030929	-13.39	-10.9	-3.59	3.32	0.00068	0.018
FBgn0260768	-10.78	-13.59	4.06	3.47	0.0007	0.018
FBgn0038349	-9.45	-10.42	1.4	5.77	0.0007	0.018
FBgn0036605	-12.19	-14.12	2.79	1.58	0.00071	0.018
FBgn0035767	-10.1	-11.53	2.06	4.67	0.00071	0.018
FBgn0030362	-8.16	-9.59	2.07	7.47	0.00072	0.018
FBgn0036606	-12.79	-14.73	2.8	0.73	0.00072	0.018
FBgn0267648	-12.28	-15.36	4.44	1.31	0.00072	0.018
FBgn0053120	-10.61	-13.82	4.63	3.69	0.00074	0.019
FBgn0023441	-9.48	-11.04	2.25	5.53	0.00076	0.019
FBgn0027578	-8.49	-11.76	4.72	6.74	0.00076	0.019
FBgn0027611	-7.33	-9.12	2.58	8.58	0.00076	0.019
FBgn0053519	-10.24	-11.45	1.75	4.54	0.00077	0.019
FBgn0010424	-10.45	-12	2.24	4.14	0.00079	0.02
FBgn0039073	-8.36	-10.44	3	7.04	0.00082	0.02
FBgn0031913	-7.93	-12.18	6.12	7.51	0.00082	0.02
FBgn0040398	-8.44	-12.08	5.24	6.79	0.00083	0.021
FBgn0035969	-8.25	-9.39	1.66	7.43	0.00084	0.021
FBgn0037487	-10.97	-12.44	2.12	3.41	0.00084	0.021
FBgn0020513	-7.62	-9.49	2.7	8.15	0.00085	0.021
FBgn0020445	-9.16	-11.56	3.47	5.84	0.00087	0.021
FBgn0265313	-9.92	-11.81	2.73	4.82	0.00088	0.021
FBgn0000721	-8.38	-9.86	2.13	7.14	0.00088	0.021
FBgn0001142	-7.21	-9.27	2.98	8.7	0.00088	0.022
FBgn0025631	-9.09	-9.97	1.27	6.32	0.00089	0.022
FBgn0037513	-9.54	-10.45	1.31	5.65	0.00091	0.022
FBgn0261862	-9.05	-10.16	1.6	6.29	0.00091	0.022
FBgn0025879	-10.55	-12.03	2.13	4.01	0.00099	0.024
FBgn0032495	-11.03	-12.42	2	3.35	0.001	0.024
FBgn0027556	-9.38	-11.45	3	5.58	0.001	0.025
FBgn0033742	-12.11	-14.48	3.42	1.61	0.001	0.025
FBgn0033437	-9.52	-11.08	2.25	5.48	0.0011	0.025
FBgn0085195	-8.58	-13.13	6.57	6.57	0.0011	0.026
FBgn0014469	-9.95	-12.51	3.68	4.68	0.0011	0.027
FBgn0001255	-10.77	-12.68	2.76	3.6	0.0011	0.027
FBgn0034999	-8.91	-11.95	4.39	6.15	0.0011	0.027
FBgn0014033	-10.79	-12.86	2.98	3.54	0.0012	0.027
FBgn0051076	-10.09	-12.21	3.05	4.54	0.0012	0.027
FBgn0036806	-10.38	-12.98	3.75	4.07	0.0012	0.028
FBgn0034094	-11.02	-13.31	3.3	3.18	0.0012	0.028
FBgn0015577	-9.38	-10.17	1.14	5.94	0.0012	0.029
FBgn0012042	-10.99	-14.07	4.44	3.15	0.0012	0.029
FBgn0029823	-7.71	-9.25	2.22	8.09	0.0012	0.029
FBgn0032322	-10.23	-12.69	3.55	4.3	0.0013	0.029
FBgn0034761	-10.51	-12.88	3.42	3.9	0.0013	0.029
FBgn0261547	-8.67	-9.8	1.62	6.83	0.0013	0.029
FBgn0027844	-8.18	-9.05	1.25	7.63	0.0013	0.029
FBgn0029147	-10.6	-12.5	2.74	3.85	0.0013	0.03
FBgn0036547	-8.96	-9.88	1.32	6.49	0.0013	0.03
FBgn0086365	-9.94	-11.05	1.59	5.01	0.0013	0.03
FBgn0002563	-7.26	-11.57	6.22	8.48	0.0013	0.03
FBgn0011722	-9.04	-10.29	1.81	6.26	0.0014	0.031
FBgn0260484	-8.05	-8.88	1.2	7.84	0.0014	0.031
FBgn0028479	-7.81	-8.82	1.45	8.11	0.0014	0.031
FBgn0036824	-9.35	-10.16	1.17	5.97	0.0014	0.031
FBgn0034356	-8.44	-11.19	3.96	6.84	0.0014	0.031
FBgn0010435	-9.67	-10.97	1.87	5.34	0.0014	0.031
FBgn0037553	-10.7	-13.63	4.23	3.58	0.0014	0.031
FBgn0051414	-10.33	-11.62	1.85	4.38	0.0014	0.031
FBgn0267153	-11.13	-13.21	3.01	3.06	0.0014	0.032
FBgn0051217	-9.85	-11.2	1.95	5.06	0.0014	0.032
FBgn0020385	-8.92	-10.7	2.56	6.28	0.0014	0.032
FBgn0028955	-10.11	-11.86	2.53	4.58	0.0014	0.032
FBgn0039178	-8.98	-9.99	1.46	6.42	0.0014	0.032
FBgn0033367	-9.71	-11.22	2.18	5.22	0.0015	0.033
FBgn0265413	-9.1	-10.15	1.5	6.24	0.0015	0.033
FBgn0266898	-12.61	-11.18	-2.06	3.12	0.0015	0.033
FBgn0267348	-8.17	-9.42	1.8	7.52	0.0015	0.033
FBgn0051337	-11.72	-14.39	3.86	2.14	0.0015	0.033
FBgn0027929	-11.91	-14.04	3.08	1.94	0.0015	0.034
FBgn0016031	-9.31	-10.8	2.15	5.79	0.0016	0.034
FBgn0028956	-9.89	-10.92	1.48	5.11	0.0016	0.034
FBgn0032006	-8.67	-10.09	2.05	6.74	0.0016	0.034
FBgn0032083	-12.41	-14.21	2.6	1.28	0.0016	0.035
FBgn0063492	-11.26	-12.81	2.25	2.98	0.0016	0.035
FBgn0086901	-8.33	-9.7	1.98	7.24	0.0016	0.035
FBgn0039130	-8.75	-10.26	2.17	6.59	0.0017	0.035
FBgn0010470	-8.48	-10.05	2.26	6.97	0.0017	0.035
FBgn0033635	-9.22	-10.6	2	5.96	0.0017	0.036
FBgn0035550	-12.18	-13.85	2.41	1.64	0.0017	0.036
FBgn0026602	-9.68	-10.46	1.13	5.52	0.0017	0.036
FBgn0036493	-9.98	-13.48	5.05	4.58	0.0017	0.036
FBgn0028675	-10.27	-11.45	1.71	4.5	0.0017	0.036
FBgn0029838	-12.43	-13.78	1.95	1.37	0.0018	0.038
FBgn0035452	-9.9	-10.86	1.38	5.12	0.0018	0.038
FBgn0033949	-11.14	-13.5	3.42	3	0.0018	0.038
FBgn0063497	-10.97	-12.74	2.56	3.34	0.0019	0.039
FBgn0034693	-11.91	-13.42	2.17	2.06	0.0019	0.04
FBgn0036821	-8.4	-10.11	2.46	7.05	0.002	0.041
FBgn0243514	-10.26	-12.68	3.49	4.26	0.002	0.041
FBgn0263772	-10.07	-8.95	-1.61	6.43	0.002	0.041
FBgn0032785	-9.75	-12.38	3.79	4.96	0.002	0.041
FBgn0087002	-5.99	-7.64	2.39	10.54	0.002	0.041
FBgn0030160	-9.86	-11.21	1.94	5.04	0.002	0.041
FBgn0037370	-8.25	-9.8	2.24	7.3	0.002	0.042
FBgn0033913	-9.27	-11.04	2.55	5.79	0.0021	0.042
FBgn0031547	-11.28	-13.44	3.12	2.83	0.0021	0.042
FBgn0040321	-9.25	-10.5	1.8	5.95	0.0021	0.043
FBgn0039467	-9.93	-10.79	1.24	5.12	0.0021	0.043
FBgn0034512	-9.27	-12.19	4.21	5.63	0.0021	0.043
FBgn0028527	-10.57	-12.19	2.34	3.95	0.0021	0.043
FBgn0033997	-13.72	-15.33	2.33	-0.46	0.0022	0.044
FBgn0034716	-9.28	-10.66	1.99	5.87	0.0022	0.044
FBgn0052573	-10.37	-12.1	2.5	4.22	0.0022	0.044
FBgn0038516	-10.39	-12.84	3.54	4.07	0.0022	0.044
FBgn0003888	-7.69	-8.9	1.74	8.21	0.0022	0.044
FBgn0040102	-10.83	-13.51	3.86	3.4	0.0022	0.044
FBgn0036627	-10.48	-11.66	1.7	4.21	0.0022	0.044
FBgn0032262	-11.35	-13.23	2.72	2.78	0.0023	0.045
FBgn0035028	-8.32	-9.56	1.8	7.3	0.0023	0.045
FBgn0032147	-9.79	-10.89	1.58	5.22	0.0023	0.045
FBgn0262782	-8.19	-9.25	1.54	7.55	0.0023	0.045
FBgn0043069	-9.49	-11.12	2.36	5.5	0.0023	0.046
FBgn0038002	-12.54	-14.12	2.28	1.15	0.0024	0.047
FBgn0051100	-9.69	-11.78	3.01	5.12	0.0024	0.047
FBgn0267585	-11.89	-13.18	1.86	2.15	0.0024	0.047
FBgn0030575	-10.55	-12.25	2.46	3.96	0.0024	0.048
FBgn0052354	-7.98	-8.95	1.4	7.88	0.0025	0.048
FBgn0032774	-9.92	-11.03	1.61	5.03	0.0025	0.05
FBgn0031816	-9.13	-9.95	1.18	6.29	0.0026	0.05
FBgn0030938	-13.85	-12.4	-2.08	1.38	0.0026	0.05
FBgn0039024	-9.24	-10.3	1.52	6.03	0.0026	0.05
FBgn0261461	-9.03	-10.11	1.56	6.33	0.0026	0.051
FBgn0029167	-9.14	-11.1	2.83	5.94	0.0026	0.051
FBgn0041160	-10.66	-12.68	2.91	3.74	0.0026	0.051
FBgn0035539	-9.68	-11.01	1.92	5.3	0.0027	0.051
FBgn0038465	-8.08	-9.18	1.58	7.69	0.0027	0.051
FBgn0034117	-8.98	-10	1.47	6.42	0.0027	0.051
FBgn0040968	-10.31	-11.22	1.3	4.55	0.0027	0.052
FBgn0036816	-8.59	-9.66	1.54	6.96	0.0028	0.053
FBgn0035811	-8.4	-9.32	1.33	7.3	0.0028	0.053
FBgn0039043	-10.63	-11.93	1.88	3.95	0.0029	0.054
FBgn0262587	-11.52	-14.05	3.65	2.44	0.0029	0.054
FBgn0264361	-14.7	-13.24	-2.12	0.22	0.0029	0.054
FBgn0004133	-9.01	-9.84	1.21	6.46	0.0029	0.054
FBgn0250757	-9.19	-10.06	1.26	6.18	0.003	0.057
FBgn0031157	-14.04	-12.65	-2	1.05	0.003	0.057
FBgn0003137	-9.38	-10.82	2.08	5.71	0.0031	0.057
FBgn0037146	-9.06	-12.54	5.02	5.9	0.0031	0.057
FBgn0015575	-9.71	-11.84	3.08	5.09	0.0031	0.057
FBgn0033373	-8.89	-10.23	1.93	6.44	0.0031	0.058
FBgn0267439	-12.27	-11.11	-1.68	3.31	0.0031	0.058
FBgn0027600	-10.98	-12.21	1.78	3.47	0.0031	0.058
FBgn0038341	-9.04	-10.27	1.78	6.26	0.0031	0.058
FBgn0010222	-9.47	-10.6	1.63	5.67	0.0032	0.058
FBgn0036043	-9.23	-9.98	1.08	6.18	0.0032	0.059
FBgn0002985	-10.59	-12.76	3.12	3.81	0.0032	0.059
FBgn0028789	-11.72	-14.04	3.35	2.17	0.0032	0.059
FBgn0030968	-10.14	-11.82	2.42	4.55	0.0032	0.059
FBgn0029932	-11.11	-12.96	2.67	3.13	0.0033	0.061
FBgn0036732	-7.69	-8.72	1.48	8.27	0.0033	0.061
FBgn0267666	-9.91	-9.15	-1.11	6.29	0.0033	0.061
FBgn0051663	-9.18	-10.06	1.28	6.19	0.0034	0.062
FBgn0038420	-11.33	-12.83	2.17	2.89	0.0034	0.062
FBgn0031219	-13.55	-15.28	2.5	-0.27	0.0034	0.062
FBgn0029924	-9.8	-11.54	2.5	5.02	0.0035	0.063
FBgn0031432	-10.43	-13.87	4.97	3.93	0.0035	0.063
FBgn0030688	-13.67	-11.09	-3.72	3.04	0.0035	0.063
FBgn0003071	-7.44	-8.25	1.17	8.73	0.0036	0.064
FBgn0050460	-9.16	-10.01	1.23	6.23	0.0036	0.065
FBgn0267668	-9.06	-8.15	-1.31	7.67	0.0036	0.065
FBgn0030880	-11.1	-12.23	1.63	3.33	0.0037	0.066
FBgn0032899	-9.33	-10.16	1.2	5.99	0.0037	0.066
FBgn0033465	-9.23	-10.06	1.18	6.14	0.0038	0.067
FBgn0039774	-9.22	-10.07	1.23	6.14	0.0038	0.068
FBgn0031049	-10.07	-9.34	-1.06	6.02	0.0038	0.068
FBgn0039537	-8.71	-9.54	1.2	6.89	0.0038	0.068
FBgn0265104	-11.97	-10.86	-1.6	3.68	0.0039	0.068
FBgn0038878	-10.79	-12.28	2.14	3.66	0.0039	0.07
FBgn0086917	-8.19	-10.02	2.64	7.34	0.004	0.07
FBgn0028430	-11.58	-13.82	3.22	2.38	0.004	0.071
FBgn0035076	-11.42	-13.39	2.84	2.66	0.004	0.071
FBgn0265042	-9.8	-11.15	1.95	5.13	0.0041	0.071
FBgn0261625	-8.37	-9.15	1.11	7.4	0.0041	0.071
FBgn0035092	-8.39	-9.27	1.27	7.32	0.0041	0.072
FBgn0040099	-10.75	-12.84	3.01	3.6	0.0041	0.072
FBgn0038250	-9.78	-11.23	2.1	5.13	0.0041	0.072
FBgn0010497	-8.99	-10.02	1.48	6.4	0.0042	0.073
FBgn0032820	-10.4	-12.03	2.36	4.19	0.0043	0.074
FBgn0032213	-8.06	-8.9	1.21	7.82	0.0043	0.074
FBgn0003067	-8.52	-10.82	3.31	6.78	0.0043	0.074
FBgn0266488	-8.52	-10.82	3.31	6.78	0.0043	0.074
FBgn0052496	-11.96	-13.18	1.76	2.08	0.0043	0.074
FBgn0085453	-10.76	-12.51	2.51	3.64	0.0043	0.074
FBgn0000449	-9.73	-11.43	2.44	5.13	0.0043	0.074
FBgn0053099	-10.29	-12.51	3.21	4.24	0.0043	0.074
FBgn0035695	-10.76	-12.03	1.83	3.77	0.0043	0.074
FBgn0005666	-9.36	-11.17	2.6	5.64	0.0044	0.074
FBgn0015522	-11.23	-13.08	2.67	2.95	0.0044	0.075
FBgn0027590	-8.79	-9.66	1.25	6.75	0.0044	0.075
FBgn0031516	-9.67	-10.62	1.36	5.45	0.0044	0.075
FBgn0036007	-7.31	-8.1	1.14	8.93	0.0044	0.075
FBgn0283437	-10.32	-12.93	3.77	4.15	0.0045	0.076
FBgn0031808	-11.73	-13.79	2.98	2.2	0.0045	0.076
FBgn0265137	-9.05	-10.23	1.7	6.26	0.0045	0.076
FBgn0036835	-9.38	-10.59	1.74	5.78	0.0045	0.076
FBgn0019660	-11.08	-13.42	3.37	3.09	0.0045	0.076
FBgn0031558	-11.24	-14	3.98	2.81	0.0047	0.078
FBgn0000564	-14.13	-12.36	-2.56	1.36	0.0047	0.078
FBgn0003390	-10.07	-10.88	1.17	4.94	0.0047	0.078
FBgn0261800	-7.49	-8.36	1.26	8.63	0.0047	0.078
FBgn0039045	-9.99	-10.83	1.21	5.03	0.0048	0.079
FBgn0259715	-12.35	-14.39	2.94	1.34	0.0048	0.079
FBgn0050480	-14.51	-12.78	-2.49	0.77	0.0048	0.079
FBgn0040207	-9.72	-9.07	-0.94	6.46	0.0048	0.08
FBgn0030257	-10.35	-11.25	1.29	4.49	0.0048	0.08
FBgn0029092	-8.22	-9.48	1.81	7.44	0.0049	0.081
FBgn0031937	-10.82	-13	3.14	3.48	0.0049	0.081
FBgn0051953	-11.95	-13.34	2	2.04	0.0049	0.081
FBgn0030073	-10.16	-12.45	3.3	4.42	0.0049	0.081
FBgn0063491	-11.21	-13.68	3.57	2.88	0.005	0.081
FBgn0027930	-9.32	-10.37	1.52	5.92	0.005	0.081
FBgn0264794	-9.66	-8.8	-1.24	6.74	0.0051	0.082
FBgn0061356	-10.36	-12.23	2.7	4.19	0.0052	0.085
FBgn0025454	-10.2	-12.14	2.79	4.41	0.0053	0.086
FBgn0003944	-10.01	-10.93	1.33	4.98	0.0053	0.086
FBgn0010225	-7.55	-8.83	1.85	8.39	0.0053	0.086
FBgn0034860	-10.74	-12.46	2.48	3.69	0.0053	0.086
FBgn0038207	-15.17	-13.63	-2.22	-0.33	0.0054	0.087
FBgn0002562	-9.19	-12.69	5.04	5.72	0.0054	0.087
FBgn0037552	-9.96	-10.74	1.12	5.11	0.0056	0.09
FBgn0032160	-9.69	-10.46	1.12	5.5	0.0056	0.09
FBgn0051313	-10.97	-13.24	3.26	3.25	0.0056	0.09
FBgn0263316	-9.94	-10.79	1.23	5.11	0.0056	0.09
FBgn0050104	-9.76	-10.51	1.08	5.41	0.0057	0.09
FBgn0010226	-7.73	-8.47	1.07	8.35	0.0057	0.09
FBgn0010019	-14.56	-13.28	-1.84	0.21	0.0057	0.091
FBgn0004512	-9.74	-10.81	1.53	5.3	0.0057	0.091
FBgn0038912	-10.46	-12.01	2.24	4.12	0.0057	0.091
FBgn0260482	-12.95	-14.27	1.9	0.65	0.0058	0.091
FBgn0037515	-8.94	-10.03	1.57	6.45	0.0058	0.091
FBgn0031741	-9.35	-12.01	3.84	5.54	0.0058	0.092
FBgn0034435	-10.71	-11.77	1.52	3.91	0.0059	0.092
FBgn0262112	-9.98	-11.43	2.1	4.84	0.0059	0.092
FBgn0034219	-10.35	-11.46	1.6	4.42	0.0059	0.092
FBgn0029754	-9.23	-8.54	-1	7.2	0.0059	0.093
FBgn0051710	-11.61	-12.74	1.63	2.6	0.006	0.094
FBgn0032693	-11.3	-13.97	3.84	2.73	0.006	0.094
FBgn0003731	-9.18	-10.11	1.34	6.16	0.006	0.094
FBgn0265045	-9.11	-10.09	1.42	6.26	0.006	0.094
FBgn0000261	-7.6	-8.88	1.85	8.32	0.006	0.094
FBgn0051436	-10.97	-12.68	2.48	3.36	0.0061	0.094
FBgn0011603	-10.98	-10.14	-1.21	4.83	0.0061	0.095
FBgn0035806	-10.84	-13.34	3.61	3.41	0.0061	0.095
FBgn0030309	-9.64	-10.54	1.3	5.52	0.0061	0.095
FBgn0000052	-8.08	-9.29	1.74	7.65	0.0061	0.095
FBgn0038720	-9.91	-10.91	1.45	5.09	0.0062	0.095
FBgn0034618	-9.27	-10.06	1.14	6.09	0.0062	0.095
FBgn0050471	-11.8	-14.53	3.93	2.01	0.0062	0.096
FBgn0039644	-9.75	-10.77	1.47	5.31	0.0063	0.096
FBgn0051777	-11.23	-13.06	2.64	2.95	0.0063	0.097
FBgn0015541	-9.27	-9.97	1.02	6.14	0.0063	0.097
FBgn0032209	-11.85	-13.42	2.25	2.12	0.0064	0.097
FBgn0033402	-9.64	-10.59	1.37	5.5	0.0064	0.097
FBgn0024320	-7.49	-8.49	1.44	8.58	0.0065	0.098
FBgn0038467	-9.08	-10.15	1.54	6.26	0.0065	0.098
FBgn0002023	-10.34	-9.38	-1.39	5.87	0.0065	0.099
FBgn0036848	-9.75	-10.79	1.49	5.3	0.0066	0.099
FBgn0030876	-9.32	-10.68	1.96	5.82	0.0066	0.099
FBgn0003312	-7.52	-9.32	2.59	8.31	0.0066	0.099
FBgn0030662	-9.84	-10.86	1.47	5.18	0.0066	0.099
FBgn0000490	-10.6	-11.7	1.58	4.06	0.0066	0.099
FBgn0004396	-9.63	-10.68	1.51	5.47	0.0066	0.099
FBgn0029866	-12.2	-13.78	2.27	1.62	0.0066	0.099
FBgn0033127	-9.36	-10.12	1.1	5.98	0.0067	0.1
FBgn0037099	-13.37	-14.93	2.25	0.01	0.0067	0.1
FBgn0004552	-9.37	-10.52	1.66	5.81	0.0068	0.1
FBgn0260743	-8.95	-9.93	1.42	6.48	0.0068	0.1
FBgn0031975	-10.51	-11.6	1.59	4.2	0.0068	0.1
FBgn0033170	-11.26	-12.47	1.75	3.08	0.0068	0.1
FBgn0004629	-8.54	-9.36	1.18	7.13	0.0069	0.1
FBgn0000411	-10.06	-9.31	-1.08	6.06	0.0069	0.1
FBgn0263077	-9.46	-10.72	1.81	5.64	0.0069	0.1
FBgn0028988	-10.98	-12.63	2.38	3.36	0.007	0.1
FBgn0034897	-8.83	-10.01	1.71	6.58	0.007	0.1
FBgn0262682	-15.12	-13.77	-1.96	-0.47	0.0071	0.1
FBgn0267792	-9.17	-10.32	1.66	6.09	0.0071	0.1
FBgn0024250	-10.27	-9.56	-1.03	5.72	0.0072	0.1
FBgn0036282	-12.4	-14.16	2.54	1.3	0.0072	0.11
FBgn0023479	-8.37	-9.69	1.91	7.2	0.0073	0.11
FBgn0001149	-7.71	-8.74	1.49	8.24	0.0073	0.11
FBgn0030272	-9.81	-10.71	1.3	5.28	0.0073	0.11
FBgn0038660	-10.18	-11.04	1.25	4.76	0.0073	0.11
FBgn0033302	-14.78	-12.64	-3.09	0.9	0.0074	0.11
FBgn0036351	-12.01	-13.36	1.94	1.96	0.0074	0.11
FBgn0029766	-8.26	-9.66	2.02	7.34	0.0074	0.11
FBgn0034639	-11.41	-12.63	1.77	2.86	0.0074	0.11
FBgn0038353	-11.97	-9.5	-3.57	5.35	0.0074	0.11
FBgn0250871	-10.22	-11.04	1.18	4.71	0.0075	0.11
FBgn0086909	-9.45	-10.18	1.06	5.87	0.0076	0.11
FBgn0033879	-8.47	-9.24	1.11	7.26	0.0076	0.11
FBgn0027073	-11.8	-13.3	2.17	2.22	0.0076	0.11
FBgn0033153	-10.3	-11.33	1.48	4.51	0.0077	0.11
FBgn0035904	-9.14	-10.14	1.44	6.19	0.0077	0.11
FBgn0034139	-12.07	-13.4	1.92	1.88	0.0077	0.11
FBgn0267978	-9.37	-8.61	-1.1	7.06	0.0077	0.11
FBgn0003870	-9.29	-10.11	1.18	6.05	0.0077	0.11
FBgn0033936	-12.37	-13.63	1.82	1.48	0.0078	0.11
FBgn0027341	-10.46	-11.44	1.41	4.3	0.0079	0.11
FBgn0036461	-9.8	-11.36	2.25	5.07	0.008	0.11
FBgn0260745	-7.23	-8.18	1.38	8.98	0.0081	0.11
FBgn0034093	-9.67	-10.61	1.36	5.46	0.0082	0.11
FBgn0058160	-9.82	-10.64	1.19	5.29	0.0082	0.11
FBgn0032603	-10.87	-12.23	1.96	3.59	0.0083	0.12
FBgn0053056	-9.62	-10.33	1.02	5.63	0.0084	0.12
FBgn0029118	-9.04	-9.83	1.13	6.43	0.0084	0.12
FBgn0035173	-9.36	-10.03	0.96	6.02	0.0084	0.12
FBgn0034628	-10.18	-11	1.17	4.77	0.0085	0.12
FBgn0036875	-10.58	-12.02	2.08	3.98	0.0085	0.12
FBgn0034605	-13.21	-14.58	1.97	0.28	0.0085	0.12
FBgn0052029	-14.46	-13.22	-1.78	0.3	0.0085	0.12
FBgn0037817	-9.59	-10.24	0.95	5.7	0.0085	0.12
FBgn0035501	-10.82	-11.93	1.6	3.74	0.0086	0.12
FBgn0033451	-9.74	-10.51	1.11	5.43	0.0087	0.12
FBgn0051915	-9.82	-10.62	1.16	5.3	0.0087	0.12
FBgn0031327	-11.03	-12.38	1.94	3.36	0.0088	0.12
FBgn0033717	-7.42	-8.19	1.1	8.77	0.0089	0.12
FBgn0003463	-9.75	-10.54	1.13	5.4	0.0089	0.12
FBgn0265084	-10.73	-9.89	-1.22	5.19	0.0089	0.12
FBgn0036121	-9.75	-10.5	1.08	5.42	0.0089	0.12
FBgn0040391	-12.46	-14.21	2.52	1.21	0.0089	0.12
FBgn0037215	-8.96	-9.64	0.98	6.6	0.009	0.12
FBgn0036046	-10.13	-11.23	1.58	4.73	0.009	0.12
FBgn0027945	-9.36	-10.42	1.54	5.86	0.0091	0.12
FBgn0001987	-10.08	-10.9	1.18	4.91	0.0091	0.12
FBgn0033093	-9.51	-11.24	2.5	5.45	0.0092	0.12
FBgn0034583	-8.21	-9.01	1.15	7.63	0.0092	0.13
FBgn0264979	-9.6	-11.97	3.42	5.21	0.0093	0.13
FBgn0039360	-9.34	-10.05	1.03	6.04	0.0093	0.13
FBgn0262366	-11.43	-13.29	2.69	2.67	0.0093	0.13
FBgn0003074	-7.65	-8.36	1.03	8.47	0.0094	0.13
FBgn0265634	-12.37	-11.28	-1.57	3.09	0.0094	0.13
FBgn0025885	-8.02	-8.8	1.13	7.91	0.0095	0.13
FBgn0027296	-9.67	-10.34	0.97	5.57	0.0097	0.13
FBgn0034400	-8.41	-9.42	1.46	7.25	0.0097	0.13
FBgn0069913	-12.27	-13.75	2.13	1.55	0.0098	0.13
FBgn0033875	-9.16	-10.15	1.44	6.17	0.0099	0.13
FBgn0036759	-10.68	-11.91	1.78	3.9	0.0099	0.13
FBgn0035978	-9.19	-9.91	1.05	6.25	0.0099	0.13
FBgn0039882	-9.56	-10.21	0.94	5.74	0.0099	0.13
FBgn0031995	-8.03	-8.77	1.07	7.91	0.01	0.13
FBgn0032084	-10.9	-12.18	1.85	3.57	0.01	0.13
FBgn0040068	-9.79	-9.18	-0.89	6.32	0.01	0.13
FBgn0000014	-9.56	-10.58	1.47	5.58	0.01	0.13
FBgn0052206	-10.7	-9.84	-1.24	5.25	0.01	0.13
FBgn0034432	-8.66	-9.39	1.05	7.01	0.01	0.14
FBgn0022770	-12.48	-13.68	1.72	1.34	0.01	0.14
FBgn0021765	-8.44	-9.19	1.09	7.32	0.01	0.14
FBgn0034797	-10.19	-11.03	1.21	4.75	0.01	0.14
FBgn0262102	-14.3	-13.07	-1.78	0.52	0.01	0.14
FBgn0016926	-8.77	-9.51	1.07	6.84	0.011	0.14
FBgn0034997	-8.19	-9.5	1.89	7.46	0.011	0.14
FBgn0045761	-9.51	-10.39	1.27	5.71	0.011	0.14
FBgn0041183	-11.96	-13.6	2.37	1.96	0.011	0.14
FBgn0032026	-8.82	-9.78	1.4	6.68	0.011	0.14
FBgn0033075	-10.14	-11.06	1.33	4.79	0.011	0.14
FBgn0031589	-9.17	-10.1	1.34	6.18	0.011	0.14
FBgn0033408	-14.75	-13.56	-1.73	-0.14	0.011	0.14
FBgn0039827	-10.08	-11.36	1.84	4.74	0.011	0.14
FBgn0030310	-10.49	-12.25	2.55	4.03	0.011	0.14
FBgn0031097	-10.29	-11.32	1.48	4.53	0.011	0.14
FBgn0025352	-8.5	-9.21	1.01	7.24	0.011	0.14
FBgn0038156	-9.84	-9.15	-0.99	6.32	0.011	0.15
FBgn0004914	-9.97	-10.77	1.16	5.08	0.011	0.15
FBgn0031693	-11.85	-13.89	2.95	2.02	0.012	0.15
FBgn0035499	-8.19	-9.21	1.47	7.57	0.012	0.15
FBgn0259219	-12.18	-13.88	2.45	1.62	0.012	0.15
FBgn0261560	-8.39	-9.91	2.18	7.11	0.012	0.15
FBgn0263005	-10.31	-11.15	1.22	4.58	0.012	0.15
FBgn0001257	-9.01	-10.07	1.53	6.36	0.012	0.15
FBgn0036550	-10.99	-11.96	1.4	3.55	0.012	0.15
FBgn0031824	-10.17	-11.25	1.55	4.68	0.012	0.15
FBgn0037601	-12.63	-13.85	1.76	1.13	0.012	0.15
FBgn0037999	-9.78	-10.48	1.01	5.4	0.012	0.15
FBgn0266758	-9.5	-10.21	1.02	5.8	0.012	0.15
FBgn0051321	-12.16	-13.49	1.92	1.76	0.012	0.15
FBgn0025456	-9.03	-10.97	2.8	6.1	0.012	0.15
FBgn0031805	-11.82	-14.07	3.24	2.04	0.012	0.15
FBgn0042127	-11.01	-11.94	1.35	3.54	0.012	0.15
FBgn0267054	-13.35	-12.17	-1.69	1.79	0.012	0.16
FBgn0267053	-13.35	-12.17	-1.69	1.79	0.012	0.16
FBgn0063923	-10.52	-11.76	1.79	4.13	0.012	0.16
FBgn0267051	-13.35	-12.17	-1.69	1.79	0.012	0.16
FBgn0003886	-11.09	-12.55	2.1	3.24	0.012	0.16
FBgn0000529	-12.14	-10.89	-1.8	3.58	0.012	0.16
FBgn0028572	-9.69	-9.03	-0.95	6.51	0.012	0.16
FBgn0004618	-11.34	-12.61	1.84	2.95	0.012	0.16
FBgn0034142	-9.8	-10.55	1.08	5.35	0.013	0.16
FBgn0034786	-9.42	-10.27	1.23	5.86	0.013	0.16
FBgn0020415	-8.84	-9.93	1.58	6.6	0.013	0.16
FBgn0028991	-9.64	-8.91	-1.06	6.65	0.013	0.16
FBgn0023178	-10.21	-10.98	1.11	4.76	0.013	0.16
FBgn0036857	-9.03	-10.03	1.44	6.36	0.013	0.16
FBgn0262026	-9.02	-9.76	1.07	6.48	0.013	0.16
FBgn0264267	-13.8	-16.22	3.49	-0.71	0.013	0.16
FBgn0034661	-12.53	-13.73	1.73	1.27	0.013	0.16
FBgn0267571	-12.43	-11.45	-1.4	2.88	0.013	0.17
FBgn0037779	-10.55	-11.62	1.53	4.14	0.013	0.17
FBgn0035204	-10.04	-11.08	1.5	4.88	0.014	0.17
FBgn0031563	-13.04	-14.5	2.11	0.48	0.014	0.17
FBgn0000489	-10.26	-11.61	1.94	4.46	0.014	0.17
FBgn0030703	-8.01	-8.85	1.21	7.89	0.014	0.17
FBgn0039494	-10.34	-11.59	1.8	4.38	0.014	0.17
FBgn0029955	-9.96	-9.25	-1.03	6.17	0.014	0.17
FBgn0032733	-14.39	-12.94	-2.09	0.63	0.014	0.17
FBgn0034935	-8.67	-9.44	1.12	6.97	0.014	0.17
FBgn0042083	-10.23	-11.02	1.14	4.71	0.014	0.17
FBgn0030749	-8.34	-9.08	1.06	7.46	0.014	0.17
FBgn0027660	-9.57	-10.36	1.14	5.66	0.014	0.17
FBgn0031717	-9.34	-10.09	1.08	6.01	0.014	0.17
FBgn0037678	-12.01	-10.73	-1.84	3.81	0.014	0.17
FBgn0030373	-12.78	-13.87	1.58	0.96	0.014	0.17
FBgn0038460	-11.67	-12.88	1.75	2.49	0.014	0.17
FBgn0029093	-6.63	-7.49	1.24	9.88	0.014	0.17
FBgn0031571	-10.11	-10.81	1.01	4.93	0.015	0.18
FBgn0024957	-8.64	-9.31	0.97	7.06	0.015	0.18
FBgn0030017	-10.19	-9.5	-0.98	5.81	0.015	0.18
FBgn0032076	-10.43	-11.84	2.03	4.21	0.015	0.18
FBgn0005592	-11.44	-12.69	1.8	2.8	0.015	0.18
FBgn0013718	-9.09	-9.71	0.9	6.44	0.015	0.18
FBgn0263235	-12.71	-11.6	-1.6	2.62	0.015	0.18
FBgn0020300	-11.42	-12.89	2.11	2.77	0.015	0.18
FBgn0031261	-10.69	-11.92	1.78	3.88	0.015	0.18
FBgn0039321	-10.85	-11.79	1.37	3.76	0.015	0.18
FBgn0034602	-10.36	-11.16	1.15	4.52	0.015	0.18
FBgn0024836	-8.46	-7.62	-1.2	8.45	0.015	0.18
FBgn0032706	-10.27	-11.18	1.31	4.6	0.015	0.18
FBgn0037128	-10.8	-11.77	1.4	3.82	0.015	0.18
FBgn0038129	-9.18	-10.16	1.42	6.15	0.015	0.18
FBgn0050497	-9.15	-9.9	1.08	6.29	0.015	0.18
FBgn0266526	-9.15	-9.9	1.08	6.29	0.015	0.18
FBgn0086676	-8.71	-9.32	0.88	6.99	0.015	0.18
FBgn0053494	-9.43	-10.16	1.05	5.89	0.015	0.18
FBgn0032900	-10.79	-12.35	2.26	3.65	0.015	0.18
FBgn0036030	-8.29	-9.34	1.5	7.4	0.015	0.18
FBgn0033431	-9.79	-10.45	0.95	5.41	0.015	0.18
FBgn0038197	-9.79	-10.69	1.29	5.3	0.015	0.18
FBgn0026144	-9.5	-8.91	-0.85	6.71	0.016	0.18
FBgn0020304	-8.24	-9.2	1.38	7.51	0.016	0.18
FBgn0001168	-9.64	-10.52	1.26	5.52	0.016	0.18
FBgn0020414	-8.42	-9.21	1.13	7.32	0.016	0.19
FBgn0250907	-8.44	-9.12	0.98	7.34	0.016	0.19
FBgn0038818	-8.9	-9.51	0.89	6.72	0.016	0.19
FBgn0260642	-9.84	-10.56	1.05	5.31	0.016	0.19
FBgn0031645	-8.71	-9.43	1.04	6.94	0.016	0.19
FBgn0031689	-9.18	-9.75	0.82	6.33	0.016	0.19
FBgn0264491	-9.28	-10.02	1.07	6.11	0.016	0.19
FBgn0034688	-9.94	-10.85	1.31	5.08	0.016	0.19
FBgn0045842	-10.12	-11.24	1.62	4.74	0.016	0.19
FBgn0034399	-9.51	-10.32	1.17	5.75	0.016	0.19
FBgn0004167	-8.25	-9.12	1.26	7.54	0.016	0.19
FBgn0025693	-10.06	-11.11	1.51	4.86	0.016	0.19
FBgn0051370	-11.23	-12.37	1.65	3.14	0.017	0.19
FBgn0029939	-9.22	-8.47	-1.08	7.26	0.017	0.19
FBgn0030451	-10.07	-10.95	1.26	4.91	0.017	0.19
FBgn0033830	-12.06	-13.28	1.76	1.92	0.017	0.19
FBgn0030895	-11.06	-12.04	1.41	3.45	0.017	0.19
FBgn0004666	-11.35	-10.43	-1.32	4.37	0.017	0.19
FBgn0003867	-10.76	-11.78	1.47	3.86	0.017	0.19
FBgn0015808	-8.97	-9.64	0.98	6.59	0.017	0.19
FBgn0000566	-8.95	-9.75	1.16	6.56	0.017	0.19
FBgn0015576	-11.69	-13.28	2.3	2.35	0.017	0.19
FBgn0035515	-9.57	-10.42	1.23	5.64	0.017	0.19
FBgn0031126	-9.87	-10.97	1.58	5.1	0.017	0.19
FBgn0013276	-9.21	-8.34	-1.26	7.41	0.017	0.19
FBgn0030607	-10.34	-11.05	1.02	4.59	0.017	0.19
FBgn0037083	-13.53	-14.63	1.59	-0.06	0.017	0.19
FBgn0266756	-8.53	-9.2	0.97	7.22	0.017	0.19
FBgn0038071	-7.93	-9.18	1.81	7.86	0.017	0.19
FBgn0037222	-12.33	-13.89	2.25	1.45	0.017	0.19
FBgn0037228	-11.73	-13.21	2.14	2.32	0.017	0.19
FBgn0052115	-11.18	-12.44	1.82	3.17	0.017	0.19
FBgn0033446	-8.82	-9.44	0.9	6.83	0.017	0.19
FBgn0034885	-10.76	-13.02	3.25	3.55	0.018	0.2
FBgn0032375	-11.94	-12.98	1.5	2.17	0.018	0.2
FBgn0032955	-9.65	-10.53	1.27	5.51	0.018	0.2
FBgn0003082	-9.86	-9.3	-0.8	6.17	0.018	0.2
FBgn0033134	-10.02	-11.17	1.66	4.87	0.018	0.2
FBgn0028418	-10.01	-10.79	1.13	5.04	0.018	0.2
FBgn0029834	-9.8	-9.12	-0.98	6.36	0.018	0.2
FBgn0036501	-10.06	-10.73	0.97	5.01	0.018	0.2
FBgn0032682	-11.91	-12.94	1.48	2.22	0.018	0.2
FBgn0037433	-10.37	-11.4	1.49	4.42	0.018	0.2
FBgn0050424	-10.71	-11.7	1.42	3.94	0.018	0.2
FBgn0014380	-9.88	-10.98	1.58	5.1	0.018	0.2
FBgn0033919	-9.39	-10.02	0.91	6	0.018	0.2
FBgn0039697	-8.96	-9.61	0.94	6.62	0.018	0.2
FBgn0003366	-9.05	-9.6	0.8	6.53	0.018	0.2
FBgn0028970	-9.4	-9.96	0.81	6.02	0.019	0.2
FBgn0259108	-8.29	-7.6	-1	8.55	0.019	0.2
FBgn0030251	-9.74	-10.44	1.01	5.46	0.019	0.2
FBgn0030998	-11.56	-13.17	2.31	2.53	0.019	0.21
FBgn0037181	-9.26	-10.19	1.34	6.05	0.019	0.21
FBgn0045980	-10.35	-11.18	1.21	4.53	0.019	0.21
FBgn0037973	-9.81	-10.63	1.19	5.3	0.019	0.21
FBgn0261341	-9.75	-10.56	1.17	5.4	0.019	0.21
FBgn0037239	-9.2	-10.11	1.31	6.14	0.019	0.21
FBgn0263659	-11.38	-12.48	1.59	2.94	0.019	0.21
FBgn0039349	-8.72	-9.3	0.84	6.99	0.019	0.21
FBgn0034443	-8.9	-9.9	1.43	6.54	0.019	0.21
FBgn0035598	-14.4	-13.22	-1.7	0.32	0.019	0.21
FBgn0036599	-9.87	-10.52	0.95	5.3	0.019	0.21
FBgn0040850	-10.06	-10.77	1.02	5	0.019	0.21
FBgn0250848	-7.17	-7.92	1.08	9.15	0.02	0.21
FBgn0040364	-13.69	-12.07	-2.33	1.81	0.02	0.21
FBgn0086906	-9.71	-10.43	1.05	5.5	0.02	0.21
FBgn0011274	-9.83	-10.76	1.33	5.23	0.02	0.21
FBgn0004654	-9.69	-10.39	1.01	5.53	0.02	0.21
FBgn0028999	-8.29	-7.48	-1.17	8.67	0.02	0.21
FBgn0032382	-10.86	-11.71	1.24	3.79	0.02	0.21
FBgn0002869	-14.93	-12.64	-3.32	0.89	0.02	0.21
FBgn0029002	-9.08	-9.8	1.04	6.4	0.02	0.21
FBgn0035300	-12.16	-13.86	2.46	1.66	0.02	0.22
FBgn0052676	-8.56	-7.89	-0.97	8.15	0.02	0.22
FBgn0036770	-10.42	-11.23	1.18	4.43	0.02	0.22
FBgn0085397	-10.09	-9.45	-0.93	5.91	0.021	0.22
FBgn0030482	-10.51	-11.45	1.35	4.24	0.021	0.22
FBgn0027552	-9.16	-9.83	0.96	6.31	0.021	0.22
FBgn0035679	-10.17	-11.04	1.25	4.77	0.021	0.22
FBgn0039683	-9.88	-9.24	-0.92	6.21	0.021	0.22
FBgn0040658	-11.47	-12.74	1.82	2.75	0.021	0.22
FBgn0085736	-12.35	-13.45	1.58	1.56	0.021	0.22
FBgn0042630	-10.75	-9.97	-1.12	5.09	0.021	0.22
FBgn0030058	-10.1	-9.29	-1.16	6.06	0.021	0.22
FBgn0033853	-9.85	-10.7	1.24	5.24	0.021	0.22
FBgn0031914	-11.1	-12.02	1.32	3.41	0.021	0.22
FBgn0250824	-10.6	-11.44	1.22	4.16	0.021	0.22
FBgn0260632	-9.97	-10.86	1.28	5.05	0.021	0.22
FBgn0029795	-14.62	-13.09	-2.21	0.4	0.021	0.22
FBgn0037710	-9.22	-10.1	1.27	6.13	0.021	0.22
FBgn0030828	-11.65	-13.02	1.98	2.47	0.022	0.23
FBgn0031813	-9.44	-10.24	1.15	5.85	0.022	0.23
FBgn0035187	-11.18	-10.3	-1.26	4.58	0.022	0.23
FBgn0004839	-8.53	-7.82	-1.03	8.23	0.022	0.23
FBgn0263916	-8.34	-8.94	0.87	7.53	0.022	0.23
FBgn0020521	-10.41	-11.23	1.18	4.45	0.022	0.23
FBgn0266369	-8.89	-9.63	1.08	6.67	0.022	0.23
FBgn0034543	-9.79	-10.51	1.04	5.38	0.023	0.23
FBgn0266534	-13.03	-14.28	1.8	0.56	0.023	0.23
FBgn0035612	-10.47	-11.28	1.17	4.36	0.023	0.24
FBgn0050091	-10.29	-11.35	1.53	4.52	0.023	0.24
FBgn0040918	-8.63	-9.37	1.06	7.05	0.023	0.24
FBgn0031116	-9.99	-9.33	-0.96	6.07	0.023	0.24
FBgn0003733	-10.36	-11.11	1.08	4.54	0.023	0.24
FBgn0266275	-13.69	-14.78	1.56	-0.28	0.023	0.24
FBgn0037447	-11.15	-12.81	2.39	3.11	0.023	0.24
FBgn0261840	-12.35	-11.43	-1.33	2.93	0.023	0.24
FBgn0259246	-8.2	-7.32	-1.26	8.87	0.024	0.24
FBgn0014141	-8.59	-9.26	0.96	7.13	0.024	0.24
FBgn0040813	-11.97	-13.8	2.64	1.9	0.024	0.24
FBgn0020389	-9.06	-9.96	1.3	6.35	0.024	0.24
FBgn0264947	-12.21	-13.4	1.72	1.72	0.024	0.25
FBgn0031489	-8.92	-9.63	1.02	6.64	0.024	0.25
FBgn0033735	-10.25	-10.98	1.05	4.71	0.024	0.25
FBgn0033051	-10.18	-10.9	1.04	4.82	0.024	0.25
FBgn0263117	-8.86	-7.95	-1.32	7.95	0.024	0.25
FBgn0036752	-9.25	-10.17	1.33	6.07	0.024	0.25
FBgn0261046	-9.5	-8.64	-1.24	6.98	0.024	0.25
FBgn0035789	-12.28	-14.21	2.79	1.45	0.024	0.25
FBgn0001089	-9.54	-10.23	1	5.75	0.025	0.25
FBgn0004507	-7.18	-7.82	0.92	9.19	0.025	0.25
FBgn0265356	-11.38	-12.84	2.1	2.83	0.025	0.25
FBgn0029864	-10.28	-9.57	-1.03	5.7	0.025	0.25
FBgn0010516	-8.66	-9.29	0.91	7.05	0.025	0.25
FBgn0011591	-9.57	-10.11	0.78	5.79	0.025	0.25
FBgn0030596	-13.94	-12.97	-1.4	0.74	0.025	0.25
FBgn0042126	-12.88	-13.96	1.56	0.82	0.025	0.25
FBgn0263344	-10.4	-9.41	-1.43	5.81	0.025	0.25
FBgn0024234	-9.55	-10.13	0.83	5.79	0.025	0.25
FBgn0263994	-8.62	-7.91	-1.02	8.1	0.025	0.25
FBgn0261808	-8.16	-9.3	1.65	7.56	0.025	0.25
FBgn0000015	-10.38	-11.39	1.46	4.41	0.025	0.25
FBgn0035321	-9.25	-9.84	0.85	6.23	0.025	0.25
FBgn0036381	-9.23	-10.16	1.34	6.1	0.025	0.25
FBgn0261258	-8.03	-8.63	0.87	7.98	0.026	0.25
FBgn0030897	-9.26	-8.64	-0.89	7.09	0.026	0.26
FBgn0032029	-10.38	-11.14	1.1	4.51	0.026	0.26
FBgn0032010	-9.76	-10.33	0.81	5.5	0.026	0.26
FBgn0037440	-10.14	-10.79	0.93	4.91	0.026	0.26
FBgn0001296	-8.84	-9.38	0.78	6.84	0.026	0.26
FBgn0032719	-9.92	-9.21	-1.02	6.23	0.026	0.26
FBgn0046696	-14.39	-13.41	-1.41	0.14	0.026	0.26
FBgn0038842	-9.39	-9.95	0.81	6.04	0.027	0.26
FBgn0267468	-11.98	-13	1.47	2.12	0.027	0.26
FBgn0083972	-11.37	-12.91	2.22	2.82	0.027	0.26
FBgn0044046	-12.8	-13.8	1.45	0.97	0.027	0.26
FBgn0011672	-9	-9.73	1.05	6.51	0.027	0.26
FBgn0037835	-9.75	-10.47	1.05	5.44	0.027	0.26
FBgn0034274	-12.87	-13.96	1.58	0.85	0.027	0.26
FBgn0028879	-9.76	-9.11	-0.93	6.39	0.027	0.26
FBgn0032405	-10.95	-12.16	1.74	3.52	0.027	0.27
FBgn0036101	-10.6	-11.54	1.36	4.13	0.027	0.27
FBgn0264748	-11.59	-13.01	2.04	2.53	0.027	0.27
FBgn0034405	-8.7	-9.27	0.82	7.03	0.027	0.27
FBgn0039756	-10.7	-11.59	1.29	4	0.027	0.27
FBgn0262828	-14.27	-13.11	-1.67	0.47	0.028	0.27
FBgn0013272	-7.74	-8.44	1.02	8.35	0.028	0.27
FBgn0031725	-11.11	-10.23	-1.26	4.67	0.028	0.27
FBgn0014417	-9.51	-10.03	0.75	5.88	0.028	0.27
FBgn0038149	-8.93	-9.5	0.82	6.69	0.028	0.27
FBgn0020391	-8.99	-8.22	-1.11	7.62	0.028	0.27
FBgn0052687	-9.69	-11.01	1.9	5.29	0.028	0.27
FBgn0040837	-10.85	-12.16	1.89	3.63	0.028	0.27
FBgn0263934	-9.25	-8.5	-1.09	7.23	0.028	0.27
FBgn0034974	-12.13	-13.17	1.5	1.89	0.028	0.27
FBgn0032136	-8.72	-9.8	1.56	6.77	0.028	0.27
FBgn0035383	-9.96	-10.64	0.99	5.16	0.028	0.27
FBgn0031375	-9.93	-9.27	-0.94	6.16	0.028	0.27
FBgn0034914	-7.41	-8.27	1.25	8.75	0.028	0.27
FBgn0086691	-10.25	-11.62	1.97	4.47	0.028	0.27
FBgn0024841	-9.15	-9.85	1	6.31	0.028	0.27
FBgn0035844	-10.55	-11.33	1.13	4.26	0.029	0.27
FBgn0030797	-11.11	-12.18	1.55	3.34	0.029	0.28
FBgn0032374	-13.24	-14.22	1.4	0.36	0.029	0.28
FBgn0035770	-8.92	-9.57	0.94	6.67	0.029	0.28
FBgn0038924	-9.42	-9.97	0.79	6	0.029	0.28
FBgn0035954	-13.3	-14.41	1.6	0.23	0.029	0.28
FBgn0025687	-9.32	-10.08	1.11	6.04	0.029	0.28
FBgn0038172	-10.06	-10.87	1.17	4.95	0.029	0.28
FBgn0034045	-11.88	-12.97	1.58	2.23	0.029	0.28
FBgn0250869	-10.1	-10.74	0.93	4.98	0.029	0.28
FBgn0261386	-10.8	-11.86	1.54	3.79	0.03	0.28
FBgn0038038	-9.47	-10.03	0.81	5.92	0.03	0.28
FBgn0263511	-9.87	-9.05	-1.18	6.4	0.03	0.29
FBgn0264542	-8.94	-8.2	-1.06	7.66	0.03	0.29
FBgn0040759	-13.78	-11.91	-2.7	1.98	0.03	0.29
FBgn0035359	-11.41	-10.47	-1.36	4.31	0.03	0.29
FBgn0033889	-8.97	-9.58	0.88	6.62	0.03	0.29
FBgn0261015	-8.53	-9.23	1.02	7.21	0.03	0.29
FBgn0033836	-10.18	-10.83	0.94	4.85	0.031	0.29
FBgn0038981	-9.77	-10.48	1.03	5.41	0.031	0.29
FBgn0024189	-9.46	-8.74	-1.04	6.89	0.031	0.29
FBgn0000084	-9.16	-9.68	0.76	6.39	0.031	0.29
FBgn0037709	-10.86	-11.72	1.25	3.78	0.031	0.29
FBgn0019830	-9.56	-10.11	0.8	5.8	0.031	0.29
FBgn0034398	-7.31	-8.01	1	8.97	0.031	0.29
FBgn0267033	-7.09	-6.35	-1.08	10.34	0.031	0.29
FBgn0033448	-9.7	-10.35	0.93	5.54	0.031	0.29
FBgn0267181	-11.89	-10.86	-1.49	3.72	0.031	0.29
FBgn0046253	-12.47	-13.64	1.69	1.36	0.032	0.3
FBgn0037684	-10.87	-12.72	2.67	3.47	0.032	0.3
FBgn0265296	-8.06	-7.24	-1.19	9.01	0.032	0.3
FBgn0051354	-10.31	-9.49	-1.19	5.77	0.032	0.3
FBgn0263072	-8.47	-7.75	-1.03	8.33	0.032	0.3
FBgn0053156	-9.43	-10	0.82	5.98	0.032	0.3
FBgn0037897	-9.27	-9.95	0.98	6.15	0.032	0.3
FBgn0044050	-11.08	-12.12	1.49	3.39	0.032	0.3
FBgn0003430	-10.28	-10.94	0.95	4.7	0.032	0.3
FBgn0263260	-9.84	-10.58	1.07	5.3	0.032	0.3
FBgn0037974	-10.95	-11.92	1.39	3.6	0.033	0.3
FBgn0036927	-7.42	-8	0.83	8.87	0.033	0.3
FBgn0260744	-8.66	-9.36	1	7.02	0.033	0.3
FBgn0032422	-12.22	-13.44	1.76	1.7	0.033	0.3
FBgn0035360	-11.75	-10.72	-1.48	3.91	0.033	0.3
FBgn0262720	-8.98	-9.57	0.86	6.61	0.033	0.3
FBgn0051522	-9.26	-10.01	1.09	6.14	0.033	0.31
FBgn0036587	-11.4	-13.12	2.48	2.74	0.033	0.31
FBgn0040532	-9.65	-10.25	0.87	5.64	0.033	0.31
FBgn0041630	-8.9	-9.44	0.78	6.75	0.034	0.31
FBgn0032124	-11.42	-12.82	2.02	2.78	0.034	0.31
FBgn0031683	-9.25	-8.67	-0.84	7.07	0.034	0.31
FBgn0267337	-9.96	-9.17	-1.14	6.24	0.034	0.31
FBgn0039431	-9.25	-8.62	-0.91	7.11	0.034	0.31
FBgn0259209	-14.29	-12.29	-2.88	1.41	0.034	0.31
FBgn0044872	-11.36	-12.2	1.22	3.08	0.034	0.31
FBgn0083949	-9.85	-9.08	-1.11	6.38	0.034	0.31
FBgn0050269	-10.97	-12.71	2.51	3.34	0.034	0.31
FBgn0037643	-7.85	-8.5	0.94	8.21	0.034	0.31
FBgn0002868	-7.51	-8.14	0.91	8.72	0.035	0.31
FBgn0260653	-9.87	-10.63	1.09	5.24	0.035	0.31
FBgn0261505	-11.89	-12.78	1.29	2.3	0.035	0.31
FBgn0052412	-9.74	-10.32	0.83	5.53	0.035	0.31
FBgn0051864	-10.79	-10.22	-0.83	4.84	0.035	0.32
FBgn0032400	-6.69	-7.49	1.15	9.81	0.035	0.32
FBgn0030927	-11.45	-12.94	2.14	2.72	0.035	0.32
FBgn0027569	-8.78	-9.32	0.78	6.93	0.035	0.32
FBgn0261548	-9.58	-10.51	1.34	5.59	0.035	0.32
FBgn0266100	-8.89	-8.09	-1.14	7.79	0.035	0.32
FBgn0000535	-10.43	-9.79	-0.93	5.42	0.035	0.32
FBgn0086690	-8.1	-8.73	0.9	7.86	0.036	0.32
FBgn0003016	-9.37	-10.04	0.98	6.01	0.036	0.32
FBgn0263747	-12.15	-12.99	1.22	1.94	0.036	0.32
FBgn0052227	-9.1	-8.38	-1.04	7.41	0.036	0.32
FBgn0259936	-12.25	-11.42	-1.2	2.99	0.036	0.32
FBgn0026576	-9.03	-9.54	0.73	6.58	0.036	0.32
FBgn0043364	-9.56	-10.14	0.84	5.78	0.036	0.32
FBgn0261953	-10.54	-9.71	-1.21	5.45	0.036	0.32
FBgn0039099	-10.27	-11.38	1.61	4.53	0.036	0.32
FBgn0029879	-13	-14.07	1.54	0.66	0.036	0.32
FBgn0262057	-9.96	-10.54	0.84	5.2	0.036	0.32
FBgn0053513	-9.62	-8.94	-0.98	6.63	0.036	0.32
FBgn0003866	-9.28	-9.82	0.79	6.21	0.036	0.32
FBgn0033802	-8.43	-7.8	-0.91	8.29	0.036	0.32
FBgn0266129	-9.99	-9.2	-1.15	6.2	0.036	0.32
FBgn0031973	-10.56	-11.51	1.38	4.18	0.036	0.32
FBgn0028863	-9.56	-8.87	-1	6.73	0.037	0.32
FBgn0261674	-9.28	-9.85	0.81	6.19	0.037	0.32
FBgn0037818	-11.87	-13.69	2.62	2.04	0.037	0.32
FBgn0038610	-11.67	-12.62	1.38	2.58	0.037	0.33
FBgn0031969	-10.26	-10.98	1.04	4.7	0.037	0.33
FBgn0033926	-6.07	-6.79	1.03	10.74	0.037	0.33
FBgn0036786	-10.65	-9.97	-0.97	5.14	0.037	0.33
FBgn0024150	-9.51	-10.01	0.73	5.9	0.037	0.33
FBgn0265178	-8.53	-9.15	0.89	7.25	0.037	0.33
FBgn0033412	-13.65	-14.62	1.4	-0.19	0.037	0.33
FBgn0266279	-13.28	-14.23	1.38	0.32	0.037	0.33
FBgn0085408	-10.01	-10.7	1	5.08	0.037	0.33
FBgn0033476	-8.27	-9.03	1.11	7.56	0.037	0.33
FBgn0017482	-10.99	-11.83	1.22	3.6	0.038	0.33
FBgn0032729	-9.49	-10.07	0.84	5.88	0.038	0.33
FBgn0085412	-9.02	-8.36	-0.95	7.47	0.038	0.33
FBgn0052549	-8.44	-9.14	1.01	7.34	0.038	0.33
FBgn0259979	-8.57	-9.18	0.88	7.2	0.038	0.33
FBgn0031877	-11.35	-12.23	1.27	3.07	0.038	0.33
FBgn0038742	-9.42	-9.97	0.8	6	0.039	0.34
FBgn0259145	-9.82	-9.22	-0.86	6.26	0.039	0.34
FBgn0030955	-7.97	-8.86	1.28	7.93	0.039	0.34
FBgn0036553	-10.02	-12.47	3.52	4.59	0.039	0.34
FBgn0261841	-12.3	-11.42	-1.28	2.97	0.039	0.34
FBgn0052475	-10.29	-11.07	1.12	4.63	0.039	0.34
FBgn0037989	-8.79	-9.29	0.71	6.93	0.039	0.34
FBgn0040392	-11.72	-12.67	1.37	2.51	0.039	0.34
FBgn0035436	-9.79	-10.63	1.21	5.32	0.039	0.34
FBgn0000244	-10.06	-10.65	0.85	5.06	0.039	0.34
FBgn0032897	-9.9	-10.61	1.03	5.23	0.039	0.34
FBgn0031713	-9.53	-10.03	0.71	5.87	0.039	0.34
FBgn0039075	-10.1	-9.44	-0.95	5.92	0.04	0.34
FBgn0038291	-11.98	-13.05	1.54	2.09	0.04	0.34
FBgn0003896	-9.52	-8.86	-0.96	6.75	0.04	0.34
FBgn0259245	-10.64	-9.88	-1.09	5.23	0.04	0.34
FBgn0000395	-10.2	-10.92	1.04	4.79	0.04	0.34
FBgn0004959	-7.66	-8.94	1.84	8.23	0.04	0.34
FBgn0259789	-8.48	-7.87	-0.89	8.2	0.04	0.34
FBgn0036502	-10.53	-11.54	1.45	4.19	0.04	0.34
FBgn0040906	-13.34	-14.29	1.37	0.25	0.04	0.34
FBgn0010591	-9.46	-10.18	1.03	5.85	0.04	0.34
FBgn0031663	-10	-10.53	0.76	5.17	0.04	0.34
FBgn0036727	-11.63	-13.01	1.98	2.49	0.04	0.34
FBgn0033483	-8.92	-9.44	0.76	6.74	0.04	0.34
FBgn0032456	-8.64	-9.31	0.97	7.06	0.04	0.34
FBgn0030077	-11.5	-12.3	1.15	2.89	0.041	0.34
FBgn0039787	-10.71	-13.08	3.41	3.61	0.041	0.34
FBgn0015010	-13.29	-12.07	-1.76	1.92	0.041	0.35
FBgn0037537	-9.23	-9.79	0.81	6.26	0.041	0.35
FBgn0034706	-10.62	-11.38	1.11	4.17	0.041	0.35
FBgn0038738	-8.67	-9.23	0.8	7.08	0.041	0.35
FBgn0000317	-9.71	-10.32	0.87	5.55	0.042	0.35
FBgn0265299	-10.88	-10.27	-0.89	4.75	0.042	0.35
FBgn0028841	-11.31	-12.54	1.78	3	0.042	0.35
FBgn0015946	-11.04	-10.27	-1.12	4.67	0.042	0.35
FBgn0259989	-11.49	-12.36	1.24	2.87	0.042	0.35
FBgn0034568	-11.58	-12.39	1.18	2.77	0.042	0.35
FBgn0028407	-10.47	-9.87	-0.86	5.32	0.042	0.35
FBgn0003515	-10.97	-10.31	-0.94	4.66	0.042	0.35
FBgn0003285	-9.92	-9.41	-0.73	6.03	0.042	0.35
FBgn0013763	-8.11	-8.86	1.08	7.79	0.042	0.35
FBgn0004892	-12.8	-13.78	1.4	0.97	0.042	0.35
FBgn0011828	-8.71	-9.36	0.94	6.98	0.042	0.35
FBgn0037163	-11.65	-13.54	2.73	2.34	0.042	0.35
FBgn0036551	-10.58	-11.53	1.37	4.14	0.043	0.35
FBgn0039244	-12.39	-13.3	1.31	1.58	0.043	0.35
FBgn0030237	-8.74	-9.24	0.71	7.01	0.043	0.35
FBgn0037275	-12.41	-13.31	1.3	1.55	0.043	0.35
FBgn0028990	-9.49	-10	0.74	5.92	0.043	0.35
FBgn0028984	-8.71	-9.21	0.72	7.05	0.043	0.35
FBgn0267511	-8.46	-10.22	2.53	6.95	0.043	0.35
FBgn0003159	-10.1	-10.87	1.1	4.91	0.043	0.35
FBgn0262717	-10.93	-11.71	1.13	3.72	0.043	0.35
FBgn0035476	-13.08	-14.14	1.53	0.56	0.043	0.35
FBgn0040350	-11.39	-13.46	2.99	2.68	0.043	0.36
FBgn0261554	-9.07	-9.6	0.77	6.51	0.043	0.36
FBgn0028370	-10.48	-9.81	-0.96	5.38	0.043	0.36
FBgn0039808	-9	-8.31	-1	7.53	0.043	0.36
FBgn0265873	-12.47	-13.32	1.22	1.49	0.044	0.36
FBgn0042094	-9.76	-10.3	0.78	5.51	0.044	0.36
FBgn0025702	-9.02	-8.3	-1.03	7.53	0.044	0.36
FBgn0261504	-11.25	-10.51	-1.06	4.34	0.044	0.36
FBgn0035317	-12.81	-11.98	-1.19	2.19	0.044	0.36
FBgn0000003	-11.25	-10.51	-1.06	4.34	0.044	0.36
FBgn0029518	-14.43	-13.47	-1.38	0.06	0.044	0.36
FBgn0065032	-10.99	-12.17	1.7	3.47	0.044	0.36
FBgn0265630	-9.3	-8.78	-0.76	6.94	0.045	0.37
FBgn0003651	-9.24	-9.79	0.78	6.26	0.045	0.37
FBgn0031021	-9.65	-10.13	0.69	5.71	0.045	0.37
FBgn0085376	-9.51	-8.98	-0.76	6.65	0.045	0.37
FBgn0086655	-8.48	-7.89	-0.86	8.19	0.045	0.37
FBgn0043841	-7.89	-8.69	1.15	8.08	0.046	0.37
FBgn0037788	-8.84	-9.32	0.7	6.87	0.046	0.37
FBgn0014031	-11.43	-13.02	2.29	2.72	0.046	0.37
FBgn0035431	-13.22	-12.3	-1.32	1.7	0.046	0.37
FBgn0001138	-10.51	-9.91	-0.87	5.27	0.046	0.37
FBgn0263111	-8.22	-7.62	-0.87	8.57	0.046	0.37
FBgn0039199	-14.82	-13.79	-1.49	-0.39	0.046	0.37
FBgn0050015	-8.7	-9.21	0.73	7.06	0.047	0.38
FBgn0031322	-10.5	-11.34	1.22	4.31	0.047	0.38
FBgn0010329	-10.6	-9.95	-0.93	5.18	0.047	0.38
FBgn0032805	-10.86	-11.84	1.42	3.73	0.047	0.38
FBgn0052702	-9.21	-10.04	1.2	6.17	0.047	0.38
FBgn0033113	-10.45	-11.36	1.31	4.35	0.047	0.38
FBgn0036360	-10.25	-9.57	-0.97	5.72	0.047	0.38
FBgn0000455	-9.61	-10.19	0.84	5.71	0.048	0.38
FBgn0037057	-9.56	-10.1	0.78	5.81	0.048	0.38
FBgn0025833	-10.72	-9.99	-1.05	5.09	0.048	0.38
FBgn0025683	-8.03	-8.7	0.97	7.94	0.048	0.38
FBgn0039341	-9.18	-9.69	0.74	6.37	0.048	0.38
FBgn0037354	-9.76	-10.27	0.74	5.53	0.048	0.38
FBgn0033519	-14.2	-13.3	-1.3	0.32	0.048	0.38
FBgn0063493	-11.92	-13.11	1.71	2.13	0.048	0.38
FBgn0036742	-10.6	-11.44	1.2	4.16	0.048	0.38
FBgn0264270	-8.17	-7.62	-0.8	8.6	0.048	0.38
FBgn0051121	-11.64	-12.47	1.19	2.67	0.048	0.38
FBgn0010473	-8.37	-7.68	-1	8.44	0.048	0.38
FBgn0036544	-9.17	-8.48	-0.99	7.29	0.048	0.38
FBgn0037935	-10.84	-11.69	1.24	3.81	0.048	0.38
FBgn0030357	-11.27	-12.34	1.55	3.11	0.048	0.38
FBgn0039862	-9.5	-8.9	-0.87	6.73	0.048	0.38
FBgn0036934	-10.61	-10.01	-0.87	5.12	0.049	0.39
FBgn0015400	-9.43	-8.77	-0.95	6.89	0.049	0.39
FBgn0002917	-9.11	-8.53	-0.84	7.26	0.049	0.39
FBgn0265274	-8.81	-9.33	0.75	6.9	0.049	0.39
FBgn0032161	-10.87	-11.64	1.12	3.81	0.049	0.39
FBgn0053196	-10.01	-10.72	1.02	5.08	0.049	0.39
FBgn0029713	-10.57	-10.05	-0.75	5.11	0.049	0.39
FBgn0263456	-9.56	-8.95	-0.88	6.64	0.049	0.39
FBgn0011701	-8.64	-9.12	0.69	7.17	0.049	0.39
FBgn0015609	-7.43	-6.68	-1.08	9.85	0.049	0.39
FBgn0264562	-9.12	-10.36	1.79	6.14	0.05	0.39
FBgn0264743	-8.71	-9.32	0.88	6.99	0.05	0.39
FBgn0264742	-8.71	-9.32	0.88	6.99	0.05	0.39
FBgn0038837	-9.26	-8.64	-0.9	7.09	0.05	0.39
FBgn0053514	-12.85	-11.87	-1.42	2.28	0.05	0.39
FBgn0031064	-9.15	-8.48	-0.98	7.3	0.05	0.39
FBgn0062928	-9.77	-10.28	0.74	5.52	0.05	0.39
FBgn0016984	-9.33	-9.89	0.8	6.12	0.05	0.39
FBgn0264503	-9.47	-8.7	-1.11	6.92	0.05	0.39
FBgn0046874	-8.17	-8.79	0.89	7.77	0.05	0.39
FBgn0051548	-10.3	-10.89	0.86	4.71	0.051	0.39
FBgn0039633	-8.27	-7.7	-0.82	8.47	0.051	0.4
FBgn0000454	-8.07	-8.8	1.05	7.86	0.051	0.4
FBgn0033598	-15	-13.54	-2.1	-0.2	0.051	0.4
FBgn0038053	-9.47	-10.07	0.87	5.9	0.051	0.4
FBgn0259216	-10.1	-9.54	-0.81	5.82	0.051	0.4
FBgn0028906	-9.58	-8.91	-0.96	6.67	0.051	0.4
FBgn0262476	-9.45	-8.89	-0.8	6.76	0.051	0.4
FBgn0039283	-10.58	-9.97	-0.88	5.18	0.052	0.4
FBgn0037727	-12.27	-13.15	1.27	1.76	0.052	0.4
FBgn0024941	-9.52	-8.94	-0.84	6.68	0.052	0.4
FBgn0259823	-9.98	-9.38	-0.86	6.03	0.052	0.4
FBgn0038243	-9.99	-10.54	0.8	5.18	0.052	0.4
FBgn0004606	-9.02	-9.61	0.85	6.56	0.052	0.4
FBgn0025628	-9.23	-9.79	0.8	6.27	0.052	0.4
FBgn0085256	-13.47	-14.49	1.47	0.04	0.052	0.4
FBgn0035438	-8.38	-8.93	0.8	7.5	0.052	0.4
FBgn0001091	-7.58	-8.13	0.79	8.65	0.052	0.4
FBgn0061492	-10.08	-10.65	0.82	5.03	0.053	0.4
FBgn0013278	-10.32	-9.55	-1.12	5.7	0.053	0.4
FBgn0085399	-9.58	-8.82	-1.1	6.76	0.053	0.4
FBgn0266223	-12.77	-13.8	1.49	0.99	0.053	0.4
FBgn0000964	-11.7	-10.81	-1.29	3.84	0.053	0.4
FBgn0086604	-9.87	-9.28	-0.85	6.18	0.053	0.4
FBgn0037518	-11.31	-12.26	1.37	3.1	0.053	0.4
FBgn0085384	-8.79	-8.17	-0.89	7.76	0.053	0.4
FBgn0003660	-8.78	-9.32	0.79	6.93	0.053	0.4
FBgn0023416	-9.18	-8.6	-0.85	7.17	0.053	0.4
FBgn0262127	-9.93	-10.48	0.79	5.27	0.053	0.41
FBgn0085354	-10.42	-11.04	0.89	4.52	0.053	0.41
FBgn0030590	-13.53	-12.69	-1.22	1.18	0.053	0.41
FBgn0029994	-11.24	-12.66	2.05	3.04	0.053	0.41
FBgn0028496	-10.36	-9.81	-0.79	5.44	0.054	0.41
FBgn0036240	-9.78	-10.57	1.15	5.36	0.054	0.41
FBgn0052650	-12.66	-13.48	1.19	1.23	0.054	0.41
FBgn0052056	-8.85	-9.41	0.8	6.81	0.054	0.41
FBgn0264006	-8.99	-8.33	-0.96	7.51	0.054	0.41
FBgn0052625	-11.8	-11.09	-1.03	3.52	0.054	0.41
FBgn0029969	-9.77	-10.28	0.74	5.51	0.054	0.41
FBgn0028581	-11.83	-12.63	1.16	2.42	0.054	0.41
FBgn0085450	-9.02	-8.48	-0.77	7.36	0.054	0.41
FBgn0031999	-13.16	-12.34	-1.18	1.68	0.054	0.41
FBgn0259242	-10.32	-9.78	-0.79	5.49	0.054	0.41
FBgn0030300	-12.14	-13.26	1.61	1.85	0.054	0.41
FBgn0020379	-9.86	-9.37	-0.7	6.11	0.054	0.41
FBgn0036260	-12.44	-11.58	-1.25	2.75	0.055	0.41
FBgn0031775	-12.77	-13.62	1.23	1.07	0.055	0.41
FBgn0052062	-7.46	-6.9	-0.81	9.62	0.055	0.41
FBgn0262902	-11.78	-12.73	1.38	2.42	0.055	0.41
FBgn0030936	-14.73	-13.83	-1.3	-0.4	0.055	0.41
FBgn0037976	-12.14	-11.34	-1.17	3.12	0.055	0.41
FBgn0015371	-8.2	-7.55	-0.93	8.64	0.055	0.41
FBgn0261649	-8.7	-8.03	-0.98	7.94	0.055	0.41
FBgn0013685	-10.33	-9.86	-0.68	5.41	0.055	0.41
FBgn0031538	-9.39	-10.06	0.98	5.98	0.055	0.41
FBgn0262508	-9.77	-9.28	-0.71	6.23	0.055	0.41
FBgn0034194	-10.77	-11.61	1.21	3.91	0.055	0.41
FBgn0041629	-8.52	-9.03	0.73	7.32	0.055	0.41
FBgn0029811	-14.27	-13.43	-1.21	0.15	0.056	0.41
FBgn0010397	-10.22	-10.9	0.99	4.78	0.056	0.41
FBgn0028482	-9.46	-9.94	0.69	5.99	0.056	0.41
FBgn0036341	-9.61	-10.27	0.96	5.67	0.056	0.41
FBgn0261928	-10.41	-9.85	-0.81	5.37	0.056	0.41
FBgn0023407	-8.92	-8.35	-0.82	7.53	0.056	0.41
FBgn0004865	-9.62	-10.69	1.55	5.48	0.056	0.42
FBgn0052579	-10.49	-11.16	0.97	4.4	0.056	0.42
FBgn0039915	-9.06	-8.41	-0.93	7.41	0.056	0.42
FBgn0263258	-10.9	-11.63	1.05	3.78	0.056	0.42
FBgn0014018	-9.2	-9.79	0.86	6.29	0.056	0.42
FBgn0013949	-10.53	-11.41	1.28	4.25	0.056	0.42
FBgn0036337	-9.64	-10.24	0.86	5.65	0.057	0.42
FBgn0262877	-14.78	-13.85	-1.35	-0.44	0.057	0.42
FBgn0263392	-7.56	-6.98	-0.85	9.51	0.057	0.42
FBgn0040071	-8.86	-8.33	-0.76	7.58	0.057	0.42
FBgn0003046	-11.55	-12.61	1.53	2.71	0.057	0.42
FBgn0028509	-8.96	-8.45	-0.74	7.42	0.057	0.42
FBgn0010223	-11.31	-12.15	1.22	3.14	0.057	0.42
FBgn0005626	-12.75	-11.8	-1.38	2.4	0.057	0.42
FBgn0034724	-9.29	-9.77	0.7	6.22	0.057	0.42
FBgn0037819	-12.61	-13.72	1.61	1.19	0.058	0.42
FBgn0039640	-9.63	-10.11	0.69	5.74	0.058	0.42
FBgn0040809	-14.9	-13.78	-1.61	-0.42	0.058	0.42
FBgn0261610	-9.73	-9.21	-0.75	6.32	0.058	0.42
FBgn0032601	-11.12	-12.12	1.45	3.35	0.058	0.42
FBgn0000715	-10.1	-10.69	0.84	5	0.058	0.42
FBgn0029123	-8.35	-7.77	-0.84	8.36	0.058	0.42
FBgn0024958	-8.83	-9.37	0.78	6.85	0.058	0.42
FBgn0053547	-8.61	-7.98	-0.91	8.04	0.058	0.42
FBgn0259146	-10.5	-9.82	-0.98	5.36	0.058	0.42
FBgn0261053	-11.33	-12.13	1.15	3.13	0.058	0.42
FBgn0042175	-8.92	-9.48	0.8	6.71	0.059	0.43
FBgn0030029	-11.98	-12.89	1.31	2.15	0.059	0.43
FBgn0026597	-8.72	-8.19	-0.78	7.79	0.059	0.43
FBgn0053221	-11.96	-12.73	1.1	2.24	0.059	0.43
FBgn0041097	-8.78	-8.08	-1.01	7.86	0.059	0.43
FBgn0034371	-9.32	-9.79	0.68	6.19	0.059	0.43
FBgn0020278	-9.15	-9.62	0.69	6.43	0.059	0.43
FBgn0002524	-8.96	-9.43	0.68	6.7	0.059	0.43
FBgn0039530	-9.82	-9.22	-0.86	6.26	0.059	0.43
FBgn0031065	-9.79	-9.19	-0.87	6.31	0.06	0.43
FBgn0024963	-8.97	-8.3	-0.97	7.55	0.06	0.43
FBgn0051690	-9.58	-9.12	-0.66	6.49	0.06	0.43
FBgn0261538	-12.16	-13.08	1.32	1.89	0.06	0.43
FBgn0030114	-8.52	-9.09	0.82	7.28	0.06	0.43
FBgn0026616	-9.79	-9.23	-0.82	6.27	0.06	0.43
FBgn0051092	-9.53	-9.98	0.65	5.9	0.06	0.43
FBgn0030493	-13.63	-12.78	-1.23	1.06	0.06	0.43
FBgn0025625	-8.67	-8.09	-0.84	7.9	0.06	0.43
FBgn0040340	-8.89	-9.43	0.78	6.77	0.06	0.43
FBgn0266937	-9.82	-9.29	-0.76	6.2	0.061	0.43
FBgn0010053	-10.71	-11.69	1.42	3.94	0.061	0.43
FBgn0264606	-9.83	-9.24	-0.86	6.24	0.061	0.43
FBgn0263219	-8.84	-8.16	-0.99	7.75	0.061	0.43
FBgn0030056	-9	-9.46	0.67	6.65	0.061	0.43
FBgn0039742	-11.51	-12.29	1.13	2.89	0.061	0.43
FBgn0039864	-13.33	-14.25	1.33	0.27	0.061	0.43
FBgn0261794	-8.16	-8.67	0.73	7.84	0.061	0.43
FBgn0030745	-10.55	-10.06	-0.71	5.11	0.061	0.44
FBgn0004861	-8.5	-7.95	-0.79	8.12	0.061	0.44
FBgn0261990	-14.73	-13.76	-1.4	-0.34	0.061	0.44
FBgn0260499	-8.77	-8.12	-0.94	7.83	0.062	0.44
FBgn0085228	-12.68	-13.51	1.2	1.21	0.062	0.44
FBgn0267728	-10.37	-9.89	-0.69	5.36	0.062	0.44
FBgn0037592	-9.77	-10.39	0.9	5.47	0.063	0.44
FBgn0050154	-12.14	-13.15	1.47	1.89	0.063	0.44
FBgn0031952	-10.01	-9.54	-0.68	5.87	0.063	0.44
FBgn0052436	-9.95	-10.46	0.72	5.26	0.063	0.44
FBgn0261788	-7.21	-6.52	-0.99	10.11	0.063	0.45
FBgn0026593	-12.03	-12.87	1.22	2.11	0.063	0.45
FBgn0010441	-10.27	-10.87	0.87	4.75	0.063	0.45
FBgn0040832	-11.77	-12.55	1.13	2.52	0.064	0.45
FBgn0085413	-9.91	-9.22	-0.99	6.21	0.064	0.45
FBgn0262477	-9.13	-8.49	-0.92	7.3	0.064	0.45
FBgn0000723	-9.04	-9.49	0.65	6.6	0.064	0.45
FBgn0266492	-12.16	-13.61	2.1	1.71	0.064	0.45
FBgn0050345	-11.87	-12.99	1.63	2.23	0.064	0.45
FBgn0042106	-13.08	-14.09	1.46	0.56	0.064	0.45
FBgn0000565	-9.06	-9.53	0.68	6.56	0.064	0.45
FBgn0034488	-8.76	-9.31	0.79	6.95	0.064	0.45
FBgn0035157	-10.13	-9.58	-0.8	5.77	0.064	0.45
FBgn0266801	-9.39	-8.88	-0.74	6.8	0.065	0.45
FBgn0036725	-10.38	-9.74	-0.93	5.5	0.065	0.45
FBgn0260659	-9.39	-9.92	0.77	6.06	0.065	0.45
FBgn0034588	-11.61	-10.81	-1.16	3.87	0.065	0.45
FBgn0034789	-9.09	-8.48	-0.87	7.32	0.065	0.45
FBgn0015558	-8.21	-7.63	-0.84	8.57	0.065	0.45
FBgn0052677	-8.98	-8.41	-0.82	7.44	0.065	0.45
FBgn0261041	-9.29	-8.68	-0.88	7.03	0.065	0.45
FBgn0050069	-8.74	-9.26	0.75	6.99	0.065	0.45
FBgn0015872	-11.47	-12.69	1.77	2.77	0.065	0.45
FBgn0052473	-8.69	-9.2	0.74	7.08	0.065	0.45
FBgn0030408	-11.62	-10.87	-1.09	3.82	0.065	0.45
FBgn0037009	-10.32	-10.9	0.84	4.69	0.065	0.45
FBgn0051721	-9.92	-9.33	-0.86	6.11	0.065	0.45
FBgn0032295	-9.25	-8.79	-0.67	6.95	0.065	0.45
FBgn0039064	-8.85	-8.2	-0.93	7.71	0.066	0.45
FBgn0025680	-11.86	-12.76	1.3	2.33	0.066	0.45
FBgn0264907	-9.59	-9.02	-0.82	6.57	0.066	0.45
FBgn0051140	-7.77	-7.16	-0.88	9.22	0.066	0.45
FBgn0014903	-10.33	-11.24	1.31	4.51	0.066	0.45
FBgn0039900	-9.32	-8.75	-0.82	6.96	0.066	0.45
FBgn0038126	-11.63	-12.57	1.36	2.65	0.066	0.45
FBgn0036678	-12.68	-13.53	1.22	1.19	0.066	0.45
FBgn0031251	-12.03	-13.19	1.67	1.98	0.066	0.45
FBgn0029531	-13.18	-13.99	1.17	0.52	0.066	0.45
FBgn0037186	-10.39	-10.98	0.85	4.58	0.066	0.45
FBgn0026575	-8.51	-8	-0.74	8.07	0.066	0.45
FBgn0030706	-8.99	-8.41	-0.83	7.44	0.066	0.46
FBgn0028993	-9.21	-8.66	-0.81	7.1	0.067	0.46
FBgn0015295	-10.22	-10.76	0.77	4.85	0.067	0.46
FBgn0037901	-9.49	-9.96	0.68	5.94	0.067	0.46
FBgn0032683	-10.5	-11.23	1.06	4.35	0.067	0.46
FBgn0041105	-11.84	-10.92	-1.32	3.67	0.067	0.46
FBgn0052068	-10.09	-10.71	0.9	5	0.067	0.46
FBgn0033756	-12.39	-13.21	1.19	1.61	0.068	0.46
FBgn0037326	-10.18	-9.62	-0.8	5.7	0.068	0.46
FBgn0035676	-10.41	-9.76	-0.94	5.46	0.068	0.46
FBgn0261822	-7.05	-7.62	0.82	9.4	0.068	0.46
FBgn0039113	-9.46	-9.9	0.64	6	0.068	0.46
FBgn0031633	-9.69	-10.16	0.67	5.65	0.068	0.46
FBgn0267964	-10.82	-10.14	-0.98	4.9	0.068	0.46
FBgn0051064	-9.27	-8.81	-0.66	6.93	0.069	0.46
FBgn0038680	-13.42	-12.43	-1.43	1.49	0.069	0.46
FBgn0030653	-9.4	-10.25	1.22	5.88	0.069	0.47
FBgn0031473	-10.67	-10.06	-0.88	5.05	0.069	0.47
FBgn0051665	-9.09	-8.5	-0.85	7.31	0.069	0.47
FBgn0263997	-10.82	-10.27	-0.79	4.78	0.069	0.47
FBgn0030638	-11.14	-11.89	1.09	3.43	0.069	0.47
FBgn0037831	-9.91	-9.43	-0.68	6.02	0.069	0.47
FBgn0038110	-9.72	-10.28	0.8	5.56	0.07	0.47
FBgn0037696	-11.59	-12.38	1.14	2.77	0.07	0.47
FBgn0040743	-10.27	-11.9	2.36	4.38	0.07	0.47
FBgn0019661	-7.53	-8.2	0.98	8.66	0.07	0.47
FBgn0035057	-12.85	-13.69	1.22	0.96	0.07	0.47
FBgn0038165	-9.05	-8.43	-0.9	7.39	0.07	0.47
FBgn0029745	-12.85	-12.11	-1.07	2.04	0.07	0.47
FBgn0085414	-9.05	-8.44	-0.88	7.39	0.07	0.47
FBgn0038466	-12.72	-11.4	-1.9	2.83	0.071	0.47
FBgn0038641	-9.81	-9.25	-0.81	6.24	0.071	0.48
FBgn0266446	-11.31	-12.84	2.21	2.9	0.071	0.48
FBgn0032297	-8.23	-7.64	-0.84	8.55	0.071	0.48
FBgn0034145	-9.09	-8.53	-0.8	7.27	0.071	0.48
FBgn0020762	-9.24	-9.77	0.77	6.27	0.071	0.48
FBgn0037188	-9.51	-9	-0.73	6.63	0.071	0.48
FBgn0035358	-12.99	-12.16	-1.2	1.93	0.072	0.48
FBgn0264489	-9.89	-10.59	1.01	5.25	0.072	0.48
FBgn0263846	-9.93	-9.34	-0.85	6.09	0.072	0.48
FBgn0053557	-13.22	-14.12	1.3	0.42	0.072	0.48
FBgn0027843	-9.84	-10.39	0.79	5.4	0.072	0.48
FBgn0034723	-9.56	-9.99	0.62	5.87	0.072	0.48
FBgn0030230	-9.93	-9.39	-0.78	6.05	0.072	0.48
FBgn0040493	-8.43	-8.95	0.75	7.44	0.072	0.48
FBgn0031143	-9.46	-9.94	0.69	5.98	0.072	0.48
FBgn0013770	-7.63	-8.17	0.78	8.59	0.072	0.48
FBgn0052641	-10.26	-10.79	0.77	4.8	0.073	0.48
FBgn0051174	-12.63	-13.65	1.47	1.18	0.073	0.48
FBgn0010825	-8.26	-7.75	-0.73	8.43	0.073	0.48
FBgn0000326	-9.84	-10.3	0.65	5.44	0.073	0.48
FBgn0053180	-9.22	-8.78	-0.63	6.98	0.073	0.48
FBgn0034275	-10.65	-11.47	1.17	4.1	0.073	0.48
FBgn0033782	-11.48	-12.44	1.39	2.85	0.073	0.48
FBgn0053203	-10.29	-9.73	-0.81	5.55	0.073	0.48
FBgn0033817	-10.14	-11.2	1.52	4.73	0.073	0.48
FBgn0038113	-12.03	-12.75	1.04	2.17	0.073	0.48
FBgn0001320	-11.97	-12.81	1.2	2.2	0.073	0.48
FBgn0037698	-9.89	-9.33	-0.81	6.12	0.073	0.48
FBgn0028481	-8.87	-8.26	-0.87	7.64	0.073	0.48
FBgn0037350	-11.38	-12.16	1.12	3.07	0.073	0.48
FBgn0085249	-12.59	-13.58	1.43	1.26	0.073	0.48
FBgn0031005	-10.51	-9.83	-0.98	5.34	0.073	0.48
FBgn0085421	-10.02	-9.47	-0.79	5.93	0.073	0.48
FBgn0031866	-9.56	-9.02	-0.77	6.58	0.074	0.48
FBgn0033108	-8.97	-8.29	-0.99	7.56	0.074	0.48
FBgn0264810	-13.16	-14.14	1.42	0.48	0.074	0.48
FBgn0023537	-8.9	-9.36	0.67	6.8	0.074	0.48
FBgn0039641	-12.52	-13.3	1.12	1.44	0.074	0.48
FBgn0031762	-9.34	-8.76	-0.83	6.93	0.074	0.48
FBgn0263512	-10.47	-9.81	-0.95	5.38	0.074	0.48
FBgn0000037	-9.88	-9.28	-0.87	6.17	0.074	0.48
FBgn0036300	-10.19	-10.75	0.81	4.88	0.075	0.49
FBgn0051163	-9.16	-8.65	-0.74	7.13	0.075	0.49
FBgn0260446	-10.07	-9.54	-0.77	5.84	0.075	0.49
FBgn0038344	-9.37	-9.94	0.82	6.06	0.075	0.49
FBgn0015396	-8.76	-8.25	-0.74	7.71	0.075	0.49
FBgn0266624	-11.37	-12.09	1.04	3.12	0.075	0.49
FBgn0262567	-13.53	-14.44	1.31	0	0.075	0.49
FBgn0033911	-9.9	-9.32	-0.83	6.13	0.075	0.49
FBgn0025686	-10.87	-11.86	1.43	3.71	0.075	0.49
FBgn0036929	-9.46	-9.93	0.68	5.99	0.075	0.49
FBgn0051102	-11.57	-13.06	2.14	2.54	0.075	0.49
FBgn0016032	-10.67	-11.44	1.12	4.09	0.076	0.49
FBgn0030508	-9.85	-9.31	-0.77	6.16	0.076	0.49
FBgn0047135	-8.17	-8.74	0.82	7.79	0.076	0.49
FBgn0001224	-5.22	-5.9	0.99	11.99	0.076	0.49
FBgn0039877	-9.51	-9.96	0.65	5.93	0.076	0.49
FBgn0035240	-10.23	-9.75	-0.69	5.56	0.076	0.49
FBgn0038478	-9.32	-8.85	-0.69	6.87	0.076	0.49
FBgn0003997	-10.62	-10.13	-0.71	5.01	0.076	0.49
FBgn0003710	-10.25	-9.72	-0.77	5.58	0.076	0.49
FBgn0034731	-10.66	-10.1	-0.8	5.01	0.076	0.49
FBgn0051728	-11.05	-11.82	1.11	3.55	0.077	0.49
FBgn0029114	-9.92	-10.45	0.77	5.29	0.077	0.49
FBgn0262740	-8.84	-8.32	-0.75	7.61	0.077	0.49
FBgn0030339	-13.13	-12.4	-1.06	1.64	0.077	0.5
FBgn0036623	-8.57	-9.04	0.67	7.27	0.078	0.5
FBgn0027570	-10.46	-11.17	1.02	4.42	0.078	0.5
FBgn0000394	-10.43	-11.02	0.84	4.52	0.078	0.5
FBgn0035113	-10.37	-10.92	0.79	4.64	0.078	0.5
FBgn0051324	-10.01	-10.8	1.14	5.04	0.078	0.5
FBgn0033760	-15.01	-13.61	-2.02	-0.28	0.078	0.5
FBgn0033987	-9.19	-8.73	-0.66	7.04	0.078	0.5
FBgn0051974	-11.17	-12.33	1.67	3.22	0.078	0.5
FBgn0261244	-9.33	-8.83	-0.73	6.88	0.078	0.5
FBgn0262532	-12.07	-12.81	1.07	2.11	0.078	0.5
FBgn0000448	-10.46	-11.26	1.15	4.38	0.078	0.5
FBgn0261955	-8.52	-8.03	-0.7	8.03	0.079	0.5
FBgn0022355	-7.57	-8.12	0.79	8.66	0.079	0.5
FBgn0032343	-9.99	-9.49	-0.71	5.93	0.079	0.5
FBgn0031264	-9.98	-10.52	0.77	5.2	0.079	0.5
FBgn0036896	-9.49	-9.04	-0.65	6.6	0.079	0.5
FBgn0030418	-10.21	-9.78	-0.62	5.55	0.08	0.5
FBgn0021872	-7.28	-7.83	0.8	9.09	0.08	0.5
FBgn0032957	-8.68	-8.14	-0.78	7.85	0.08	0.51
FBgn0030406	-10.13	-9.68	-0.64	5.68	0.08	0.51
FBgn0031012	-11.72	-12.56	1.22	2.56	0.081	0.51
FBgn0024947	-9.34	-9.81	0.68	6.16	0.081	0.51
FBgn0023531	-8.46	-7.89	-0.82	8.2	0.081	0.51
FBgn0036935	-10.7	-10.11	-0.85	4.98	0.081	0.51
FBgn0031908	-11.53	-12.69	1.67	2.7	0.081	0.51
FBgn0035986	-9.26	-8.8	-0.65	6.94	0.081	0.51
FBgn0085466	-13.11	-14.63	2.18	0.38	0.081	0.51
FBgn0038901	-12.09	-12.91	1.18	2.04	0.081	0.51
FBgn0053138	-9.74	-10.17	0.62	5.6	0.081	0.51
FBgn0033739	-9.49	-9.02	-0.68	6.62	0.081	0.51
FBgn0037060	-9.22	-8.68	-0.78	7.07	0.081	0.51
FBgn0033942	-10.94	-11.69	1.09	3.72	0.081	0.51
FBgn0034913	-9.29	-9.71	0.6	6.26	0.081	0.51
FBgn0003204	-8.67	-9.2	0.77	7.09	0.081	0.51
FBgn0025391	-11.28	-10.5	-1.13	4.33	0.081	0.51
FBgn0259163	-8.89	-8.29	-0.85	7.6	0.081	0.51
FBgn0005631	-9.03	-8.54	-0.72	7.3	0.081	0.51
FBgn0265194	-9.06	-9.52	0.66	6.57	0.081	0.51
FBgn0013973	-10.37	-9.78	-0.85	5.46	0.082	0.51
FBgn0264598	-9.34	-8.83	-0.74	6.88	0.082	0.51
FBgn0261552	-8.48	-8.96	0.69	7.39	0.082	0.51
FBgn0260964	-9.36	-8.86	-0.72	6.84	0.082	0.51
FBgn0004003	-13	-13.89	1.29	0.73	0.082	0.51
FBgn0017558	-8.91	-9.44	0.76	6.75	0.082	0.51
FBgn0036970	-13.08	-13.85	1.11	0.68	0.082	0.51
FBgn0032782	-11	-11.66	0.95	3.67	0.082	0.51
FBgn0001297	-8.48	-9	0.75	7.37	0.082	0.51
FBgn0036299	-9.44	-9.87	0.62	6.04	0.082	0.51
FBgn0264894	-10.37	-10.99	0.9	4.6	0.082	0.51
FBgn0264255	-8	-7.47	-0.77	8.82	0.082	0.51
FBgn0001991	-9.77	-9.29	-0.7	6.23	0.082	0.51
FBgn0260943	-7.08	-6.46	-0.89	10.23	0.082	0.51
FBgn0015550	-9.91	-9.44	-0.67	6.02	0.083	0.51
FBgn0033204	-11.57	-12.27	1.01	2.84	0.083	0.51
FBgn0030666	-10.85	-11.49	0.93	3.89	0.083	0.51
FBgn0035132	-10.32	-10.91	0.85	4.68	0.083	0.51
FBgn0021979	-7.59	-8.06	0.68	8.68	0.083	0.51
FBgn0040718	-8.98	-9.46	0.69	6.67	0.083	0.51
FBgn0039788	-9.6	-10	0.58	5.82	0.083	0.51
FBgn0037130	-9.16	-8.57	-0.85	7.2	0.083	0.51
FBgn0029128	-9.39	-8.9	-0.71	6.78	0.083	0.51
FBgn0004876	-9.27	-8.83	-0.64	6.91	0.083	0.51
FBgn0035847	-13	-13.81	1.16	0.76	0.083	0.51
FBgn0037107	-9.64	-8.99	-0.93	6.57	0.083	0.51
FBgn0052580	-8.51	-8.03	-0.69	8.04	0.083	0.51
FBgn0024232	-9.8	-9.26	-0.78	6.24	0.083	0.51
FBgn0028996	-8.63	-8	-0.9	8	0.083	0.51
FBgn0262979	-14.57	-13.76	-1.17	-0.28	0.083	0.51
FBgn0260400	-7.37	-6.77	-0.87	9.8	0.084	0.51
FBgn0052772	-9.67	-9.27	-0.59	6.3	0.084	0.51
FBgn0033696	-10.38	-11.02	0.92	4.57	0.084	0.51
FBgn0024236	-8.79	-9.19	0.58	6.99	0.084	0.51
FBgn0001218	-6.36	-7	0.92	10.37	0.084	0.51
FBgn0004919	-9.84	-9.36	-0.69	6.12	0.084	0.51
FBgn0264502	-9.12	-8.5	-0.88	7.29	0.084	0.51
FBgn0030343	-9.75	-10.33	0.84	5.51	0.085	0.52
FBgn0031955	-10.11	-9.5	-0.88	5.86	0.085	0.52
FBgn0033610	-13.33	-14.1	1.11	0.33	0.085	0.52
FBgn0038261	-13.17	-13.98	1.18	0.52	0.085	0.52
FBgn0038828	-10.73	-10.13	-0.86	4.95	0.085	0.52
FBgn0053202	-10.1	-9.59	-0.73	5.78	0.085	0.52
FBgn0033128	-11.37	-12.19	1.17	3.06	0.085	0.52
FBgn0037007	-7.7	-8.33	0.92	8.44	0.085	0.52
FBgn0029507	-9.86	-11.26	2.02	5.03	0.086	0.52
FBgn0038337	-10.42	-11.24	1.19	4.43	0.086	0.52
FBgn0259927	-8.85	-8.3	-0.8	7.62	0.086	0.52
FBgn0005564	-9.75	-9.25	-0.73	6.27	0.086	0.52
FBgn0010341	-8.24	-7.78	-0.66	8.42	0.086	0.52
FBgn0030731	-9.18	-9.7	0.75	6.36	0.086	0.52
FBgn0267969	-13.9	-13.15	-1.09	0.58	0.086	0.52
FBgn0033915	-9.44	-9.01	-0.62	6.66	0.086	0.52
FBgn0019985	-9.64	-9	-0.92	6.56	0.086	0.52
FBgn0261363	-10.62	-11.28	0.94	4.22	0.086	0.52
FBgn0032135	-10.23	-9.77	-0.66	5.54	0.087	0.52
FBgn0000071	-7.44	-8.05	0.88	8.82	0.087	0.52
FBgn0028562	-13.26	-12.51	-1.08	1.48	0.087	0.52
FBgn0030997	-10.69	-10.14	-0.8	4.97	0.087	0.52
FBgn0028400	-8.17	-7.54	-0.9	8.67	0.087	0.52
FBgn0014011	-9.5	-9.92	0.61	5.96	0.087	0.52
FBgn0259736	-9.5	-9.94	0.63	5.95	0.087	0.52
FBgn0038257	-13.46	-12.18	-1.84	1.74	0.087	0.52
FBgn0038980	-10.2	-9.62	-0.83	5.7	0.088	0.52
FBgn0003328	-9.37	-9.94	0.81	6.06	0.088	0.52
FBgn0265182	-9.02	-8.5	-0.76	7.34	0.088	0.52
FBgn0024293	-10.94	-11.77	1.2	3.67	0.088	0.52
FBgn0016975	-9.23	-8.7	-0.77	7.05	0.088	0.52
FBgn0016976	-9.23	-8.7	-0.77	7.05	0.088	0.52
FBgn0036008	-8.93	-8.43	-0.73	7.46	0.088	0.52
FBgn0039883	-8.41	-7.84	-0.83	8.27	0.088	0.52
FBgn0266586	-13.82	-13.02	-1.15	0.74	0.088	0.52
FBgn0033609	-9.44	-9.03	-0.59	6.64	0.088	0.52
FBgn0030847	-9.65	-9.15	-0.72	6.41	0.088	0.52
FBgn0033132	-9.29	-9.87	0.83	6.17	0.088	0.52
FBgn0266707	-9.77	-10.18	0.59	5.57	0.088	0.52
FBgn0261086	-10.35	-9.81	-0.78	5.44	0.088	0.52
FBgn0020257	-9.06	-8.63	-0.62	7.21	0.088	0.52
FBgn0052476	-10.45	-11	0.8	4.52	0.088	0.52
FBgn0067783	-10	-10.51	0.73	5.18	0.088	0.52
FBgn0029663	-10.68	-10.1	-0.84	5.01	0.088	0.52
FBgn0029997	-9.76	-9.32	-0.64	6.2	0.089	0.52
FBgn0033162	-9.49	-9.9	0.6	5.98	0.089	0.52
FBgn0038761	-11.65	-12.39	1.07	2.7	0.089	0.52
FBgn0030803	-10.9	-10.41	-0.71	4.61	0.089	0.53
FBgn0037697	-8.19	-7.66	-0.76	8.54	0.089	0.53
FBgn0040505	-8.27	-7.69	-0.83	8.48	0.089	0.53
FBgn0037618	-11.41	-12.46	1.51	2.91	0.089	0.53
FBgn0035260	-10.4	-9.79	-0.87	5.43	0.089	0.53
FBgn0031858	-11.03	-10.36	-0.96	4.58	0.089	0.53
FBgn0040256	-13.5	-14.32	1.18	0.07	0.09	0.53
FBgn0023179	-9.18	-8.68	-0.72	7.09	0.09	0.53
FBgn0259215	-12.08	-11.41	-0.97	3.07	0.09	0.53
FBgn0053465	-12.3	-13.5	1.73	1.6	0.09	0.53
FBgn0002643	-8.38	-7.88	-0.72	8.25	0.09	0.53
FBgn0260429	-12.01	-11.37	-0.92	3.15	0.09	0.53
FBgn0036713	-11.78	-11.09	-1	3.53	0.09	0.53
FBgn0000092	-13.73	-14.5	1.11	-0.21	0.09	0.53
FBgn0029508	-10.58	-11.19	0.88	4.3	0.09	0.53
FBgn0040384	-9.82	-9.43	-0.57	6.08	0.09	0.53
FBgn0020269	-8.87	-8.33	-0.78	7.57	0.09	0.53
FBgn0259935	-10.74	-10.12	-0.89	4.96	0.091	0.53
FBgn0052407	-10.41	-10.98	0.83	4.56	0.091	0.53
FBgn0039617	-10.07	-9.58	-0.71	5.8	0.091	0.53
FBgn0264495	-8.82	-8.35	-0.67	7.59	0.091	0.53
FBgn0035588	-9.98	-10.41	0.62	5.26	0.091	0.53
FBgn0035056	-13.21	-13.98	1.11	0.49	0.091	0.53
FBgn0038147	-10.47	-11.52	1.52	4.26	0.091	0.53
FBgn0053508	-10.35	-10.9	0.8	4.66	0.091	0.53
FBgn0031697	-10.35	-9.82	-0.77	5.43	0.091	0.53
FBgn0019650	-9.13	-8.59	-0.78	7.2	0.092	0.53
FBgn0040236	-9.34	-9.81	0.69	6.16	0.092	0.54
FBgn0026197	-5.97	-5.39	-0.84	11.8	0.092	0.54
FBgn0027544	-10.36	-9.79	-0.82	5.45	0.093	0.54
FBgn0037140	-11.46	-12.3	1.21	2.93	0.093	0.54
FBgn0260233	-9.5	-9.03	-0.68	6.6	0.093	0.54
FBgn0037736	-9.05	-8.43	-0.89	7.38	0.093	0.54
FBgn0031623	-12.83	-13.59	1.09	1.02	0.093	0.54
FBgn0036463	-9.75	-10.17	0.61	5.6	0.093	0.54
FBgn0021800	-8.18	-7.61	-0.82	8.59	0.093	0.54
FBgn0000180	-9.77	-10.19	0.6	5.57	0.093	0.54
FBgn0264727	-13.33	-12.62	-1.02	1.34	0.093	0.54
FBgn0052085	-10.51	-9.96	-0.79	5.22	0.093	0.54
FBgn0038246	-9.57	-8.99	-0.84	6.6	0.094	0.54
FBgn0039109	-10.37	-10.96	0.85	4.61	0.094	0.54
FBgn0029799	-11.61	-12.47	1.24	2.7	0.094	0.54
FBgn0052532	-11.49	-10.75	-1.07	4	0.094	0.54
FBgn0031424	-8.5	-7.93	-0.82	8.13	0.094	0.54
FBgn0085452	-11.13	-11.8	0.97	3.48	0.094	0.54
FBgn0036352	-13.76	-14.52	1.11	-0.25	0.094	0.54
FBgn0028646	-9.54	-10.12	0.83	5.81	0.094	0.54
FBgn0033453	-9.19	-9.61	0.61	6.41	0.094	0.54
FBgn0033000	-9.38	-8.96	-0.6	6.73	0.094	0.54
FBgn0050000	-9.8	-10.26	0.67	5.5	0.094	0.54
FBgn0004880	-7.8	-7.27	-0.76	9.11	0.095	0.54
FBgn0036436	-11.04	-11.8	1.1	3.56	0.095	0.54
FBgn0050291	-9.49	-9.9	0.59	5.98	0.095	0.54
FBgn0033257	-12.78	-12.08	-1	2.11	0.095	0.54
FBgn0035505	-10.43	-9.89	-0.78	5.32	0.095	0.54
FBgn0036836	-11.97	-12.84	1.25	2.18	0.095	0.54
FBgn0030993	-9.78	-10.92	1.64	5.22	0.095	0.54
FBgn0260026	-12.63	-11.8	-1.2	2.45	0.096	0.55
FBgn0032741	-9.34	-8.9	-0.65	6.81	0.096	0.55
FBgn0034191	-11.22	-11.89	0.97	3.35	0.096	0.55
FBgn0040344	-9.27	-8.85	-0.6	6.9	0.096	0.55
FBgn0029824	-10.28	-9.82	-0.66	5.47	0.097	0.55
FBgn0000633	-9.4	-8.92	-0.69	6.75	0.097	0.55
FBgn0263746	-12.34	-13.05	1.02	1.74	0.097	0.55
FBgn0062978	-10.47	-10.99	0.75	4.5	0.097	0.55
FBgn0037315	-9.41	-9.93	0.76	6.03	0.097	0.55
FBgn0038532	-9.65	-9.18	-0.68	6.39	0.097	0.55
FBgn0028737	-7.01	-7.49	0.7	9.51	0.097	0.55
FBgn0035677	-8.83	-8.28	-0.79	7.64	0.098	0.55
FBgn0036152	-11.69	-12.47	1.13	2.62	0.098	0.55
FBgn0005670	-11.85	-13.2	1.95	2.18	0.098	0.55
FBgn0265778	-8.84	-8.4	-0.64	7.53	0.098	0.55
FBgn0052683	-10.91	-10.34	-0.82	4.66	0.098	0.55
FBgn0035481	-8.29	-7.71	-0.84	8.45	0.098	0.55
FBgn0266347	-9.33	-8.75	-0.84	6.95	0.098	0.55
FBgn0033196	-10.6	-10.14	-0.67	5.01	0.098	0.55
FBgn0022960	-8.91	-8.46	-0.65	7.44	0.098	0.55
FBgn0086347	-9.49	-10.02	0.76	5.91	0.098	0.55
FBgn0036571	-9.55	-10	0.64	5.87	0.098	0.55
FBgn0003174	-10.83	-11.44	0.89	3.94	0.099	0.55
FBgn0038651	-8.82	-9.3	0.69	6.9	0.099	0.55
FBgn0051122	-9.14	-8.69	-0.64	7.1	0.099	0.55
FBgn0010452	-8.89	-8.41	-0.68	7.49	0.099	0.55
FBgn0035020	-10.05	-10.56	0.72	5.11	0.099	0.55
FBgn0038975	-8.58	-8.05	-0.77	7.99	0.099	0.55
FBgn0262593	-9.62	-9.16	-0.67	6.43	0.099	0.55
FBgn0265974	-9.85	-9.44	-0.59	6.05	0.099	0.55
FBgn0036202	-8.49	-7.93	-0.81	8.15	0.099	0.55
FBgn0036317	-9.19	-8.79	-0.58	6.99	0.099	0.55
FBgn0001992	-12.63	-13.33	1.01	1.33	0.099	0.55
FBgn0261836	-6.64	-7.14	0.73	10.04	0.099	0.55
FBgn0261704	-10.39	-9.85	-0.79	5.39	0.1	0.56
FBgn0053988	-8.86	-8.35	-0.74	7.56	0.1	0.56
FBgn0264707	-9.33	-8.88	-0.65	6.84	0.1	0.56
FBgn0004168	-10.28	-9.76	-0.76	5.53	0.1	0.56
FBgn0031100	-11.84	-11.15	-0.99	3.44	0.1	0.56
FBgn0085419	-11.09	-10.49	-0.85	4.43	0.1	0.56
FBgn0035112	-11.84	-12.56	1.04	2.44	0.1	0.56
FBgn0004198	-7.72	-7.16	-0.82	9.25	0.1	0.56
FBgn0052594	-10.19	-10.72	0.77	4.91	0.1	0.56
FBgn0052133	-9.52	-9.11	-0.58	6.53	0.1	0.56
FBgn0030763	-11.13	-11.82	0.99	3.47	0.1	0.56
FBgn0030613	-9.69	-9.21	-0.69	6.35	0.1	0.56
FBgn0036575	-13.37	-12.49	-1.27	1.45	0.1	0.56
FBgn0259745	-8.21	-7.71	-0.73	8.49	0.1	0.56
FBgn0039257	-8.61	-8	-0.87	8.02	0.1	0.56
FBgn0267201	-13.67	-12.94	-1.06	0.88	0.1	0.56
FBgn0033543	-10.2	-10.78	0.84	4.86	0.1	0.56
FBgn0038744	-11.62	-12.33	1.03	2.76	0.1	0.56
FBgn0031948	-9.99	-10.63	0.93	5.13	0.1	0.56
FBgn0031360	-9.8	-10.31	0.73	5.47	0.1	0.56
FBgn0051860	-14.28	-13.5	-1.13	0.09	0.1	0.56
FBgn0000464	-8.31	-7.79	-0.74	8.36	0.1	0.56
FBgn0010415	-7.21	-7.73	0.75	9.2	0.1	0.56
FBgn0052437	-8.59	-8.1	-0.71	7.94	0.1	0.56
FBgn0262509	-9.68	-9.17	-0.72	6.38	0.1	0.56
FBgn0083950	-9.48	-8.92	-0.81	6.72	0.1	0.56
FBgn0003310	-9.49	-9.07	-0.6	6.58	0.1	0.56
FBgn0053468	-12.43	-13.33	1.3	1.52	0.1	0.56
FBgn0263980	-9.73	-9.23	-0.73	6.3	0.1	0.56
FBgn0037754	-9.33	-8.86	-0.68	6.85	0.1	0.57
FBgn0035147	-9.56	-10.04	0.69	5.84	0.1	0.57
FBgn0039609	-12.08	-11.43	-0.95	3.06	0.1	0.57
FBgn0030722	-12.59	-13.27	0.97	1.39	0.1	0.57
FBgn0039908	-8.41	-7.9	-0.74	8.21	0.1	0.57
FBgn0004885	-7.99	-8.62	0.91	8.01	0.1	0.57
FBgn0040397	-10.18	-9.78	-0.58	5.57	0.1	0.57
FBgn0264449	-8.48	-8	-0.68	8.09	0.1	0.57
FBgn0035246	-7.35	-6.75	-0.86	9.83	0.1	0.57
FBgn0035632	-10.25	-10.75	0.73	4.84	0.1	0.57
FBgn0265951	-14.65	-13.82	-1.2	-0.36	0.1	0.57
FBgn0265726	-10.16	-10.74	0.84	4.91	0.1	0.57
FBgn0002937	-13.2	-14.01	1.17	0.5	0.1	0.57
FBgn0026149	-9.77	-9.35	-0.6	6.17	0.1	0.57
FBgn0032162	-11.23	-11.91	0.98	3.33	0.11	0.57
FBgn0016917	-8.07	-8.64	0.83	7.94	0.11	0.57
FBgn0038721	-9.86	-10.37	0.74	5.39	0.11	0.57
FBgn0267570	-12.87	-12.21	-0.96	1.94	0.11	0.57
FBgn0266549	-10.09	-9.67	-0.61	5.71	0.11	0.57
FBgn0040752	-8.41	-7.97	-0.63	8.16	0.11	0.57
FBgn0040319	-9.57	-10.21	0.93	5.74	0.11	0.57
FBgn0040609	-13.3	-12.36	-1.35	1.6	0.11	0.57
FBgn0031534	-8.57	-9.07	0.73	7.25	0.11	0.57
FBgn0029608	-10.68	-11.27	0.85	4.16	0.11	0.57
FBgn0051195	-9.48	-9.87	0.55	6	0.11	0.57
FBgn0033631	-9.9	-10.3	0.58	5.39	0.11	0.57
FBgn0035903	-9.34	-8.87	-0.68	6.84	0.11	0.57
FBgn0035245	-9.31	-8.86	-0.65	6.86	0.11	0.57
FBgn0040281	-9.11	-8.59	-0.75	7.21	0.11	0.57
FBgn0041789	-8.8	-9.2	0.58	6.98	0.11	0.57
FBgn0052815	-9.23	-8.75	-0.69	7	0.11	0.57
FBgn0030239	-10.44	-10.97	0.77	4.54	0.11	0.57
FBgn0264005	-10.1	-9.46	-0.92	5.89	0.11	0.57
FBgn0030680	-9.79	-9.38	-0.59	6.13	0.11	0.57
FBgn0039282	-9.83	-9.38	-0.65	6.12	0.11	0.57
FBgn0042125	-10.52	-10.11	-0.6	5.08	0.11	0.57
FBgn0259213	-10.37	-9.86	-0.74	5.39	0.11	0.57
FBgn0024913	-9.5	-8.98	-0.75	6.65	0.11	0.57
FBgn0086368	-11.15	-11.76	0.88	3.48	0.11	0.58
FBgn0039213	-8.65	-9.06	0.6	7.18	0.11	0.58
FBgn0030913	-10.54	-10.02	-0.75	5.15	0.11	0.58
FBgn0041723	-9.01	-8.49	-0.75	7.35	0.11	0.58
FBgn0027835	-7.41	-7.94	0.77	8.91	0.11	0.58
FBgn0265623	-9.71	-9.29	-0.6	6.25	0.11	0.58
FBgn0034978	-9.25	-8.78	-0.68	6.97	0.11	0.58
FBgn0025639	-8.24	-7.79	-0.65	8.4	0.11	0.58
FBgn0030796	-10.08	-10.52	0.63	5.11	0.11	0.58
FBgn0264386	-9.51	-9.01	-0.72	6.61	0.11	0.58
FBgn0031294	-6.58	-6.07	-0.74	10.86	0.11	0.58
FBgn0262848	-11.06	-10.54	-0.75	4.41	0.11	0.58
FBgn0263199	-9.47	-9.95	0.69	5.97	0.11	0.58
FBgn0033501	-12.68	-13.37	0.99	1.26	0.11	0.58
FBgn0039993	-9.28	-9.68	0.58	6.28	0.11	0.58
FBgn0035252	-9.68	-10.09	0.59	5.7	0.11	0.58
FBgn0015623	-9.24	-9.63	0.56	6.34	0.11	0.58
FBgn0000108	-6.85	-6.29	-0.81	10.51	0.11	0.58
FBgn0265276	-6.9	-6.39	-0.74	10.38	0.11	0.58
FBgn0267035	-11.25	-10.71	-0.78	4.15	0.11	0.59
FBgn0031118	-8.44	-7.99	-0.66	8.12	0.11	0.59
FBgn0045823	-6.98	-7.47	0.71	9.55	0.11	0.59
FBgn0267002	-8.13	-7.64	-0.71	8.6	0.11	0.59
FBgn0032726	-10.18	-10.9	1.03	4.82	0.11	0.59
FBgn0003380	-7.43	-6.87	-0.8	9.67	0.11	0.59
FBgn0052204	-10.42	-9.9	-0.76	5.33	0.11	0.59
FBgn0032949	-7.62	-8.06	0.63	8.65	0.11	0.59
FBgn0025682	-8.01	-8.58	0.82	8.02	0.11	0.59
FBgn0267733	-10.12	-9.69	-0.62	5.68	0.11	0.59
FBgn0267555	-12.76	-12.11	-0.94	2.08	0.11	0.59
FBgn0051760	-10.2	-9.75	-0.65	5.58	0.11	0.59
FBgn0031716	-10.58	-10.06	-0.74	5.09	0.11	0.59
FBgn0014135	-11.91	-12.56	0.93	2.37	0.11	0.59
FBgn0020907	-11.35	-11.98	0.91	3.18	0.11	0.59
FBgn0265633	-12.76	-12.07	-0.99	2.13	0.11	0.59
FBgn0259150	-9.25	-8.69	-0.81	7.05	0.11	0.59
FBgn0033763	-11.86	-12.51	0.94	2.44	0.11	0.59
FBgn0265584	-14.35	-13.55	-1.17	0.02	0.11	0.59
FBgn0034300	-9.4	-9.01	-0.56	6.67	0.11	0.59
FBgn0036992	-11.84	-11.23	-0.88	3.36	0.11	0.59
FBgn0035049	-9.33	-10.02	1	6.06	0.11	0.59
FBgn0011582	-10.89	-10.29	-0.87	4.72	0.11	0.59
FBgn0032803	-11.74	-12.53	1.14	2.55	0.11	0.59
FBgn0039681	-11.13	-11.75	0.89	3.51	0.11	0.59
FBgn0267100	-14.3	-13.54	-1.1	0.04	0.11	0.59
FBgn0259916	-11.19	-11.83	0.92	3.4	0.11	0.59
FBgn0034636	-9.91	-9.36	-0.8	6.09	0.11	0.59
FBgn0261613	-10.37	-9.92	-0.66	5.33	0.11	0.59
FBgn0052447	-11.95	-12.62	0.97	2.31	0.11	0.59
FBgn0001325	-10.23	-10.95	1.04	4.74	0.11	0.59
FBgn0266451	-11.29	-12.59	1.88	3	0.11	0.59
FBgn0031530	-9.79	-9.36	-0.62	6.15	0.11	0.6
FBgn0011760	-7.51	-7.07	-0.64	9.45	0.11	0.6
FBgn0032139	-12.49	-13.49	1.43	1.39	0.11	0.6
FBgn0035165	-8.29	-8.74	0.64	7.68	0.11	0.6
FBgn0033226	-9.56	-9.97	0.59	5.88	0.12	0.6
FBgn0034366	-9.31	-9.87	0.81	6.15	0.12	0.6
FBgn0034788	-9.96	-9.47	-0.7	5.96	0.12	0.6
FBgn0028886	-11.15	-12.35	1.74	3.23	0.12	0.6
FBgn0051638	-9.27	-8.85	-0.61	6.9	0.12	0.6
FBgn0032078	-9.78	-9.4	-0.55	6.12	0.12	0.6
FBgn0033405	-10.66	-10.11	-0.8	5.01	0.12	0.6
FBgn0015229	-9.59	-9.21	-0.55	6.4	0.12	0.6
FBgn0010113	-6.06	-5.55	-0.73	11.6	0.12	0.6
FBgn0032336	-11.79	-11.15	-0.93	3.47	0.12	0.6
FBgn0030421	-9.35	-8.92	-0.62	6.78	0.12	0.6
FBgn0085447	-8.35	-7.85	-0.71	8.29	0.12	0.6
FBgn0265301	-13.52	-12.83	-0.99	1.05	0.12	0.6
FBgn0031414	-9.63	-9.16	-0.68	6.42	0.12	0.6
FBgn0037021	-9.64	-9.24	-0.58	6.34	0.12	0.6
FBgn0032233	-9.81	-9.31	-0.73	6.19	0.12	0.6
FBgn0032008	-11.06	-11.79	1.06	3.55	0.12	0.6
FBgn0037687	-10.71	-11.3	0.86	4.12	0.12	0.61
FBgn0266577	-13	-13.67	0.97	0.83	0.12	0.61
FBgn0032587	-9.81	-10.4	0.85	5.42	0.12	0.61
FBgn0010014	-8.99	-8.47	-0.75	7.38	0.12	0.61
FBgn0010583	-8.52	-8.04	-0.69	8.02	0.12	0.61
FBgn0036147	-8.69	-9.1	0.6	7.13	0.12	0.61
FBgn0033773	-12.71	-13.38	0.97	1.24	0.12	0.61
FBgn0013759	-8.27	-7.81	-0.67	8.37	0.12	0.61
FBgn0027885	-7.83	-7.39	-0.65	8.99	0.12	0.61
FBgn0046302	-12.22	-11.06	-1.68	3.38	0.12	0.61
FBgn0038070	-12.02	-12.72	1.02	2.19	0.12	0.61
FBgn0032398	-9.25	-9.62	0.54	6.35	0.12	0.61
FBgn0037849	-9.76	-9.28	-0.71	6.24	0.12	0.61
FBgn0038198	-9.93	-10.37	0.63	5.33	0.12	0.61
FBgn0030961	-10.56	-10.01	-0.79	5.15	0.12	0.61
FBgn0036583	-12.34	-11.59	-1.09	2.79	0.12	0.61
FBgn0004619	-10.11	-9.63	-0.69	5.74	0.12	0.61
FBgn0023524	-9.33	-8.92	-0.59	6.8	0.12	0.61
FBgn0086708	-10.15	-10.62	0.68	4.99	0.12	0.61
FBgn0032015	-9.1	-9.48	0.56	6.56	0.12	0.61
FBgn0036568	-13.18	-13.85	0.97	0.58	0.12	0.61
FBgn0038079	-11.88	-12.52	0.92	2.42	0.12	0.61
FBgn0035504	-10.37	-9.91	-0.66	5.34	0.12	0.61
FBgn0265497	-12.94	-12.25	-0.99	1.87	0.12	0.61
FBgn0028670	-8.96	-9.45	0.7	6.69	0.12	0.61
FBgn0028427	-9.67	-10.06	0.57	5.73	0.12	0.61
FBgn0000256	-9.44	-9.84	0.56	6.05	0.12	0.61
FBgn0023129	-10.42	-10.94	0.75	4.57	0.12	0.61
FBgn0264307	-10.05	-9.63	-0.6	5.77	0.12	0.61
FBgn0027339	-6.81	-6.33	-0.69	10.49	0.12	0.61
FBgn0010114	-9.32	-8.89	-0.61	6.83	0.12	0.61
FBgn0261823	-9.39	-9.02	-0.54	6.68	0.12	0.61
FBgn0083120	-12.93	-12.29	-0.93	1.84	0.12	0.61
FBgn0037144	-12.79	-12.03	-1.1	2.15	0.12	0.62
FBgn0030600	-8.75	-8.31	-0.64	7.66	0.12	0.62
FBgn0035484	-10.47	-11.01	0.78	4.49	0.12	0.62
FBgn0004878	-9.39	-8.94	-0.65	6.75	0.12	0.62
FBgn0024179	-9.49	-9.07	-0.6	6.58	0.12	0.62
FBgn0037659	-8.81	-8.4	-0.59	7.55	0.12	0.62
FBgn0263773	-8.53	-9.05	0.75	7.3	0.12	0.62
FBgn0046685	-9.85	-10.24	0.56	5.47	0.12	0.62
FBgn0038095	-10.9	-11.87	1.41	3.68	0.12	0.62
FBgn0028703	-9.03	-8.6	-0.62	7.24	0.12	0.62
FBgn0028704	-8.88	-8.39	-0.7	7.51	0.12	0.62
FBgn0028563	-10.16	-10.66	0.73	4.96	0.12	0.62
FBgn0034718	-9.22	-9.65	0.62	6.35	0.12	0.62
FBgn0038547	-9.18	-8.72	-0.66	7.06	0.12	0.62
FBgn0030969	-9.95	-9.58	-0.53	5.86	0.12	0.62
FBgn0015568	-10.79	-11.79	1.45	3.82	0.12	0.62
FBgn0259227	-10.27	-10.79	0.75	4.79	0.12	0.62
FBgn0035401	-9.98	-10.39	0.6	5.27	0.12	0.62
FBgn0000017	-8.26	-7.82	-0.65	8.37	0.12	0.62
FBgn0032221	-9.91	-9.43	-0.7	6.03	0.12	0.62
FBgn0031918	-13.12	-13.97	1.23	0.58	0.12	0.62
FBgn0052333	-10.38	-9.92	-0.67	5.32	0.12	0.62
FBgn0011706	-11	-10.51	-0.71	4.47	0.12	0.62
FBgn0036890	-9.42	-8.93	-0.71	6.74	0.12	0.62
FBgn0051199	-14.44	-13.68	-1.1	-0.15	0.12	0.62
FBgn0050389	-8.65	-8.19	-0.66	7.83	0.12	0.62
FBgn0051495	-11.6	-12.23	0.91	2.82	0.12	0.62
FBgn0038151	-12.7	-11.98	-1.04	2.24	0.12	0.62
FBgn0052017	-8.81	-8.29	-0.76	7.65	0.12	0.62
FBgn0035610	-10.62	-11.18	0.81	4.27	0.12	0.62
FBgn0267350	-8.74	-9.13	0.57	7.07	0.12	0.62
FBgn0085362	-13.99	-13.31	-0.97	0.39	0.12	0.62
FBgn0003720	-10.93	-10.44	-0.7	4.56	0.13	0.62
FBgn0032218	-11.1	-11.76	0.95	3.53	0.13	0.62
FBgn0015924	-8.68	-9.12	0.64	7.12	0.13	0.62
FBgn0003053	-10.82	-11.44	0.9	3.95	0.13	0.62
FBgn0037475	-10.76	-10.1	-0.95	4.97	0.13	0.62
FBgn0035993	-9.88	-9.52	-0.52	5.96	0.13	0.62
FBgn0035086	-9.93	-9.38	-0.79	6.06	0.13	0.62
FBgn0004888	-8.18	-8.63	0.64	7.84	0.13	0.62
FBgn0062412	-12.16	-13.35	1.71	1.79	0.13	0.62
FBgn0053527	-10.88	-11.58	1.01	3.83	0.13	0.62
FBgn0031168	-12.56	-13.23	0.97	1.44	0.13	0.62
FBgn0052006	-11.19	-10.55	-0.91	4.32	0.13	0.63
FBgn0037744	-9.66	-10.04	0.54	5.74	0.13	0.63
FBgn0039748	-12.6	-13.31	1.03	1.37	0.13	0.63
FBgn0005386	-9.4	-9.04	-0.52	6.66	0.13	0.63
FBgn0038681	-10.84	-10.17	-0.96	4.86	0.13	0.63
FBgn0002945	-9.73	-9.34	-0.57	6.21	0.13	0.63
FBgn0036882	-9.92	-9.5	-0.6	5.95	0.13	0.63
FBgn0040351	-9.67	-9.15	-0.75	6.41	0.13	0.63
FBgn0259239	-10.21	-9.72	-0.71	5.6	0.13	0.63
FBgn0264702	-13.16	-12.52	-0.92	1.51	0.13	0.63
FBgn0030605	-9.83	-10.2	0.53	5.51	0.13	0.63
FBgn0015589	-8.77	-8.35	-0.6	7.61	0.13	0.63
FBgn0040650	-10.6	-11.09	0.71	4.33	0.13	0.63
FBgn0264439	-11.65	-11.06	-0.85	3.62	0.13	0.63
FBgn0013673	-13.37	-14.05	0.99	0.31	0.13	0.63
FBgn0085409	-8.48	-8.04	-0.64	8.05	0.13	0.63
FBgn0265525	-13.53	-14.2	0.98	0.1	0.13	0.63
FBgn0030994	-11.85	-11.27	-0.83	3.32	0.13	0.63
FBgn0261238	-8.63	-8.21	-0.6	7.82	0.13	0.64
FBgn0266072	-14.1	-13.36	-1.06	0.3	0.13	0.64
FBgn0041150	-9.47	-9.83	0.52	6.04	0.13	0.64
FBgn0035955	-12.04	-12.66	0.9	2.2	0.13	0.64
FBgn0013433	-10.06	-9.59	-0.68	5.8	0.13	0.64
FBgn0031678	-9.85	-10.24	0.56	5.46	0.13	0.64
FBgn0034255	-11.49	-12.09	0.86	3	0.13	0.64
FBgn0035498	-9.02	-9.43	0.6	6.65	0.13	0.64
FBgn0035371	-8.44	-8.83	0.56	7.5	0.13	0.64
FBgn0030747	-10.89	-11.51	0.9	3.84	0.13	0.64
FBgn0033484	-7.93	-7.4	-0.77	8.92	0.13	0.64
FBgn0038966	-11.11	-11.71	0.87	3.55	0.13	0.64
FBgn0261089	-10.59	-10.08	-0.74	5.07	0.13	0.64
FBgn0086532	-9.38	-9.73	0.51	6.17	0.13	0.64
FBgn0262582	-8.45	-8.03	-0.6	8.08	0.13	0.64
FBgn0039486	-13.33	-12.51	-1.17	1.44	0.13	0.64
FBgn0003460	-11.44	-12.05	0.89	3.07	0.13	0.64
FBgn0010194	-9.31	-8.9	-0.6	6.83	0.13	0.64
FBgn0000028	-10.2	-9.6	-0.86	5.71	0.13	0.64
FBgn0026375	-7.49	-7.04	-0.65	9.49	0.13	0.64
FBgn0035041	-10.27	-10.76	0.72	4.81	0.13	0.64
FBgn0002932	-9.78	-9.38	-0.57	6.14	0.13	0.64
FBgn0050159	-9.91	-10.33	0.59	5.36	0.13	0.64
FBgn0010240	-9.37	-8.9	-0.68	6.79	0.13	0.64
FBgn0004009	-12.37	-13.04	0.96	1.71	0.13	0.64
FBgn0034476	-8.66	-8.25	-0.59	7.76	0.13	0.64
FBgn0010768	-10.34	-9.94	-0.57	5.33	0.13	0.64
FBgn0022382	-8.59	-8.13	-0.66	7.91	0.13	0.65
FBgn0053653	-7.8	-7.32	-0.7	9.07	0.13	0.65
FBgn0050446	-12.26	-11.67	-0.84	2.74	0.13	0.65
FBgn0039277	-10.45	-9.99	-0.66	5.22	0.13	0.65
FBgn0025814	-9.4	-9.75	0.5	6.14	0.13	0.65
FBgn0032151	-8.09	-7.59	-0.73	8.67	0.13	0.65
FBgn0022987	-8.92	-8.49	-0.62	7.41	0.13	0.65
FBgn0052406	-10.71	-10.17	-0.78	4.92	0.13	0.65
FBgn0260942	-11.32	-11.98	0.95	3.21	0.13	0.65
FBgn0085432	-8.13	-7.63	-0.72	8.6	0.14	0.65
FBgn0004050	-9.41	-9.04	-0.54	6.65	0.14	0.65
FBgn0053926	-11.23	-11.93	1.01	3.32	0.14	0.65
FBgn0046704	-9.09	-8.69	-0.57	7.13	0.14	0.65
FBgn0085430	-7.95	-7.52	-0.62	8.81	0.14	0.65
FBgn0036117	-11.77	-12.36	0.85	2.6	0.14	0.65
FBgn0023540	-10.32	-10.75	0.63	4.77	0.14	0.65
FBgn0004395	-8.56	-8.13	-0.61	7.92	0.14	0.65
FBgn0036485	-10.4	-9.87	-0.77	5.37	0.14	0.65
FBgn0033958	-10.13	-9.7	-0.62	5.66	0.14	0.65
FBgn0034629	-11.57	-12.19	0.89	2.87	0.14	0.65
FBgn0019643	-10.03	-9.59	-0.64	5.81	0.14	0.65
FBgn0000562	-9.9	-10.3	0.58	5.39	0.14	0.65
FBgn0033815	-11.86	-11.25	-0.89	3.34	0.14	0.65
FBgn0034083	-8.89	-8.49	-0.58	7.42	0.14	0.65
FBgn0004860	-9.08	-8.71	-0.54	7.13	0.14	0.65
FBgn0030665	-11.11	-10.61	-0.72	4.31	0.14	0.65
FBgn0030358	-10.02	-9.57	-0.65	5.84	0.14	0.65
FBgn0037205	-12.35	-12.95	0.88	1.78	0.14	0.65
FBgn0036374	-9.56	-9.21	-0.51	6.41	0.14	0.65
FBgn0033884	-9.9	-9.48	-0.59	5.98	0.14	0.65
FBgn0038815	-9.35	-8.89	-0.66	6.81	0.14	0.65
FBgn0053182	-10.17	-9.78	-0.57	5.57	0.14	0.65
FBgn0020224	-8.69	-8.25	-0.64	7.75	0.14	0.65
FBgn0037067	-13.3	-14.2	1.29	0.31	0.14	0.65
FBgn0035538	-9.82	-9.34	-0.68	6.15	0.14	0.65
FBgn0267702	-12.88	-13.59	1.02	0.97	0.14	0.65
FBgn0026206	-7.1	-6.6	-0.72	10.1	0.14	0.65
FBgn0050151	-12.67	-13.98	1.89	1.03	0.14	0.65
FBgn0044452	-8.82	-9.25	0.62	6.94	0.14	0.65
FBgn0038202	-9.83	-9.28	-0.8	6.2	0.14	0.65
FBgn0039304	-10.08	-10.51	0.62	5.12	0.14	0.65
FBgn0005586	-8.9	-8.4	-0.72	7.5	0.14	0.65
FBgn0038498	-9.62	-9.07	-0.8	6.51	0.14	0.65
FBgn0023520	-11.3	-11.85	0.8	3.3	0.14	0.65
FBgn0264324	-8.98	-8.56	-0.61	7.32	0.14	0.65
FBgn0038143	-9.86	-9.42	-0.64	6.06	0.14	0.66
FBgn0000581	-8.55	-8.15	-0.58	7.91	0.14	0.66
FBgn0033814	-9.2	-9.6	0.58	6.4	0.14	0.66
FBgn0031736	-8.96	-8.51	-0.65	7.36	0.14	0.66
FBgn0051866	-10.95	-10.5	-0.64	4.5	0.14	0.66
FBgn0085385	-10.88	-10.34	-0.78	4.68	0.14	0.66
FBgn0039938	-9.81	-9.27	-0.78	6.22	0.14	0.66
FBgn0033304	-12.29	-11.55	-1.06	2.84	0.14	0.66
FBgn0004896	-10.03	-9.61	-0.6	5.79	0.14	0.66
FBgn0032775	-9.51	-9.85	0.49	5.98	0.14	0.66
FBgn0030912	-13.07	-12.46	-0.88	1.61	0.14	0.66
FBgn0033864	-11.95	-11.38	-0.83	3.17	0.14	0.66
FBgn0041605	-7.65	-7.1	-0.79	9.35	0.14	0.66
FBgn0039006	-11.13	-11.72	0.84	3.52	0.14	0.66
FBgn0034070	-8.94	-8.4	-0.77	7.48	0.14	0.66
FBgn0040600	-10.79	-11.32	0.76	4.04	0.14	0.66
FBgn0011270	-13.11	-13.84	1.06	0.65	0.14	0.66
FBgn0085427	-10.47	-10.94	0.69	4.53	0.14	0.66
FBgn0266377	-9.9	-10.32	0.61	5.37	0.14	0.66
FBgn0030966	-9.82	-10.22	0.58	5.5	0.14	0.66
FBgn0003149	-10.54	-11.26	1.04	4.3	0.14	0.66
[truncated: 7,340 more rows]

## Sheet: C_M-tSDS in FEMALES
	logFC	-log10(p value)	PValue	FDR
FBgn0039094	12.82	21.4202	3.8e-22	7.1e-20
FBgn0052557	11.21	20.6576	2.2e-21	3.9e-19
FBgn0035089	-12.17	20.6198	2.4e-21	4.1e-19
FBgn0014931	11.21	20.1938	6.4e-21	1e-18
FBgn0043799	11.12	19.7696	1.7e-20	2.6e-18
FBgn0039728	11.03	19.1549	7e-20	9.9e-18
FBgn0002734	-10.22	16.0757	8.4e-17	9e-15
FBgn0267630	10.63	15.0862	8.2e-16	8e-14
FBgn0262108	9.58	14	1e-14	9.3e-13
FBgn0038173	9.58	13.699	2e-14	1.8e-12
FBgn0037916	-9.22	12.4202	3.8e-13	3.1e-11
FBgn0029752	-5.49	12.3098	4.9e-13	3.9e-11
FBgn0034943	11.29	11.8539	1.4e-12	1e-10
FBgn0052572	-4.69	11.8239	1.5e-12	1.1e-10
FBgn0004513	2.21	5.95861	1.1e-06	6.6e-05
FBgn0016075	2.39	5.88606	1.3e-06	8e-05
FBgn0030051	3.59	5.69897	2e-06	0.00012
FBgn0259849	8.49	5.36653	4.3e-06	0.00024
FBgn0031307	1.96	5.14267	7.2e-06	0.00038
FBgn0262101	-2.69	4.82391	1.5e-05	0.00073
FBgn0037975	5.02	4.36653	4.3e-05	0.0019
FBgn0034741	5.77	4.22185	6e-05	0.0025
FBgn0050484	2.49	3.92082	0.00012	0.0042
FBgn0002930	3.66	3.74473	0.00018	0.0059
FBgn0027560	3.44	3.67778	0.00021	0.007
FBgn0000053	3.94	3.49485	0.00032	0.0099
FBgn0263256	-1.75	3.40894	0.00039	0.012
FBgn0025620	3.93	3.37675	0.00042	0.012
FBgn0030925	4.15	3.18046	0.00066	0.017
FBgn0267037	-2.36	3.16749	0.00068	0.018
FBgn0016031	2.15	2.79588	0.0016	0.034
FBgn0063492	2.25	2.79588	0.0016	0.035
FBgn0036732	1.48	2.48149	0.0033	0.061
FBgn0030880	1.63	2.4318	0.0037	0.066
FBgn0035695	1.83	2.36653	0.0043	0.074
FBgn0036007	1.14	2.35655	0.0044	0.075
FBgn0260482	1.9	2.23657	0.0058	0.091
FBgn0034435	1.52	2.22915	0.0059	0.092
FBgn0029754	-1	2.22915	0.0059	0.093
FBgn0003731	1.34	2.22185	0.006	0.094
FBgn0039644	1.47	2.20066	0.0063	0.096
FBgn0031975	1.59	2.16749	0.0068	0.1
FBgn0036282	2.54	2.14267	0.0072	0.11
FBgn0001149	1.49	2.13668	0.0073	0.11
FBgn0033153	1.48	2.11351	0.0077	0.11
FBgn0034605	1.97	2.07058	0.0085	0.12
FBgn0052029	-1.78	2.07058	0.0085	0.12
FBgn0035501	1.6	2.0655	0.0086	0.12
FBgn0003463	1.13	2.05061	0.0089	0.12
FBgn0001257	1.53	1.92082	0.012	0.15
FBgn0037999	1.01	1.92082	0.012	0.15
FBgn0031563	2.11	1.85387	0.014	0.17
FBgn0027660	1.14	1.85387	0.014	0.17
FBgn0030373	1.58	1.85387	0.014	0.17
FBgn0031261	1.78	1.82391	0.015	0.18
FBgn0039683	-0.92	1.67778	0.021	0.22
FBgn0003733	1.08	1.63827	0.023	0.24
FBgn0267468	1.47	1.56864	0.027	0.26
FBgn0039756	1.29	1.56864	0.027	0.27
FBgn0032374	1.4	1.5376	0.029	0.28
FBgn0033889	0.88	1.52288	0.03	0.29
FBgn0029879	1.54	1.4437	0.036	0.32
FBgn0035431	-1.32	1.33724	0.046	0.37
FBgn0033113	1.31	1.3279	0.047	0.38
FBgn0033519	-1.3	1.31876	0.048	0.38
FBgn0063493	1.71	1.31876	0.048	0.38
FBgn0028581	1.16	1.26761	0.054	0.41
FBgn0031775	1.23	1.25964	0.055	0.41
FBgn0040809	-1.61	1.23657	0.058	0.42
FBgn0053221	1.1	1.22915	0.059	0.43
FBgn0052436	0.72	1.20066	0.063	0.44
FBgn0019661	0.98	1.1549	0.07	0.47
FBgn0029114	0.77	1.11351	0.077	0.49
FBgn0262532	1.07	1.10791	0.078	0.5
FBgn0015550	-0.67	1.08092	0.083	0.51
FBgn0035847	1.16	1.08092	0.083	0.51
FBgn0033610	1.11	1.07058	0.085	0.52
FBgn0267969	-1.09	1.0655	0.086	0.52
FBgn0053508	0.8	1.04096	0.091	0.53
FBgn0036152	1.13	1.00877	0.098	0.55
FBgn0003174	0.89	1.00436	0.099	0.55
FBgn0003310	-0.6	1	0.1	0.56
FBgn0030722	0.97	1	0.1	0.57
FBgn0033773	0.97	0.920819	0.12	0.61
FBgn0036568	0.97	0.920819	0.12	0.61
FBgn0011706	-0.71	0.920819	0.12	0.62
FBgn0038151	-1.04	0.920819	0.12	0.62
FBgn0003720	-0.7	0.886057	0.13	0.62
FBgn0030994	-0.83	0.886057	0.13	0.63
FBgn0035955	0.9	0.886057	0.13	0.64
FBgn0031678	0.56	0.886057	0.13	0.64
FBgn0050159	0.59	0.886057	0.13	0.64
FBgn0004009	0.96	0.886057	0.13	0.64
FBgn0051660	-0.63	0.853872	0.14	0.67
FBgn0004057	0.92	0.853872	0.14	0.67
FBgn0053509	0.77	0.823909	0.15	0.68
FBgn0003448	-0.66	0.79588	0.16	0.69
FBgn0261446	0.75	0.79588	0.16	0.69
FBgn0266042	0.79	0.79588	0.16	0.69
FBgn0002561	-0.81	0.79588	0.16	0.7
FBgn0012036	0.57	0.79588	0.16	0.7
FBgn0039238	1.02	0.79588	0.16	0.7
FBgn0035727	0.87	0.769551	0.17	0.7
FBgn0004569	-0.53	0.769551	0.17	0.72
FBgn0260959	0.51	0.744727	0.18	0.72
FBgn0015926	0.67	0.744727	0.18	0.74
FBgn0264984	1.13	0.744727	0.18	0.74
FBgn0029813	-0.89	0.721246	0.19	0.75
FBgn0259140	0.57	0.721246	0.19	0.75
FBgn0028371	0.51	0.721246	0.19	0.75
FBgn0038679	0.63	0.721246	0.19	0.75
FBgn0040259	0.84	0.69897	0.2	0.76
FBgn0259977	1.14	0.69897	0.2	0.77
FBgn0000216	-0.69	0.69897	0.2	0.77
FBgn0003401	0.69	0.677781	0.21	0.78
FBgn0038273	0.71	0.677781	0.21	0.78
FBgn0031888	0.74	0.677781	0.21	0.78
FBgn0266211	-0.77	0.677781	0.21	0.79
FBgn0035996	0.7	0.657577	0.22	0.8
FBgn0011653	-0.67	0.657577	0.22	0.8
FBgn0267635	0.77	0.638272	0.23	0.8
FBgn0262735	-0.48	0.638272	0.23	0.8
FBgn0040296	-0.7	0.638272	0.23	0.8
FBgn0000542	-0.49	0.619789	0.24	0.81
FBgn0001983	-0.43	0.60206	0.25	0.82
FBgn0266731	-0.45	0.60206	0.25	0.82
FBgn0002873	0.39	0.60206	0.25	0.83
FBgn0035812	0.55	0.585027	0.26	0.83
FBgn0028379	0.72	0.585027	0.26	0.84
FBgn0037296	0.71	0.585027	0.26	0.84
FBgn0000826	0.73	0.568636	0.27	0.84
FBgn0259685	0.42	0.568636	0.27	0.85
FBgn0042206	1.04	0.568636	0.27	0.85
FBgn0037751	0.56	0.568636	0.27	0.85
FBgn0030647	0.64	0.568636	0.27	0.85
FBgn0010246	0.64	0.568636	0.27	0.85
FBgn0024222	0.53	0.552842	0.28	0.85
FBgn0038150	-0.72	0.537602	0.29	0.86
FBgn0039564	0.57	0.537602	0.29	0.86
FBgn0052207	0.36	0.522879	0.3	0.87
FBgn0030028	0.54	0.49485	0.32	0.88
FBgn0004956	-0.63	0.49485	0.32	0.88
FBgn0034540	0.53	0.481486	0.33	0.88
FBgn0035868	0.38	0.481486	0.33	0.89
FBgn0085428	0.59	0.481486	0.33	0.89
FBgn0030691	0.56	0.481486	0.33	0.89
FBgn0004859	0.34	0.481486	0.33	0.89
FBgn0000392	0.36	0.481486	0.33	0.89
FBgn0004901	0.37	0.468521	0.34	0.89
FBgn0263444	0.51	0.455932	0.35	0.9
FBgn0050485	0.63	0.455932	0.35	0.9
FBgn0031690	-0.58	0.455932	0.35	0.9
FBgn0036715	0.49	0.443697	0.36	0.9
FBgn0030510	0.53	0.443697	0.36	0.9
FBgn0038252	0.56	0.443697	0.36	0.9
FBgn0032956	-0.33	0.443697	0.36	0.91
FBgn0026320	-0.38	0.443697	0.36	0.91
FBgn0028740	0.58	0.431798	0.37	0.91
FBgn0051875	0.51	0.431798	0.37	0.91
FBgn0052088	0.38	0.431798	0.37	0.91
FBgn0033079	0.6	0.431798	0.37	0.91
FBgn0034187	0.47	0.431798	0.37	0.91
FBgn0000320	-0.43	0.420216	0.38	0.91
FBgn0010382	-0.32	0.420216	0.38	0.91
FBgn0004652	0.31	0.420216	0.38	0.91
FBgn0263705	0.47	0.420216	0.38	0.92
FBgn0000163	0.3	0.420216	0.38	0.92
FBgn0035151	0.48	0.408935	0.39	0.92
FBgn0036125	0.49	0.408935	0.39	0.92
FBgn0028978	0.33	0.408935	0.39	0.92
FBgn0031844	0.49	0.408935	0.39	0.92
FBgn0086356	-0.31	0.39794	0.4	0.92
FBgn0032680	0.54	0.39794	0.4	0.92
FBgn0052082	0.43	0.387216	0.41	0.93
FBgn0038105	0.49	0.387216	0.41	0.93
FBgn0003028	-0.39	0.387216	0.41	0.93
FBgn0000137	-0.34	0.376751	0.42	0.93
FBgn0004872	-0.31	0.376751	0.42	0.93
FBgn0032452	0.44	0.376751	0.42	0.93
FBgn0034606	-0.39	0.366532	0.43	0.94
FBgn0267665	-0.32	0.366532	0.43	0.94
FBgn0031879	0.28	0.356547	0.44	0.94
FBgn0004649	0.44	0.346787	0.45	0.95
FBgn0040388	-0.27	0.346787	0.45	0.95
FBgn0030859	0.45	0.346787	0.45	0.95
FBgn0030551	0.42	0.346787	0.45	0.95
FBgn0004583	0.28	0.346787	0.45	0.95
FBgn0029722	0.46	0.337242	0.46	0.95
FBgn0023001	0.46	0.337242	0.46	0.95
FBgn0011704	0.27	0.337242	0.46	0.95
FBgn0030207	0.43	0.327902	0.47	0.95
FBgn0002592	0.41	0.318759	0.48	0.96
FBgn0001075	-0.27	0.318759	0.48	0.96
FBgn0039630	-0.41	0.309804	0.49	0.96
FBgn0033112	0.49	0.309804	0.49	0.96
FBgn0051231	0.44	0.309804	0.49	0.96
FBgn0034411	0.49	0.309804	0.49	0.96
FBgn0029606	-0.43	0.309804	0.49	0.96
FBgn0267967	-0.32	0.29243	0.51	0.97
FBgn0030511	0.37	0.29243	0.51	0.97
FBgn0263039	-0.35	0.29243	0.51	0.97
FBgn0034566	-0.38	0.283997	0.52	0.97
FBgn0034067	0.24	0.283997	0.52	0.97
FBgn0001078	-0.24	0.283997	0.52	0.97
FBgn0035410	0.26	0.283997	0.52	0.98
FBgn0040233	0.24	0.275724	0.53	0.98
FBgn0085245	0.37	0.275724	0.53	0.98
FBgn0260812	-0.39	0.275724	0.53	0.98
FBgn0085236	0.39	0.275724	0.53	0.98
FBgn0003250	-0.34	0.275724	0.53	0.98
FBgn0036574	0.25	0.259637	0.55	0.98
FBgn0052251	0.23	0.259637	0.55	0.98
FBgn0002962	-0.32	0.251812	0.56	0.98
FBgn0030054	0.21	0.251812	0.56	0.98
FBgn0000463	-0.23	0.251812	0.56	0.98
FBgn0031053	0.32	0.251812	0.56	0.98
FBgn0011692	-0.2	0.244125	0.57	0.99
FBgn0010786	0.2	0.236572	0.58	0.99
FBgn0011674	-0.22	0.236572	0.58	0.99
FBgn0010549	0.31	0.236572	0.58	0.99
FBgn0003391	0.21	0.229148	0.59	0.99
FBgn0003041	0.18	0.221849	0.6	0.99
FBgn0030870	0.27	0.21467	0.61	1
FBgn0029970	0.29	0.21467	0.61	1
FBgn0263240	0.21	0.207608	0.62	1
FBgn0263967	0.32	0.207608	0.62	1
FBgn0040717	0.34	0.207608	0.62	1
FBgn0001981	-0.18	0.207608	0.62	1
FBgn0260238	0.28	0.200659	0.63	1
FBgn0267637	-0.31	0.200659	0.63	1
FBgn0037548	0.27	0.200659	0.63	1
FBgn0026063	-0.17	0.200659	0.63	1
FBgn0035921	-0.28	0.200659	0.63	1
FBgn0030501	-0.17	0.19382	0.64	1
FBgn0063494	0.29	0.19382	0.64	1
FBgn0029662	0.27	0.19382	0.64	1
FBgn0034850	0.3	0.19382	0.64	1
FBgn0264303	0.2	0.187087	0.65	1
FBgn0264302	0.2	0.187087	0.65	1
FBgn0032598	0.26	0.187087	0.65	1
FBgn0083121	-0.28	0.187087	0.65	1
FBgn0022800	0.24	0.173925	0.67	1
FBgn0052483	0.24	0.173925	0.67	1
FBgn0039709	0.19	0.173925	0.67	1
FBgn0038550	0.27	0.167491	0.68	1
FBgn0000588	0.21	0.167491	0.68	1
FBgn0000996	-0.14	0.167491	0.68	1
FBgn0001083	0.21	0.167491	0.68	1
FBgn0031734	0.25	0.161151	0.69	1
FBgn0083978	0.22	0.161151	0.69	1
FBgn0262624	0.22	0.161151	0.69	1
FBgn0026064	-0.14	0.161151	0.69	1
FBgn0035918	0.19	0.161151	0.69	1
FBgn0261269	0.2	0.154902	0.7	1
FBgn0028424	0.23	0.154902	0.7	1
FBgn0037290	-0.18	0.154902	0.7	1
FBgn0024920	0.14	0.148742	0.71	1
FBgn0265838	-0.27	0.148742	0.71	1
FBgn0262970	0.23	0.148742	0.71	1
FBgn0267126	-0.23	0.142668	0.72	1
FBgn0000411	-0.14	0.142668	0.72	1
FBgn0264554	0.21	0.136677	0.73	1
FBgn0259211	0.13	0.136677	0.73	1
FBgn0034931	0.17	0.136677	0.73	1
FBgn0041102	-0.22	0.130768	0.74	1
FBgn0031488	0.17	0.130768	0.74	1
FBgn0036157	-0.21	0.130768	0.74	1
FBgn0010620	-0.14	0.130768	0.74	1
FBgn0033096	0.24	0.130768	0.74	1
FBgn0011236	-0.15	0.124939	0.75	1
FBgn0031301	-0.21	0.124939	0.75	1
FBgn0001258	-0.12	0.124939	0.75	1
FBgn0030931	0.21	0.119186	0.76	1
FBgn0262620	-0.16	0.119186	0.76	1
FBgn0003023	0.24	0.113509	0.77	1
FBgn0262719	0.12	0.113509	0.77	1
FBgn0035309	-0.19	0.113509	0.77	1
FBgn0002735	-0.13	0.113509	0.77	1
FBgn0033963	0.2	0.113509	0.77	1
FBgn0031829	0.15	0.113509	0.77	1
FBgn0036503	-0.2	0.107905	0.78	1
FBgn0002973	-0.09	0.107905	0.78	1
FBgn0024912	0.12	0.102373	0.79	1
FBgn0010314	-0.1	0.102373	0.79	1
FBgn0027521	-0.12	0.09691	0.8	1
FBgn0019686	0.09	0.09691	0.8	1
FBgn0052318	0.12	0.09691	0.8	1
FBgn0266777	-0.14	0.091515	0.81	1
FBgn0031961	-0.13	0.0861861	0.82	1
FBgn0037759	0.12	0.0861861	0.82	1
FBgn0001120	0.13	0.0861861	0.82	1
FBgn0262169	0.08	0.0861861	0.82	1
FBgn0000808	-0.13	0.0861861	0.82	1
FBgn0036730	0.16	0.0861861	0.82	1
FBgn0002891	0.08	0.0809219	0.83	1
FBgn0040602	0.08	0.0809219	0.83	1
FBgn0013469	0.08	0.0809219	0.83	1
FBgn0034403	0.09	0.0809219	0.83	1
FBgn0033354	0.08	0.0757207	0.84	1
FBgn0031878	0.07	0.0757207	0.84	1
FBgn0035103	0.09	0.0757207	0.84	1
FBgn0262987	0.11	0.0705811	0.85	1
FBgn0002306	0.08	0.0705811	0.85	1
FBgn0030455	0.11	0.0655015	0.86	1
FBgn0260399	-0.07	0.0655015	0.86	1
FBgn0038020	-0.08	0.0655015	0.86	1
FBgn0050147	0.09	0.0655015	0.86	1
FBgn0036670	-0.1	0.0655015	0.86	1
FBgn0034264	-0.09	0.0604807	0.87	1
FBgn0029993	-0.12	0.0604807	0.87	1
FBgn0020377	0.09	0.0604807	0.87	1
FBgn0052205	-0.08	0.0555173	0.88	1
FBgn0010482	0.07	0.05061	0.89	1
FBgn0000497	-0.05	0.05061	0.89	1
FBgn0000658	0.05	0.0409586	0.91	1
FBgn0003124	-0.04	0.0409586	0.91	1
FBgn0004650	0.06	0.0409586	0.91	1
FBgn0036368	0.05	0.0362122	0.92	1
FBgn0040373	0.04	0.0362122	0.92	1
FBgn0005655	-0.04	0.0362122	0.92	1
FBgn0027949	-0.03	0.0315171	0.93	1
FBgn0010109	-0.04	0.0315171	0.93	1
FBgn0022772	0.03	0.0315171	0.93	1
FBgn0023395	0.03	0.0315171	0.93	1
FBgn0003257	-0.03	0.0315171	0.93	1
FBgn0032230	-0.03	0.0222764	0.95	1
FBgn0002629	0.03	0.0222764	0.95	1
FBgn0004360	-0.04	0.0222764	0.95	1
FBgn0027500	-0.02	0.0177288	0.96	1
FBgn0039594	-0.02	0.0177288	0.96	1
FBgn0044028	-0.03	0.0177288	0.96	1
FBgn0037213	0.02	0.0132283	0.97	1
FBgn0004647	0.01	0.0132283	0.97	1
FBgn0031695	-0.03	0.0132283	0.97	1
FBgn0004400	-0.02	0.0132283	0.97	1
FBgn0265725	0.02	0.00877392	0.98	1
FBgn0004893	-0.01	0.00877392	0.98	1
FBgn0035264	0	0	1	1
FBgn0053003	-0.01	0	1	1

## Sheet: D_F-tSDS in FEMALES
	logFC	-log10(p value)	PValue	FDR
FBgn0043069	2.36	2.63827	0.0023	0.046
FBgn0036821	2.46	2.69897	0.002	0.041
FBgn0033635	2	2.76955	0.0017	0.036
FBgn0037553	4.23	2.85387	0.0014	0.031
FBgn0036806	3.75	2.92082	0.0012	0.028
FBgn0001255	2.76	2.95861	0.0011	0.027
FBgn0020445	3.47	3.06048	0.00087	0.021
FBgn0027578	4.72	3.11919	0.00076	0.019
FBgn0014427	2.82	3.18046	0.00066	0.017
FBgn0030326	5.36	3.25181	0.00056	0.015
FBgn0037386	4.06	3.284	0.00052	0.014
FBgn0050359	2.51	3.34679	0.00045	0.013
FBgn0030439	-2.72	3.34679	0.00045	0.013
FBgn0260746	1.52	3.40894	0.00039	0.012
FBgn0019952	2.13	3.60206	0.00025	0.0078
FBgn0041710	5.09	3.88606	0.00013	0.0047
FBgn0031939	3.9	3.88606	0.00013	0.0047
FBgn0031515	3.24	4.02228	9.5e-05	0.0036
FBgn0031220	3.81	4.06048	8.7e-05	0.0034
FBgn0039151	5.39	4.79588	1.6e-05	0.00081
FBgn0267060	8.79	9.82391	1.5e-10	1e-08
FBgn0267052	-8.27	9.95861	1.1e-10	7.5e-09
FBgn0264385	8.85	11.3372	4.6e-12	3.3e-10
FBgn0035189	-10.16	14.3188	4.8e-15	4.5e-13
FBgn0038542	-11	19.585	2.6e-20	3.7e-18
FBgn0031791	12.43	20.0132	9.7e-21	1.5e-18
FBgn0022710	13.13	20.3188	4.8e-21	7.7e-19
FBgn0039089	-14.31	66.0223	9.5e-67	1.5e-63
FBgn0036816	1.54	2.55284	0.0028	0.053
FBgn0264361	-2.12	2.5376	0.0029	0.054
FBgn0027600	1.78	2.50864	0.0031	0.058
FBgn0029932	2.67	2.48149	0.0033	0.061
FBgn0040099	3.01	2.38722	0.0041	0.072
FBgn0038250	2.1	2.38722	0.0041	0.072
FBgn0032820	2.36	2.36653	0.0043	0.074
FBgn0000449	2.44	2.36653	0.0043	0.074
FBgn0030073	3.3	2.3098	0.0049	0.081
FBgn0037515	1.57	2.23657	0.0058	0.091
FBgn0051436	2.48	2.21467	0.0061	0.094
FBgn0035806	3.61	2.21467	0.0061	0.095
FBgn0038720	1.45	2.20761	0.0062	0.095
FBgn0003312	2.59	2.18046	0.0066	0.099
FBgn0034897	1.71	2.1549	0.007	0.1
FBgn0262682	-1.96	2.14874	0.0071	0.1
FBgn0034639	1.77	2.13077	0.0074	0.11
FBgn0027341	1.41	2.10237	0.0079	0.11
FBgn0032603	1.96	2.08092	0.0083	0.12
FBgn0036875	2.08	2.07058	0.0085	0.12
FBgn0033717	1.1	2.05061	0.0089	0.12
FBgn0034997	1.89	1.95861	0.011	0.14
FBgn0031097	1.48	1.95861	0.011	0.14
FBgn0038156	-0.99	1.95861	0.011	0.15
FBgn0036550	1.4	1.92082	0.012	0.15
FBgn0025456	2.8	1.92082	0.012	0.15
FBgn0020300	2.11	1.82391	0.015	0.18
FBgn0053494	1.05	1.82391	0.015	0.18
FBgn0032900	2.26	1.82391	0.015	0.18
FBgn0250907	0.98	1.79588	0.016	0.19
FBgn0025693	1.51	1.79588	0.016	0.19
FBgn0051370	1.65	1.76955	0.017	0.19
FBgn0033830	1.76	1.76955	0.017	0.19
FBgn0014380	1.58	1.74473	0.018	0.2
FBgn0085736	1.58	1.67778	0.021	0.22
FBgn0261840	-1.33	1.63827	0.023	0.24
FBgn0263117	-1.32	1.61979	0.024	0.25
FBgn0261046	-1.24	1.61979	0.024	0.25
FBgn0001089	1	1.60206	0.025	0.25
FBgn0029864	-1.03	1.60206	0.025	0.25
FBgn0083972	2.22	1.56864	0.027	0.26
FBgn0037835	1.05	1.56864	0.027	0.26
FBgn0032405	1.74	1.56864	0.027	0.27
FBgn0264748	2.04	1.56864	0.027	0.27
FBgn0262828	-1.67	1.55284	0.028	0.27
FBgn0025687	1.11	1.5376	0.029	0.28
FBgn0038172	1.17	1.5376	0.029	0.28
FBgn0024189	-1.04	1.50864	0.031	0.29
FBgn0267181	-1.49	1.50864	0.031	0.29
FBgn0263072	-1.03	1.49485	0.032	0.3
FBgn0044050	1.49	1.49485	0.032	0.3
FBgn0052412	0.83	1.45593	0.035	0.31
FBgn0030927	2.14	1.45593	0.035	0.32
FBgn0261953	-1.21	1.4437	0.036	0.32
FBgn0039099	1.61	1.4437	0.036	0.32
FBgn0039075	-0.95	1.39794	0.04	0.34
FBgn0003896	-0.96	1.39794	0.04	0.34
FBgn0028407	-0.86	1.37675	0.042	0.35
FBgn0003515	-0.94	1.37675	0.042	0.35
FBgn0011828	0.94	1.37675	0.042	0.35
FBgn0036934	-0.87	1.3098	0.049	0.39
FBgn0085399	-1.1	1.27572	0.053	0.4
FBgn0085354	0.89	1.27572	0.053	0.41
FBgn0029811	-1.21	1.25181	0.056	0.41
FBgn0004865	1.55	1.25181	0.056	0.42
FBgn0003046	1.53	1.24413	0.057	0.42
FBgn0032601	1.45	1.23657	0.058	0.42
FBgn0039530	-0.86	1.22915	0.059	0.43
FBgn0025625	-0.84	1.22185	0.06	0.43
FBgn0263219	-0.99	1.21467	0.061	0.43
FBgn0260499	-0.94	1.20761	0.062	0.44
FBgn0085228	1.2	1.20761	0.062	0.44
FBgn0030408	-1.09	1.18709	0.065	0.45
FBgn0032683	1.06	1.17393	0.067	0.46
FBgn0041105	-1.32	1.17393	0.067	0.46
FBgn0030653	1.22	1.16115	0.069	0.47
FBgn0051665	-0.85	1.16115	0.069	0.47
FBgn0263997	-0.79	1.16115	0.069	0.47
FBgn0085414	-0.88	1.1549	0.07	0.47
FBgn0032297	-0.84	1.14874	0.071	0.48
FBgn0001320	1.2	1.13668	0.073	0.48
FBgn0031005	-0.98	1.13668	0.073	0.48
FBgn0031866	-0.77	1.13077	0.074	0.48
FBgn0033108	-0.99	1.13077	0.074	0.48
FBgn0266624	1.04	1.12494	0.075	0.49
FBgn0001224	0.99	1.11919	0.076	0.49
FBgn0051728	1.11	1.11351	0.077	0.49
FBgn0051324	1.14	1.10791	0.078	0.5
FBgn0032343	-0.71	1.10237	0.079	0.5
FBgn0033942	1.09	1.09151	0.081	0.51
FBgn0025391	-1.13	1.09151	0.081	0.51
FBgn0259163	-0.85	1.09151	0.081	0.51
FBgn0004003	1.29	1.08619	0.082	0.51
FBgn0037130	-0.85	1.08092	0.083	0.51
FBgn0264502	-0.88	1.07572	0.084	0.51
FBgn0031955	-0.88	1.07058	0.085	0.52
FBgn0038828	-0.86	1.07058	0.085	0.52
FBgn0019985	-0.92	1.0655	0.086	0.52
FBgn0028562	-1.08	1.06048	0.087	0.52
FBgn0003328	0.81	1.05552	0.088	0.52
FBgn0031858	-0.96	1.05061	0.089	0.53
FBgn0259215	-0.97	1.04576	0.09	0.53
FBgn0052407	0.83	1.04096	0.091	0.53
FBgn0039617	-0.71	1.04096	0.091	0.53
FBgn0030993	1.64	1.02228	0.095	0.54
FBgn0016061	-0.65	1.01773	0.096	0.55
FBgn0039257	-0.87	1	0.1	0.56
FBgn0031948	0.93	1	0.1	0.56
FBgn0265951	-1.2	1	0.1	0.57
FBgn0039282	-0.65	0.958607	0.11	0.57
FBgn0030913	-0.75	0.958607	0.11	0.58
FBgn0030796	0.63	0.958607	0.11	0.58
FBgn0052204	-0.76	0.958607	0.11	0.59
FBgn0259150	-0.81	0.958607	0.11	0.59
FBgn0035049	1	0.958607	0.11	0.59
FBgn0034636	-0.8	0.958607	0.11	0.59
FBgn0034788	-0.7	0.920819	0.12	0.6
FBgn0265301	-0.99	0.920819	0.12	0.6
FBgn0031414	-0.68	0.920819	0.12	0.6
FBgn0004619	-0.69	0.920819	0.12	0.61
FBgn0038079	0.92	0.920819	0.12	0.61
FBgn0265497	-0.99	0.920819	0.12	0.61
FBgn0037144	-1.1	0.920819	0.12	0.62
FBgn0024179	-0.6	0.920819	0.12	0.62
FBgn0052333	-0.67	0.920819	0.12	0.62
FBgn0036890	-0.71	0.920819	0.12	0.62
FBgn0025687	0.81	0.920819	0.12	0.62
FBgn0037475	-0.95	0.886057	0.13	0.62
FBgn0053527	1.01	0.886057	0.13	0.62
FBgn0052006	-0.91	0.886057	0.13	0.63
FBgn0259239	-0.71	0.886057	0.13	0.63
FBgn0266072	-1.06	0.886057	0.13	0.64
FBgn0013433	-0.68	0.886057	0.13	0.64
FBgn0033484	-0.77	0.886057	0.13	0.64
FBgn0261089	-0.74	0.886057	0.13	0.64
FBgn0010240	-0.68	0.886057	0.13	0.64
FBgn0036485	-0.77	0.853872	0.14	0.65
FBgn0019643	-0.64	0.853872	0.14	0.65
FBgn0038815	-0.66	0.853872	0.14	0.65
FBgn0038202	-0.8	0.853872	0.14	0.65
FBgn0039938	-0.78	0.853872	0.14	0.66
FBgn0032338	-0.85	0.853872	0.14	0.67
FBgn0262737	-0.65	0.853872	0.14	0.67
FBgn0051051	-0.66	0.823909	0.15	0.68
FBgn0005658	-0.64	0.823909	0.15	0.68
FBgn0034126	0.8	0.79588	0.16	0.69
#N/A	-0.77	0.79588	0.16	0.69
FBgn0037521	-0.68	0.79588	0.16	0.7
FBgn0037375	-0.62	0.79588	0.16	0.7
#N/A	0.62	0.79588	0.16	0.7
FBgn0085420	-0.79	0.769551	0.17	0.71
FBgn0029804	0.83	0.769551	0.17	0.72
FBgn0264494	0.58	0.769551	0.17	0.72
#N/A	-0.57	0.769551	0.17	0.72
FBgn0085383	-0.6	0.769551	0.17	0.72
FBgn0030159	0.76	0.744727	0.18	0.73
FBgn0034286	-0.57	0.744727	0.18	0.73
FBgn0052944	-0.58	0.744727	0.18	0.74
FBgn0069969	-0.58	0.721246	0.19	0.74
FBgn0039054	-0.64	0.721246	0.19	0.74
FBgn0266202	-0.76	0.721246	0.19	0.74
FBgn0261584	0.76	0.721246	0.19	0.75
FBgn0042696	-0.69	0.721246	0.19	0.75
FBgn0035914	-0.7	0.721246	0.19	0.75
FBgn0036926	-0.61	0.69897	0.2	0.77
FBgn0024294	0.6	0.69897	0.2	0.77
FBgn0261703	-0.44	0.69897	0.2	0.77
FBgn0030615	0.78	0.677781	0.21	0.78
FBgn0004622	-0.55	0.677781	0.21	0.78
FBgn0261514	-0.52	0.677781	0.21	0.78
FBgn0036789	-0.74	0.677781	0.21	0.78
FBgn0083943	-0.91	0.677781	0.21	0.78
FBgn0267025	-0.76	0.677781	0.21	0.78
FBgn0083228	-0.58	0.677781	0.21	0.79
FBgn0036259	-0.83	0.677781	0.21	0.79
FBgn0014179	-0.65	0.677781	0.21	0.79
FBgn0264793	-0.83	0.657577	0.22	0.79
FBgn0005612	0.65	0.657577	0.22	0.79
FBgn0026438	-0.63	0.657577	0.22	0.79
FBgn0051361	-0.52	0.657577	0.22	0.8
FBgn0266376	0.71	0.657577	0.22	0.8
FBgn0036288	0.71	0.657577	0.22	0.8
FBgn0038087	-0.65	0.638272	0.23	0.8
FBgn0266750	-0.65	0.638272	0.23	0.8
FBgn0036179	-0.69	0.638272	0.23	0.8
FBgn0037836	-0.76	0.638272	0.23	0.8
FBgn0034396	-0.44	0.638272	0.23	0.8
FBgn0023521	0.63	0.638272	0.23	0.8
FBgn0051708	-0.85	0.638272	0.23	0.81
FBgn0028644	-0.63	0.619789	0.24	0.82
#N/A	-0.64	0.60206	0.25	0.82
FBgn0034622	-0.64	0.60206	0.25	0.82
FBgn0011276	-0.76	0.60206	0.25	0.83
FBgn0038092	-0.6	0.60206	0.25	0.83
FBgn0263354	-0.54	0.60206	0.25	0.83
FBgn0039723	-0.74	0.60206	0.25	0.83
FBgn0037562	0.76	0.60206	0.25	0.83
FBgn0033031	-0.48	0.585027	0.26	0.83
FBgn0038839	-0.52	0.585027	0.26	0.84
FBgn0033438	0.45	0.585027	0.26	0.84
FBgn0046689	-0.74	0.585027	0.26	0.84
FBgn0037534	-0.69	0.568636	0.27	0.84
FBgn0039758	0.58	0.552842	0.28	0.86
FBgn0261612	0.6	0.537602	0.29	0.86
#N/A	-0.45	0.537602	0.29	0.86
FBgn0051528	-0.72	0.537602	0.29	0.86
FBgn0039897	0.35	0.522879	0.3	0.86
FBgn0037472	-0.44	0.522879	0.3	0.87
FBgn0267322	-0.71	0.522879	0.3	0.87
FBgn0030332	0.58	0.508638	0.31	0.87
FBgn0267252	-0.46	0.49485	0.32	0.88
FBgn0263200	0.47	0.49485	0.32	0.88
FBgn0037280	-0.61	0.481486	0.33	0.89
FBgn0037323	0.68	0.481486	0.33	0.89
FBgn0034736	0.72	0.481486	0.33	0.89
FBgn0259707	-0.4	0.468521	0.34	0.89
FBgn0031550	-0.6	0.468521	0.34	0.89
FBgn0032731	-0.39	0.468521	0.34	0.89
FBgn0035578	0.48	0.468521	0.34	0.9
FBgn0032470	-0.55	0.443697	0.36	0.9
FBgn0083991	-0.47	0.443697	0.36	0.91
FBgn0031702	0.54	0.443697	0.36	0.91
FBgn0024984	0.54	0.431798	0.37	0.91
#N/A	-0.39	0.408935	0.39	0.92
FBgn0033268	0.35	0.408935	0.39	0.92
FBgn0259822	0.43	0.408935	0.39	0.92
FBgn0031146	-0.76	0.39794	0.4	0.92
FBgn0037166	0.29	0.39794	0.4	0.92
FBgn0015919	-0.47	0.39794	0.4	0.92
FBgn0053544	-0.53	0.39794	0.4	0.92
FBgn0036846	0.35	0.387216	0.41	0.92
FBgn0039225	-0.77	0.387216	0.41	0.93
FBgn0040842	0.56	0.387216	0.41	0.93
FBgn0032264	0.3	0.376751	0.42	0.93
FBgn0050172	-0.35	0.376751	0.42	0.93
FBgn0019809	-0.48	0.376751	0.42	0.93
FBgn0032140	0.47	0.376751	0.42	0.93
FBgn0039637	0.37	0.356547	0.44	0.94
FBgn0031419	-0.4	0.337242	0.46	0.95
FBgn0261842	-0.34	0.337242	0.46	0.95
FBgn0034103	0.35	0.337242	0.46	0.95
FBgn0032119	-0.5	0.327902	0.47	0.95
FBgn0051323	-0.33	0.327902	0.47	0.95
FBgn0039131	0.43	0.318759	0.48	0.96
FBgn0031081	-0.25	0.309804	0.49	0.96
FBgn0029821	-0.4	0.309804	0.49	0.96
FBgn0027657	-0.25	0.29243	0.51	0.97
FBgn0036183	-0.41	0.283997	0.52	0.97
FBgn0264986	-0.4	0.283997	0.52	0.97
FBgn0034920	-0.43	0.283997	0.52	0.97
FBgn0262858	-0.25	0.275724	0.53	0.98
FBgn0028523	0.22	0.267606	0.54	0.98
FBgn0035975	0.35	0.267606	0.54	0.98
FBgn0031957	-0.35	0.259637	0.55	0.98
FBgn0263076	-0.33	0.251812	0.56	0.98
FBgn0266175	-0.33	0.251812	0.56	0.98
FBgn0033885	-0.33	0.251812	0.56	0.98
FBgn0037519	-0.32	0.244125	0.57	0.99
FBgn0036791	-0.28	0.244125	0.57	0.99
FBgn0039916	0.25	0.236572	0.58	0.99
FBgn0038139	0.31	0.236572	0.58	0.99
FBgn0259193	-0.71	0.236572	0.58	0.99
FBgn0051997	-0.2	0.229148	0.59	0.99
FBgn0262533	0.36	0.229148	0.59	0.99
FBgn0038140	0.29	0.229148	0.59	0.99
FBgn0037503	-0.52	0.221849	0.6	0.99
FBgn0261673	0.18	0.21467	0.61	1
#N/A	-0.24	0.207608	0.62	1
FBgn0262686	0.38	0.207608	0.62	1
FBgn0015524	-0.28	0.200659	0.63	1
FBgn0030234	0.27	0.19382	0.64	1
FBgn0050197	-0.21	0.19382	0.64	1
FBgn0266346	-0.17	0.19382	0.64	1
FBgn0003068	-0.24	0.173925	0.67	1
FBgn0029830	0.17	0.167491	0.68	1
FBgn0005390	-0.25	0.161151	0.69	1
FBgn0052647	-0.15	0.161151	0.69	1
FBgn0029690	0.27	0.161151	0.69	1
FBgn0030260	-0.15	0.148742	0.71	1
FBgn0033249	-0.14	0.136677	0.73	1
FBgn0040817	-0.23	0.136677	0.73	1
FBgn0264746	0.2	0.130768	0.74	1
FBgn0036860	0.2	0.130768	0.74	1
FBgn0032614	-0.18	0.124939	0.75	1
FBgn0010433	0.24	0.124939	0.75	1
FBgn0038814	0.17	0.124939	0.75	1
FBgn0035193	-0.2	0.119186	0.76	1
FBgn0031811	-0.18	0.119186	0.76	1
FBgn0030586	0.25	0.119186	0.76	1
FBgn0030258	-0.13	0.119186	0.76	1
FBgn0051781	-0.15	0.107905	0.78	1
FBgn0031080	-0.17	0.107905	0.78	1
FBgn0032911	-0.16	0.107905	0.78	1
FBgn0036677	0.25	0.107905	0.78	1
FBgn0015776	0.1	0.09691	0.8	1
FBgn0040104	-0.17	0.09691	0.8	1
FBgn0035625	0.17	0.0861861	0.82	1
FBgn0038693	-0.08	0.0757207	0.84	1
#N/A	0.11	0.0757207	0.84	1
FBgn0034128	-0.08	0.0705811	0.85	1
FBgn0041087	-0.07	0.0604807	0.87	1
FBgn0016684	0.12	0.05061	0.89	1
FBgn0038342	-0.09	0.05061	0.89	1
FBgn0032337	0.08	0.05061	0.89	1
FBgn0051038	-0.05	0.05061	0.89	1
#N/A	-0.08	0.05061	0.89	1
FBgn0038343	0.09	0.0457575	0.9	1
FBgn0034804	0.04	0.0409586	0.91	1
FBgn0005677	-0.03	0.0268721	0.94	1
FBgn0031627	0.03	0.0268721	0.94	1
FBgn0036433	0.02	0.0132283	0.97	1
FBgn0003683	0.02	0.0132283	0.97	1
FBgn0035544	0.04	0.0132283	0.97	1
FBgn0263116	0.02	0.0132283	0.97	1
#N/A	0.01	0.00877392	0.98	1
FBgn0032022	0	0.00436481	0.99	1

## Sheet: E_M-tSDS in MALES
	logFC	-log10(pvalue)	PValue	FDR
FBgn0029752	-7.84	230.149	7.1e-231	2.2e-227
FBgn0000658	-2.81	154.62	2.4e-155	4.4e-152
FBgn0052572	-7.16	143.921	1.2e-144	1.6e-141
FBgn0011653	-2.68	94.9208	1.2e-95	7.5e-93
FBgn0030994	-2.16	77.1612	6.9e-78	3.2e-75
FBgn0263256	-2.63	76.2366	5.8e-77	2.6e-74
FBgn0262101	-2.79	72.4202	3.8e-73	1.4e-70
FBgn0001258	-1.91	68.9586	1.1e-69	3.8e-67
FBgn0000320	-1.66	66.3979	4e-67	1.3e-64
FBgn0029754	-1.56	65.0362	9.2e-66	2.8e-63
FBgn0000216	-1.91	57.1805	6.6e-58	1.8e-55
FBgn0023001	-2.43	55.7447	1.8e-56	4.8e-54
FBgn0026320	-1.73	53.9586	1.1e-54	2.8e-52
FBgn0010482	-2.35	53.4815	3.3e-54	7.8e-52
FBgn0010620	-1.93	53.2518	5.6e-54	1.3e-51
FBgn0038020	-1.74	51.7696	1.7e-52	3.6e-50
FBgn0030501	-1.74	48.2518	5.6e-49	1e-46
FBgn0000542	-1.59	43.5528	2.8e-44	4.6e-42
FBgn0267037	-4.09	42.1805	6.6e-43	1.1e-40
FBgn0040602	-1.42	41.8861	1.3e-42	2.1e-40
FBgn0001075	-2.1	41.0655	8.6e-42	1.3e-39
FBgn0000411	-1.48	40.3372	4.6e-41	6.7e-39
FBgn0040373	-1.49	37.3979	4e-38	5e-36
FBgn0262169	-1.59	36.7447	1.8e-37	2.2e-35
FBgn0030870	-1.63	35.5086	3.1e-36	3.7e-34
FBgn0005655	-1.18	35.4949	3.2e-36	3.7e-34
FBgn0040296	-2.42	35.4685	3.4e-36	3.9e-34
FBgn0003310	-1.18	34.6576	2.2e-35	2.4e-33
FBgn0001981	-1.42	32.9586	1.1e-33	1.1e-31
FBgn0030051	1.27	32.7696	1.7e-33	1.7e-31
FBgn0031678	-1.25	32.3665	4.3e-33	4.1e-31
FBgn0037213	-1.18	30.3768	4.2e-31	3.8e-29
FBgn0002306	-2.25	30.2924	5.1e-31	4.5e-29
FBgn0052207	-1.14	30.2441	5.7e-31	5e-29
FBgn0027660	-1.44	30.1675	6.8e-31	5.9e-29
FBgn0013469	-1.4	29.7959	1.6e-30	1.3e-28
FBgn0039709	-1.55	28.7212	1.9e-29	1.5e-27
FBgn0034403	-1.19	28.3279	4.7e-29	3.6e-27
FBgn0040388	-1.23	28.2518	5.6e-29	4.4e-27
FBgn0000053	-1.16	27.585	2.6e-28	1.9e-26
FBgn0040259	-2.01	27.4949	3.2e-28	2.3e-26
FBgn0035089	-2.41	27.4815	3.3e-28	2.4e-26
FBgn0035512	-4.26	27.3872	4.1e-28	2.9e-26
FBgn0034067	-1.35	27.0362	9.2e-28	6.2e-26
FBgn0003448	-1.76	27.0362	9.2e-28	6.2e-26
FBgn0010246	-1.6	27.0177	9.6e-28	6.5e-26
FBgn0263240	-1.46	27	1e-27	6.8e-26
FBgn0039683	-1.65	26.9208	1.2e-27	7.6e-26
FBgn0032956	-1.08	26.0362	9.2e-27	5.6e-25
FBgn0004569	-1.13	25.7447	1.8e-26	1e-24
FBgn0031104	-4.64	25.4318	3.7e-26	2.1e-24
FBgn0031878	-1.19	25	1e-25	5.9e-24
FBgn0004583	-1.31	24.7959	1.6e-25	8.5e-24
FBgn0035103	-1.07	24.3279	4.7e-25	2.5e-23
FBgn0052082	-1.45	24.0757	8.4e-25	4.4e-23
FBgn0002734	-1.87	23.8539	1.4e-24	7.2e-23
FBgn0003028	-1.51	23.7959	1.6e-24	8.2e-23
FBgn0029813	-2.92	23.7696	1.7e-24	8.5e-23
FBgn0001983	-1.42	23.6198	2.4e-24	1.2e-22
FBgn0032230	-1.14	23.585	2.6e-24	1.3e-22
FBgn0010786	-1.1	23.0555	8.8e-24	4.1e-22
FBgn0002561	-1.89	23.0506	8.9e-24	4.1e-22
FBgn0036690	-4.23	22.7959	1.6e-23	7.4e-22
FBgn0264942	-8.57	22.6576	2.2e-23	9.8e-22
FBgn0028978	-1.13	22.4815	3.3e-23	1.4e-21
FBgn0024920	-1.03	22.4318	3.7e-23	1.6e-21
FBgn0004893	-1.12	22.2676	5.4e-23	2.4e-21
FBgn0004647	-0.98	22.1427	7.2e-23	3.1e-21
FBgn0028371	-1.23	21.8861	1.3e-22	5.5e-21
FBgn0011706	-1.51	21.8239	1.5e-22	6.4e-21
FBgn0039594	-1.35	21.6778	2.1e-22	8.5e-21
FBgn0012036	-1.17	21.6383	2.3e-22	9.4e-21
FBgn0003257	-1.07	21.3665	4.3e-22	1.7e-20
FBgn0263705	-1.26	21.2596	5.5e-22	2.2e-20
FBgn0004901	-1.09	21.2147	6.1e-22	2.4e-20
FBgn0031488	-1.26	21.1192	7.6e-22	2.9e-20
FBgn0034606	-1.17	21.041	9.1e-22	3.4e-20
FBgn0002735	-1.32	20.9586	1.1e-21	4.1e-20
FBgn0004872	-1.06	20.7959	1.6e-21	5.9e-20
FBgn0004650	-1.54	20.4949	3.2e-21	1.1e-19
FBgn0000996	-1.1	20.4089	3.9e-21	1.4e-19
FBgn0051740	-8.47	20.0809	8.3e-21	2.8e-19
FBgn0034931	-1.14	19.9208	1.2e-20	3.9e-19
FBgn0000463	-1.28	19.7696	1.7e-20	5.4e-19
FBgn0003124	-1.06	19.585	2.6e-20	8.3e-19
FBgn0052318	-1.14	19.4949	3.2e-20	1e-18
FBgn0024912	-1.04	19.2757	5.3e-20	1.6e-18
FBgn0031879	-1.12	19.1549	7e-20	2.1e-18
FBgn0262620	-1.38	19.1427	7.2e-20	2.2e-18
FBgn0037548	-1.52	19.1192	7.6e-20	2.3e-18
FBgn0034264	-1.14	19.1024	7.9e-20	2.3e-18
FBgn0063494	-1.78	19.0969	8e-20	2.4e-18
FBgn0035921	-1.57	18.7447	1.8e-19	5.3e-18
FBgn0031690	-2.67	18.7212	1.9e-19	5.5e-18
FBgn0266731	-1.38	18.5086	3.1e-19	8.5e-18
FBgn0027949	-0.96	18.2924	5.1e-19	1.4e-17
FBgn0003391	-0.96	18.2924	5.1e-19	1.4e-17
FBgn0259685	-1.14	18.1938	6.4e-19	1.7e-17
FBgn0004652	-1.2	18.0044	9.9e-19	2.6e-17
FBgn0267969	-2.93	17.9208	1.2e-18	3.2e-17
FBgn0052483	-1.44	17.4815	3.3e-18	8.3e-17
FBgn0051660	-0.97	17.4815	3.3e-18	8.3e-17
FBgn0035695	-2.02	17.4202	3.8e-18	9.5e-17
FBgn0038150	-2.43	17.3665	4.3e-18	1e-16
FBgn0001149	-0.84	17.284	5.2e-18	1.3e-16
FBgn0040809	-2.85	17.2366	5.8e-18	1.4e-16
FBgn0011692	-0.94	17.2291	5.9e-18	1.4e-16
FBgn0040487	-2.78	17.2076	6.2e-18	1.5e-16
FBgn0001257	-1.06	17.1024	7.9e-18	1.9e-16
FBgn0259140	-1.23	17	1e-17	2.4e-16
FBgn0035431	-2.24	16.7959	1.6e-17	3.7e-16
FBgn0011704	-0.99	16.7447	1.8e-17	4e-16
FBgn0267665	-1.3	16.6198	2.4e-17	5.4e-16
FBgn0029114	-1	16.2596	5.5e-17	1.2e-15
FBgn0027500	-0.97	16.2596	5.5e-17	1.2e-15
FBgn0003720	-1.03	16	1e-16	2.2e-15
FBgn0262735	-1.34	15.9208	1.2e-16	2.6e-15
FBgn0003731	-0.86	15.8539	1.4e-16	2.9e-15
FBgn0040717	-2.6	15.8539	1.4e-16	2.9e-15
FBgn0031734	-2.13	15.7696	1.7e-16	3.4e-15
FBgn0086356	-1.01	15.7696	1.7e-16	3.4e-15
FBgn0036152	-1.9	15.5229	3e-16	5.9e-15
FBgn0003463	-1.39	15.3768	4.2e-16	8.2e-15
FBgn0000497	-1.13	15.2924	5.1e-16	9.8e-15
FBgn0050159	-0.86	15.2366	5.8e-16	1.1e-14
FBgn0052088	-1	15.1367	7.3e-16	1.4e-14
FBgn0030551	-1.23	14.9586	1.1e-15	2e-14
FBgn0036007	-0.79	14.9586	1.1e-15	2e-14
FBgn0265725	-1.44	14.8861	1.3e-15	2.4e-14
FBgn0002973	-0.91	14.7959	1.6e-15	2.9e-14
FBgn0264302	-0.93	14.6198	2.4e-15	4.3e-14
FBgn0264303	-0.93	14.6198	2.4e-15	4.3e-14
FBgn0039755	-3.07	14.585	2.6e-15	4.5e-14
FBgn0031888	-1.6	14.5376	2.9e-15	5e-14
FBgn0022800	-1.32	14.4685	3.4e-15	5.8e-14
FBgn0028424	-1.62	14.0269	9.4e-15	1.6e-13
FBgn0052251	-0.96	14.0223	9.5e-15	1.6e-13
FBgn0001083	-1.01	13.8539	1.4e-14	2.3e-13
FBgn0010549	-1.35	13.7447	1.8e-14	2.8e-13
FBgn0030054	-0.79	13.6576	2.2e-14	3.5e-13
FBgn0085428	-1.94	13.6198	2.4e-14	3.7e-13
FBgn0035812	-1.04	13.5528	2.8e-14	4.4e-13
FBgn0031307	-0.81	13.3372	4.6e-14	6.9e-13
FBgn0035727	-2.06	13.301	5e-14	7.4e-13
FBgn0259211	-1	13.2924	5.1e-14	7.6e-13
FBgn0261269	-1	13.2518	5.6e-14	8.3e-13
FBgn0034741	-2.58	13.1079	7.8e-14	1.2e-12
FBgn0035410	-1.28	13.0915	8.1e-14	1.2e-12
FBgn0052205	-1.36	13.0915	8.1e-14	1.2e-12
FBgn0035264	-1.12	13.0706	8.5e-14	1.2e-12
FBgn0002891	-0.89	12.8861	1.3e-13	1.9e-12
FBgn0011236	-1.29	12.8539	1.4e-13	1.9e-12
FBgn0052029	-2.51	12.7212	1.9e-13	2.7e-12
FBgn0033113	-1.48	12.6198	2.4e-13	3.3e-12
FBgn0033773	-1.83	12.5229	3e-13	4e-12
FBgn0019686	-0.93	12.4949	3.2e-13	4.3e-12
FBgn0033354	-0.91	12.3565	4.4e-13	5.8e-12
FBgn0031695	-2.12	12.301	5e-13	6.6e-12
FBgn0010314	-1.03	12.2924	5.1e-13	6.7e-12
FBgn0027521	-0.96	12.2441	5.7e-13	7.4e-12
FBgn0000392	-0.81	12.1367	7.3e-13	9.4e-12
FBgn0029662	-1.47	12.1192	7.6e-13	9.7e-12
FBgn0037999	-0.75	12.0088	9.8e-13	1.2e-11
FBgn0265838	-2.09	11.9586	1.1e-12	1.4e-11
FBgn0036670	-1.08	11.8539	1.4e-12	1.7e-11
FBgn0003041	-0.86	11.7959	1.6e-12	2e-11
FBgn0010382	-1.14	11.7696	1.7e-12	2.1e-11
FBgn0004859	-0.92	11.6778	2.1e-12	2.6e-11
FBgn0002629	-0.92	11.6198	2.4e-12	2.9e-11
FBgn0000137	-1.08	11.5686	2.7e-12	3.2e-11
FBgn0053003	-2.34	11.5086	3.1e-12	3.6e-11
FBgn0022772	-0.96	11.5086	3.1e-12	3.6e-11
FBgn0026064	-1.21	11.3279	4.7e-12	5.4e-11
FBgn0004057	-1.1	11.2218	6e-12	6.8e-11
FBgn0003023	-1.77	11.2007	6.3e-12	7.2e-11
FBgn0063493	-1.94	11.041	9.1e-12	1e-10
FBgn0262719	-0.87	11	1e-11	1.1e-10
FBgn0035868	-0.73	10.9586	1.1e-11	1.2e-10
FBgn0040233	-0.86	10.9586	1.1e-11	1.2e-10
FBgn0036574	-0.9	10.8539	1.4e-11	1.5e-10
FBgn0001078	-1.06	10.8539	1.4e-11	1.6e-10
FBgn0002962	-1.43	10.7696	1.7e-11	1.8e-10
FBgn0266211	-1.52	10.7212	1.9e-11	2e-10
FBgn0023395	-0.86	10.6778	2.1e-11	2.2e-10
FBgn0029694	-1.97	10.585	2.6e-11	2.8e-10
FBgn0038679	-1.01	10.585	2.6e-11	2.8e-10
FBgn0026063	-1.14	10.4949	3.2e-11	3.3e-10
FBgn0083978	-1.13	10.3979	4e-11	4.1e-10
FBgn0031301	-2.26	10.3872	4.1e-11	4.1e-10
FBgn0037290	-1.12	10.1805	6.6e-11	6.5e-10
FBgn0260812	-1.79	10.1308	7.4e-11	7.2e-10
FBgn0035309	-1.71	10.0269	9.4e-11	9e-10
FBgn0004009	-1.64	10	1e-10	9.8e-10
FBgn0035918	-0.97	10	1e-10	9.9e-10
FBgn0000588	-0.83	9.82391	1.5e-10	1.4e-09
FBgn0031829	-0.8	9.76955	1.7e-10	1.6e-09
FBgn0037975	-1.49	9.67778	2.1e-10	1.9e-09
FBgn0031961	-1.29	9.67778	2.1e-10	1.9e-09
FBgn0038526	-2.55	9.61979	2.4e-10	2.1e-09
FBgn0263039	-1.3	9.56864	2.7e-10	2.4e-09
FBgn0260399	-0.81	9.56864	2.7e-10	2.4e-09
FBgn0037296	-1.52	9.45593	3.5e-10	3e-09
FBgn0036282	-2.24	9.35655	4.4e-10	3.9e-09
FBgn0015550	-0.97	9.31876	4.8e-10	4.1e-09
FBgn0039644	-0.92	9.1549	7e-10	6e-09
FBgn0035996	-1.19	9.04576	9e-10	7.5e-09
FBgn0260959	-0.67	8.79588	1.6e-09	1.3e-08
FBgn0030028	-1.13	8.79588	1.6e-09	1.3e-08
FBgn0266777	-0.94	8.76955	1.7e-09	1.4e-08
FBgn0036732	-0.91	8.55284	2.8e-09	2.2e-08
FBgn0033519	-2.08	8.46852	3.4e-09	2.6e-08
FBgn0039756	-1.17	8.45593	3.5e-09	2.7e-08
FBgn0034850	-1.63	8.4318	3.7e-09	2.9e-08
FBgn0051231	-1.57	8.38722	4.1e-09	3.1e-08
FBgn0004400	-1.39	8.03621	9.2e-09	6.7e-08
FBgn0039630	-1.39	7.95861	1.1e-08	7.8e-08
FBgn0004956	-1.48	7.85387	1.4e-08	1e-07
FBgn0003250	-1.08	7.82391	1.5e-08	1e-07
FBgn0261446	-0.98	7.58503	2.6e-08	1.8e-07
FBgn0267635	-1.38	7.56864	2.7e-08	1.8e-07
FBgn0024222	-0.7	7.50864	3.1e-08	2.1e-07
FBgn0039238	-1.26	7.49485	3.2e-08	2.1e-07
FBgn0038273	-1.11	7.4318	3.7e-08	2.5e-07
FBgn0041102	-1.65	7.39794	4e-08	2.6e-07
FBgn0033889	-0.65	7.1549	7e-08	4.5e-07
FBgn0010041	-2.2	7.07572	8.4e-08	5.3e-07
FBgn0042206	-1.92	7.07572	8.4e-08	5.3e-07
FBgn0053509	-0.84	6.85387	1.4e-07	8.7e-07
FBgn0034187	-0.96	6.79588	1.6e-07	9.9e-07
FBgn0032680	-1.58	6.79588	1.6e-07	1e-06
FBgn0015926	-0.69	6.74473	1.8e-07	1.1e-06
FBgn0031053	-0.76	6.74473	1.8e-07	1.1e-06
FBgn0050147	-0.81	6.74473	1.8e-07	1.1e-06
FBgn0000163	-0.54	6.60206	2.5e-07	1.5e-06
FBgn0052436	-0.65	6.5376	2.9e-07	1.7e-06
FBgn0034566	-1.32	6.5376	2.9e-07	1.7e-06
FBgn0267967	-0.6	6.49485	3.2e-07	1.9e-06
FBgn0039564	-0.88	6.45593	3.5e-07	2e-06
FBgn0036368	-0.72	6.34679	4.5e-07	2.5e-06
FBgn0037759	-0.75	6.30103	5e-07	2.8e-06
FBgn0011674	-0.98	6.284	5.2e-07	2.9e-06
FBgn0031296	-1.9	6.27572	5.3e-07	2.9e-06
FBgn0263967	-1.43	6.25964	5.5e-07	3e-06
FBgn0266808	-1.66	6.22915	5.9e-07	3.3e-06
FBgn0262987	-1.29	6.18046	6.6e-07	3.6e-06
FBgn0001120	-0.95	6.18046	6.6e-07	3.6e-06
FBgn0030510	-0.72	6.09151	8.1e-07	4.4e-06
FBgn0263660	-2.12	6.05552	8.8e-07	4.7e-06
FBgn0040496	-2.07	6	1e-06	5.4e-06
FBgn0265985	-1.83	5.92082	1.2e-06	6.2e-06
FBgn0053508	-0.71	5.92082	1.2e-06	6.4e-06
FBgn0052445	-1.66	5.88606	1.3e-06	6.6e-06
FBgn0003401	-0.89	5.82391	1.5e-06	7.8e-06
FBgn0264365	-1.82	5.46852	3.4e-06	1.6e-05
FBgn0264554	-1.22	5.45593	3.5e-06	1.7e-05
FBgn0036715	-0.63	5.3279	4.7e-06	2.2e-05
FBgn0264984	-1.43	5.30103	5e-06	2.4e-05
FBgn0031261	-1.03	5.284	5.2e-06	2.4e-05
FBgn0267126	-1.31	5.26761	5.4e-06	2.5e-05
FBgn0002930	-1.07	4.85387	1.4e-05	6e-05
FBgn0034540	-0.75	4.79588	1.6e-05	6.9e-05
FBgn0033112	-1.27	4.76955	1.7e-05	7.4e-05
FBgn0016075	-0.6	4.72125	1.9e-05	8.2e-05
FBgn0031975	-0.77	4.67778	2.1e-05	8.8e-05
FBgn0033079	-1.24	4.63827	2.3e-05	9.5e-05
FBgn0038151	-1.09	4.58503	2.6e-05	0.00011
FBgn0259977	-1.56	4.56864	2.7e-05	0.00011
FBgn0036157	-1.21	4.50864	3.1e-05	0.00013
FBgn0000808	-0.88	4.48149	3.3e-05	0.00013
FBgn0083121	-1.2	4.4437	3.6e-05	0.00015
FBgn0036568	-1.13	4.4318	3.7e-05	0.00015
FBgn0032598	-0.87	4.42022	3.8e-05	0.00015
FBgn0267788	-1.48	4.39794	4e-05	0.00016
FBgn0038105	-1.13	4.31876	4.8e-05	0.00019
FBgn0262624	-0.9	4.27572	5.3e-05	0.00021
FBgn0036584	-1.63	4.22185	6e-05	0.00023
FBgn0036503	-1.17	4.14267	7.2e-05	0.00028
FBgn0000022	-1.41	4.14267	7.2e-05	0.00028
FBgn0038550	-1.05	4.12494	7.5e-05	0.00029
FBgn0044028	-0.93	4.04096	9.1e-05	0.00034
FBgn0037751	-0.83	3.92082	0.00012	0.00043
FBgn0032452	-0.74	3.88606	0.00013	0.00046
FBgn0051875	-0.72	3.85387	0.00014	0.00051
FBgn0029970	-0.67	3.85387	0.00014	0.00051
FBgn0039728	1	3.85387	0.00014	0.00051
FBgn0085236	-1.14	3.85387	0.00014	0.00051
FBgn0032294	-1.58	3.72125	0.00019	0.00067
FBgn0033153	-0.54	3.60206	0.00025	0.00085
FBgn0035847	-1.27	3.50864	0.00031	0.001
FBgn0035151	-0.83	3.50864	0.00031	0.001
FBgn0003733	-0.57	3.46852	0.00034	0.0011
FBgn0085245	-0.98	3.40894	0.00039	0.0013
FBgn0019661	-0.31	3.38722	0.00041	0.0013
FBgn0002592	-0.74	3.33724	0.00046	0.0015
FBgn0038978	-1.19	3.30103	0.0005	0.0016
FBgn0002873	-0.43	3.29243	0.00051	0.0016
FBgn0000826	-0.92	3.23657	0.00058	0.0018
FBgn0028740	-1.08	3.21467	0.00061	0.0019
FBgn0263444	-0.8	3.21467	0.00061	0.0019
FBgn0027560	-0.78	3.16115	0.00069	0.0021
FBgn0003174	-0.53	3.13077	0.00074	0.0023
FBgn0030859	-0.73	2.95861	0.0011	0.0032
FBgn0000355	-1.13	2.95861	0.0011	0.0033
FBgn0037916	-0.87	2.92082	0.0012	0.0036
FBgn0267637	-1.36	2.92082	0.0012	0.0036
FBgn0033353	-1.24	2.82391	0.0015	0.0044
FBgn0043799	-0.64	2.76955	0.0017	0.0049
FBgn0010109	-0.6	2.67778	0.0021	0.0058
FBgn0039094	-0.56	2.65758	0.0022	0.006
FBgn0034411	-0.96	2.65758	0.0022	0.006
FBgn0031844	-0.6	2.63827	0.0023	0.0063
FBgn0050485	-1.07	2.60206	0.0025	0.0068
FBgn0020377	-0.49	2.58503	0.0026	0.007
FBgn0036730	-0.84	2.56864	0.0027	0.0073
FBgn0031563	-1.07	2.37675	0.0042	0.011
FBgn0034605	-1.19	2.37675	0.0042	0.011
FBgn0028379	-0.94	2.30103	0.005	0.012
FBgn0032089	-0.99	2.1549	0.007	0.017
FBgn0038252	-0.8	2.10237	0.0079	0.019
FBgn0035955	-0.66	2.08092	0.0083	0.019
FBgn0266042	-0.46	2.01773	0.0096	0.022
FBgn0033096	-0.73	1.92082	0.012	0.026
FBgn0032374	-0.94	1.85387	0.014	0.032
FBgn0030931	-0.75	1.82391	0.015	0.032
FBgn0262970	-0.64	1.76955	0.017	0.036
FBgn0033963	-0.88	1.69897	0.02	0.042
FBgn0037086	-0.93	1.69897	0.02	0.042
FBgn0037059	-0.72	1.61979	0.024	0.05
FBgn0035501	-0.45	1.60206	0.025	0.051
FBgn0004360	-0.66	1.55284	0.028	0.056
FBgn0036125	-0.62	1.52288	0.03	0.06
FBgn0029879	-0.61	1.46852	0.034	0.066
FBgn0025620	-0.73	1.42022	0.038	0.073
FBgn0030925	-0.69	1.39794	0.04	0.076
FBgn0016031	-0.37	1.39794	0.04	0.077
FBgn0259849	0.63	1.27572	0.053	0.097
FBgn0004649	-0.36	1.10237	0.079	0.14
FBgn0030647	-0.49	1.05552	0.088	0.15
FBgn0028581	-0.38	0.958607	0.11	0.17
FBgn0260482	0.41	0.920819	0.12	0.19
FBgn0029606	0.41	0.886057	0.13	0.21
FBgn0052557	0.22	0.886057	0.13	0.21
FBgn0053221	-0.35	0.823909	0.15	0.23
FBgn0016036	-0.54	0.823909	0.15	0.24
FBgn0260238	-0.28	0.79588	0.16	0.25
FBgn0038173	-0.37	0.69897	0.2	0.29
FBgn0063492	-0.31	0.677781	0.21	0.31
FBgn0034435	-0.27	0.677781	0.21	0.31
FBgn0267468	-0.29	0.638272	0.23	0.33
FBgn0262532	-0.33	0.638272	0.23	0.33
FBgn0014931	-0.23	0.619789	0.24	0.34
FBgn0029722	-0.27	0.585027	0.26	0.37
FBgn0030373	-0.33	0.443697	0.36	0.47
FBgn0262108	0.25	0.420216	0.38	0.49
FBgn0029993	-0.23	0.408935	0.39	0.51
FBgn0030359	-0.21	0.366532	0.43	0.54
FBgn0030207	-0.16	0.337242	0.46	0.57
FBgn0034943	0.21	0.327902	0.47	0.58
FBgn0030880	-0.11	0.251812	0.56	0.66
FBgn0050484	-0.14	0.244125	0.57	0.67
FBgn0030511	0.11	0.244125	0.57	0.67
FBgn0033610	-0.19	0.21467	0.61	0.71
FBgn0030455	0.08	0.154902	0.7	0.79
FBgn0030722	0.08	0.09691	0.8	0.86
FBgn0031775	-0.07	0.0861861	0.82	0.88
FBgn0030691	-0.03	0.0555173	0.88	0.92
FBgn0004513	0	0	1	1
FBgn0267630	0	0	1	1

## Sheet: F_F-tSDS in MALES
	logFC	-log10(p value)	PValue	FDR
FBgn0005390	0.73	1.74473	0.018	0.038
FBgn0040104	1	1.76955	0.017	0.036
FBgn0040817	0.95	1.95861	0.011	0.025
FBgn0038342	0.86	2.02687	0.0094	0.022
FBgn0267181	0.68	2.18709	0.0065	0.016
FBgn0053544	0.89	2.17393	0.0067	0.016
FBgn0046689	1.14	2.22185	0.006	0.015
FBgn0034622	0.64	2.27572	0.0053	0.013
FBgn0031080	0.94	2.35655	0.0044	0.011
FBgn0053527	1.36	2.4318	0.0037	0.0096
FBgn0032614	0.76	2.45593	0.0035	0.0092
FBgn0265301	0.93	2.56864	0.0027	0.0073
FBgn0037553	1.25	2.60206	0.0025	0.0067
FBgn0000644	0.68	2.65758	0.0022	0.0061
FBgn0030408	0.91	2.67778	0.0021	0.0059
FBgn0035193	1.41	2.67778	0.0021	0.0058
FBgn0031811	0.93	2.69897	0.002	0.0056
FBgn0036806	1.15	2.69897	0.002	0.0056
FBgn0016684	1.58	2.74473	0.0018	0.005
FBgn0032603	0.97	2.82391	0.0015	0.0042
FBgn0030258	0.57	2.85387	0.0014	0.0041
FBgn0032900	0.85	2.85387	0.0014	0.0041
FBgn0035975	0.95	3.03152	0.00093	0.0028
FBgn0085736	1.57	3.06048	0.00087	0.0026
FBgn0259193	1.29	3.08092	0.00083	0.0025
FBgn0031702	0.83	3.18046	0.00066	0.0021
FBgn0051997	0.49	3.18046	0.00066	0.0021
FBgn0264385	1.15	3.3098	0.00049	0.0016
FBgn0267025	0.92	3.33724	0.00046	0.0015
FBgn0003046	1.24	3.35655	0.00044	0.0014
FBgn0030586	1.32	3.40894	0.00039	0.0013
FBgn0036875	1.03	3.52288	0.0003	0.001
FBgn0041105	0.78	3.55284	0.00028	0.00094
FBgn0025456	1.61	3.60206	0.00025	0.00085
FBgn0267060	1.2	3.65758	0.00022	0.00076
FBgn0041710	1.55	3.76955	0.00017	0.00061
FBgn0036288	0.81	3.76955	0.00017	0.00061
FBgn0030927	1.19	3.79588	0.00016	0.00058
FBgn0037534	1.33	3.79588	0.00016	0.00057
FBgn0034639	1.12	3.88606	0.00013	0.00048
FBgn0030234	0.83	3.92082	0.00012	0.00045
FBgn0051528	1.11	3.92082	0.00012	0.00044
FBgn0036789	1.11	4.00436	9.9e-05	0.00037
FBgn0038140	1.15	4.01323	9.7e-05	0.00036
FBgn0083943	1.65	4.05552	8.8e-05	0.00033
FBgn0051370	1.03	4.22915	5.9e-05	0.00023
FBgn0010433	1.68	4.25181	5.6e-05	0.00022
FBgn0083972	1.41	4.29243	5.1e-05	0.0002
FBgn0027341	1.24	4.38722	4.1e-05	0.00016
FBgn0023521	0.97	4.38722	4.1e-05	0.00016
FBgn0083228	0.67	4.4318	3.7e-05	0.00015
FBgn0032337	1	4.46852	3.4e-05	0.00014
FBgn0011828	1.03	4.49485	3.2e-05	0.00013
FBgn0033635	0.79	4.60206	2.5e-05	0.00011
FBgn0261584	1.21	4.65758	2.2e-05	9.2e-05
FBgn0032119	1.24	4.67778	2.1e-05	8.9e-05
FBgn0039131	1.86	4.69897	2e-05	8.6e-05
FBgn0016061	0.77	4.69897	2e-05	8.4e-05
FBgn0019985	0.58	4.85387	1.4e-05	6e-05
FBgn0038542	1.06	4.92082	1.2e-05	5.3e-05
FBgn0265497	1.18	4.95861	1.1e-05	5e-05
FBgn0030159	1.2	5.16115	6.9e-06	3.2e-05
FBgn0032820	1.15	5.19382	6.4e-06	2.9e-05
FBgn0038139	1.3	5.30103	5e-06	2.4e-05
FBgn0029864	0.59	5.3098	4.9e-06	2.3e-05
FBgn0030913	0.63	5.38722	4.1e-06	2e-05
FBgn0051436	1.29	5.38722	4.1e-06	2e-05
FBgn0036860	1.34	5.48149	3.3e-06	1.6e-05
FBgn0263116	0.83	5.60206	2.5e-06	1.3e-05
FBgn0033885	1.63	5.56864	2.7e-06	1.3e-05
FBgn0267322	1.57	5.63827	2.3e-06	1.2e-05
FBgn0027600	1.79	5.61979	2.4e-06	1.2e-05
FBgn0264748	1.52	5.76955	1.7e-06	8.8e-06
FBgn0044050	2.86	5.82391	1.5e-06	7.7e-06
FBgn0031957	3.05	6.04096	9.1e-07	4.9e-06
FBgn0266072	2.08	6.10791	7.8e-07	4.2e-06
FBgn0038079	1.34	6.12494	7.5e-07	4.1e-06
FBgn0032338	0.86	6.11919	7.6e-07	4.1e-06
FBgn0032911	1.07	6.23657	5.8e-07	3.2e-06
FBgn0035914	0.85	6.26761	5.4e-07	3e-06
FBgn0037386	3.75	6.39794	4e-07	2.3e-06
FBgn0029932	1.69	6.39794	4e-07	2.3e-06
FBgn0262533	1.91	6.45593	3.5e-07	2e-06
FBgn0052006	1.1	6.49485	3.2e-07	1.9e-06
FBgn0036183	1.32	6.79588	1.6e-07	9.5e-07
FBgn0038156	0.83	6.92082	1.2e-07	7.5e-07
FBgn0051324	1.39	7.24413	5.7e-08	3.7e-07
FBgn0266750	1.35	7.25181	5.6e-08	3.6e-07
FBgn0035544	2.37	7.45593	3.5e-08	2.3e-07
FBgn0032601	1.72	7.49485	3.2e-08	2.2e-07
FBgn0030653	1.21	7.48149	3.3e-08	2.2e-07
FBgn0037519	1.52	7.50864	3.1e-08	2.1e-07
FBgn0022710	1.23	7.61979	2.4e-08	1.7e-07
FBgn0003068	1.1	7.61979	2.4e-08	1.7e-07
FBgn0030993	-1.23	7.67778	2.1e-08	1.4e-07
FBgn0003683	1.28	7.88606	1.3e-08	9.4e-08
FBgn0264986	1.7	7.88606	1.3e-08	9.3e-08
FBgn0027578	2.71	7.92082	1.2e-08	8.6e-08
FBgn0263200	1.19	8.01323	9.7e-09	7e-08
FBgn0261089	0.83	8.05061	8.9e-09	6.5e-08
FBgn0266624	1.85	8.10791	7.8e-09	5.7e-08
FBgn0263076	1.3	8.12494	7.5e-09	5.6e-08
FBgn0025687	1.31	8.18046	6.6e-09	4.9e-08
FBgn0001320	1.72	8.52288	3e-09	2.3e-08
FBgn0033830	2.55	8.61979	2.4e-09	1.9e-08
FBgn0037475	1.07	8.92082	1.2e-09	1e-08
FBgn0015919	0.95	8.92082	1.2e-09	9.7e-09
FBgn0030260	1.09	9	1e-09	8.7e-09
FBgn0261703	0.8	9	1e-09	8.5e-09
FBgn0028407	1.29	9.29243	5.1e-10	4.4e-09
FBgn0039151	2.03	9.3098	4.9e-10	4.2e-09
FBgn0038814	1.41	9.35655	4.4e-10	3.8e-09
FBgn0261953	0.88	9.50864	3.1e-10	2.7e-09
FBgn0051051	0.91	9.58503	2.6e-10	2.3e-09
FBgn0031948	1	9.67778	2.1e-10	1.9e-09
FBgn0085228	2.83	9.76955	1.7e-10	1.6e-09
FBgn0003515	2.86	9.76955	1.7e-10	1.6e-09
FBgn0003896	0.66	9.79588	1.6e-10	1.5e-09
FBgn0004619	0.97	9.76955	1.7e-10	1.5e-09
FBgn0040842	2.69	9.82391	1.5e-10	1.4e-09
FBgn0031939	1.66	9.82391	1.5e-10	1.4e-09
FBgn0036259	1.34	9.79588	1.6e-10	1.4e-09
FBgn0027657	1.04	10.1427	7.2e-11	7e-10
FBgn0034804	1.07	10.2218	6e-11	5.9e-10
FBgn0035578	1.24	10.301	5e-11	5e-10
FBgn0264746	1.56	10.3468	4.5e-11	4.5e-10
FBgn0039916	1.35	10.3665	4.3e-11	4.4e-10
FBgn0031515	1.8	10.5229	3e-11	3.1e-10
FBgn0032405	2.4	10.7696	1.7e-11	1.8e-10
FBgn0031097	1.72	10.7696	1.7e-11	1.8e-10
FBgn0000527	1.56	10.9208	1.2e-11	1.3e-10
FBgn0261842	1.21	10.9586	1.1e-11	1.2e-10
FBgn0003328	0.86	11.0044	9.9e-12	1.1e-10
FBgn0033942	1.77	11.0458	9e-12	1e-10
FBgn0036179	1.02	11.0506	8.9e-12	9.9e-11
FBgn0262737	0.74	11.1739	6.7e-12	7.6e-11
FBgn0036433	1.41	11.2441	5.7e-12	6.5e-11
FBgn0032140	2.05	11.3188	4.8e-12	5.5e-11
FBgn0262858	1.22	11.4089	3.9e-12	4.5e-11
FBgn0031081	0.78	11.4437	3.6e-12	4.2e-11
FBgn0051323	1.21	11.5376	2.9e-12	3.4e-11
FBgn0051361	1.05	11.6198	2.4e-12	2.9e-11
FBgn0014179	1.48	11.6021	2.5e-12	2.9e-11
FBgn0003312	2.24	11.699	2e-12	2.4e-11
FBgn0031005	0.9	11.7959	1.6e-12	2e-11
FBgn0014380	1.49	11.8239	1.5e-12	1.9e-11
FBgn0039225	1.57	11.9586	1.1e-12	1.4e-11
FBgn0036485	0.99	11.9586	1.1e-12	1.3e-11
FBgn0031858	0.96	12.041	9.1e-13	1.2e-11
FBgn0051708	1.47	12.0809	8.3e-13	1.1e-11
FBgn0085420	1.1	12.1192	7.6e-13	9.8e-12
FBgn0036677	3.69	12.1739	6.7e-13	8.7e-12
FBgn0038828	0.93	12.2007	6.3e-13	8.2e-12
FBgn0014427	2.09	12.2757	5.3e-13	6.9e-12
FBgn0259707	1.05	12.3468	4.5e-13	6e-12
FBgn0034286	1.09	12.3979	4e-13	5.3e-12
FBgn0039897	0.84	12.4202	3.8e-13	5.1e-12
FBgn0266376	1.38	12.4685	3.4e-13	4.5e-12
FBgn0031146	2.66	12.585	2.6e-13	3.5e-12
FBgn0031220	1.95	12.6383	2.3e-13	3.1e-12
FBgn0052647	0.91	12.7447	1.8e-13	2.6e-12
FBgn0039075	0.83	12.7959	1.6e-13	2.2e-12
FBgn0039089	0.88	12.8539	1.4e-13	1.9e-12
FBgn0263072	0.74	12.9586	1.1e-13	1.6e-12
FBgn0020300	2.17	12.9586	1.1e-13	1.6e-12
FBgn0019809	2.25	13	1e-13	1.5e-12
FBgn0052412	1.02	13.0915	8.1e-14	1.2e-12
FBgn0250907	1.01	13.4949	3.2e-14	4.9e-13
FBgn0004003	8.43	13.6198	2.4e-14	3.7e-13
FBgn0030796	1.46	13.7696	1.7e-14	2.8e-13
FBgn0085354	1.46	13.7959	1.6e-14	2.6e-13
FBgn0083991	1.31	14.0809	8.3e-15	1.4e-13
FBgn0019952	1.32	14.1079	7.8e-15	1.3e-13
FBgn0036791	1.4	14.1938	6.4e-15	1.1e-13
FBgn0050197	1.03	14.284	5.2e-15	8.8e-14
FBgn0031791	2.42	14.3098	4.9e-15	8.2e-14
FBgn0036550	1.74	14.3665	4.3e-15	7.2e-14
FBgn0259150	1.02	14.4949	3.2e-15	5.6e-14
FBgn0085399	1	14.5376	2.9e-15	5.1e-14
FBgn0025625	0.72	14.7959	1.6e-15	2.9e-14
FBgn0260499	0.78	14.8861	1.3e-15	2.3e-14
FBgn0033249	1.13	14.9208	1.2e-15	2.2e-14
FBgn0025687	0.98	14.9586	1.1e-15	2.1e-14
FBgn0028644	1.51	15.0223	9.5e-16	1.8e-14
FBgn0031627	1.38	15.0223	9.5e-16	1.8e-14
FBgn0038087	1.07	15.0605	8.7e-16	1.6e-14
FBgn0025693	1.46	15.0969	8e-16	1.5e-14
FBgn0015524	1.19	15.1675	6.8e-16	1.3e-14
FBgn0001255	2.55	15.1487	7.1e-16	1.3e-14
FBgn0263117	2.31	15.2596	5.5e-16	1.1e-14
FBgn0029830	1.25	15.3372	4.6e-16	9e-15
FBgn0052333	1.02	15.4318	3.7e-16	7.3e-15
FBgn0034788	0.89	15.4318	3.7e-16	7.3e-15
FBgn0019643	1.24	15.5686	2.7e-16	5.3e-15
FBgn0036926	0.99	15.7959	1.6e-16	3.2e-15
FBgn0032683	1.72	15.8539	1.4e-16	2.9e-15
FBgn0039282	0.88	15.9208	1.2e-16	2.5e-15
FBgn0037166	1.25	16.0362	9.2e-17	1.9e-15
FBgn0036821	1.28	16.0655	8.6e-17	1.8e-15
FBgn0266346	1.14	16.1612	6.9e-17	1.5e-15
FBgn0038250	1.89	16.301	5e-17	1.1e-15
FBgn0052204	1.18	16.2757	5.3e-17	1.1e-15
FBgn0013433	0.99	16.3665	4.3e-17	9.3e-16
FBgn0085414	0.85	16.4089	3.9e-17	8.6e-16
FBgn0259239	0.94	16.4202	3.8e-17	8.4e-16
FBgn0034396	1.11	16.4318	3.7e-17	8.2e-16
FBgn0051728	2.59	16.4437	3.6e-17	7.9e-16
FBgn0039054	0.96	16.4437	3.6e-17	7.9e-16
FBgn0033031	1.01	16.7696	1.7e-17	4e-16
FBgn0032343	1.09	16.8861	1.3e-17	2.9e-16
FBgn0000039	1.01	16.9586	1.1e-17	2.7e-16
FBgn0038839	1.08	16.9586	1.1e-17	2.6e-16
FBgn0004622	1.19	17.1612	6.9e-18	1.6e-16
FBgn0264494	1.12	17.4685	3.4e-18	8.6e-17
FBgn0033717	1.52	17.5376	2.9e-18	7.2e-17
FBgn0260746	1.43	17.7959	1.6e-18	4e-17
FBgn0031955	0.93	17.9586	1.1e-18	2.8e-17
FBgn0050172	1.12	18.0706	8.5e-19	2.3e-17
FBgn0039530	1.09	18.0862	8.2e-19	2.2e-17
FBgn0261612	2.22	18.2366	5.8e-19	1.6e-17
FBgn0259163	0.86	18.3768	4.2e-19	1.2e-17
FBgn0267252	1.04	18.5686	2.7e-19	7.6e-18
FBgn0029804	3.14	18.7959	1.6e-19	4.7e-18
FBgn0041087	1.27	18.7959	1.6e-19	4.6e-18
FBgn0033438	1.35	18.8539	1.4e-19	4.1e-18
FBgn0036846	1.21	19	1e-19	3.1e-18
FBgn0000567	1.57	19.1192	7.6e-20	2.3e-18
FBgn0028523	1.12	19.1192	7.6e-20	2.3e-18
FBgn0039099	3.38	19.1487	7.1e-20	2.1e-18
FBgn0000449	2.67	19.3188	4.8e-20	1.5e-18
FBgn0025391	1.78	19.3979	4e-20	1.2e-18
FBgn0085383	1.15	19.4559	3.5e-20	1.1e-18
FBgn0010240	0.88	19.4815	3.3e-20	1e-18
FBgn0037835	1.82	19.5086	3.1e-20	9.7e-19
FBgn0051781	2.15	19.5229	3e-20	9.6e-19
FBgn0259822	1.04	19.6021	2.5e-20	7.9e-19
FBgn0038172	2.2	19.7696	1.7e-20	5.4e-19
FBgn0038720	1.53	19.9208	1.2e-20	3.9e-19
FBgn0032022	3.02	20.0555	8.8e-21	2.9e-19
FBgn0034636	1.37	20.2076	6.2e-21	2.1e-19
FBgn0051665	1.05	20.3665	4.3e-21	1.5e-19
FBgn0031866	1.01	20.4437	3.6e-21	1.3e-19
FBgn0038092	1.4	20.6383	2.3e-21	8.2e-20
FBgn0052944	1.11	20.8861	1.3e-21	4.9e-20
FBgn0005677	1.45	20.8861	1.3e-21	4.8e-20
FBgn0037323	4	20.9586	1.1e-21	4.1e-20
FBgn0037472	1.17	20.9586	1.1e-21	4.1e-20
FBgn0020445	2.95	21.1249	7.5e-22	2.9e-20
FBgn0037521	1.17	21.4437	3.6e-22	1.4e-20
FBgn0263354	1.14	21.4437	3.6e-22	1.4e-20
FBgn0036890	1.02	21.6198	2.4e-22	9.7e-21
FBgn0024179	0.96	21.699	2e-22	8.2e-21
FBgn0024189	0.94	21.9208	1.2e-22	5.1e-21
FBgn0038815	0.92	22.3665	4.3e-23	1.9e-21
FBgn0031414	1.08	22.7447	1.8e-23	8.1e-22
FBgn0037375	1.08	22.8539	1.4e-23	6.3e-22
FBgn0039637	1.24	23.0969	8e-24	3.8e-22
FBgn0039617	1.21	23.2147	6.1e-24	2.9e-22
FBgn0053494	1.41	23.4685	3.4e-24	1.7e-22
FBgn0261046	1.17	23.6576	2.2e-24	1.1e-22
FBgn0261514	1.81	23.8539	1.4e-24	7e-23
FBgn0005658	1.75	23.8861	1.3e-24	6.7e-23
FBgn0039257	1.4	23.9586	1.1e-24	5.9e-23
FBgn0037130	1.05	24.0269	9.4e-25	4.9e-23
FBgn0052407	2.38	24.0223	9.5e-25	4.9e-23
FBgn0033484	1.1	24.1308	7.4e-25	3.9e-23
FBgn0033268	1.4	24.3468	4.5e-25	2.4e-23
FBgn0264502	0.99	24.6021	2.5e-25	1.4e-23
FBgn0032297	1.98	24.7447	1.8e-25	1e-23
FBgn0042696	1	24.8239	1.5e-25	8.4e-24
FBgn0035625	4.72	24.9586	1.1e-25	6.3e-24
FBgn0034103	1.97	25.1805	6.6e-26	3.8e-24
FBgn0035049	1.37	25.3098	4.9e-26	2.8e-24
FBgn0032731	1.14	25.4559	3.5e-26	2e-24
FBgn0069969	1.13	25.7696	1.7e-26	9.9e-25
FBgn0001224	1.58	26.0044	9.9e-27	6e-25
FBgn0033108	1.18	26.6383	2.3e-27	1.5e-25
FBgn0024294	4.53	26.7959	1.6e-27	1e-25
FBgn0037515	1.28	27.2147	6.1e-28	4.2e-26
FBgn0261673	1.57	27.2441	5.7e-28	4e-26
FBgn0034897	1.32	27.2757	5.3e-28	3.7e-26
FBgn0038202	1.25	27.6198	2.4e-28	1.8e-26
FBgn0036816	1.5	27.6576	2.2e-28	1.6e-26
FBgn0032264	1.88	27.7212	1.9e-28	1.5e-26
FBgn0038693	1.27	28.9208	1.2e-29	9.6e-28
FBgn0261840	3.64	29.1612	6.9e-30	5.7e-28
FBgn0000557	1.25	29.7447	1.8e-30	1.5e-28
FBgn0034128	2.2	30.8539	1.4e-31	1.3e-29
FBgn0037503	5.02	31.1024	7.9e-32	7.3e-30
FBgn0005612	1.94	31.4202	3.8e-32	3.7e-30
FBgn0001089	2.54	32.5528	2.8e-33	2.7e-31
FBgn0039938	1.62	33.0044	9.9e-34	1e-31
FBgn0026438	1.14	33.2596	5.5e-34	5.7e-32
FBgn0039723	2.97	34.5376	2.9e-35	3.2e-33
FBgn0034997	1.81	35	1e-35	1.1e-33
FBgn0000157	1.84	35.3468	4.5e-36	5e-34
FBgn0051038	1.58	35.6198	2.4e-36	2.8e-34
FBgn0001227	1.52	35.9586	1.1e-36	1.3e-34
FBgn0050359	2.61	36.7696	1.7e-37	2.1e-35
FBgn0039758	4.13	37.1135	7.7e-38	9.6e-36
FBgn0004865	3.81	39.0315	9.3e-40	1.3e-37
FBgn0001229	2.78	45.8539	1.4e-46	2.3e-44
FBgn0266202	10.46	46.5528	2.8e-47	4.9e-45
FBgn0266175	10.34	47.4318	3.7e-48	6.6e-46
FBgn0000024	1.37	48.585	2.6e-49	5.2e-47
FBgn0015776	2.06	53.0088	9.8e-54	2.2e-51
FBgn0263219	1.43	53.1135	7.7e-54	1.7e-51
FBgn0001253	3.05	60.1192	7.6e-61	2.1e-58
FBgn0031419	10.81	65.4437	3.6e-66	1.1e-63
FBgn0034126	11.51	75.7959	1.6e-76	6.7e-74
FBgn0043069	11.84	106.42	3.8e-107	2.7e-104
FBgn0036934	13.21	188.824	1.5e-189	3.4e-186
FBgn0011276	0.55	1.5376	0.029	0.058
FBgn0038343	0.68	1.48149	0.033	0.065
FBgn0037836	0.74	1.38722	0.041	0.078
FBgn0031550	0.58	1.36653	0.043	0.08
FBgn0030615	0.5	1.25181	0.056	0.1
FBgn0030326	0.8	1.24413	0.057	0.1
FBgn0259215	0.5	1.20066	0.063	0.11
FBgn0264793	0.59	1.19382	0.064	0.11
FBgn0037280	0.68	1.03621	0.092	0.15
FBgn0032470	0.54	1	0.1	0.17
FBgn0035189	0.41	0.853872	0.14	0.22
FBgn0030332	0.34	0.79588	0.16	0.25
FBgn0263997	-0.2	0.619789	0.24	0.34
FBgn0029821	-0.35	0.508638	0.31	0.42
FBgn0028562	0.24	0.376751	0.42	0.53
FBgn0030073	-0.3	0.346787	0.45	0.56
FBgn0262686	0.26	0.309804	0.49	0.6
FBgn0040099	0.36	0.267606	0.54	0.64
FBgn0034736	0.16	0.187087	0.65	0.74
FBgn0037562	-0.1	0.102373	0.79	0.85
FBgn0034920	-0.11	0.0861861	0.82	0.88
FBgn0029690	0.13	0.0655015	0.86	0.9
FBgn0037144	-0.03	0.0268721	0.94	0.96

## Sheet: README
edgeR.femaleDfJ5_ts1_ts1 sheet contains all raw data of the DE analysis with edgeR for the comparision DfJ5_ts1 vs ts1 (females), and includes all genes (Figure 4C-D).
edgeR.maleDfJ5_ts1_ts1 sheet contains all raw data of the DE analysis with edgeR for the comparision DfJ5_ts1 vs ts1 (males), and includes all genes (Figure 4E-F).
Sheets from C_ to F_ contain all raw data of the DE analysis with edgeR for the comparision DfJ5_ts1 vs ts1, and includes the M-tSDS and F-tSDS genes in male and females tissues. A column with the -log10(p value) is included for the Volcano plots.
