# Supplementary material for: TrxT and dhd are dispensable for Drosophila brain development but essential for l(3)mbt brain tumour growth
Source: EMBO Rep. 2024 May 15;25(7):6. doi: 10.1038/s44319-024-00154-1 (PMC11239866; doi:10.1038/s44319-024-00154-1)
Supplement: Supplementary file 5 — Source data Fig. 4 [file 44319_2024_154_MOESM5_ESM.zip › 4A-B/Numerical data Scatter plots.xlsx]

## Sheet: Gene Expression
gene_id	male ts1	female ts1	male DfJ5_ts1	female DfJ5_ts1
FBgn0000003	97.7292	72.7201	123.987	64.6155
FBgn0000014	1.21042	1.75518	1.57488	3.50078
FBgn0000015	0.385032	0.464638	0.355154	0.880206
FBgn0000017	8.53802	12.8839	12.056	8.21891
FBgn0000018	11.5088	9.9022	10.2943	10.7025
FBgn0000022	1.48671	0.586279	0.653887	0.893393	M-tSDS
FBgn0000024	3.45771	7.99975	7.27132	4.70578
FBgn0000028	1.34651	2.6411	2.46113	1.61322
FBgn0000032	12.8802	14.9264	14.528	19.2612
FBgn0000036	2.72891	5.00441	4.56512	2.9322
FBgn0000037	3.8657	6.48422	5.82733	3.49178
FBgn0000038	7.45136	12.4274	11.1104	8.66743
FBgn0000039	7.30526	16.2785	14.1732	10.3695	F-tSDS
FBgn0000042	1007.46	1512.66	1439.98	1439.1
FBgn0000043	599.408	636.481	643.142	685.524
FBgn0000044	8.26236	33.7129	9.87423	69.1766
FBgn0000046	1.24959	6.03821	2.19533	10.087
FBgn0000052	29.3372	16.9169	16.0131	49.9532
FBgn0000053	14.6259	6.51211	6.31264	95.8401	M-tSDS
FBgn0000054	18.4555	20.4485	21.467	16.9354
FBgn0000055	0.806703	16.3072	3.49763	26.0792
FBgn0000057	15.8052	16.9072	15.9204	21.6334
FBgn0000063	13.3982	10.1354	11.3873	9.41354
FBgn0000064	107.535	66.4802	68.1735	74.9038
FBgn0000071	84.2832	142.658	135.136	217.632
FBgn0000077	7.27051	8.56696	8.13212	9.97671
FBgn0000079	0.0117025	64.3037	0.386562	0.463043
FBgn0000083	46.8561	61.3157	61.6543	77.9476
FBgn0000084	21.6341	36.2849	33.3509	48.5279
FBgn0000092	0.687261	0.432	0.460818	0.352493
FBgn0000097	5.59996	4.37583	4.94109	4.42574
FBgn0000108	24.2045	50.0426	36.9168	27.9363
FBgn0000109	12.4973	10.588	10.6927	15.6059
FBgn0000114	0.675044	1.22012	1.01743	0.81662
FBgn0000115	48.7253	51.749	52.2468	54.1398
FBgn0000116	85.1686	124.151	121.471	96.9431
FBgn0000117	87.3676	123.625	126.26	112.69
FBgn0000119	2.55848	2.79071	2.8898	3.28775
FBgn0000137	27.0949	13.1447	17.2671	13.8245	M-tSDS
FBgn0000139	30.3076	27.8202	27.9968	30.5806
FBgn0000140	23.2143	11.9586	14.9718	11.8923
FBgn0000146	7.68691	4.33404	6.61502	5.23012
FBgn0000147	25.6829	16.5972	18.959	16.7744
FBgn0000150	1329.44	1117.32	1136.26	1351.32
FBgn0000152	7.58172	7.01953	6.9962	7.93279
FBgn0000153	0.545342	0.451327	0.691067	0.605919
FBgn0000157	0.518445	1.59206	1.79848	0.998576	F-tSDS
FBgn0000158	13.8242	11.4278	10.6046	8.45768
FBgn0000163	3.44615	1.63707	2.40513	2.01202	M-tSDS
FBgn0000173	127.788	153.469	145.801	141.559
FBgn0000179	3.00181	4.08836	5.37527	3.83659
FBgn0000180	2.27558	3.68998	3.73955	4.92846
FBgn0000181	854.278	603.117	715.473	690.382
FBgn0000183	7.73317	7.1724	6.97434	5.62243
FBgn0000210	12.4757	17.9323	15.4333	17.3338
FBgn0000212	27.2827	28.5498	27.2612	23.6168
FBgn0000216	61.0973	20.5193	22.8706	17.5966	M-tSDS
FBgn0000221	9.64358	7.9243	6.63899	7.80936
FBgn0000228	7.97408	8.06643	8.45387	7.79614
FBgn0000229	34.9723	47.1284	47.8301	41.7215
FBgn0000233	2.64121	1.75135	2.21361	1.82592
FBgn0000239	28.1677	24.7925	26.1967	25.3717
FBgn0000244	4.40538	5.05951	4.44859	7.80932
FBgn0000246	18.4504	12.4264	14.4864	11.3415
FBgn0000247	9.78906	10.125	9.87833	7.92548
FBgn0000250	10.8795	10.9695	10.7677	14.5994
FBgn0000253	108.384	127.058	113.725	106.747
FBgn0000256	1.27289	1.9416	1.75461	2.47472
FBgn0000257	13.7383	14.2042	14.6718	13.2172
FBgn0000259	44.0347	44.8608	43.1952	35.6632
FBgn0000261	25.0189	27.6351	24.9119	87.7633
FBgn0000273	26.6352	43.1155	41.0558	33.1789
FBgn0000276	0.526041	0.166981	0.454539	0.383989
FBgn0000279	0.485808	0.306512	0.285304	0.456971
FBgn0000283	74.8176	61.369	68.7495	55.3329
FBgn0000286	8.8081	10.7486	10.5416	12.8199
FBgn0000287	4.00629	4.16081	4.27096	3.4257
FBgn0000289	33.2105	37.8658	38.7257	28.5523
FBgn0000299	30.0608	15.4758	13.1439	58.1326
FBgn0000303	2.55029	4.1168	4.15738	3.19932
FBgn0000307	19.0165	18.1351	18.9345	14.4608
FBgn0000308	306.325	380.271	347.702	327.613
FBgn0000316	36.388	23.5397	23.9762	29.4803
FBgn0000317	3.23772	2.31594	2.19913	3.66281
FBgn0000318	69.2815	72.3609	72.7393	84.6904
FBgn0000319	68.1433	92.1318	79.7711	93.8121
FBgn0000320	6.41156	2.20002	2.42075	1.92221	M-tSDS
FBgn0000326	15.767	15.1932	15.3176	21.812
FBgn0000330	11.8231	13.8249	12.0024	15.3819
FBgn0000337	0.206785	0.111544	0.36622	0.471437
FBgn0000339	28.999	30.3712	32.5312	35.1549
FBgn0000346	22.2496	25.999	26.5264	23.5199
FBgn0000351	3.98347	3.54526	3.9185	3.39268
FBgn0000352	18.4427	19.2773	19.4688	14.8581
FBgn0000355	0.505364	0.155464	0.353184	0.121385	M-tSDS
FBgn0000357	1.96774	2.23057	2.07756	1.73966
FBgn0000370	134.557	97.1491	111.031	129.491
FBgn0000376	13.8872	11.7657	12.4959	10.0193
FBgn0000377	36.291	39.6996	38.3276	46.5903
FBgn0000382	9.15029	16.8138	14.6319	10.9019
FBgn0000384	9.8018	10.6165	10.6761	8.14951
FBgn0000392	3.43439	1.64969	2.05604	2.19336	M-tSDS
FBgn0000394	6.70689	4.84606	5.39256	8.51618
FBgn0000395	0.658061	1.01434	0.894297	1.70454
FBgn0000404	39.201	21.2259	24.222	22.0675
FBgn0000405	58.4874	31.1865	37.0832	34.9037
FBgn0000409	82.4653	58.2623	61.1339	61.4128
FBgn0000411	21.0315	26.7957	32.5209	16.8466
FBgn0000412	482.154	394.353	460.999	419.407
FBgn0000414	16.3052	21.0826	19.1446	14.3247
FBgn0000416	95.2995	167.63	139.895	198.507
FBgn0000422	3.77403	4.87575	5.18416	5.14849
FBgn0000426	146.175	127.176	141.07	139.667
FBgn0000442	0.644927	0.840648	0.53622	1.15683
FBgn0000447	90.3845	69.8764	71.3281	95.4964
FBgn0000448	0.422045	0.580651	0.439492	0.999765
FBgn0000449	1.75667	6.07121	10.1636	29.6693	F-tSDS
FBgn0000454	50.8561	44.8963	39.033	87.5566
FBgn0000455	13.8895	20.7892	17.9742	34.8962
FBgn0000459	5.1104	4.52677	4.56746	3.23048
FBgn0000463	9.23465	3.18602	4.84896	3.4384	M-tSDS
FBgn0000464	1.62914	2.65254	2.45162	1.56597
FBgn0000477	18.6586	31.863	35.5982	40.7708
FBgn0000479	2.32472	4.16972	3.2426	3.14999
FBgn0000482	15.2222	18.9933	17.1638	21.0249
FBgn0000489	0.238461	0.458278	0.267511	1.4307
FBgn0000490	0.351622	0.309692	0.0183341	1.37207
FBgn0000492	1.80241	2.87676	3.11102	2.64047
FBgn0000497	1.36727	0.56314	0.724929	0.618773	M-tSDS
FBgn0000499	39.2895	48.635	49.1442	38.828
FBgn0000500	5.16994	9.19336	9.37314	11.5311
FBgn0000520	14.3822	13.4571	13.3287	13.327
FBgn0000524	7.35214	5.82204	7.16401	8.06018
FBgn0000527	1.32066	3.16575	2.98077	2.02765	F-tSDS
FBgn0000529	2.89769	4.4934	4.28083	1.95701
FBgn0000533	9.21107	7.70609	7.18975	9.07634
FBgn0000535	0.638045	1.02131	0.905626	0.681004
FBgn0000536	6.73664	8.00123	7.70897	8.3036
FBgn0000541	31.6906	30.3211	31.3681	21.8677
FBgn0000542	1.75583	0.639659	0.70392	0.53993	M-tSDS
FBgn0000543	30.5053	33.4183	30.6795	38.3081
FBgn0000546	2.24876	2.46117	2.21659	2.45773
FBgn0000547	5.13844	3.77156	5.03243	3.45895
FBgn0000551	0.253851	0.34433	0.289205	0.287511
FBgn0000556	2942.41	1693.97	1861.99	2557.39
FBgn0000557	207.948	509.752	450.495	267.654	F-tSDS
FBgn0000559	1341.94	922.04	1006.62	1273.32
FBgn0000562	3.30693	2.55775	2.45054	3.72002
FBgn0000564	1.32374	1.41744	0.538851	0.473912
FBgn0000565	24.6395	30.0593	27.3552	42.4381
FBgn0000566	52.8299	38.1345	44.6789	86.1738
FBgn0000567	1.07699	2.858	2.35084	3.19996	F-tSDS
FBgn0000568	5.59699	9.08991	8.32163	7.51348
FBgn0000575	142.982	126.519	140.895	99.6444
FBgn0000576	2.37642	2.07343	1.68908	1.77667
FBgn0000577	1.277	1.63096	1.43115	1.75499
FBgn0000578	8.02978	10.3295	10.1951	7.49815
FBgn0000579	146.205	106.21	116.746	122.76
FBgn0000581	21.5492	18.2447	19.5904	13.7752
FBgn0000588	13.0583	6.62342	8.1532	8.39312	M-tSDS
FBgn0000591	42.8555	27.2602	33.3111	33.3273
FBgn0000606	0.595672	0.951219	0.89651	0.961216
FBgn0000611	63.0001	79.5232	82.8418	60.2634
FBgn0000615	4.14912	2.39351	2.50396	4.13938
FBgn0000617	47.5758	44.7793	44.7812	46.0077
FBgn0000618	44.5778	53.8	50.4561	55.1699
FBgn0000625	0.155507	0.0794364	0.194092	0.292018
FBgn0000629	18.996	17.6795	19.4966	18.1871
FBgn0000633	0.654418	1.02948	0.971701	0.646276
FBgn0000635	3.43616	6.63817	6.09692	5.80489
FBgn0000636	2.46208	1.88347	2.90792	2.33118
FBgn0000639	0.737491	4.39615	0.766358	10165.4
FBgn0000640	1.59963	5.37728	0.6285	2108.67
FBgn0000644	3.14017	8.01834	4.00385	6.77633	F-tSDS
FBgn0000658	37.6494	6.39599	8.78514	10.6871	M-tSDS
FBgn0000659	13.4917	24.7654	25.2674	19.6669
FBgn0000662	27.0053	25.466	27.4899	23.3791
FBgn0000667	13.9347	13.9527	13.2248	11.4824
FBgn0000709	14.9207	16.1651	15.4201	13.7766
FBgn0000711	4.64829	5.45364	4.99233	5.0055
FBgn0000715	4.33303	4.73202	6.15712	7.78823
FBgn0000719	0.686033	0.78862	1.2149	3.37824
FBgn0000721	2.12659	1.55296	1.49104	5.63933
FBgn0000723	3.2649	3.07531	2.91218	4.16263
FBgn0000808	8.92815	3.92228	1.52296	1.10963	M-tSDS
FBgn0000810	9.72109	10.3492	11.1082	10.3306
FBgn0000826	3.39282	1.09386	2.31262	2.30363	M-tSDS
FBgn0000927	2.50438	1.42336	2.01688	1.62789
FBgn0000928	7.76627	3.72616	6.30114	4.3654
FBgn0000964	2.59358	4.89585	4.59259	2.60669
FBgn0000996	25.0706	11.6454	14.3652	12.7442	M-tSDS
FBgn0001075	8.51928	2.08853	2.62132	2.26093	M-tSDS
FBgn0001078	1.44813	0.742115	0.785441	0.700027	M-tSDS
FBgn0001079	8.80838	8.63486	7.90018	8.68021
FBgn0001083	2.06627	1.02242	1.01124	1.14874	M-tSDS
FBgn0001084	8.20296	7.13098	8.00594	6.44256
FBgn0001085	0.861496	0.992718	1.08978	0.751965
FBgn0001086	57.6242	32.5671	39.1895	34.3604
FBgn0001087	10.3796	13.5896	11.8965	12.3735
FBgn0001089	3.00726	12.7082	14.0297	20.1045	F-tSDS
FBgn0001090	63.1493	63.4004	78.4668	60.8024
FBgn0001091	308.392	214.166	246.809	339.859
FBgn0001092	537.158	419.986	372.586	472.344
FBgn0001098	72.9663	55.1366	46.8968	62.949
FBgn0001099	6.49184	5.70595	6.59777	6.0013
FBgn0001104	24.938	17.686	19.5403	20.102
FBgn0001105	338.338	453.324	432.833	394.992
FBgn0001108	16.9445	20.7181	20.0652	22.4889
FBgn0001114	6.77099	10.4133	3.62808	124.006
FBgn0001120	3.62997	1.43309	2.11711	1.74459	M-tSDS
FBgn0001122	15.8659	27.809	24.3924	17.5016
FBgn0001123	36.0563	44.6514	42.9295	37.8348
FBgn0001124	37.5226	36.2864	34.2403	44.6097
FBgn0001125	30.6454	24.4045	23.8131	34.0457
FBgn0001128	7.20251	7.8928	7.00865	7.87208
FBgn0001133	18.4815	19.074	19.1295	19.3257
FBgn0001137	2.78017	3.31422	3.48372	4.33008
FBgn0001138	2.38403	1.4987	1.65872	0.959286
FBgn0001139	72.3757	66.0317	70.2688	55.1342
FBgn0001142	27.5242	45.4855	32.5963	256.362
FBgn0001145	37.4646	33.6371	46.9857	27.3137
FBgn0001148	0.131538	0.178225	0.230032	0.387812
FBgn0001149	236.898	113.917	134.818	322.225	M-tSDS
FBgn0001150	2.45491	3.21566	2.42051	1.98605
FBgn0001168	14.6285	11.263	10.2057	23.9266
FBgn0001169	18.2263	15.0892	16.3406	12.8622
FBgn0001179	17.1386	17.8656	18.4976	19.7812
FBgn0001185	22.7035	18.7413	20.2479	16.9179
FBgn0001186	80.4287	75.3337	72.8909	97.0429
FBgn0001189	13.5266	13.9905	14.3533	17.7631
FBgn0001197	334.632	229.402	259.644	220.799
FBgn0001202	17.8619	24.1888	22.3538	23.4713
FBgn0001206	11.9366	9.32522	10.291	7.33869
FBgn0001215	133.137	147.99	141.801	119.441
FBgn0001218	165.584	203.054	198.696	338.195
FBgn0001220	74.3463	62.8354	60.1343	70.0823
FBgn0001222	21.5951	22.5308	22.2896	20.0751
FBgn0001223	25.0406	18.1811	18.0283	24.1932
FBgn0001224	1138.18	3576.49	2466.06	5114.07	F-tSDS
FBgn0001225	234.066	256.434	233.193	247.742
FBgn0001226	837.494	1338.97	1261.26	1292.15
FBgn0001227	119.677	352.494	275.803	212.576	F-tSDS
FBgn0001228	0.886225	1.59431	0.828837	3.33865
FBgn0001229	19.9167	146.979	96.4122	103.223	F-tSDS
FBgn0001230	30.366	46.0081	34.9706	36.5038
FBgn0001233	576.31	539.768	582.92	518.499
FBgn0001234	11.6652	15.4873	15.1597	12.0636
FBgn0001235	6.1835	8.3433	7.67059	6.85977
FBgn0001247	24.6342	25.9358	27.3434	24.7795
FBgn0001248	104.052	108.852	107.454	127.914
FBgn0001250	1.54362	1.65762	1.70312	2.41825
FBgn0001253	2.85704	21.3995	16.352	13.9473	F-tSDS
FBgn0001254	0.0569338	9.26937	20.8199	30.7722
FBgn0001255	1.64855	4.99632	7.00968	24.347	F-tSDS
FBgn0001256	0.16403	0.122499	0.228047	0.205931
FBgn0001257	10.5037	5.24013	5.67888	16.7763	M-tSDS
FBgn0001258	57.2543	18.2088	16.4164	17.8757	M-tSDS
FBgn0001259	1.2597	1.24542	1.39067	1.48388
FBgn0001263	0.701863	0.80495	0.886047	0.759179
FBgn0001276	26.1696	27.9858	25.7551	26.8763
FBgn0001280	169.002	142.383	164.039	155.593
FBgn0001291	19.8324	24.8009	23.0976	28.0806
FBgn0001296	8.62908	10.6774	9.82937	14.115
FBgn0001297	3.62847	5.09377	4.4279	6.91745
FBgn0001301	14.4503	14.8481	15.0466	12.0839
FBgn0001308	43.6773	55.1659	49.3667	52.8207
FBgn0001311	2.35181	1.81759	1.71547	2.30982
FBgn0001316	3.99629	2.76978	3.0183	2.41859
FBgn0001319	1.17219	1.52019	1.37805	1.38514
FBgn0001320	0.587995	1.5096	1.26736	2.28748	F-tSDS
FBgn0001321	1.56849	2.34382	2.01552	3.69764
FBgn0001324	22.8923	22.0155	21.0468	19.6726
FBgn0001325	5.36578	3.48546	3.00611	6.45438
FBgn0001330	9.96006	7.1049	8.77968	7.97939
FBgn0001341	16.04	10.2875	12.1224	11.21
FBgn0001404	12.9869	21.1601	18.0411	23.3492
FBgn0001491	26.3424	34.7495	26.3048	35.3727
FBgn0001565	45.7882	41.5279	37.3234	49.9879
FBgn0001612	7.36864	4.92299	5.91664	5.61216
FBgn0001624	8.25875	9.7696	7.76639	7.8525
FBgn0001941	32.576	32.9283	33.4857	33.1607
FBgn0001942	895.94	745.453	798.147	824.083
FBgn0001961	118.406	107.074	117.278	141.105
FBgn0001965	19.3219	20.0147	18.7282	15.6597
FBgn0001967	0.0298497	0.976183	0.234503	18.3836
FBgn0001970	15.5044	16.3004	20.4804	16.6355
FBgn0001974	13.2736	12.6453	14.1877	14.5344
FBgn0001977	27.0439	24.8682	25.6156	30.5316
FBgn0001978	34.9516	23.486	24.7304	25.8225
FBgn0001981	37.2214	13.4592	21.2244	17.9016	M-tSDS
FBgn0001983	59.2603	21.079	31.4058	21.9882	M-tSDS
FBgn0001986	22.4991	16.349	17.9372	17.8465
FBgn0001987	3.69621	3.00508	2.87289	6.21223
FBgn0001989	41.411	42.5583	42.7128	50.3632
FBgn0001990	10.8738	8.18764	10.0224	10.558
FBgn0001991	2.12594	3.74993	2.96413	2.03155
FBgn0001992	0.425256	0.435486	0.554658	0.850626
FBgn0001994	24.542	27.5774	28.0087	20.6096
FBgn0001995	37.1313	32.156	32.9013	36.7599
FBgn0002021	24.0504	23.0513	22.3696	28.2279
FBgn0002022	66.8042	55.5416	58.6302	77.6737
FBgn0002023	2.38755	2.29615	2.54683	1.21524
FBgn0002031	87.7541	59.7039	63.2557	76.5853
FBgn0002036	3.56198	4.22072	4.36579	5.09268
FBgn0002044	43.6371	46.2808	44.3228	42.15
FBgn0002069	35.0307	22.4831	24.7998	33.4089
FBgn0002121	20.1155	13.4121	15.9253	15.0235
FBgn0002174	28.8677	25.227	26.2918	31.871
FBgn0002183	72.9783	46.6999	48.7915	48.1939
FBgn0002283	25.6441	25.4757	27.3738	20.4721
FBgn0002284	224.831	207.094	221.005	267.604
FBgn0002306	4.09193	1.0197	1.14946	1.41464	M-tSDS
FBgn0002354	13.2573	11.9759	11.8342	13.6943
FBgn0002413	35.7705	42.0203	41.6893	34.9683
FBgn0002431	26.8518	24.1392	23.8277	21.452
FBgn0002441	16.1824	13.201	13.2477	13.5274
FBgn0002466	35.1011	18.3885	22.7084	19.4996
FBgn0002521	11.6457	14.3152	14.6984	11.354
FBgn0002524	12.7729	13.1392	12.9461	19.0792
FBgn0002525	185.98	139.465	157.411	112.27
FBgn0002526	17.3973	12.6109	10.9349	53.3153
FBgn0002531	0.463229	1.20601	1.52358	9.18643
FBgn0002533	0.039742	0.039742	0.793698	1.93601
FBgn0002535	0.0227415	0.426467	0.0238996	3.65466
FBgn0002542	21.5167	15.0636	18.2162	16.4053
FBgn0002543	2.43904	2.43538	2.75848	1.93846
FBgn0002552	15.8272	9.94823	11.75	10.4777
FBgn0002561	15.205	5.14084	6.66336	4.70825	M-tSDS
FBgn0002562	2.07286	2.79618	0.442474	75.5198
FBgn0002563	7.39075	8.3098	1.82769	424.725
FBgn0002564	8.18422	1.2083	0.720172	86.4772
FBgn0002565	5.0076	8.42996	1.9477	9280.14
FBgn0002566	5.4821	5.57114	5.99622	5.30113
FBgn0002567	1.71482	1.44772	1.19281	8.04881
FBgn0002592	9.31941	4.32919	6.88819	6.96916	M-tSDS
FBgn0002609	13.7673	7.5408	9.61932	7.22782
FBgn0002629	45.1255	20.439	26.6723	23.0714	M-tSDS
FBgn0002631	13.246	7.41637	8.87272	5.36192
FBgn0002632	10.047	9.33393	12.5202	8.54648
FBgn0002633	34.1245	23.4428	27.679	18.8134
FBgn0002638	106.558	55.8819	66.0532	62.7288
FBgn0002641	7.16783	6.00464	6.23453	7.427
FBgn0002643	4.03839	6.92859	6.47459	4.13798
FBgn0002645	24.2506	31.1445	31.2747	25.5908
FBgn0002673	5.44536	6.05873	6.49431	5.15056
FBgn0002707	10.1045	11.5462	9.91911	10.5194
FBgn0002709	5.69075	4.24068	5.0828	4.83553
FBgn0002715	13.2664	11.0357	13.025	9.53585
FBgn0002716	1.28468	1.30701	1.04401	1.19922
FBgn0002719	20.7343	13.7496	15.6599	17.6288
FBgn0002723	12.3685	15.1286	13.3315	12.0581
FBgn0002732	34.5647	18.8429	24.4226	26.2604
FBgn0002733	30.0643	20.2708	31.2638	29.9028
FBgn0002734	11.8206	3.11415	12.2813	0.0245918	M-tSDS
FBgn0002735	73.4279	27.1735	39.2653	32.8208	M-tSDS
FBgn0002736	100.295	82.5269	95.0226	83.4066
FBgn0002772	0.382949	3.40982	0.454523	2.87387
FBgn0002773	6.0823	11.9658	3.74774	7.56676
FBgn0002774	21.7752	24.5	24.4284	20.088
FBgn0002775	18.8648	14.0606	16.3979	13.2054
FBgn0002778	15.3105	12.1598	13.4178	12.927
FBgn0002780	135.085	96.7588	101.544	115.798
FBgn0002781	27.309	25.3502	28.5908	22.8218
FBgn0002783	74.1246	73.6538	74.0641	60.3643
FBgn0002787	46.2468	45.6838	49.6809	54.2901
FBgn0002789	1.634	8.18442	2.6409	13.989
FBgn0002791	24.2001	21.945	22.6872	21.9072
FBgn0002868	278.226	400.599	313.276	842.729
FBgn0002872	18.36	10.7436	12.3019	10.2547
FBgn0002873	14.9538	6.51618	9.87206	7.55636	M-tSDS
FBgn0002878	8.24223	6.14487	6.47683	5.36757
FBgn0002887	11.7886	9.11678	10.1152	8.93335
FBgn0002891	7.50903	3.72576	4.07436	3.90001	M-tSDS
FBgn0002899	7.70575	4.98373	6.00557	5.60809
FBgn0002901	6.20721	5.64982	5.86898	5.46329
FBgn0002905	7.83286	6.6538	6.8078	6.28676
FBgn0002906	8.43617	5.85575	7.14393	6.28937
FBgn0002909	5.78634	4.79281	5.18076	4.07338
FBgn0002914	95.125	83.8256	84.3639	80.562
FBgn0002917	11.3312	22.8192	18.7806	11.4948
FBgn0002921	67.2722	76.2102	76.6808	62.2442
FBgn0002924	76.7274	46.7076	55.7181	53.4755
FBgn0002930	3.967	1.40783	1.82915	17.1055	M-tSDS
FBgn0002931	2.38078	1.39684	1.5619	1.77453
FBgn0002932	5.88341	3.66471	4.8195	2.95004
FBgn0002938	0.410118	0.764555	1.2502	0.76592
FBgn0002941	1.52789	1.7732	1.87253	1.23297				FBgn0000024
FBgn0002945	2.73579	1.94812	2.90905	1.66384				FBgn0000039
FBgn0002948	7.1655	3.72579	5.97746	3.7012				FBgn0000157
FBgn0002962	3.05366	0.995081	1.43027	0.999524	M-tSDS			FBgn0000449
FBgn0002973	6.39144	3.00476	3.97917	3.24513	M-tSDS			FBgn0000527
FBgn0002985	0.989496	1.29465	0.848909	9.51053				FBgn0000557
FBgn0002989	9.70733	7.023	7.83494	7.68143				FBgn0000567
FBgn0003002	2.87709	1.76046	2.77708	2.11892				FBgn0000644
FBgn0003008	23.142	23.0669	23.2042	26.7526				FBgn0001089
FBgn0003016	0.412591	0.594586	0.55667	0.855639				FBgn0001224
FBgn0003023	1.24643	0.0794891	0.390896	0.0967236	M-tSDS			FBgn0001227
FBgn0003028	2.22092	1.00744	0.994339	0.965706	M-tSDS			FBgn0001229
FBgn0003041	7.30948	3.45976	4.5247	4.34673	M-tSDS			FBgn0001253
FBgn0003042	4.12486	3.74095	4.19153	2.85823				FBgn0001255
FBgn0003044	33.6563	25.9723	29.4703	23.2326				FBgn0001320
FBgn0003046	1.75013	5.39412	3.60542	13.4591	F-tSDS			FBgn0003046
FBgn0003048	7.22561	6.53169	8.35676	8.70487				FBgn0003068
FBgn0003053	1.91481	1.87134	1.5087	3.37408				FBgn0003312
FBgn0003062	118.654	65.5048	74.3828	78.4934				FBgn0003328
FBgn0003067	4.64632	9.57344	3.09124	101.24				FBgn0003515
FBgn0003068	0.674736	1.51121	1.01957	0.896332	F-tSDS			FBgn0003896
FBgn0003071	50.562	32.8176	35.9968	63.4884				FBgn0004003
FBgn0003074	102.194	71.9331	76.3604	132.409				FBgn0004619
FBgn0003076	49.2173	41.5239	37.9285	57.4828				FBgn0004620
FBgn0003079	1.22934	1.24678	1.21151	1.09041				FBgn0004622
FBgn0003082	42.1999	30.3024	31.2385	33.4617				FBgn0004865
FBgn0003087	26.5754	13.6027	18.0478	12.9952	M-tSDS			FBgn0005612
FBgn0003090	1.14227	1.22321	1.36557	0.948365				FBgn0005658
FBgn0003091	1.52984	2.30137	2.22941	1.91848				FBgn0005677
FBgn0003093	19.9757	29.4528	26.8118	24.4593				FBgn0010240
FBgn0003116	8.87571	8.78908	9.0857	10.3446				FBgn0010433
FBgn0003118	2.08252	1.20774	1.37194	1.45027				FBgn0011276
FBgn0003124	77.2423	36.3138	43.8336	41.2965	M-tSDS			FBgn0011828
FBgn0003132	0.0894341	0.223365	0.251141	0.145705				FBgn0013433
FBgn0003134	52.3246	63.0852	63.5519	51.1909				FBgn0014179
FBgn0003137	2.08483	1.65632	1.14069	4.94231				FBgn0014380
FBgn0003139	36.8464	33.64	27.9679	30.1016				FBgn0014427
FBgn0003141	19.6857	18.2366	18.8313	22.0008				FBgn0015524
FBgn0003149	0.942227	1.00046	0.521921	2.10074				FBgn0015776
FBgn0003159	1.42544	0.83427	0.993587	1.83405				FBgn0015919
FBgn0003162	1.53527	2.43888	2.01452	11.6672				FBgn0016684
FBgn0003165	5.15695	7.35044	6.91796	5.33852				FBgn0019643
FBgn0003169	13.1185	12.9026	13.4398	11.5447				FBgn0019809
FBgn0003174	1.16496	0.59739	0.785436	1.05182	M-tSDS			FBgn0019952
FBgn0003175	2.81144	2.87516	2.76785	2.71931				FBgn0019985
FBgn0003189	11.2585	8.62296	9.57473	8.66711				FBgn0020300
FBgn0003204	20.4507	20.3476	18.7557	35.5419				FBgn0020445
FBgn0003205	71.4059	92.6656	96.7055	79.7887				FBgn0022710
FBgn0003206	33.8647	30.9267	32.6014	37.6446				FBgn0023521
FBgn0003209	1.50311	1.63469	1.65368	2.17334				FBgn0024179
FBgn0003210	20.6859	20.351	22.3073	24.5518				FBgn0024184
FBgn0003218	7.80798	7.19942	6.82796	5.73328				FBgn0024189
FBgn0003227	2.30831	1.6781	2.26742	1.90698				FBgn0024294
FBgn0003231	37.1344	46.6531	40.8724	62.6737				FBgn0024984
FBgn0003250	1.34144	0.607171	0.798938	0.598398	M-tSDS			FBgn0025391
FBgn0003256	1.77586	2.04684	2.00161	1.6766				FBgn0025456
FBgn0003257	27.0105	13.0181	16.0971	15.6817	M-tSDS			FBgn0025625
FBgn0003261	193.728	153.624	157.424	141.941				FBgn0036791
FBgn0003268	15.2672	8.67805	9.83958	9.3268				FBgn0025687
FBgn0003275	144.742	125.867	125.366	127.002				FBgn0025693
FBgn0003277	40.7283	32.0096	35.8936	34.7715				FBgn0026438
FBgn0003278	15.9672	10.3947	10.8472	12.1992				FBgn0027341
FBgn0003285	2.84622	3.71471	3.23254	3.0631				FBgn0027578
FBgn0003292	1.78145	1.10353	1.26695	1.09345				FBgn0027600
FBgn0003295	0.271908	0.337876	0.43228	0.416048				FBgn0027657
FBgn0003300	2.35956	3.14733	2.49623	2.35074				FBgn0028407
FBgn0003301	2.32587	3.51547	3.13412	2.53875				FBgn0028523
FBgn0003302	11.6183	16.5534	14.1929	13.3214				FBgn0028562
FBgn0003308	2.34216	1.57841	1.65655	9.61567				FBgn0028644
FBgn0003310	7.36359	3.14089	4.28325	2.69621	M-tSDS			FBgn0028888
FBgn0003312	19.9701	50.4306	83.3385	265.333	F-tSDS			FBgn0029690
FBgn0003317	16.4698	15.5893	16.3541	13.0604				FBgn0029804
FBgn0003321	11.1152	11.8484	10.9958	10.1078				FBgn0029811
FBgn0003326	5.51489	3.54537	4.83212	3.06245				FBgn0029830
FBgn0003328	2.57061	5.30917	3.80754	7.59233	F-tSDS			FBgn0029864
FBgn0003330	30.1238	31.0813	31.2324	28.5907				FBgn0029932
FBgn0003334	18.2632	19.083	20.4575	15.1565				FBgn0030073
FBgn0003345	17.1537	15.5073	15.8968	14.0661				FBgn0030159
FBgn0003346	38.6505	25.0274	28.7282	29.708				FBgn0030234
FBgn0003353	7.43997	8.97114	8.7214	6.88392				FBgn0030258
FBgn0003358	0.213247	3.62869	0.190633	0.125005				FBgn0030260
FBgn0003360	192.062	178.699	184.383	182.389				FBgn0030326
FBgn0003366	4.00357	4.39751	4.72043	6.03076				FBgn0030332
FBgn0003371	6.03394	7.14225	6.27482	7.75754				FBgn0030357
FBgn0003374	0.0251721	0.591264	0.434509	0.427274				FBgn0030408
FBgn0003380	4.31872	10.4129	6.79514	5.83335				FBgn0030439
FBgn0003386	3.70151	7.10875	6.35318	4.19322				FBgn0030586
FBgn0003388	0.356891	0.618646	0.397055	0.601709				FBgn0030615
FBgn0003390	10.0393	6.10768	1.70121	2.83753				FBgn0030653
FBgn0003391	30.1913	14.6484	19.0333	20.512	M-tSDS			FBgn0030796
FBgn0003392	19.2666	24.763	21.8177	19.5401				FBgn0030913
FBgn0003396	1.18152	0.982489	0.846561	1.20708				FBgn0030927
FBgn0003401	8.30081	4.15764	4.18158	6.16858	M-tSDS			FBgn0030993
FBgn0003410	33.0768	29.9124	33.374	26.6066				FBgn0031005
FBgn0003415	8.0254	9.21513	9.30847	6.61083				FBgn0031080
FBgn0003416	5.67171	4.76647	4.69008	5.55004				FBgn0031081
FBgn0003423	16.5313	18.986	17.499	14.0669				FBgn0031146
FBgn0003429	1.57188	1.76593	1.73913	1.29077				FBgn0031220
FBgn0003430	14.0381	12.8371	14.3846	20.7936				FBgn0003683
FBgn0003435	2.47812	5.17347	4.59499	2.94342				FBgn0034622
FBgn0003444	9.73597	8.16065	8.81172	8.19335				FBgn0031414
FBgn0003447	15.5837	29.2467	23.9497	25.2955				FBgn0031419
FBgn0003448	44.915	13.0361	22.2369	13.59	M-tSDS			FBgn0031515
FBgn0003449	116.6	128.369	127.306	146.727				FBgn0031627
FBgn0003459	8.15682	4.96982	6.14934	4.77028				FBgn0031702
FBgn0003460	0.560595	0.460901	0.602736	0.717508				FBgn0031791
FBgn0003462	209.669	241.973	247.165	305.996				FBgn0031811
FBgn0003463	2.75521	1.28089	1.11553	2.8947	M-tSDS			FBgn0031858
FBgn0003464	23.8548	25.6742	23.4003	20.3192				FBgn0031866
FBgn0003475	1.70297	2.63602	2.25277	1.97569				FBgn0031903
FBgn0003479	21.3652	12.2283	16.8607	15.1807				FBgn0031939
FBgn0003480	4.15684	2.31066	2.95018	2.58054				FBgn0031948
FBgn0003482	2.36541	1.31053	1.48051	1.63653				FBgn0031955
FBgn0003483	7.08379	4.23329	4.62862	4.62238				FBgn0031957
FBgn0003486	0.595774	0.623939	0.776296	0.459948				FBgn0032022
FBgn0003495	3.27954	7.02919	4.90337	7.27774				FBgn0032140
FBgn0003502	4.91936	5.98056	5.48938	4.3143				FBgn0032264
FBgn0003507	0.203814	0.29029	0.106956	8.47123				FBgn0032297
FBgn0003510	4.86434	4.19824	4.23879	2.98325				FBgn0032337
FBgn0003511	10.5006	10.1033	10.9952	9.45214				FBgn0032338
FBgn0003512	31.8901	32.7966	30.2611	26.2689				FBgn0032343
FBgn0003514	92.4016	105.993	98.3717	123.459				FBgn0032405
FBgn0003515	0.352428	3.57446	3.03219	2.18369	F-tSDS			FBgn0032470
FBgn0003517	3743.74	2950.74	2857.61	3584.94				FBgn0032601
FBgn0003520	61.3161	56.6096	63.4859	43.9475				FBgn0032603
FBgn0003525	72.9648	39.3664	52.1953	38.5007				FBgn0032614
FBgn0003527	5.19774	3.46643	3.86319	3.1921				FBgn0032683
FBgn0003545	25.2857	13.1572	16.4477	15.6989				FBgn0032731
FBgn0003557	10.5443	10.3036	9.63242	12.1427				FBgn0032741
FBgn0003559	22.9584	22.3805	21.1155	22.5312				FBgn0032763
FBgn0003567	21.3691	15.7363	17.4672	18.4327				FBgn0032820
FBgn0003575	47.5364	0.0304761	6.78602	7.94664	M-tSDS			FBgn0032850
FBgn0003598	23.8554	21.9908	22.4487	19.7727				FBgn0032900
FBgn0003607	335.09	290.253	324.225	263.496				FBgn0032911
FBgn0003612	28.4706	26.6489	28.0709	21.2528				FBgn0033031
FBgn0003638	9.24503	15.0712	11.5129	11.4625				FBgn0033108
FBgn0003651	1.34266	1.4239	1.54247	2.50139				FBgn0033249
FBgn0003654	14.772	19.1017	16.992	16.9215				FBgn0033268
FBgn0003655	3.36276	4.47764	4.20361	3.01375				FBgn0033438
FBgn0003656	7.96344	10.9099	9.27993	9.47864				FBgn0033484
FBgn0003660	34.0282	27.1813	29.2666	48.2641				FBgn0033635
FBgn0003676	185.073	146.179	166.759	165.533				FBgn0033717
FBgn0003683	0.600843	1.68789	1.21625	1.40791	F-tSDS			FBgn0036183
FBgn0003687	25.0341	23.3397	23.6406	23.0178				FBgn0033830
FBgn0003701	12.7349	7.41117	8.4173	7.18617				FBgn0033942
FBgn0003710	5.45502	9.02137	7.67623	5.355				FBgn0052006
FBgn0003714	12.1427	14.601	14.1849	15.7832				FBgn0034103
FBgn0003716	2.49703	1.54694	1.93859	1.78627				FBgn0034126
FBgn0003719	10.1692	6.92036	6.72341	7.94459				FBgn0034128
FBgn0003720	23.8327	12.0765	13.3878	8.3906	M-tSDS			FBgn0005390
FBgn0003721	13.9898	15.9753	15.6324	15.6444				FBgn0034286
FBgn0003731	2.21696	1.06438	1.19576	2.59332	M-tSDS			FBgn0034396
FBgn0003732	117.678	79.0491	93.2247	71.704				FBgn0034636
FBgn0003733	5.60668	2.47839	3.34487	4.58454	M-tSDS			FBgn0034639
FBgn0003741	27.097	44.1725	41.421	36.971				FBgn0034736
FBgn0003742	24.306	23.0462	24.8822	21.7387				FBgn0034788
FBgn0003744	22.4312	25.8916	25.296	23.6633				FBgn0034804
FBgn0003748	12.8483	12.0529	13.3726	12.0433				FBgn0034897
FBgn0003751	2.17263	2.47211	2.2826	2.31303				FBgn0034920
FBgn0003862	9.28925	8.85553	9.0528	6.6884				FBgn0034997
FBgn0003866	4.61523	6.78384	6.19398	10.0116				FBgn0035049
FBgn0003867	1.76251	1.93113	1.81694	4.35749				FBgn0035189
FBgn0003870	1.87478	2.2271	2.09625	4.02754				FBgn0035193
FBgn0003882	42.4807	38.8877	40.0082	39.3208				FBgn0035544
FBgn0003884	1991.2	1999.36	2175.85	2298.35				FBgn0035578
FBgn0003885	138.407	113.937	131.712	127.4				FBgn0035610
FBgn0003886	2.66452	2.28145	2.75406	8.50023				FBgn0035625
FBgn0003887	760.048	684.612	757.836	754.716				FBgn0035806
FBgn0003888	14.7945	28.2146	23.4175	68.5982				FBgn0035914
FBgn0003889	1.79222	2.85955	2.5787	1.87659				FBgn0035975
FBgn0003891	72.7468	78.449	68.1378	69.9607				FBgn0036179
FBgn0003892	2.60446	1.88621	2.1559	2.24353				FBgn0036259
FBgn0003896	2.47934	5.16292	4.5092	3.02126	F-tSDS			FBgn0036288
FBgn0003943	256.177	267.534	272.596	307.454				FBgn0036433
FBgn0003944	0.316453	0.426787	0.436761	0.807585				FBgn0036485
FBgn0003950	3.11734	1.65466	2.32484	1.61602				FBgn0036550
FBgn0003963	0.758357	0.650533	0.713136	0.798934				FBgn0036677
FBgn0003964	23.9221	28.0047	26.7788	25.7422				FBgn0036789
FBgn0003965	0.100321	0.0702331	0.0761068	1.90308				FBgn0036806
FBgn0003969	29.8005	40.9742	35.619	34.0168				FBgn0036816
FBgn0003975	1.12353	1.04305	1.18387	0.821067				FBgn0036821
FBgn0003977	15.3511	14.5497	14.0989	13.477				FBgn0036846
FBgn0003978	26.3095	19.7938	21.6171	21.583				FBgn0036860
FBgn0003996	0.21201	0.425759	0.170878	8.74165				FBgn0036875
FBgn0003997	4.31775	2.54357	2.91914	1.92928				FBgn0036890
FBgn0004003	0.0284518	1.59854	1.07137	1.66563	F-tSDS			FBgn0036926
FBgn0004009	1.2806	0.292876	0.501287	0.661565	M-tSDS			FBgn0036934
FBgn0004028	0.490328	1.28885	0.378675	1.79184				FBgn0037130
FBgn0004047	0.38584	0.444281	0.299494	0.477574				FBgn0037144
FBgn0004049	10.5587	11.5759	10.8871	8.79665				FBgn0037166
FBgn0004050	31.5727	38.9695	37.5094	28.3828				FBgn0037280
FBgn0004055	6.37724	7.1083	6.99449	5.92107				FBgn0037323
FBgn0004057	3.90141	1.54799	1.97941	3.14268	M-tSDS			FBgn0037375
FBgn0004066	143.486	153.178	134.692	162.142				FBgn0037386
FBgn0004087	40.2655	23.0374	28.1662	33.9278				FBgn0037472
FBgn0004102	1.58354	3.96208	3.58715	2.81501				FBgn0037475
FBgn0004103	265.985	232.823	252.578	216.693				FBgn0037503
FBgn0004106	72.7069	60.7627	63.2658	62.3966				FBgn0037515
FBgn0004107	19.5475	14.4573	17.4801	13.734				FBgn0037519
FBgn0004108	50.4851	68.0256	73.1085	47.2584				FBgn0037521
FBgn0004117	0.680728	3.32667	1.00633	4.71015				FBgn0037534
FBgn0004118	10.5289	13.4777	13.1829	10.3564				FBgn0037553
FBgn0004132	70.0147	76.4244	77.8475	81.8784				FBgn0037835
FBgn0004133	8.5191	9.30087	8.70303	17.7314				FBgn0037836
FBgn0004167	5.79747	3.23508	3.17051	7.13087				FBgn0037562
FBgn0004168	0.513293	1.00306	0.953723	0.635769				FBgn0038079
FBgn0004169	0.418063	2.52491	0.54053	4.06345				FBgn0038087
FBgn0004170	4.45892	2.44946	2.71182	2.88766				FBgn0038092
FBgn0004177	142.648	142.815	148.075	149.659				FBgn0038139
FBgn0004179	36.8663	42.1796	43.0964	34.8954				FBgn0038140
FBgn0004198	5.74491	15.9426	10.8005	8.91211				FBgn0038156
FBgn0004227	27.5481	33.1676	35.0347	27.4238				FBgn0038172
FBgn0004228	0.0565223	0.839843	0.0924152	0.0688006				FBgn0038202
FBgn0004237	86.7088	86.8177	107.767	105.627				FBgn0038250
FBgn0004242	9.13769	18.8229	14.2293	11.651				FBgn0038343
FBgn0004244	8.80477	13.1956	11.9856	9.98114				FBgn0038542
FBgn0004360	1.59614	0.655406	1.47566	0.920101	M-tSDS			FBgn0038693
FBgn0004362	110.51	75.6395	101.436	71.6174				FBgn0038720
FBgn0004363	206.982	182.768	186.439	191.836				FBgn0038814
FBgn0004364	7.59186	11.3355	12.1062	12.5077				FBgn0038815
FBgn0004367	4.7968	3.77983	4.23166	3.36808				FBgn0038828
FBgn0004368	2.98998	3.48245	3.08272	2.71741				FBgn0038839
FBgn0004369	2.52582	4.05121	3.93657	2.72548				FBgn0265301
FBgn0004370	2.7882	3.48489	3.26823	2.44969				FBgn0039054
FBgn0004373	12.2268	13.1004	12.9115	11.2099				FBgn0039075
FBgn0004374	3.94307	2.36952	2.87961	2.73639				FBgn0039089
FBgn0004378	36.1339	19.2555	22.9304	22.5409				FBgn0039131
FBgn0004379	25.3925	15.7521	19.5036	16.0367				FBgn0039151
FBgn0004380	23.4604	42.2483	36.2629	29.6214				FBgn0039152
FBgn0004381	18.1835	33.8972	30.0071	22.3775				FBgn0039199
FBgn0004387	4.58253	5.10612	4.8597	5.32317				FBgn0039225
FBgn0004390	5.86805	4.68267	5.09377	3.75765				FBgn0039257
FBgn0004391	12.9014	9.29084	9.20902	10.7249				FBgn0039282
FBgn0004395	33.9825	35.0698	37.7139	25.7522				FBgn0039323
FBgn0004396	1.26278	2.28264	1.9543	4.56746				FBgn0039530
FBgn0004397	7.90091	10.4929	9.22483	13.6342				FBgn0039617
FBgn0004400	1.18237	0.591791	0.592902	0.752436	M-tSDS			FBgn0039637
FBgn0004401	133.577	131.378	137.367	118.495				FBgn0039702
FBgn0004406	8.04057	5.15725	5.47228	5.92446				FBgn0039723
FBgn0004407	17.7635	17.8583	20.1859	19.915				FBgn0039758
FBgn0004419	100.115	97.2941	105.113	100.474				FBgn0039897
FBgn0004432	405.401	358.966	419.235	409.833				FBgn0039938
FBgn0004435	21.5613	34.7566	33.6507	25.609				FBgn0040001
FBgn0004436	37.8945	47.0494	43.5995	43.5447				FBgn0040099
FBgn0004449	2.53038	4.25009	4.00122	3.15968				FBgn0040104
FBgn0004456	1.52281	0.97584	1.03889	1.42223				FBgn0040491
FBgn0004462	1.13806	1.22679	1.11319	1.02746				FBgn0040817
FBgn0004463	22.4212	18.377	18.4737	20.5198				FBgn0040842
FBgn0004465	35.9947	38.99	39.4945	42.5228				FBgn0041087
FBgn0004507	89.4947	62.0464	58.6007	100.489				FBgn0041105
FBgn0004509	0.774722	1.45039	1.16628	1.35012				FBgn0032119
FBgn0004510	14.1676	11.4355	11.7772	11.1781				FBgn0041710
FBgn0004512	3.6255	3.62051	2.71707	9.31955				FBgn0042696
FBgn0004513	46.4084	21.6598	34.8751	74.6307	M-tSDS			FBgn0043069
FBgn0004516	6.61571	8.52413	8.53809	5.88726				FBgn0044050
FBgn0004552	52.6562	53.3447	48.4699	126.321				FBgn0038342
FBgn0004554	0.813649	0.648704	0.716394	0.888301				FBgn0046689
FBgn0004556	10.3293	7.30819	8.37807	8.48967				FBgn0050172
FBgn0004567	12.8643	13.6018	18.6181	19.0388				FBgn0050197
FBgn0004569	6.65014	2.98132	3.66903	2.46299	M-tSDS			FBgn0050359
FBgn0004574	38.3666	57.2442	51.7911	53.8977				FBgn0051038
FBgn0004575	3.84859	7.6611	6.50155	4.16563				FBgn0051051
FBgn0004580	2.52778	3.67551	3.24881	2.56789				FBgn0051323
FBgn0004581	5.54914	3.02985	3.24071	3.6909				FBgn0051324
FBgn0004583	8.26007	2.92441	3.70835	3.90801	M-tSDS			FBgn0051361
FBgn0004584	128.004	95.5776	103.377	87.6947				FBgn0051370
FBgn0004587	124.972	121.291	121.648	109.149				FBgn0051436
FBgn0004595	56.5566	127.202	114.883	82.223				FBgn0051528
FBgn0004597	30.3657	31.7605	33.1257	30.3508				FBgn0051646
FBgn0004598	13.668	15.3176	15.375	13.2736				FBgn0051665
FBgn0004606	3.13937	4.38964	4.20046	6.74841				FBgn0051708
FBgn0004607	6.15378	5.31771	5.48697	4.1357				FBgn0051728
FBgn0004611	2.58714	2.84528	2.80989	2.38781				FBgn0051781
FBgn0004618	0.946887	1.06451	1.63905	2.62827				FBgn0051997
FBgn0004619	2.10562	4.91403	4.22683	3.06901	F-tSDS			FBgn0052204
FBgn0004620	0.28955	0.827833	0.317236	0.769706	F-tSDS			FBgn0052333
FBgn0004622	0.623208	1.55844	1.4136	1.04854	F-tSDS			FBgn0052407
FBgn0004629	138.713	154.894	119.422	339.611				FBgn0052412
FBgn0004635	9.06713	6.47245	8.04645	5.61491				FBgn0052647
FBgn0004636	150.699	156.515	163.61	163.044				FBgn0052944
FBgn0004638	23.3554	30.51	28.3202	28.2018				FBgn0053494
FBgn0004643	33.8781	26.6712	26.9011	31.6421				FBgn0053527
FBgn0004646	16.7012	16.18	16.684	20.1223				FBgn0053544
FBgn0004647	9.54592	4.64468	5.56319	5.31243	M-tSDS			FBgn0069969
FBgn0004648	14.7154	21.0679	19.0047	23.8405				FBgn0083228
FBgn0004649	1.32251	0.51884	0.709926	0.476502	M-tSDS			FBgn0083943
FBgn0004650	1.08627	0.476962	0.788039	1.03383	M-tSDS			FBgn0083949
FBgn0004652	1.49001	0.690599	0.711145	0.914181	M-tSDS			FBgn0083972
FBgn0004654	10.0995	9.22228	8.01962	16.4656				FBgn0083991
FBgn0004655	14.1608	11.7188	12.9791	10.9893				FBgn0085228
FBgn0004656	42.3187	43.7029	54.8499	39.4315				FBgn0085354
FBgn0004657	18.8626	21.2533	21.805	25.3142				FBgn0085383
FBgn0004666	0.888405	1.14293	1.2112	0.593215				FBgn0085399
FBgn0004687	60.7106	57.8151	61.901	74.1778				FBgn0085414
FBgn0004698	30.608	21.7364	26.1681	20.9995				FBgn0085420
FBgn0004783	0.212188	0.259528	0.499532	0.432991				FBgn0085736
FBgn0004784	0.136562	0.111391	0.251947	0.51322				FBgn0250907
FBgn0004797	1.0402	1.18825	1.4141	2.23279				FBgn0259150
FBgn0004811	18.1315	17.9354	19.5237	20.2408				FBgn0259163
FBgn0004828	549.707	710.152	796.527	722.956				FBgn0259193
FBgn0004832	24.6958	19.8653	23.985	21.3549				FBgn0259215
FBgn0004837	9.88155	10.1327	10.6014	8.25878				FBgn0259239
FBgn0004838	248.86	218.602	218.972	189.022				FBgn0259707
FBgn0004839	12.2622	18.5269	18.1419	10.4054				FBgn0259822
FBgn0004841	0.534126	0.855176	0.904474	0.599481				FBgn0260499
FBgn0004854	0.362085	0.634287	0.626619	0.791075				FBgn0260746
FBgn0004855	57.5171	44.8069	48.8421	48.5407				FBgn0261046
FBgn0004856	58.1572	50.7483	56.3772	53.4474				FBgn0261089
FBgn0004858	3.31819	4.28487	4.23601	3.52879				FBgn0261514
FBgn0004859	20.287	10.332	11.0606	13.342	M-tSDS			FBgn0261584
FBgn0004860	16.7367	17.2503	16.5795	12.2176				FBgn0261612
FBgn0004861	18.3907	22.9589	21.4266	14.0329				FBgn0261673
FBgn0004864	9.67567	8.55389	8.64705	8.37042				FBgn0261703
FBgn0004865	0.0996894	1.03296	0.753734	1.93437	F-tSDS			FBgn0261840
FBgn0004868	121.182	188.298	177.173	207.262				FBgn0261842
FBgn0004872	13.5759	6.81845	7.44756	6.19619	M-tSDS			FBgn0261953
FBgn0004875	12.3878	12.7643	12.3978	9.25383				FBgn0029821
FBgn0004876	2.77146	3.11051	3.05861	2.20081				FBgn0262366
FBgn0004878	30.7645	18.7948	21.8814	17.031				FBgn0262533
FBgn0004880	56.5964	90.5358	79.2779	53.3869				FBgn0262682
FBgn0004882	1.59623	1.92126	1.89975	1.12653				FBgn0262686
FBgn0004885	4.0238	5.67792	5.12542	9.48151				FBgn0262737
FBgn0004888	47.897	44.561	42.8059	67.2141				FBgn0262828
FBgn0004889	20.4731	18.5332	20.2336	16.0287				FBgn0262858
FBgn0004892	0.44116	0.591622	0.826889	1.35205				FBgn0263072
FBgn0004893	5.43347	2.27493	3.13663	2.7963	M-tSDS			FBgn0263076
FBgn0004896	11.6271	22.1838	25.3494	16.32				FBgn0263116
FBgn0004897	0.374203	0.388913	0.446401	0.514504				FBgn0263117
FBgn0004898	2.55819	2.1161	1.47568	1.65966				FBgn0263200
FBgn0004901	25.4643	11.1172	13.006	15.435	M-tSDS			FBgn0263219
FBgn0004903	25.7659	30.0292	30.3446	22.9233				FBgn0263354
FBgn0004907	148.099	183.221	188.047	165.966				FBgn0263997
FBgn0004908	27.6294	30.8333	30.6688	31.6946				FBgn0264361
FBgn0004913	40.7847	28.0998	31.0978	27.4424				FBgn0264385
FBgn0004914	0.869843	0.97177	1.06421	1.87243				FBgn0264494
FBgn0004915	38.5612	36.8277	38.6475	33.8202				FBgn0264502
FBgn0004919	2.94664	5.89652	4.93147	3.32139				FBgn0264695
FBgn0004921	137.186	165.073	166.366	147.922				FBgn0039916
FBgn0004924	33.9046	43.5248	39.895	36.2235				FBgn0264746
FBgn0004926	265.279	198.374	203.61	243.039				FBgn0264748
FBgn0004956	1.85119	0.503943	0.750349	0.365167	M-tSDS			FBgn0264750
FBgn0004957	20.4974	23.5422	23.3955	22.9885				FBgn0264793
FBgn0004959	36.293	67.5029	86.3488	242.392				FBgn0264979
FBgn0005198	7.94918	8.09004	7.66778	7.44549				FBgn0264986
FBgn0005278	68.0663	46.239	49.3796	40.7608				FBgn0265052
FBgn0005322	37.6661	36.4776	36.5854	37.2872				FBgn0265185
FBgn0005355	25.7483	28.5261	27.6178	32.6019				FBgn0265497
FBgn0005386	12.941	11.7215	12.3555	8.91291				FBgn0265951
FBgn0005390	0.211882	0.473185	0.313056	0.352404	F-tSDS			FBgn0266072
FBgn0005411	81.5265	83.0611	85.8517	79.0479				FBgn0266175
FBgn0005427	20.65	18.1985	17.9177	14.581				FBgn0266202
FBgn0005536	3.57218	4.01105	3.73476	3.4995				FBgn0266346
FBgn0005558	1.57449	2.03752	2.23063	2.02325				FBgn0266376
FBgn0005564	2.49683	4.52379	4.0769	2.60648				FBgn0266446
FBgn0005585	456.306	545.881	525.934	698.793				FBgn0266451
FBgn0005586	12.9583	24.7805	22.2325	14.7003				FBgn0031550
FBgn0005592	0.504657	0.508876	0.433396	1.32763				FBgn0266624
FBgn0005596	13.5484	11.8717	12.6683	9.44257				FBgn0266750
FBgn0005612	3.6169	14.4442	10.2801	16.5627	F-tSDS			FBgn0267025
FBgn0005616	26.2835	9.07122	24.4806	8.04051				FBgn0267052
FBgn0005617	17.5643	14.0797	16.7599	12.6003				FBgn0267060
FBgn0005624	10.2765	11.516	11.6601	9.38502				FBgn0267181
FBgn0005626	0.615789	1.11766	0.99159	0.397089				FBgn0267229
FBgn0005630	28.0944	24.5819	27.5815	19.616				FBgn0267252
FBgn0005631	13.9834	19.6071	18.9762	12.307				FBgn0267322
FBgn0005632	24.7165	26.6464	24.295	23.1882				FBgn0261534
FBgn0005636	3.37806	4.02583	4.19089	2.73806				FBgn0033885
FBgn0005640	0.856846	1.13073	1.11835	0.984445
FBgn0005642	25.3651	21.3705	22.7464	19.4312
FBgn0005648	114.91	103.374	117.113	87.0504
FBgn0005649	69.8926	75.6601	75.864	66.8214
FBgn0005654	8.20156	6.05879	6.56294	6.1718
FBgn0005655	278.798	123.615	147.505	142.596	M-tSDS
FBgn0005658	1.22369	3.43195	4.07734	2.16689	F-tSDS
FBgn0005660	1.78486	1.53687	1.73754	1.48079
FBgn0005666	0.169617	0.371087	0.177835	2.13693
FBgn0005670	0.713176	0.590147	0.433113	2.4451
FBgn0005671	56.2118	81.7316	68.1778	88.8729
FBgn0005672	22.3425	20.0068	23.9293	19.6996
FBgn0005674	37.6731	28.7224	29.516	32.8321
FBgn0005677	2.47513	5.6416	5.43986	4.39753	F-tSDS
FBgn0005683	10.3303	8.71134	10.0941	8.91307
FBgn0005694	11.688	11.2828	11.7608	10.0843
FBgn0005695	5.62476	5.94796	5.29732	5.93697
FBgn0005696	15.1413	8.88895	10.2648	10.6661
FBgn0005771	91.2858	117.294	113.993	95.0496
FBgn0005775	1.0394	1.98373	1.87023	1.36113
FBgn0005777	24.7516	23.166	24.897	24.7351
FBgn0008635	46.9151	48.0931	46.0795	57.6381
FBgn0008636	4.22662	6.70805	7.97335	5.4329
FBgn0010014	47.6294	108.972	89.2984	70.9965
FBgn0010015	0.298965	0.305191	0.332824	0.86148
FBgn0010019	0.545098	0.576894	0.361293	0.246726
FBgn0010039	47.7859	25.7491	30.7431	39.7961
FBgn0010041	0.328215	0.0363984	0.145902	0.00468695	M-tSDS
FBgn0010051	3.02595	2.4348	2.0568	2.95831
FBgn0010053	4.36966	4.90671	3.23058	13.1256
FBgn0010097	11.3485	6.02034	8.02889	7.15844
FBgn0010100	87.6698	88.7187	89.029	91.0336
FBgn0010105	4.60248	5.66742	5.77995	4.70928
FBgn0010109	15.6894	7.92489	10.7671	7.96701	M-tSDS
FBgn0010113	43.4915	53.98	55.212	35.5599
FBgn0010114	7.60711	4.9455	6.04256	4.19711
FBgn0010173	96.1361	57.1878	63.5989	66.2079
FBgn0010194	26.5145	32.3619	31.2913	21.5764
FBgn0010213	104.601	105.985	103.783	114.188
FBgn0010215	12.1781	17.6766	16.4448	14.0514
FBgn0010217	299.42	315.988	295.195	337.115
FBgn0010220	23.4177	20.398	21.2513	19.6005
FBgn0010222	4.08113	3.12631	3.07353	9.042
FBgn0010223	0.889029	0.889214	0.583463	1.64809
FBgn0010225	23.3409	24.2849	20.1867	72.0538
FBgn0010226	42.4591	38.601	38.6884	61.2887
FBgn0010228	76.4591	70.1341	89.5229	82.9228
FBgn0010235	50.0714	69.221	66.1132	61.0928
FBgn0010238	21.3507	35.4914	37.8276	25.534
FBgn0010240	17.1106	37.0499	32.8305	23.8364	F-tSDS
FBgn0010246	3.80018	1.90066	1.45095	3.39808	M-tSDS
FBgn0010258	1.28063	0.973609	1.31987	0.855825
FBgn0010263	1.28423	2.09597	1.59419	1.1767
FBgn0010269	25.221	32.4438	27.4892	29.5327
FBgn0010278	233.27	130.963	151.555	149.75
FBgn0010280	36.8042	32.2818	34.0334	25.5514
FBgn0010282	57.637	46.1768	48.8119	50.8914
FBgn0010287	18.9904	14.9808	15.9968	13.8411
FBgn0010288	174.205	201.646	209.388	206.117
FBgn0010292	25.0049	19.5055	20.6492	22.8129
FBgn0010300	52.4626	74.2539	77.9125	47.3349
FBgn0010303	13.9818	15.23	13.4407	15.8943
FBgn0010309	13.1249	15.0347	15.0557	10.3067
FBgn0010313	30.1387	30.7276	34.0098	27.8033
FBgn0010314	80.3713	34.6254	50.7181	41.3041	M-tSDS
FBgn0010315	15.0939	8.24949	9.6988	11.8844
FBgn0010316	26.2108	18.5041	20.9779	15.6438
FBgn0010317	21.3963	20.2223	21.5252	15.6481
FBgn0010328	39.1725	35.4817	36.6966	31.1891
FBgn0010329	0.837919	1.27831	0.993877	0.687399
FBgn0010333	114.575	128.658	129.633	120.974
FBgn0010339	59.4122	49.1575	53.6465	53.8587
FBgn0010340	11.9991	10.3963	11.1615	11.7716
FBgn0010341	123.156	140.525	109.435	107.513
FBgn0010342	141.896	122.471	135.518	103.576
FBgn0010348	154.407	164.834	167.967	153.55
FBgn0010350	18.343	26.552	23.7026	23.38
FBgn0010352	17.8699	19.1777	17.6119	18.6724
FBgn0010355	17.0615	17.4578	16.5484	15.0131
FBgn0010356	22.7227	19.1021	20.3988	20.3478
FBgn0010358	0.0083543	0.0083543	0.0298317	0.00274113
FBgn0010379	35.0641	38.9176	38.4007	34.2345
FBgn0010380	45.1147	54.0774	51.5484	58.9734
FBgn0010381	0.861169	1.03586	0.595184	70.9947
FBgn0010382	8.17446	3.11073	4.44143	2.94833	M-tSDS
FBgn0010383	0.464284	0.500317	0.491232	0.74301
FBgn0010387	10.5408	19.7224	20.9095	23.3011
FBgn0010389	2.17638	3.90625	3.11968	3.27143
FBgn0010391	63.5837	48.8429	51.911	68.0105
FBgn0010395	0.523006	1.4914	1.23688	0.98964
FBgn0010397	4.49888	4.14143	4.05538	8.2077
FBgn0010398	6.76016	7.1553	7.51424	7.08831
FBgn0010399	1.40958	2.6732	2.22388	1.56649
FBgn0010406	20.0255	20.3417	20.8602	20.2484
FBgn0010407	27.8657	35.5428	35.6648	26.4773
FBgn0010414	1.0237	1.38739	1.22449	0.935596
FBgn0010415	5.54737	7.22724	6.87935	9.75794
FBgn0010416	30.5082	29.3824	30.0079	29.5681
FBgn0010417	50.2367	42.6681	42.8839	38.177
FBgn0010421	24.36	25.7923	26.6484	25.6287
FBgn0010422	86.8971	76.3276	80.9229	71.2407
FBgn0010423	0.244588	0.804982	0.288063	0.737776
FBgn0010424	6.98441	6.04367	6.47232	21.1743
FBgn0010433	1.41846	3.82631	4.55518	4.44016	F-tSDS
FBgn0010434	22.3868	27.4816	25.2374	30.1146
FBgn0010435	1.53203	2.02892	1.67176	5.96436
FBgn0010438	52.9463	35.7777	41.7485	40.9854
FBgn0010441	11.1183	9.16107	8.77362	15.2804
FBgn0010452	92.8474	51.377	65.2646	43.3048
FBgn0010453	6.89987	12.9249	14.7529	10.3138
FBgn0010470	2.6585	4.46274	4.71799	19.2998
FBgn0010473	7.41668	12.6865	11.5051	6.75209
FBgn0010482	2.45833	0.530947	0.485535	0.549295	M-tSDS
FBgn0010488	119.94	130.237	128.326	164.838
FBgn0010497	7.07066	8.18789	6.12307	15.7106
FBgn0010501	28.2768	34.1548	35.6778	26.1271
FBgn0010504	1.33072	0.946694	0.844268	1.19746
FBgn0010516	48.6128	42.6681	42.2944	76.2074
FBgn0010520	22.4916	19.7495	21.9233	22.2926
FBgn0010531	17.6761	19.9213	18.517	24.3094
FBgn0010548	8.58034	11.62	10.4899	13.3491
FBgn0010549	2.92026	1.07918	1.33513	1.54292	M-tSDS
FBgn0010551	87.0116	61.3698	64.9069	73.9459
FBgn0010575	8.96683	10.7947	10.7398	8.03162
FBgn0010583	24.0218	39.3459	37.3415	24.9862
FBgn0010590	173.909	170.852	170.428	210.049
FBgn0010591	10.4432	10.2441	9.46597	21.2633
FBgn0010602	204.046	164.945	164.731	155.077
FBgn0010607	11.996	11.4463	10.4019	9.69684
FBgn0010611	18.0481	13.7591	13.7259	17.2673
FBgn0010612	170.138	177.01	179.36	193.231
FBgn0010620	8.26278	2.43545	3.05927	3.07646	M-tSDS
FBgn0010621	194.698	153.871	174.852	174.233
FBgn0010622	34.9483	36.2975	42.1991	40.5117
FBgn0010638	174.338	171.77	175.498	212.348
FBgn0010651	4.17871	3.49283	3.96157	13.2802
FBgn0010660	33.8498	24.1861	25.3267	21.3675
FBgn0010741	89.3907	77.0685	88.1064	93.6146
FBgn0010747	53.8587	58.472	55.7189	73.2409
FBgn0010750	3.31588	2.99918	3.06287	2.97246
FBgn0010762	5.46441	6.17469	6.85133	4.59707
FBgn0010768	7.67881	5.75082	6.14704	4.58163
FBgn0010770	25.6901	19.4017	20.6088	23.0352
FBgn0010772	34.4532	44.3756	40.578	39.2962
FBgn0010774	101.558	90.8481	98.6498	89.027
FBgn0010786	19.7825	9.31292	10.3238	11.7463	M-tSDS
FBgn0010803	33.4703	22.5766	25.4111	25.8001
FBgn0010808	53.063	46.6105	48.1094	57.4257
FBgn0010812	9.75219	11.1549	10.6052	12.7679
FBgn0010825	19.5874	18.8604	19.5739	13.0271
FBgn0010830	17.0101	16.736	16.3979	15.0117
FBgn0010877	8.35867	7.71736	7.55712	9.65451
FBgn0010894	14.4627	12.4881	13.2737	17.1672
FBgn0010905	6.9723	11.5116	10.849	7.61829
FBgn0010909	11.7125	15.2762	14.4534	12.7583
FBgn0010926	12.5759	8.86224	9.56805	10.6165
FBgn0011016	89.8423	93.3894	96.8795	106.766
FBgn0011020	17.3696	12.6111	14.0179	13.4962
FBgn0011202	5.61058	4.67774	4.83428	5.13141
FBgn0011204	5.11819	3.45621	3.55113	4.56801
FBgn0011205	6.41411	6.87732	6.34803	8.80113
FBgn0011206	2.52451	2.86209	2.58582	1.94256
FBgn0011207	5.66686	5.60013	5.96971	6.96614
FBgn0011211	344.956	318.24	314.807	353.746
FBgn0011217	88.8691	100.345	98.985	93.7744
FBgn0011224	3.02185	2.62856	2.72227	2.12303
FBgn0011225	8.98141	5.89638	6.01334	6.24083
FBgn0011227	92.071	103.398	104.592	123.413
FBgn0011230	28.3547	29.753	27.1838	30.6702
FBgn0011232	14.7994	14.0282	13.6888	13.9911
FBgn0011236	6.51126	2.65003	3.04296	2.68448	M-tSDS
FBgn0011241	1.29967	1.40275	1.45698	1.45334
FBgn0011259	2.77492	4.49111	4.16903	2.58848
FBgn0011260	6.69569	6.5209	6.56276	5.31936
FBgn0011270	0.318929	0.522486	0.332448	0.664442
FBgn0011274	0.85054	1.0378	0.801579	2.20755
FBgn0011276	2.03993	5.01417	3.43659	3.35456	F-tSDS
FBgn0011277	0.592013	0.883862	0.84931	0.985804
FBgn0011286	0.671098	1.10195	0.818077	0.809789
FBgn0011289	19.1437	16.4396	16.3693	19.781
FBgn0011290	47.5301	44.1714	47.7225	39.1139
FBgn0011291	35.7265	33.0784	37.0394	35.4033
FBgn0011293	19.9316	30.9998	20.2991	35.8423
FBgn0011296	1.07827	9.88527	2.08501	8.9293
FBgn0011297	12.2442	8.53733	9.92543	11.379
FBgn0011300	15.2555	16.7182	15.951	14.5014
FBgn0011305	231.204	331.532	314.321	244.173
FBgn0011327	100.975	83.9748	95.8768	97.0508
FBgn0011335	18.4784	17.8853	18.5812	17.2311
FBgn0011336	71.2332	68.767	66.2688	83.1273
FBgn0011361	64.425	58.3609	58.9179	64.846
FBgn0011455	110.778	95.9061	94.1925	108.117
FBgn0011474	28.0879	20.1232	25.2302	16.8923
FBgn0011476	18.6489	18.177	19.5121	17.6331
FBgn0011481	64.341	65.0649	70.8	49.241
FBgn0011509	30.4629	29.2758	31.113	34.4384
FBgn0011566	13.8078	14.9917	14.5637	13.9908
FBgn0011569	0.534749	0.470875	0.897073	0.66755
FBgn0011570	47.5872	51.2157	52.5187	62.3134
FBgn0011571	42.6227	44.3737	46.3983	43.5188
FBgn0011573	92.8933	85.631	85.7252	101.737
FBgn0011576	8.14334	6.92844	9.06788	7.09452
FBgn0011581	14.0692	22.1509	33.0258	15.4455
FBgn0011582	0.385557	0.756678	0.668056	0.414391
FBgn0011584	24.6263	26.8729	25.5756	34.9681
FBgn0011586	62.9449	73.7265	64.9688	63.617
FBgn0011591	1.97439	1.71204	1.90519	2.90192
FBgn0011592	6.45078	7.26272	7.42481	5.47748
FBgn0011596	0.913971	1.06781	0.878148	1.07075
FBgn0011603	2.28553	3.26769	2.05583	1.64977
FBgn0011604	94.7825	74.3721	78.6753	61.7439
FBgn0011606	24.61	13.4704	17.1899	16.6889
FBgn0011638	132.127	72.4007	80.2966	84.2128
FBgn0011640	108.441	110.63	108.744	102.699
FBgn0011642	13.0179	16.4262	17.3395	14.7425
FBgn0011648	5.61756	4.94613	5.44458	5.52175
FBgn0011653	13.1398	2.49429	3.1392	2.36724	M-tSDS
FBgn0011655	31.4737	39.5061	38.8419	29.7212
FBgn0011656	0.783011	0.844687	0.714684	1.05874
FBgn0011659	14.3029	9.37237	8.77817	9.57968
FBgn0011660	12.4273	7.44564	8.51561	8.14195
FBgn0011661	39.4003	35.1997	33.4095	32.5251
FBgn0011666	5.75708	4.90844	5.82035	3.7718
FBgn0011672	4.77853	6.12751	5.31145	10.5047
FBgn0011674	4.09293	1.60013	2.46372	1.60522	M-tSDS
FBgn0011692	48.8211	24.6536	30.4187	25.3381	M-tSDS
FBgn0011695	2.68326	11.1283	5.48672	13.049
FBgn0011701	22.8068	33.282	31.8198	42.4255
FBgn0011703	65.4829	34.753	37.7165	44.9466
FBgn0011704	100.473	48.4153	56.6325	64.6603	M-tSDS
FBgn0011705	14.5165	18.193	28.3273	40.106
FBgn0011706	44.4065	18.5044	20.926	14.9329	M-tSDS
FBgn0011708	37.4576	36.1894	34.9655	42.9773
FBgn0011710	30.4303	39.2119	38.0358	38.5697
FBgn0011715	70.9598	64.708	66.8143	63.6063
FBgn0011722	4.02404	5.67615	3.65483	11.8928
FBgn0011725	9.03107	10.3833	10.5883	8.95561
FBgn0011726	300.083	407.33	404.213	422.052
FBgn0011737	19.7883	23.8836	22.6723	18.6436
FBgn0011739	5.047	4.79319	4.92219	5.5799
FBgn0011740	17.8983	20.9672	20.6724	17.4416
FBgn0011741	64.7406	57.6826	60.6328	69.3063
FBgn0011742	21.8845	23.7079	23.5852	23.5527
FBgn0011745	58.4129	66.8609	68.3847	73.9228
FBgn0011746	1.07107	0.723229	0.695254	0.76258
FBgn0011747	20.6865	24.7687	24.2737	22.5348
FBgn0011754	12.3547	13.7159	11.6831	13.3695
FBgn0011758	0.549887	1.02871	0.941574	1.16584
FBgn0011760	47.6403	64.6294	56.1505	45.4413
FBgn0011761	6.93651	3.77379	2.15214	1.759
FBgn0011762	3.99997	2.59599	2.56668	3.22406
FBgn0011763	38.1964	33.2455	36.8119	28.9769
FBgn0011766	15.6581	14.2832	15.352	12.1803
FBgn0011768	144.106	114.292	117.142	149.263
FBgn0011769	12.9942	8.07934	10.0676	9.22158
FBgn0011770	29.5405	33.3726	23.2932	44.4295
FBgn0011771	26.8312	37.0864	34.4257	32.8876
FBgn0011774	15.949	8.30221	9.95671	10.713
FBgn0011785	20.3104	18.8566	18.7156	15.5947
FBgn0011787	99.4246	76.2902	79.746	86.384
FBgn0011802	8.84663	6.847	6.91653	5.56403
FBgn0011817	8.78062	9.93728	10.8256	7.66473
FBgn0011818	9.57942	9.58019	9.58928	8.04181
FBgn0011824	57.0271	32.9213	38.1372	43.6153
FBgn0011826	22.7117	23.8742	25.2702	23.3409
FBgn0011828	1.69386	4.27534	2.46668	5.7836	F-tSDS
FBgn0011836	24.5953	23.26	23.4245	19.5987
FBgn0011837	8.28799	5.08943	5.0374	9.42029
FBgn0012034	9.41014	7.45409	6.87066	7.45752
FBgn0012036	45.3958	21.5687	25.7328	40.4773	M-tSDS
FBgn0012037	23.1611	33.535	27.6257	139.578
FBgn0012042	0.108987	0.264042	0.122355	4.64377
FBgn0012051	12.9319	11.3443	11.3469	13.2874
FBgn0012058	39.7232	37.4181	39.0511	32.7393
FBgn0012344	1.44688	2.42197	1.94816	1.91765
FBgn0013263	18.5372	17.5032	19.156	14.238
FBgn0013269	232.741	139.29	150.39	156.982
FBgn0013272	31.5684	16.7775	18.6375	33.4072
FBgn0013275	0.0185772	0.0185772	0.00376539	0.00376539
FBgn0013276	53.4561	59.2893	58.2244	33.4378
FBgn0013277	0.570427	1.18535	0.786226	0.816004
FBgn0013278	14.9441	19.0032	14.4918	10.9261
FBgn0013279	3.38034	4.20661	3.94497	3.09772
FBgn0013303	10.8103	14.2746	14.3159	12.4143
FBgn0013305	42.6544	52.5509	55.0969	65.8993
FBgn0013323	6.92739	8.26689	10.1385	8.6226
FBgn0013334	30.183	40.7337	37.8679	30.9437
FBgn0013342	35.2217	59.7239	54.1775	39.064
FBgn0013343	54.6739	69.6091	66.6483	55.1907
FBgn0013347	174.441	159.337	166.42	164.923
FBgn0013432	28.1339	22.4267	29.6226	31.6023
FBgn0013433	0.85822	2.00123	1.61636	1.17783	F-tSDS
FBgn0013435	16.7133	17.3856	19.5187	18.7307
FBgn0013467	1.60576	2.59876	2.38802	1.72448
FBgn0013469	4.91236	1.58303	2.60058	2.29996	M-tSDS
FBgn0013531	21.0104	21.6483	23.3457	20.4622
FBgn0013548	15.5254	10.9599	12.1909	10.9494
FBgn0013563	3.76497	3.4092	3.34438	4.99153
FBgn0013576	2.75653	3.31068	2.94969	2.80339
FBgn0013672	1921.31	2057.14	3281.96	3132.51
FBgn0013673	1.35676	1.57888	2.28812	2.0381
FBgn0013674	5425	6483.78	5350.94	5563.37
FBgn0013675	3311.26	3791.47	3289.05	3618.15
FBgn0013676	5881.55	6893.3	5842.64	6004.99
FBgn0013678	2518.39	2906.85	2499.44	2401.39
FBgn0013679	1056.38	1196.79	962.789	1001.18
FBgn0013680	148.733	186.466	119.831	157.188
FBgn0013681	746.027	823.811	785.325	848.502
FBgn0013683	92.4948	116.702	113.043	134.115
FBgn0013684	803.79	965.211	780.088	828.953
FBgn0013685	74.2897	83.1144	55.8325	59.129
FBgn0013717	18.3877	27.2456	25.4513	21.8494
FBgn0013718	1.54285	1.53899	1.58528	2.52481
FBgn0013720	27.2762	22.6621	23.3191	32.2243
FBgn0013725	11.4916	10.0106	11.8786	8.07198
FBgn0013726	108.218	109.663	114.254	107.837
FBgn0013732	12.8035	14.213	14.5142	11.6873
FBgn0013733	8.27795	8.56196	7.60036	10.266
FBgn0013746	29.1285	29.2951	29.2549	30.953
FBgn0013749	73.3399	79.7931	80.899	88.5771
FBgn0013750	31.5667	38.7747	40.5048	40.7569
FBgn0013753	73.6864	90.6707	95.9212	72.8926
FBgn0013755	0.433816	0.464393	0.516694	0.491424
FBgn0013756	37.4309	34.961	34.4908	32.317
FBgn0013759	8.28549	12.2888	11.2726	7.37846
FBgn0013762	13.5786	17.0698	16.2855	16.7794
FBgn0013763	67.6484	58.3369	39.0815	125.069
FBgn0013764	45.0022	55.3215	52.4344	47.8886
FBgn0013765	10.8857	8.94075	10.6576	9.75512
FBgn0013767	10.739	11.5419	45.331	0.0277287
FBgn0013770	36.8687	40.6692	37.4669	63.7075
FBgn0013771	2.82934	2.33404	1.08941	2.37256
FBgn0013773	3.52443	2.04421	2.20763	2.35346
FBgn0013799	13.1018	19.3637	17.618	14.2077
FBgn0013949	6.44866	4.92998	4.24434	11.7983
FBgn0013954	632.485	594.24	617.841	627.005
FBgn0013972	11.4268	21.7073	18.7103	18.032
FBgn0013973	0.530979	0.97501	0.897935	0.5337
FBgn0013981	1183.05	1326.51	1332.34	1276.69
FBgn0013983	3.52929	3.5804	3.35372	5.60968
FBgn0013984	4.66277	4.5936	4.97641	3.81208
FBgn0013987	24.2738	23.9325	22.7196	32.9472
FBgn0013997	24.0528	31.4885	32.6432	24.2378
FBgn0014000	0.210403	0.136947	0.125417	7.76836
FBgn0014002	131.48	167.737	159.092	189.652
FBgn0014006	11.5337	9.25766	9.54114	11.0277
FBgn0014007	22.2175	29.7935	28.5006	20.3884
FBgn0014009	54.9602	84.5093	79.7592	73.1063
FBgn0014010	41.9003	60.8913	54.6493	58.8254
FBgn0014011	24.6118	25.063	26.7443	34.6019
FBgn0014018	20.1434	13.0971	11.8102	23.4909
FBgn0014019	0.186995	0.174825	0.208312	0.250512
FBgn0014020	91.3561	106.59	97.2621	100.483
FBgn0014022	26.1677	26.9384	25.6994	24.6849
FBgn0014023	29.5944	28.2261	29.9459	32.7881
FBgn0014024	29.9479	28.4747	32.4292	28.5842
FBgn0014028	102.162	72.6481	74.8313	86.5795
FBgn0014029	79.3401	90.9966	93.1778	89.9242
FBgn0014031	1.79111	1.0706	1.44639	5.65981
FBgn0014032	15.7534	14.7413	17.4682	16.4824
FBgn0014033	1.97134	2.1326	1.15759	9.65799
FBgn0014037	22.3281	21.5163	19.5888	22.6653
FBgn0014075	26.4091	25.4031	26.7232	29.4647
FBgn0014092	37.1667	31.0405	34.9739	38.481
FBgn0014127	34.0643	25.5801	29.2576	24.2216
FBgn0014133	18.0869	22.77	20.5494	17.7334
FBgn0014141	4.86218	2.63983	2.58747	4.76944
FBgn0014143	1.08746	2.01964	1.99152	1.00893
FBgn0014163	435.805	832.104	763.713	636.272
FBgn0014179	3.98465	9.82465	9.32319	5.18172	F-tSDS
FBgn0014184	73.9775	85.8301	79.9307	97.4404
FBgn0014189	142.321	115.814	135.706	121.149
FBgn0014269	48.7419	38.9448	44.4733	36.2686
FBgn0014340	18.8858	10.6845	15.2191	9.59005
FBgn0014342	10.2787	9.10327	9.68846	8.20022
FBgn0014343	1.62236	3.90621	2.87173	2.65185
FBgn0014366	50.8298	46.9215	48.306	49.77
FBgn0014380	1.38887	3.95977	2.94909	8.94674	F-tSDS
FBgn0014388	14.923	9.3763	11.5426	9.08472
FBgn0014391	93.1646	95.3352	101.005	120.933
FBgn0014395	0.710934	0.627557	1.03561	0.556799
FBgn0014411	38.0765	39.8937	41.2405	42.0304
FBgn0014417	10.7556	15.6808	17.5479	20.7194
FBgn0014427	8.50543	32.1442	23.1083	143.616	F-tSDS
FBgn0014455	87.2869	64.5631	62.3732	86.2692
FBgn0014469	0.803658	2.34459	0.647059	18.0843
FBgn0014857	385.598	337.782	400.758	354.953
FBgn0014861	56.2501	29.8123	35.1109	38.6553
FBgn0014863	0.367682	0.90058	0.379388	0.568825
FBgn0014868	137.806	158.316	136.315	176.453
FBgn0014869	116.827	88.6116	94.1117	111.463
FBgn0014870	48.3749	52.9398	52.5981	40.1175
FBgn0014877	23.6085	18.1638	19.8601	20.1078
FBgn0014879	239.066	219.168	244.675	211.813
FBgn0014903	3.74019	4.97257	3.65057	13.4492
FBgn0014906	16.0274	15.6039	15.3683	16.3002
FBgn0014930	22.7782	18.4268	17.4871	20.4526
FBgn0014931	6.90098	0.0196011	1.56149	1.78733	M-tSDS
FBgn0014949	1.74451	1.49622	1.36662	3.03734
FBgn0015000	14.7242	14.3703	13.8881	20.1057
FBgn0015001	0.130289	0.632502	0.131187	0.090911
FBgn0015010	0.22822	2.59715	0.588319	1.07097
FBgn0015011	0.305824	2.45987	0.704811	4.3023
FBgn0015019	186.284	141.447	154.227	155.943
FBgn0015024	132.971	175.627	156.051	157.452
FBgn0015025	7.59799	7.40826	7.22108	6.98109
FBgn0015031	134.804	141.991	141.512	168.721
FBgn0015039	0.170673	2.72074	0.51661	2.67876
FBgn0015040	46.3453	33.6675	26.9066	34.1497
FBgn0015075	28.1992	32.0972	32.1181	32.2725
FBgn0015218	176.649	170.573	176.527	168.464
FBgn0015221	145.779	160.278	150.186	198.351
FBgn0015222	193.638	237.592	209.714	272.989
FBgn0015229	18.8109	20.6588	22.686	16.1862
FBgn0015239	15.6242	18.0342	17.5925	22.416
FBgn0015240	5.3998	5.90086	5.74079	6.14483
FBgn0015245	159.661	81.8512	115.34	110.455
FBgn0015247	24.6688	19.403	19.1206	23.0873
FBgn0015268	377.316	240.573	260.493	298.009
FBgn0015269	7.39274	6.48452	7.25558	5.25587
FBgn0015270	15.4544	8.02455	9.57526	9.52466
FBgn0015271	19.8624	14.1151	16.3944	16.453
FBgn0015277	11.2934	11.4268	11.0233	12.1173
FBgn0015278	5.9869	5.62005	5.85615	5.11627
FBgn0015279	15.4995	14.4236	14.2049	13.6656
FBgn0015282	116.973	128.526	127.127	162.914
FBgn0015283	118.121	125.2	122.345	144.276
FBgn0015286	6.08675	7.5458	6.53837	6.39817
FBgn0015295	7.65278	6.11655	6.3883	9.50541
FBgn0015296	54.279	61.4222	59.4471	57.4031
FBgn0015298	63.429	51.6207	55.3659	68.213
FBgn0015299	128.276	114.487	135.255	136.255
FBgn0015316	4.35085	5.46279	5.58627	4.46313
FBgn0015320	71.9782	73.2937	78.0353	63.5175
FBgn0015321	56.3355	44.8432	47.2769	49.1079
FBgn0015324	76.3225	93.3858	87.8794	95.6922
FBgn0015331	18.9393	19.4611	18.6468	20.4987
FBgn0015338	39.0473	35.6665	40.3958	38.207
FBgn0015351	17.6357	14.9904	15.4755	16.4423
FBgn0015359	30.7171	21.765	26.4356	26.6959
FBgn0015360	7.78961	10.5325	10.4914	12.5165
FBgn0015371	10.8876	17.4241	15.5516	9.6777
FBgn0015372	12.9281	21.7078	24.2429	18.1071
FBgn0015376	6.61555	5.19371	4.78267	4.9337
FBgn0015379	69.733	67.6729	69.2718	70.6789
FBgn0015380	13.2729	11.2816	12.2219	10.1766
FBgn0015391	46.5738	30.1671	35.4128	30.8006
FBgn0015393	170.816	95.8804	110.078	114.505
FBgn0015396	20.4233	20.2437	22.6409	13.8072
FBgn0015399	48.0934	64.5728	69.3082	57.5386
FBgn0015400	1.95966	3.53453	3.50224	1.88562
FBgn0015402	11.0615	12.8655	12.4155	10.4277
FBgn0015477	14.7787	15.2333	14.9674	16.2798
FBgn0015509	54.528	63.3771	60.1433	56.4406
FBgn0015513	4.59472	3.54241	3.9029	4.2038
FBgn0015519	0.51031	1.12619	0.837963	0.797871
FBgn0015520	31.2353	43.0782	40.8997	30.669
FBgn0015522	0.979276	1.85302	1.12539	8.31374
FBgn0015524	0.719524	1.87749	1.21981	1.14124	F-tSDS
FBgn0015527	35.1409	27.2854	26.3838	30.9821
FBgn0015541	1.72098	1.71825	1.49777	2.7413
FBgn0015544	20.7606	17.7555	17.9792	17.2964
FBgn0015546	9.48657	5.64684	7.09213	5.87313
FBgn0015550	60.9429	29.5351	42.7434	25.0948	M-tSDS
FBgn0015553	8.76889	6.36402	7.08887	6.38639
FBgn0015558	25.0926	31.4669	27.8894	19.7791
FBgn0015561	0.463309	0.556464	0.50347	0.689644
FBgn0015568	0.645946	1.93837	0.862638	5.11003
FBgn0015570	0.263618	0.35742	0.280356	0.318436
FBgn0015571	3.98059	5.93589	3.32528	7.29929
FBgn0015572	0.460863	1.1638	0.338847	2.5111
FBgn0015575	1.49008	1.62682	0.918099	11.4763
FBgn0015577	4.10284	3.58914	3.90626	7.08147
FBgn0015582	7.36889	7.30142	8.85676	10.1294
FBgn0015589	12.8514	17.2565	15.7071	11.422
FBgn0015591	12.2217	11.7288	11.0982	14.1525
FBgn0015600	1.4533	1.93044	1.75163	1.38451
FBgn0015602	39.1697	41.4055	41.9578	38.2507
FBgn0015609	6.36341	11.9006	10.6759	5.89568
FBgn0015614	31.1997	30.8211	29.2851	33.9315
FBgn0015615	26.8976	28.864	29.1865	23.8142
FBgn0015618	12.7432	11.527	12.7717	11.1293
FBgn0015621	22.9293	19.2882	21.5991	21.7863
FBgn0015622	67.3431	72.6955	73.276	80.5845
FBgn0015623	8.19427	8.21964	7.39218	11.4189
FBgn0015625	53.2937	32.8704	41.8275	31.5523
FBgn0015663	2.23664	2.63169	2.32574	2.95578
FBgn0015664	54.1738	41.2299	43.0313	39.3571
FBgn0015714	0.877027	0.738625	0.458332	22.7776
FBgn0015721	1.15071	0.743974	0.840423	0.645137
FBgn0015737	81.704	81.0392	85.2479	104.592
FBgn0015754	40.2885	56.1369	53.1383	40.2419
FBgn0015765	11.8235	13.8871	13.4488	14.1895
FBgn0015766	43.6558	36.8145	32.1726	30.9892
FBgn0015772	8.06825	9.13581	8.11774	8.18125
FBgn0015774	3.8148	5.71056	5.45662	3.78506
FBgn0015776	3.64949	14.3241	12.2969	12.3197	F-tSDS
FBgn0015777	28.0607	22.9446	21.7621	19.4779
FBgn0015778	321.532	277.841	282.959	255.623
FBgn0015781	36.6315	31.3742	31.7099	37.3853
FBgn0015789	34.4586	44.5868	41.8941	46.6638
FBgn0015790	66.5153	83.3428	80.7605	95.1629
FBgn0015791	21.0392	24.4183	25.8769	25.0459
FBgn0015793	16.6295	15.478	14.6218	14.1089
FBgn0015794	32.2321	30.7863	33.9404	39.0132
FBgn0015795	52.6949	61.5682	54.4784	86.3058
FBgn0015797	50.6334	65.5317	66.4797	63.9548
FBgn0015799	24.858	25.0836	25.4086	21.1736
FBgn0015801	2.95636	3.89705	3.1531	10.0685
FBgn0015803	4.14259	4.3729	4.51443	3.63787
FBgn0015805	96.3844	82.7524	94.8055	84.7217
FBgn0015806	20.5269	17.5245	17.6583	17.1431
FBgn0015808	22.6037	26.7251	26.7291	45.7248
FBgn0015818	50.7975	42.7094	46.6787	40.1271
FBgn0015828	36.7421	32.1531	31.303	34.553
FBgn0015829	25.1782	24.8682	24.8786	25.9008
FBgn0015834	350.479	276.331	278.37	318.99
FBgn0015838	42.0048	30.4944	33.1527	27.5174
FBgn0015903	4.35319	2.64362	3.25148	3.14613
FBgn0015905	10.7231	9.48878	10.1122	10.0252
FBgn0015919	0.904744	1.9325	1.36336	1.07934	F-tSDS
FBgn0015924	14.3624	22.7061	20.4493	29.1177
FBgn0015925	27.0549	20.0483	23.183	20.1355
FBgn0015926	8.62852	4.13336	5.2994	6.43544	M-tSDS
FBgn0015929	45.1546	25.3104	29.901	29.7339
FBgn0015946	15.6302	14.7723	15.0759	8.82909
FBgn0015949	51.4207	46.4101	46.1926	38.1172
FBgn0016031	3.7191	1.68133	3.19403	8.16657	M-tSDS
FBgn0016032	3.01472	3.8471	3.33839	7.4095
FBgn0016034	1.3472	1.41141	1.51918	1.55098
FBgn0016036	1.05736	0.46988	0.643889	0.622173	M-tSDS
FBgn0016038	40.6589	48.5083	40.5183	49.125
FBgn0016041	43.3014	42.2552	40.8394	40.7119
FBgn0016054	5.30747	3.47557	3.70413	3.06242
FBgn0016059	12.0934	11.2405	12.2031	10.8266
FBgn0016061	1.10768	1.60468	1.6625	1.31158
FBgn0016070	7.91448	8.46606	8.44624	6.2718
FBgn0016075	8.371	3.81085	4.11155	14.6632	M-tSDS
FBgn0016076	3.00243	5.25187	5.20928	5.6273
FBgn0016078	2.22601	2.64917	2.51575	2.45182
FBgn0016080	6.27201	4.73898	5.55465	4.6386
FBgn0016081	2.02799	2.51605	2.27982	2.09222
FBgn0016119	187.486	180.753	180.751	222.757
FBgn0016120	178.809	175.752	178.613	205.079
FBgn0016122	11.4002	15.4344	14.0314	17.4114
FBgn0016123	0.87602	2.80824	1.28818	1.98727
FBgn0016126	20.4291	28.9135	26.6897	26.6522
FBgn0016131	4.45969	3.09375	3.32206	4.29813
FBgn0016641	15.3066	17.1507	16.4904	12.3484
FBgn0016672	25.5363	31.3245	31.4135	37.4871
FBgn0016675	2.83201	3.04509	8.30672	0.0277504
FBgn0016684	0.316598	1.74471	0.991337	1.97894	F-tSDS
FBgn0016685	117.431	98.7953	104.05	99.121
FBgn0016687	126.845	102.894	106.038	127.199
FBgn0016691	150.344	147.574	148.854	177.273
FBgn0016693	9.88903	15.0655	13.9845	19.9647
FBgn0016694	2.48261	3.66608	3.15502	2.8786
FBgn0016696	55.361	67.3816	66.2771	66.8794
FBgn0016697	127.554	131.164	135.306	152.256
FBgn0016698	29.1934	24.4248	24.616	26.6216
FBgn0016700	91.253	105.195	101.295	115.106
FBgn0016701	46.946	50.1613	52.8028	50.1847
FBgn0016715	0.374186	0.786599	0.459978	0.024032
FBgn0016754	2.657	2.74823	2.74099	2.27665
FBgn0016756	37.7658	32.1738	31.9991	34.1645
FBgn0016762	25.6619	20.608	21.1605	22.3142
FBgn0016794	6.31737	7.41334	7.40874	6.59048
FBgn0016797	3.09126	5.87743	5.10341	4.9327
FBgn0016917	8.92152	8.61282	7.76728	13.6538
FBgn0016926	4.68318	5.00315	4.68818	9.06433
FBgn0016930	2.40536	3.12481	2.98137	2.5845
FBgn0016970	18.1283	12.4126	13.187	14.3819
FBgn0016974	1.71023	1.83442	1.32272	1.10076
FBgn0016975	3.61959	6.17935	5.70411	3.51792
FBgn0016976	3.61959	6.17935	5.70411	3.51792
FBgn0016977	27.8222	24.3267	25.8046	21.9135
FBgn0016978	50.2506	55.3986	56.8597	49.588
FBgn0016983	73.2639	61.1954	63.9958	62.0815
FBgn0016984	6.90189	5.89507	6.3313	9.20182
FBgn0017414	16.3571	20.9905	16.3134	16.6961
FBgn0017418	9.2472	11.1083	12.0289	11.6904
FBgn0017429	19.3509	17.0726	16.0691	18.9507
FBgn0017430	24.0777	28.3374	29.1129	26.3112
FBgn0017457	58.9678	51.8388	56.361	48.5569
FBgn0017482	4.5268	3.03647	3.467	6.93152
FBgn0017550	37.1213	40.4191	37.3541	41.9218
FBgn0017551	45.3306	40.3725	46.833	33.026
FBgn0017558	8.0909	10.8714	9.55765	16.0958
FBgn0017566	73.4646	67.0301	66.7686	72.8917
FBgn0017567	51.6335	45.7491	51.8062	55.8468
FBgn0017572	58.7441	56.8801	60.2153	60.2303
FBgn0017577	60.1138	33.4763	38.1414	38.6556
FBgn0017578	23.9922	23.4692	23.0717	21.7018
FBgn0017581	153.239	116.441	118.709	128.408
FBgn0017590	2.26836	4.19826	4.10786	2.77455
FBgn0019624	268.618	254.873	252.262	285.822
FBgn0019637	41.3409	34.7565	36.358	39.5665
FBgn0019643	1.27128	3.68531	3.07247	2.39752	F-tSDS
FBgn0019644	223.708	220.344	215.947	262.793
FBgn0019650	5.9474	8.40396	8.99427	5.52844
FBgn0019660	145.684	1.29462	67.622	8.81983
FBgn0019661	1006.77	70.2469	686.922	116.11	M-tSDS
FBgn0019662	12.244	12.6215	12.4766	13.2725
FBgn0019686	20.6396	9.7505	11.8703	11.286	M-tSDS
FBgn0019809	0.742202	2.48744	2.2197	1.11563	F-tSDS
FBgn0019830	35.1153	30.0426	32.7628	50.6721
FBgn0019886	12.7051	12.0536	11.9575	15.4948
FBgn0019890	37.841	36.567	38.273	33.0489
FBgn0019925	36.6566	41.0108	39.264	53.2408
FBgn0019932	11.4865	14.0854	13.8775	14.903
FBgn0019938	20.6814	12.4009	13.0747	14.5292
FBgn0019940	0.109361	0.163605	0.234282	0.363959
FBgn0019947	42.1624	41.4684	41.5205	49.4749
FBgn0019948	32.4154	41.9591	39.025	49.042
FBgn0019949	21.9774	20.9727	21.6289	24.5046
FBgn0019952	8.86918	19.2202	14.798	55.5433	F-tSDS
FBgn0019957	85.0565	77.8121	78.7638	97.9551
FBgn0019960	42.0037	36.575	35.8324	40.6883
FBgn0019968	10.3493	16.735	14.4447	13.0585
FBgn0019972	38.0089	31.5016	36.2505	37.1533
FBgn0019982	23.7575	16.1092	16.6815	15.9911
FBgn0019985	3.06707	6.59916	4.70087	3.52151	F-tSDS
FBgn0019990	12.2426	11.1841	11.3285	10.7431
FBgn0020018	14.656	12.4575	12.6599	16.2849
FBgn0020224	29.9394	45.7599	42.5717	29.1028
FBgn0020235	186.079	180.072	177.737	203.095
FBgn0020236	36.1409	32.5923	34.9864	35.7387
FBgn0020238	295.636	392.049	381.301	296.389
FBgn0020248	0.818042	1.5812	1.37984	0.87298
FBgn0020249	17.0038	17.0042	17.7047	21.4082
FBgn0020251	0.87498	1.23486	1.22877	0.97622
FBgn0020255	267.071	202.003	208.648	194.442
FBgn0020257	56.1865	44.1343	45.7242	31.9926
FBgn0020261	16.5638	13.8987	14.4692	11.8798
FBgn0020269	2.801	6.47456	5.43005	3.82136
FBgn0020270	41.157	22.2532	25.752	28.4953
FBgn0020272	12.2014	8.86638	7.39395	9.26551
FBgn0020278	4.0402	3.16816	3.52911	4.67958
FBgn0020279	81.8854	82.0854	82.2817	71.3826
FBgn0020294	0.760554	0.770153	0.738794	0.831268
FBgn0020299	1.92194	3.26123	2.80055	2.68931
FBgn0020300	0.184901	0.46252	0.784706	1.92852	F-tSDS
FBgn0020304	8.06951	5.47904	5.57904	13.3554
FBgn0020305	39.3317	32.9865	32.4912	31.8689
FBgn0020306	27.9729	20.9341	22.999	19.5984
FBgn0020307	0.698225	1.03991	0.989432	1.21277
FBgn0020309	53.5385	52.4235	55.4114	40.8714
FBgn0020312	23.3703	26.925	27.2695	21.7459
FBgn0020369	113.703	132.582	129.627	177.437
FBgn0020370	28.9416	28.3846	26.2286	35.7723
FBgn0020372	33.1351	34.1917	31.5908	34.4846
FBgn0020377	3.4647	1.54445	2.78973	1.83533	M-tSDS
FBgn0020378	1.19039	1.29762	1.34719	1.3876
FBgn0020379	2.96267	3.96195	3.2271	2.51656
FBgn0020381	14.1818	10.8784	12.7186	14.6912
FBgn0020385	3.71323	2.92541	2.37658	14.7007
FBgn0020386	13.4747	9.8391	12.5494	11.5508
FBgn0020388	33.6725	25.4365	27.9614	30.0407
FBgn0020389	2.02265	3.11078	2.70617	6.43863
FBgn0020391	38.3463	62.1085	57.5703	33.2864
FBgn0020392	44.2061	40.8754	43.2735	44.7224
FBgn0020407	11.828	9.39227	10.5636	9.90697
FBgn0020412	15.2723	13.4741	15.5074	12.8992
FBgn0020414	22.7071	29.575	25.0442	47.3253
FBgn0020415	11.4033	17.2722	10.5315	42.4122
FBgn0020416	0.730377	1.15018	0.81515	47.9225
FBgn0020440	16.6789	21.8846	20.5889	18.357
FBgn0020443	42.5952	36.2313	37.6808	40.3795
FBgn0020445	0.112532	0.690374	0.522416	5.03903	F-tSDS
FBgn0020493	2.01391	3.06965	2.72644	2.57751
FBgn0020496	74.7772	64.1479	71.8805	55.5126
FBgn0020497	79.9953	67.4788	68.2107	59.5846
FBgn0020503	3.54065	3.42086	3.11669	4.68395
FBgn0020510	27.3752	28.4364	28.2628	26.2955
FBgn0020513	33.5473	20.1363	24.808	124.022
FBgn0020521	1.13536	0.944662	1.01505	2.08241
FBgn0020545	22.6546	20.5436	18.8062	22.8384
FBgn0020616	24.3699	24.5018	24.3331	20.462
FBgn0020617	0.581524	0.669594	0.776981	0.553802
FBgn0020618	1431.23	1059.41	1055.97	1381.71
FBgn0020620	13.8568	14.1034	14.4007	12.4634
FBgn0020621	3.31118	3.43625	3.09331	3.41108
FBgn0020622	11.1365	10.9857	12.5202	10.6377
FBgn0020626	18.8912	20.1803	18.292	25.3606
FBgn0020633	67.1649	35.7166	41.4994	43.3556
FBgn0020637	0.976513	0.157675	0.0634302	0.359267
FBgn0020641	0.438886	0.19183	0.442594	0.814986
FBgn0020647	2.4498	3.9013	3.5691	3.40433
FBgn0020653	89.9766	79.0588	76.7697	88.6394
FBgn0020655	28.9939	25.0012	27.2266	29.4126
FBgn0020660	15.229	19.4187	19.5414	19.6125
FBgn0020762	2.93127	4.66876	4.08777	7.46806
FBgn0020764	25.9231	31.6888	29.2687	40.3176
FBgn0020767	29.6262	34.2026	31.8484	24.2594
FBgn0020887	21.3599	18.3859	19.2111	17.3191
FBgn0020907	0.422254	0.632928	0.546797	0.886685
FBgn0020909	22.9621	16.8996	19.2575	19.2984
FBgn0020930	16.766	19.2518	18.5199	18.6233
FBgn0021738	0.138492	0.144403	0.707638	0.228053
FBgn0021750	16.203	14.1281	14.5526	14.1583
FBgn0021760	14.8868	13.7549	13.8544	13.0662
FBgn0021761	29.2699	18.8577	19.3952	20.1102
FBgn0021764	2.1135	1.80252	1.79223	1.8345
FBgn0021765	65.6652	69.3538	64.5092	127.151
FBgn0021768	8.00847	7.34276	7.95767	8.11042
FBgn0021776	77.3507	40.5611	55.0405	47.5156
FBgn0021795	193.728	177.752	169.16	213.944
FBgn0021796	14.6481	16.6186	15.0369	15.5366
FBgn0021800	43.4034	78.0086	74.4135	45.6276
FBgn0021814	28.2475	27.1558	28.0521	31.2587
FBgn0021818	15.2522	11.7747	11.8482	12.211
FBgn0021825	69.2273	70.87	69.9026	76.8264
FBgn0021847	8.92883	11.8437	10.4644	10.0434
FBgn0021856	34.2189	30.4173	33.1428	34.5422
FBgn0021872	143.749	181.481	156.056	273.552
FBgn0021874	28.2006	20.5039	22.5895	24.9365
FBgn0021875	26.7938	18.1499	18.8904	20.6646
FBgn0021895	91.6673	57.4149	62.8788	52.0613
FBgn0021906	71.1661	70.2267	70.7044	87.9683
FBgn0021944	33.2591	26.5879	27.3946	34.0204
FBgn0021967	80.94	71.1313	68.7712	82.3825
FBgn0021979	55.4093	68.2047	64.8133	96.2913
FBgn0021995	21.7514	13.912	15.6272	16.9304
FBgn0022023	341.488	276.168	260.796	286.553
FBgn0022027	53.8405	51.2369	53.3297	58.3397
FBgn0022029	12.9178	8.81529	8.89393	9.92158
FBgn0022069	39.8243	27.7598	29.9181	27.4213
FBgn0022097	58.6117	79.4075	69.082	92.4711
FBgn0022153	14.971	14.1945	13.0756	14.0901
FBgn0022160	4.91537	6.09607	5.29919	5.73082
FBgn0022213	48.3399	36.509	34.1585	34.7323
FBgn0022224	50.6565	50.5548	54.8532	55.6976
FBgn0022238	76.1494	76.0263	78.5798	65.3087
FBgn0022246	24.7407	18.4025	20.5089	23.1921
FBgn0022288	45.3531	32.8235	35.298	35.5856
FBgn0022338	34.9686	20.1899	23.7152	22.0372
FBgn0022343	91.6434	80.7247	84.9604	91.9417
FBgn0022344	46.3726	47.0415	46.9887	51.1248
FBgn0022349	94.6776	76.0678	90.5312	70.8934
FBgn0022355	140.243	93.6152	82.7314	136.144
FBgn0022359	15.2105	15.2583	13.1897	17.9248
FBgn0022361	7.88011	9.71055	9.74253	8.81057
FBgn0022382	6.84302	10.5959	9.67427	6.73477
FBgn0022699	24.4983	30.442	27.0515	22.6195
FBgn0022702	27.1208	20.2484	19.0267	47.7175
FBgn0022708	88.6647	69.1744	69.6059	77.7931
FBgn0022709	6.55544	8.95448	8.45165	8.19713
FBgn0022710	0.231427	0.623563	0.431059	0.93212	F-tSDS
FBgn0022724	19.0015	20.5697	18.0455	17.8844
FBgn0022764	23.5163	22.8127	23.4771	18.0577
FBgn0022768	18.3516	16.9591	17.4022	13.1901
FBgn0022770	0.58944	0.3971	0.758254	0.973996
FBgn0022772	16.6051	7.78164	9.28034	8.56158	M-tSDS
FBgn0022774	20.4333	33.0304	24.1546	150.8
FBgn0022786	14.719	13.5945	13.5953	13.0371
FBgn0022787	18.8003	19.998	20.1129	19.4063
FBgn0022800	1.95319	0.639632	0.91932	0.873021	M-tSDS
FBgn0022893	1227.76	943.516	1115.66	792.683
FBgn0022935	22.4302	28.8763	25.6824	21.3969
FBgn0022936	28.4567	22.9814	24.9068	25.0035
FBgn0022942	16.6025	15.9606	16.3776	15.7301
FBgn0022943	56.0575	54.9512	55.4538	58.3833
FBgn0022959	478.267	396.765	429.016	303.798
FBgn0022960	13.9446	17.7395	17.1143	11.9612
FBgn0022981	5.55604	3.45633	4.44141	3.60534
FBgn0022984	58.0282	55.9762	95.9214	47.0381
FBgn0022985	42.1094	36.6977	37.7781	31.6089
FBgn0022986	42.2608	51.422	56.4229	41.4794
FBgn0022987	28.2987	29.5105	30.4297	20.2086
FBgn0023000	7.3482	12.3544	13.3722	15.1059
FBgn0023001	3.47565	0.797073	0.890995	1.48579	M-tSDS
FBgn0023023	13.3695	26.7697	25.7635	18.0312
FBgn0023081	16.2059	22.9781	20.7805	17.1787
FBgn0023083	3.16536	3.24273	3.2263	3.9754
FBgn0023094	41.4836	33.7107	34.2049	32.6754
FBgn0023095	2.05228	2.78448	2.69979	2.25319
FBgn0023097	8.85165	8.82869	9.59265	7.1657
FBgn0023129	9.38891	13.3232	12.2348	21.2876
FBgn0023130	17.5108	17.7276	18.8285	15.9131
FBgn0023143	167.103	158.53	158.19	162.061
FBgn0023167	139.129	115.661	131.57	127.597
FBgn0023169	39.1218	46.259	41.1083	45.7315
FBgn0023171	36.0889	29.8198	30.3764	35.0929
FBgn0023172	8.75552	6.50214	7.00171	8.70555
FBgn0023174	134.083	140.028	144.142	176.751
FBgn0023175	163.766	147.633	162.428	188.272
FBgn0023177	44.8536	45.8594	48.5578	42.4376
FBgn0023178	34.1091	26.7677	35.0211	48.969
FBgn0023179	4.96509	8.63858	7.85324	5.24674
FBgn0023180	17.0258	11.2707	11.682	9.96979
FBgn0023181	31.4803	22.3067	26.1526	25.1879
FBgn0023212	70.309	73.7445	75.6105	71.9378
FBgn0023213	33.619	35.2889	32.6227	37.9764
FBgn0023214	9.02978	5.72842	7.5231	6.04145
FBgn0023215	4.26194	6.50087	5.30813	4.81597
FBgn0023216	9.05537	10.1672	7.88741	8.04742
FBgn0023388	14.4584	21.4985	19.5374	17.132
FBgn0023395	14.8077	7.11299	9.6918	8.52639	M-tSDS
FBgn0023407	3.00371	4.28358	3.93653	2.47538
FBgn0023416	6.82078	7.91658	7.51078	5.20497
FBgn0023441	1.61664	0.889228	0.973134	3.50529
FBgn0023458	8.59043	9.43928	8.82639	9.33721
FBgn0023477	91.2866	78.3017	75.1897	93.9441
FBgn0023479	1.26614	2.38547	1.55545	7.33956
FBgn0023489	0.156063	0.122918	0.186994	0.218331
FBgn0023506	8.99265	12.3829	9.40349	10.3047
FBgn0023507	6.53296	6.24591	2.983	3.65241
FBgn0023508	13.4848	13.3208	13.8105	13.5689
FBgn0023509	7.84049	7.27172	7.72635	7.37123
FBgn0023510	9.20943	10.6639	11.1501	11.3726
FBgn0023511	10.7552	11.3331	18.9372	20.2678
FBgn0023512	25.2355	20.2605	20.7295	22.3094
FBgn0023513	14.2801	11.217	12.4096	12.497
FBgn0023514	39.2189	38.0146	35.2058	40.0802
FBgn0023515	16.5721	14.8856	15.583	14.8017
FBgn0023516	13.2502	14.6201	14.1157	17.5951
FBgn0023517	47.8153	42.4778	40.5978	47.2552
FBgn0023518	8.78006	8.10267	8.36488	7.14782
FBgn0023519	48.6729	36.6375	40.0635	40.8078
FBgn0023520	3.01672	5.03733	2.65637	4.16821
FBgn0023521	4.5326	13.2368	5.22116	11.8478	F-tSDS
FBgn0023522	25.2606	25.0788	24.1664	25.2003
FBgn0023523	0.220291	0.242256	0.193015	0.249166
FBgn0023524	12.0138	19.3127	18.3109	13.1101
FBgn0023525	4.79472	4.94094	6.13765	6.07276
FBgn0023526	19.1775	23.7425	27.7076	24.6383
FBgn0023527	20.9467	18.886	19.4993	22.0232
FBgn0023528	22.8855	28.7254	29.4863	26.0003
FBgn0023529	69.3011	78.4468	82.7928	88.2733
FBgn0023530	22.022	20.2928	18.7035	23.3864
FBgn0023531	10.0441	14.998	15.7923	9.2474
FBgn0023534	6.48942	8.25003	11.7262	5.80549
FBgn0023536	6.04272	6.38082	6.62469	6.87721
FBgn0023537	35.6251	28.9522	30.0274	42.7429
FBgn0023540	2.98518	1.85885	1.71596	2.27959
FBgn0023541	2.55198	2.32975	3.05216	2.90952
FBgn0023542	26.4787	19.5949	21.5279	24.3341
FBgn0023545	26.2063	35.6716	31.8701	38.5437
FBgn0023549	0.390833	0.438411	0.380996	8.45877
FBgn0024150	0.861534	1.17418	1.08768	1.53204
FBgn0024177	14.0176	8.21254	9.02839	7.69339
FBgn0024179	6.05942	13.2868	11.2142	8.19761	F-tSDS
FBgn0024182	1.17212	1.21343	0.946635	0.954271
FBgn0024183	33.9988	45.0582	45.8604	39.1429
FBgn0024184	0.022043	1.19372	0.302915	0.404499	F-tSDS
FBgn0024187	4.16285	5.88314	5.31512	4.37487
FBgn0024188	41.2078	44.3524	43.4892	42.7877
FBgn0024189	1.14203	2.3959	2.22329	1.18063	F-tSDS
FBgn0024191	11.4929	10.8147	11.268	10.6264
FBgn0024194	20.2663	13.6365	15.9662	18.3305
FBgn0024196	92.6678	109.894	108.738	112.071
FBgn0024222	9.87936	4.68238	6.11815	6.75784	M-tSDS
FBgn0024227	64.7671	42.2823	49.5091	48.961
FBgn0024230	8.66327	10.5962	10.3774	12.0473
FBgn0024232	4.67514	6.99094	6.36115	4.09693
FBgn0024234	36.5048	23.5856	27.9584	41.345
FBgn0024236	13.5921	10.3914	10.6394	14.2989
FBgn0024238	10.274	23.437	18.8674	19.1668
FBgn0024244	0.539045	1.0759	0.921718	1.31554
FBgn0024245	1.28623	1.43087	1.35365	1.3203
FBgn0024248	14.1004	14.3043	13.0492	12.5359
FBgn0024249	0.64253	0.470933	0.437331	0.343274
FBgn0024250	29.4464	18.6047	16.9441	12.6836
FBgn0024251	5.04577	4.9143	4.61323	5.48629
FBgn0024273	6.59001	9.36629	8.33662	6.88036
FBgn0024277	4.97819	6.12455	6.07049	4.34475
FBgn0024285	95.9755	82.4349	83.8233	81.2708
FBgn0024291	30.2553	30.5497	30.524	23.6213
FBgn0024293	16.0207	9.03094	2.13758	6.03808
FBgn0024294	1.82791	42.2855	18.9723	28.6392	F-tSDS
FBgn0024314	43.8774	46.658	47.2458	51.2604
FBgn0024315	9.68467	8.91447	9.7962	10.1522
FBgn0024320	18.562	27.5317	29.2808	62.7042
FBgn0024321	2.56614	2.97444	2.95876	2.69907
FBgn0024326	25.7116	24.6943	26.7965	23.3731
FBgn0024329	9.58221	9.3293	8.50274	10.6949
FBgn0024330	16.4643	12.5354	16.0309	13.1712
FBgn0024332	58.1157	31.3841	35.9532	34.6099
FBgn0024352	153.615	144.838	150.032	145.908
FBgn0024360	6.10856	5.87782	5.19535	6.35292
FBgn0024361	0.280958	2.29152	0.465627	2.38477
FBgn0024362	30.7675	32.0675	29.5357	30.7535
FBgn0024364	39.0454	28.8507	28.5378	32.1981
FBgn0024365	15.671	15.7999	14.5129	22.0183
FBgn0024366	0.853466	0.733329	0.562341	0.690631
FBgn0024371	16.0185	15.8206	16.186	15.4525
FBgn0024432	148.153	124.193	129.34	132.932
FBgn0024491	25.6594	19.2283	20.9888	19.04
FBgn0024509	65.1291	55.5643	56.8908	70.4779
FBgn0024510	2.99738	3.33664	3.12899	3.3019
FBgn0024542	29.377	37.5261	34.3379	30.736
FBgn0024555	28.1861	28.568	29.3748	21.1268
FBgn0024556	133.669	110.9	106.492	126.172
FBgn0024558	93.8745	50.432	56.7104	63.5736
FBgn0024689	19.9387	19.3552	20.9194	23.6876
FBgn0024698	10.3793	9.59016	9.19977	8.66631
FBgn0024728	15.8401	17.3886	17.913	14.6767
FBgn0024732	6.34657	8.06288	7.43753	6.15403
FBgn0024734	30.478	33.1974	27.9123	34.8227
FBgn0024754	82.6871	101.984	112.643	89.3016
FBgn0024804	1.09743	1.0158	1.04194	1.01238
FBgn0024806	27.0669	38.5889	35.7201	28.0884
FBgn0024807	69.9506	95.2655	95.2246	79.237
FBgn0024811	36.2124	46.0929	44.7051	42.7811
FBgn0024814	71.2123	78.4443	79.0025	88.9242
FBgn0024833	45.3325	54.1557	51.9371	58.0603
FBgn0024836	6.59895	8.24269	8.67331	4.42237
FBgn0024841	38.7945	46.4038	40.4365	88.2944
FBgn0024846	30.5325	25.4144	27.1556	27.9835
FBgn0024887	21.3083	25.4687	24.2767	24.3122
FBgn0024889	24.0217	27.1406	25.6445	26.7695
FBgn0024909	12.7147	13.7616	12.4303	11.5073
FBgn0024912	25.7001	11.5428	15.3359	15.2307	M-tSDS
FBgn0024913	6.83522	13.1558	12.2882	7.58269
FBgn0024920	53.7993	24.3437	31.9789	32.1415	M-tSDS
FBgn0024921	33.2746	36.6449	36.8345	33.0531
FBgn0024941	19.9312	25.396	24.9621	15.4502
FBgn0024943	1.01755	1.25087	2.00738	1.34282
FBgn0024944	0.501315	0.876434	0.746409	0.594615
FBgn0024945	25.209	21.1994	21.5786	25.1956
FBgn0024947	10.0307	9.13979	9.14685	14.1369
FBgn0024956	35.8322	24.1344	25.2551	29.8497
FBgn0024957	13.8467	20.9554	19.3419	33.6182
FBgn0024958	30.858	26.655	26.1194	44.3065
FBgn0024963	2.87889	4.86496	4.3393	2.63191
FBgn0024973	28.2412	32.5973	29.696	33.7434
FBgn0024975	7.13316	6.42221	7.43378	6.34768
FBgn0024977	8.86421	7.60118	6.2067	9.5176
FBgn0024980	0.755722	1.49352	1.10754	1.63916
FBgn0024983	18.5608	20.5207	19.1351	21.6734
FBgn0024984	0.200024	0.632197	0.521585	3.53735	F-tSDS
FBgn0024985	22.5254	29.0581	26.5953	22.2396
FBgn0024986	21.5951	24.4983	24.3229	22.3737
FBgn0024987	45.1494	33.3384	46.9982	28.5603
FBgn0024991	13.8024	7.6281	9.98472	7.758
FBgn0024992	18.9466	16.3912	15.6386	18.0856
FBgn0024993	12.1129	11.0196	10.7519	9.53549
FBgn0024994	8.25681	7.97262	8.56913	8.542
FBgn0024995	8.12389	8.82924	9.31779	10.9211
FBgn0024996	38.0723	37.5112	36.1049	45.5925
FBgn0024997	0.856741	1.11605	1.40951	0.962942
FBgn0024998	27.7427	23.7509	25.7059	28.2416
FBgn0025109	13.6534	13.0409	13.857	16.4244
FBgn0025111	0.803302	0.843845	0.721838	0.872417
FBgn0025117	117.349	88.2361	92.9082	111.212
FBgn0025185	16.6155	13.3188	14.523	11.5491
FBgn0025186	14.5735	22.6813	21.7562	17.7267
FBgn0025334	1.81385	3.38895	2.81064	2.47952
FBgn0025335	10.8523	12.5251	12.0534	15.2347
FBgn0025336	31.362	25.5375	27.7995	30.4151
FBgn0025352	67.8772	58.0602	58.7636	104.943
FBgn0025355	3.49751	3.10673	3.33559	3.10394
FBgn0025360	2.21551	3.30753	3.41281	3.58892
FBgn0025366	323.821	250.737	246.137	317.094
FBgn0025373	38.9852	38.0542	34.3448	34.8945
FBgn0025381	31.2312	30.7203	32.5152	35.5418
FBgn0025382	9.27342	5.56691	7.87125	7.42995
FBgn0025388	9.1189	7.18295	7.98638	6.31407
FBgn0025391	0.274811	1.21515	0.89322	0.53548	F-tSDS
FBgn0025393	0.480181	0.54542	0.890568	0.616938
FBgn0025394	5.46884	6.10401	5.70965	5.25937
FBgn0025454	2.60705	3.647	0.45655	5.24423
FBgn0025455	41.4884	39.2386	39.1302	31.5403
FBgn0025456	2.75817	10.8517	9.42413	83.957	F-tSDS
FBgn0025457	132.306	106.656	118.575	105.129
FBgn0025463	115.159	126.271	107.786	122.276
FBgn0025469	7.29388	6.0077	6.55941	6.93082
FBgn0025519	31.3817	30.9926	30.2923	31.5275
FBgn0025525	1.55156	2.91627	2.58484	1.9819
FBgn0025549	36.4179	51.3737	40.8849	39.4684
FBgn0025558	34.6527	41.3214	46.0628	40.3246
FBgn0025571	44.9743	49.1197	45.8017	44.0335
FBgn0025574	3.25394	5.21295	5.00682	3.98474
FBgn0025578	0.787997	0.427643	0.403218	0.358578
FBgn0025582	294.235	210.283	220.315	230.717
FBgn0025592	12.8763	11.5941	11.7008	12.7697
FBgn0025608	34.3173	33.5084	31.8314	36.6548
FBgn0025615	57.4739	61.1596	59.7801	74.6762
FBgn0025620	0.605219	0.269237	0.257124	2.78234	M-tSDS
FBgn0025621	24.034	20.3526	17.0802	26.8995
FBgn0025624	14.3298	13.4413	14.4909	17.2409
FBgn0025625	19.8494	41.6742	32.9285	23.2096	F-tSDS
FBgn0025626	30.8946	29.4171	29.9783	28.1095
FBgn0025627	0.746584	0.772644	0.809468	0.705204
FBgn0025628	8.2159	7.99535	6.91106	13.1119
FBgn0025629	33.6514	26.6115	26.7337	31.8239
FBgn0025630	22.7318	23.2473	23.4104	24.6395
FBgn0025631	10.763	8.29983	9.70915	16.0403
FBgn0025632	1.06752	1.4274	1.37059	1.00714
FBgn0025633	3.37042	3.37941	3.18087	3.09785
FBgn0025634	36.0709	36.9561	34.3487	35.7418
FBgn0025635	15.5695	15.1131	15.3841	12.693
FBgn0025637	131.872	171.844	145.676	169.388
FBgn0025638	146.684	144.563	160.963	168.658
FBgn0025639	34.7548	46.9537	41.1002	31.5324
FBgn0025640	50.8074	60.0958	48.2877	76.5976
FBgn0025641	3.4445	4.52319	4.11573	4.14291
FBgn0025642	1.5219	1.27846	0.993198	1.74344
FBgn0025643	0.110543	0.110543	0.0983852	0.234653
FBgn0025674	18.2028	17.4558	18.741	18.5635
FBgn0025676	21.4447	22.3051	21.8474	21.4881
FBgn0025678	147.899	163.752	157.241	193.948
FBgn0025680	0.520974	0.887563	1.05998	1.83354
FBgn0025681	12.4592	11.6642	11.3072	13.3578
FBgn0025682	59.2714	114.644	83.5517	170.676
FBgn0025683	20.0128	20.2042	19.4487	33.9459
FBgn0025684	20.8744	22.0676	21.8665	21.1849
FBgn0025686	2.67988	3.29439	2.34176	7.39035
FBgn0025687	4.47231	9.53018	7.12629	16.4209	F-tSDS
FBgn0025692	0.549511	3.71175	0.851672	2.26921
FBgn0025693	0.769128	2.08751	1.49182	4.18048	F-tSDS
FBgn0025697	4.31408	6.69463	6.78129	29.6196
FBgn0025700	106.757	103.54	104.2	128.699
FBgn0025702	11.001	18.897	17.4117	10.0671
FBgn0025712	33.8744	54.7409	58.5933	44.6907
FBgn0025716	78.5089	77.7478	77.3367	74.1007
FBgn0025720	22.7937	20.6682	20.8498	20.9271
FBgn0025724	48.9505	50.4943	48.2913	59.5898
FBgn0025725	39.3784	39.7042	36.7402	47.3427
FBgn0025726	17.7022	22.4123	21.8534	14.7569
FBgn0025739	32.9575	17.5148	21.2254	16.7261
FBgn0025740	26.5375	32.9608	35.4052	22.6412
FBgn0025741	20.8696	25.8041	25.2381	20.467
FBgn0025742	27.398	29.2678	27.89	35.0461
FBgn0025743	30.2964	23.3462	27.1288	20.4237
FBgn0025776	0.4638	0.85603	1.10731	0.507291
FBgn0025777	18.2394	26.1703	26.8545	20.5221
FBgn0025781	16.2244	15.5145	16.496	13.8603
FBgn0025790	30.5786	39.0736	38.3167	31.4271
FBgn0025800	83.6993	115.673	104.11	84.5587
FBgn0025802	7.5263	8.80479	8.51125	7.85142
FBgn0025806	18.7288	24.2747	23.7774	23.597
FBgn0025807	8.18762	5.80427	6.42636	6.47305
FBgn0025808	10.5954	9.07534	10.7844	8.83652
FBgn0025809	83.9657	101.524	107.822	90.4594
FBgn0025814	34.3063	49.8702	35.3637	42.137
FBgn0025815	56.3814	32.1142	32.6037	33.2177
FBgn0025820	20.547	19.1322	20.4558	23.0588
FBgn0025825	20.8965	19.0985	19.5679	18.804
FBgn0025830	8.18095	8.46404	8.12791	8.54689
FBgn0025832	38.5765	26.5143	29.9591	29.7403
FBgn0025833	1.01394	1.77168	1.52463	0.891109
FBgn0025835	0.41123	0.342302	0.42883	0.204292
FBgn0025836	21.8416	14.9223	14.1586	13.9036
FBgn0025837	0.417271	2.39221	2.30612	1.69624
FBgn0025838	0.31785	0.326956	0.312405	0.350737
FBgn0025839	38.8616	40.4981	39.9933	46.699
FBgn0025864	14.0102	14.5962	12.7458	13.2738
FBgn0025865	35.3916	51.5339	47.5117	56.6304
FBgn0025866	10.4256	9.53408	9.64557	9.29385
FBgn0025874	10.5908	10.1538	9.5549	10.2304
FBgn0025878	19.1989	34.7423	31.0183	32.1351
FBgn0025879	0.564532	0.867773	0.772771	2.51186
FBgn0025885	41.8975	37.9685	39.695	75.51
FBgn0025936	24.7324	31.0182	31.9729	21.8785
FBgn0026015	26.5175	25.6207	18.8824	23.4196
FBgn0026056	16.3889	16.8767	17.164	14.6161
FBgn0026059	3.76145	3.89345	4.03327	4.18893
FBgn0026060	3.83835	5.22372	4.35253	5.01744
FBgn0026061	0.60615	0.614016	0.450391	0.643168
FBgn0026063	22.3437	9.10224	11.4484	9.04411	M-tSDS
FBgn0026064	14.5611	5.65396	7.18983	5.78987	M-tSDS
FBgn0026076	21.1916	29.1783	25.6502	24.6849
FBgn0026077	1.59013	1.44351	1.58491	3.96447
FBgn0026079	23.3809	19.8971	19.864	22.6464
FBgn0026080	14.4718	17.2771	14.4844	16.8315
FBgn0026083	22.586	20.3894	23.0212	19.6636
FBgn0026084	157.912	301.462	255.966	276.507
FBgn0026085	19.2789	17.7874	16.673	21.7283
FBgn0026086	8.69896	13.2814	11.3319	8.55831
FBgn0026088	38.9998	52.3915	53.9876	53.4319
FBgn0026089	26.3772	23.9428	26.2698	28.6222
FBgn0026090	28.1187	24.8496	25.7784	33.3776
FBgn0026143	22.7365	16.9419	17.363	18.7021
FBgn0026144	18.8818	18.6221	18.7435	15.5862
FBgn0026147	8.48864	8.00738	7.7488	7.06644
FBgn0026148	24.4342	30.5559	31.0354	23.9131
FBgn0026149	39.8507	35.6204	39.2858	27.7012
FBgn0026150	42.8928	44.5179	44.5211	57.2183
FBgn0026160	83.1552	85.2567	90.3723	65.5493
FBgn0026175	0.366188	0.077199	0.157037	0.19234
FBgn0026176	31.713	39.3054	18.3207	18.5537
FBgn0026179	4.76376	3.87831	4.14037	3.92742
FBgn0026181	8.99129	6.69071	7.02439	6.54887
FBgn0026189	26.6574	44.9789	40.2106	30.9054
FBgn0026192	20.5097	17.6451	16.4027	18.3668
FBgn0026196	138.846	77.2124	82.6894	87.4002
FBgn0026197	3245.49	6057.77	6583.21	4179.23
FBgn0026199	19.7412	29.7166	28.3063	32.8165
FBgn0026206	40.9935	74.1965	53.5487	46.757
FBgn0026207	32.2507	27.5347	29.2369	29.1571
FBgn0026238	10.6312	13.0721	12.8771	11.0741
FBgn0026239	4.39657	3.23845	3.17427	3.34453
FBgn0026250	63.2065	57.7132	61.7277	60.2077
FBgn0026252	77.9181	56.2422	59.5143	62.602
FBgn0026257	15.2146	10.4448	11.6127	11.0488
FBgn0026259	8.973	7.31076	7.86275	8.61828
FBgn0026261	51.5001	42.8637	41.7739	45.4457
FBgn0026262	71.1044	84.5059	84.308	72.1851
FBgn0026263	16.1942	16.9954	16.2774	14.0123
FBgn0026309	24.6196	20.2699	22.3611	20.4911
FBgn0026313	28.9008	40.7715	36.0689	27.4669
FBgn0026315	1.63377	1.80468	0.704449	1.83272
FBgn0026316	79.5231	98.0381	93.7209	96.071
FBgn0026317	15.5416	14.5472	15.013	15.4812
FBgn0026319	3.63808	3.17202	3.98279	2.85843
FBgn0026320	85.9671	28.0584	32.2009	26.4484	M-tSDS
FBgn0026323	8.2281	10.9038	9.21084	8.85808
FBgn0026324	59.8033	64.8241	80.0178	79.2698
FBgn0026326	30.2725	33.9017	33.1395	29.1996
FBgn0026361	24.5432	18.4	19.6838	17.7111
FBgn0026369	12.271	14.5849	12.9157	15.5052
FBgn0026370	44.3682	44.6694	44.1396	41.3145
FBgn0026371	15.8373	11.5184	14.8191	11.165
FBgn0026373	56.7382	48.3401	52.4196	50.65
FBgn0026374	7.3245	5.6368	5.94403	6.4969
FBgn0026375	55.5343	80.7046	70.3698	52.8527
FBgn0026376	3.00588	4.8029	4.74984	3.37876
FBgn0026378	11.9141	12.3288	13.7702	13.3358
FBgn0026379	9.9876	12.0125	11.9103	8.85775
FBgn0026380	143.41	150.619	156.953	187.325
FBgn0026393	6.86769	8.53541	7.44297	5.92744
FBgn0026400	33.1207	31.4153	33.0501	38.1986
FBgn0026401	8.77756	8.5516	8.45945	7.13941
FBgn0026402	22.1801	21.945	23.5431	21.6074
FBgn0026404	25.8438	28.6355	28.7553	33.4296
FBgn0026409	246.757	210.333	209.368	213.654
FBgn0026411	0.887888	1.93361	1.46753	1.29087
FBgn0026415	85.5218	89.0986	89.899	186.349
FBgn0026417	0.982546	1.07846	0.955317	1.4403
FBgn0026418	75.0308	81.0112	81.6981	80.7554
FBgn0026427	18.6576	13.4785	15.7978	11.7722
FBgn0026428	10.8354	11.7178	8.68969	16.7379
FBgn0026430	11.9012	10.7743	10.1452	10.0667
FBgn0026431	15.71	13.9363	14.2284	14.1334
FBgn0026432	7.48052	6.80877	7.71454	6.21532
FBgn0026433	12.9096	10.9369	10.6434	11.0213
FBgn0026438	10.991	26.8905	21.6028	15.1732	F-tSDS
FBgn0026439	16.7024	23.0193	27.6896	18.0284
FBgn0026441	20.8611	19.4241	20.402	14.4324
FBgn0026479	35.2626	33.5908	34.8742	34.0788
FBgn0026533	79.561	68.1146	69.8234	59.1262
FBgn0026562	19.2602	21.1046	20.4723	79.972
FBgn0026566	61.568	58.3344	59.422	66.4449
FBgn0026570	3.5117	2.30722	6.64408	0.018073
FBgn0026573	20.0327	19.4208	21.0569	16.0319
FBgn0026575	24.7262	24.1593	20.6163	14.3348
FBgn0026576	24.3299	26.5141	25.3166	37.3961
FBgn0026577	26.2958	27.3563	25.274	19.3248
FBgn0026582	12.4668	15.0549	13.3933	13.4565
FBgn0026592	7.25664	13.1262	11.6877	8.35035
FBgn0026593	0.716154	0.769254	0.67068	1.38305
FBgn0026597	15.8751	15.4994	14.6768	10.1484
FBgn0026598	13.8346	9.26878	10.6792	11.4032
FBgn0026602	14.3832	16.3031	16.4406	18.961
FBgn0026616	2.68988	4.15733	4.25033	2.41135
FBgn0026619	7.42626	9.04737	8.59165	8.97962
FBgn0026620	17.4128	18.6795	18.7789	15.8965
FBgn0026630	15.2782	17.287	16.8489	16.1719
FBgn0026634	12.403	13.7448	13.6765	13.6034
FBgn0026666	9.61417	9.20298	9.92378	10.9326
FBgn0026679	17.9321	15.4288	16.6102	17.0292
FBgn0026702	11.4026	5.84374	7.51421	7.08893
FBgn0026713	6.11082	5.56852	5.10655	5.85352
FBgn0026718	1.82064	1.24018	1.37737	1.34727
FBgn0026721	5.52388	7.31225	5.76589	25.826
FBgn0026722	17.6839	17.5614	17.5699	16.4719
FBgn0026737	31.536	22.1356	24.7447	24.7338
FBgn0026738	21.0339	19.8627	20.1406	22.3604
FBgn0026741	20.1825	16.9843	18.6939	19.5102
FBgn0026749	19.498	23.9107	26.698	22.3223
FBgn0026751	20.0051	16.0048	20.0461	18.5338
FBgn0026753	98.6958	164.554	125.261	170.172
FBgn0026761	30.1881	23.111	22.882	27.7513
FBgn0026777	53.6131	58.2334	58.9026	63.6466
FBgn0026778	6.69588	4.27127	5.4901	4.91066
FBgn0026787	8.81192	11.8683	10.9307	12.4961
FBgn0026869	11.4155	14.4297	14.2973	10.533
FBgn0026872	4.04553	4.95286	4.747	6.57756
FBgn0026873	43.3926	49.8831	45.1668	54.8897
FBgn0026874	1.11972	0.874506	1.13625	1.03969
FBgn0026876	14.2136	9.88041	10.4404	10.7699
FBgn0026879	363.491	417.289	385.423	446.542
FBgn0027052	25.1182	26.9781	27.2674	25.3214
FBgn0027053	73.555	66.9725	71.5319	72.6286
FBgn0027054	49.3434	47.2707	49.7894	51.8321
FBgn0027055	32.96	29.7543	30.5541	32.6706
FBgn0027057	38.3145	37.6136	41.1568	43.5146
FBgn0027066	40.2894	37.6777	41.4784	45.6052
FBgn0027070	0.737541	0.649046	0.451715	0.711674
FBgn0027073	0.721927	0.688388	0.802668	3.1426
FBgn0027079	33.0956	24.7977	25.4809	28.1156
FBgn0027080	63.9729	53.0579	53.8932	62.1789
FBgn0027081	90.3302	75.6936	80.8311	82.471
FBgn0027082	10.4466	9.8859	9.60441	10.3102
FBgn0027083	2.63147	2.34293	2.67095	2.13269
FBgn0027084	121.388	104.249	99.7213	113.591
FBgn0027085	9.63853	7.86503	8.09354	8.4904
FBgn0027086	46.4943	32.9802	32.0127	36.4567
FBgn0027087	28.1915	29.3776	22.8609	31.2415
FBgn0027088	69.0043	55.0127	55.3785	65.0665
FBgn0027090	52.9933	43.1855	43.3573	56.4297
FBgn0027091	26.8005	21.4353	21.3959	23.885
FBgn0027093	34.4773	30.0725	28.6873	31.886
FBgn0027094	70.851	54.5824	55.8098	60.9116
FBgn0027095	46.6883	47.5678	47.2626	61.963
FBgn0027101	19.7073	23.7014	24.3174	20.9703
FBgn0027106	0.183522	0.957696	0.211472	0.664786
FBgn0027108	100.346	83.0982	88.8276	71.871
FBgn0027109	3.19557	6.4568	5.86953	4.4741
FBgn0027111	110.83	212.492	203.936	132.71
FBgn0027259	9.52855	8.38614	16.3383	18.8168
FBgn0027279	6.10706	8.00934	6.46481	8.10145
FBgn0027280	30.5567	39.6256	36.1357	41.9348
FBgn0027287	1.44864	1.94967	1.33125	2.66184
FBgn0027291	68.0173	61.0961	62.7617	59.0446
FBgn0027296	17.5593	14.0479	12.6423	23.2122
FBgn0027329	165.934	128.377	137.172	140.815
FBgn0027330	15.6953	9.31584	10.4019	11.2412
FBgn0027334	55.8468	30.6816	40.0818	42.5469
FBgn0027335	6.36039	5.75806	5.26862	7.1947
FBgn0027338	90.0935	92.8232	92.7537	101.669
FBgn0027339	34.9293	54.1459	49.6987	32.9337
FBgn0027341	0.732916	1.57073	1.07779	2.58756	F-tSDS
FBgn0027342	4.95233	5.66156	4.88634	5.19665
FBgn0027343	0.932822	0.71624	0.779964	0.989069
FBgn0027356	2.08458	2.8323	3.05087	2.43701
FBgn0027358	7.36397	6.04554	5.90236	6.72227
FBgn0027359	57.8884	52.2416	52.0868	71.4379
FBgn0027360	72.9785	53.6354	55.5296	65.2525
FBgn0027363	29.6056	42.7243	40.5125	48.7644
FBgn0027364	0.715635	0.780856	0.583364	0.488011
FBgn0027375	15.4111	10.5463	13.3989	10.2124
FBgn0027378	34.3917	34.1141	35.2061	34.9986
FBgn0027453	32.9918	37.7772	37.9826	29.6553
FBgn0027490	11.8538	8.92364	10.6649	8.47795
FBgn0027491	36.3427	62.8264	57.8034	39.2216
FBgn0027492	35.302	34.8468	35.9116	27.5731
FBgn0027493	24.0876	17.7051	16.3331	21.2068
FBgn0027495	45.9864	42.1837	38.4111	34.1088
FBgn0027496	49.3154	52.1925	49.9197	64.6571
FBgn0027497	19.9791	23.2896	22.3401	22.3421
FBgn0027498	37.8921	72.8395	67.4248	47.3916
FBgn0027499	20.157	20.9789	21.1363	15.7193
FBgn0027500	26.1074	12.4711	15.9286	14.5167	M-tSDS
FBgn0027503	18.5716	15.9184	17.344	14.0955
[truncated: 7,657 more rows]

## Sheet: README
Expression levels of transcripts in males and females l(3)mbtts1 (ts1) and Df(1)J5; l(3)mbtts1 (DfJ5_ts1)
In Figure 4A-B, all genes were plotted as gray dots, and the M-tSDS genes and F-tSDS genes were plotted as brown and green dots respectively.
